# Supplementary material for: Weighted Gene Co-Expression Network Analysis Identifies Key Modules and Central Genes Associated With Bovine Subcutaneous Adipose Tissue
Source: Front Vet Sci. 2022 Jun 22;9:914848. doi: 10.3389/fvets.2022.914848 (PMC9257221; doi:10.3389/fvets.2022.914848)
Supplement: Supplementary file 1 [file Data_Sheet_1.ZIP]

Archive with 8 entries (7 files):
- supplementary table/supplementary table 1.xlsx
- supplementary table/supplementary table 4.csv
- supplementary table/supplementary table 5-enrich_GO_BP.xls
- supplementary table/supplementary table 6-enrich_KEGG.xls
- supplementary table/supplementary table 7-hub gene.csv
- supplementary table/supplementary table 8-cytoscape.csv
- supplementary table/
- supplementary table/supplementary table 2íó3.docx
