# Supplementary material for: Weighted Gene Co-Expression Network Analysis Identifies Key Modules and Central Genes Associated With Bovine Subcutaneous Adipose Tissue
Source: Front Vet Sci. 2022 Jun 22;9:914848. doi: 10.3389/fvets.2022.914848 (PMC9257221; doi:10.3389/fvets.2022.914848)
Supplement: Supplementary file 1 [file Data_Sheet_1.ZIP › supplementary table/supplementary table 4.csv]

	module	genes
1	blue	ZYG11A
25	blue	ZNF677
29	blue	ZNF618
37	blue	ZNF521
38	blue	ZNF503
40	blue	ZNF470
41	blue	ZNF467
45	blue	ZNF438
46	blue	ZNF423
59	blue	ZNF142
60	blue	ZNF114
67	blue	ZMIZ1
69	blue	ZKSCAN2
70	blue	ZHX3
74	blue	ZFR2
75	blue	ZFPM2
77	blue	ZFP57
79	blue	ZFP36
80	blue	ZFHX4
81	blue	ZFHX3
82	blue	ZFHX2
85	blue	ZEB1
108	blue	ZBTB46
111	blue	ZBTB4
114	blue	ZBTB20
116	blue	ZBTB10
121	blue	YWHAG
122	blue	YPEL4
134	blue	XYLT1
139	blue	XKR7
144	blue	XG
150	blue	WWC3
153	blue	WTIP
159	blue	WNT8B
162	blue	WNT5B
165	blue	WNT2B
169	blue	WNT10B
181	blue	WDR93
187	blue	WDR17
198	blue	VWA5B1
202	blue	VWA1
206	blue	VSTM4
209	blue	VSTM1
213	blue	VSIG2
217	blue	VOPP1
223	blue	VIM
227	blue	VGLL3
230	blue	VEGFB
233	blue	VCL
234	blue	VCAN
241	blue	VASH1
243	blue	UVSSA
244	blue	UVRAG
253	blue	URAD
262	blue	UOX
276	blue	ULK2
287	blue	UGGT2
292	blue	UCK2
303	blue	TXNIP
309	blue	TWIST1
312	blue	TUSC1
313	blue	TULP3
316	blue	TUBGCP2
325	blue	TUBA1D
327	blue	TUBA1A
328	blue	TUB
340	blue	TTC7B
343	blue	TTC39C
357	blue	TSSK6
368	blue	TSPAN18
369	blue	TSPAN13
374	blue	TSHZ3
375	blue	TSHZ2
380	blue	TSC22D1
381	blue	TRRAP
392	blue	TRPM1
393	blue	TRPC6
396	blue	TRPC1
399	blue	TRNP1
403	blue	TRIO
404	blue	TRIM9
405	blue	TRIM66
414	blue	TRIM31
415	blue	TRIM3
419	blue	TRIM10
420	blue	TRIL
426	blue	TREM2
431	blue	TRARG1
438	blue	TRAFD1
442	blue	TRABD2B
444	blue	TPSB2
449	blue	TPPP
455	blue	TPH2
460	blue	TP73
462	blue	TP53TG5
464	blue	TP53I11
470	blue	TOMT
474	blue	TNXB
478	blue	TNS1
479	blue	TNRC18
484	blue	TNNI3K
485	blue	TNNI3
508	blue	TNFRSF11A
511	blue	TNFAIP6
513	blue	TNC
514	blue	TMX4
515	blue	TMTC1
517	blue	TMPRSS9
523	blue	TMOD2
525	blue	TMLHE
527	blue	TMIGD2
532	blue	TMEM89
537	blue	TMEM82
551	blue	TMEM44
556	blue	TMEM35B
560	blue	TMEM269
562	blue	TMEM267
567	blue	TMEM245
568	blue	TMEM240
579	blue	TMEM184A
595	blue	TMEM150B
604	blue	TMEM132A
610	blue	TMEM114
612	blue	TMEM108
614	blue	TMEM102
615	blue	TMEM100
629	blue	TM4SF5
631	blue	TLX2
638	blue	TLL1
639	blue	TLE6
643	blue	TLCD5
644	blue	TLCD4
645	blue	TLCD3B
655	blue	TIMP4
656	blue	TIMP3
657	blue	TIMP2
668	blue	THY1
670	blue	THRSP
671	blue	THRB
673	blue	THOP1
679	blue	THBS3
680	blue	THBS2
681	blue	THBS1
682	blue	THBD
692	blue	TGFBR3
695	blue	TGFB1I1
704	blue	TFCP2L1
712	blue	TEX38
716	blue	TEX12
718	blue	TET1
724	blue	TENM4
725	blue	TENM3
727	blue	TENM1
732	blue	TECTB
751	blue	TCIM
754	blue	TCF4
755	blue	TCF23
765	blue	TCAF1
773	blue	TBX18
782	blue	TBC1D24
786	blue	TBC1D16
789	blue	TAT
793	blue	TARM1
796	blue	TAMALIN
800	blue	TAGLN
807	blue	TACC1
808	blue	SZT2
809	blue	SYTL3
812	blue	SYT9
813	blue	SYT8
814	blue	SYT7
818	blue	SYT3
819	blue	SYT2
821	blue	SYT15
830	blue	SYNJ2
835	blue	SYNE3
840	blue	SYN3
841	blue	SYN2
844	blue	SYDE1
853	blue	SVEP1
866	blue	SULF1
871	blue	STXBP1
878	blue	STUM
897	blue	STK32A
904	blue	STC1
910	blue	STARD10
917	blue	STAC
929	blue	ST3GAL2
931	blue	ST18
939	blue	SSC5D
948	blue	SRRM2
956	blue	SRGAP3
957	blue	SRGAP2
958	blue	SRGAP1
959	blue	SREBF1
960	blue	SRCIN1
965	blue	SPTSSB
971	blue	SPTA1
977	blue	SPRN
979	blue	SPRED2
981	blue	SPP1
989	blue	SPINT3
993	blue	SPIN4
994	blue	SPIN2B
1019	blue	SPATA21
1024	blue	SPARC
1028	blue	SPAG1
1041	blue	SOX18
1043	blue	SOX15
1050	blue	SOST
1051	blue	SORT1
1055	blue	SORCS2
1057	blue	SORBS3
1059	blue	SORBS1
1060	blue	SOGA1
1065	blue	SOBP
1074	blue	SNRPG
1076	blue	SNPH
1078	blue	SNED1
1079	blue	SNCG
1080	blue	SNCB
1087	blue	SNAI1
1093	blue	SMPDL3A
1096	blue	SMOC1
1106	blue	SMIM15
1116	blue	SMARCC2
1117	blue	SMARCA2
1119	blue	SMAD3
1125	blue	SLIT3
1136	blue	SLCO1C1
1139	blue	SLC9C1
1152	blue	SLC7A6
1165	blue	SLC6A3
1167	blue	SLC6A2
1168	blue	SLC6A16
1170	blue	SLC6A12
1185	blue	SLC4A4
1186	blue	SLC4A3
1188	blue	SLC4A10
1194	blue	SLC44A5
1202	blue	SLC41A1
1208	blue	SLC39A12
1210	blue	SLC38A5
1218	blue	SLC37A2
1241	blue	SLC2A3
1255	blue	SLC27A4
1257	blue	SLC27A2
1282	blue	SLC24A3
1288	blue	SLC22A3
1291	blue	SLC22A17
1295	blue	SLC1A7
1298	blue	SLC1A3
1301	blue	SLC19A3
1311	blue	SLC16A2
1312	blue	SLC16A14
1323	blue	SLC13A4
1352	blue	SIPA1L3
1355	blue	SIK2
1360	blue	SHROOM4
1371	blue	SHISAL1
1382	blue	SHC2
1385	blue	SHANK3
1389	blue	SH3TC2
1392	blue	SH3RF2
1393	blue	SH3PXD2B
1395	blue	SH3KBP1
1396	blue	SH3GL3
1397	blue	SH3GL2
1402	blue	SH3BP4
1407	blue	SH2D7
1410	blue	SH2D3C
1424	blue	SFXN3
1428	blue	SFTPB
1430	blue	SFT2D3
1431	blue	SFRP5
1432	blue	SFRP4
1433	blue	SFRP2
1440	blue	SETD1B
1443	blue	SERTM1
1445	blue	SERPINH1
1447	blue	SERPINF2
1449	blue	SERPINE1
1457	blue	SERPINA1
1458	blue	SERP2
1460	blue	SERHL2
1462	blue	SERF1A
1468	blue	SEMA7A
1469	blue	SEMA6D
1472	blue	SEMA6A
1474	blue	SEMA5A
1481	blue	SEMA3G
1482	blue	SEMA3F
1485	blue	SEMA3C
1487	blue	SEMA3A
1495	blue	SELENOM
1498	blue	SELE
1502	blue	SEC31B
1514	blue	SDSL
1520	blue	SDK1
1530	blue	SCUBE1
1537	blue	SCN9A
1538	blue	SCN8A
1545	blue	SCN2A
1558	blue	SCD
1560	blue	SCARF2
1563	blue	SCARA5
1564	blue	SCARA3
1576	blue	SARAF
1578	blue	SAP25
1590	blue	SACS
1591	blue	SAA3
1595	blue	S1PR1
1596	blue	S100G
1597	blue	S100B
1604	blue	S100A2
1607	blue	S100A11
1610	blue	RYR2
1615	blue	RUSC2
1617	blue	RUNX1T1
1618	blue	RUNDC3A
1625	blue	RTN4R
1631	blue	RTL1
1644	blue	RPS6KL1
1648	blue	RPS6KA2
1651	blue	RPS29
1661	blue	RP1L1
1663	blue	RORC
1670	blue	ROBO4
1671	blue	ROBO3
1674	blue	RNPEPL1
1680	blue	RNF180
1682	blue	RNF165
1698	blue	RNASE10
1699	blue	RNASE1
1703	blue	RIPOR1
1707	blue	RIMS1
1708	blue	RIMKLB
1719	blue	RHOD
1722	blue	RHEBL1
1727	blue	RHBDF1
1729	blue	RGS9
1730	blue	RGS7
1731	blue	RGS6
1733	blue	RGS3
1734	blue	RGS22
1735	blue	RGS21
1741	blue	RGS1
1746	blue	RGL1
1747	blue	RGCC
1749	blue	RFX2
1750	blue	RFX1
1751	blue	RFTN2
1753	blue	RFLNB
1761	blue	RERE
1763	blue	REPS1
1769	blue	REM1
1773	blue	REEP5
1774	blue	REEP2
1783	blue	RCOR2
1799	blue	RBM43
1804	blue	RBFOX3
1806	blue	RBBP9
1817	blue	RASL12
1820	blue	RASIP1
1821	blue	RASGRF2
1827	blue	RASD1
1828	blue	RASAL1
1829	blue	RASA3
1845	blue	RAMP2
1850	blue	RAI1
1854	blue	RADIL
1864	blue	RAB44
1868	blue	RAB3IL1
1870	blue	RAB3B
1892	blue	QPCT
1901	blue	PXN
1903	blue	PXDN
1910	blue	PTX3
1917	blue	PTPRN
1918	blue	PTPRM
1927	blue	PTPN23
1939	blue	PTI
1943	blue	PTGS2
1945	blue	PTGIS
1949	blue	PTGER4
1953	blue	PTGDS
1954	blue	PTGDR
1956	blue	PTCH2
1970	blue	PRUNE2
1975	blue	PRSS42
1977	blue	PRSS36
1978	blue	PRSS35
1980	blue	PRSS23
1984	blue	PRRX2
1985	blue	PRRX1
1994	blue	PRRC2B
1995	blue	PRRC2A
2006	blue	PRR12
2009	blue	PRPF40B
2011	blue	PROX2
2017	blue	PROM1
2020	blue	PROCR
2023	blue	PRND
2029	blue	PRKD1
2032	blue	PRKCG
2036	blue	PRKAG2
2040	blue	PRICKLE2
2041	blue	PRICKLE1
2045	blue	PRELP
2046	blue	PRELID3B
2049	blue	PRDX5
2051	blue	PRDM8
2053	blue	PRDM16
2059	blue	PRAG1
2061	blue	PPP2R5B
2066	blue	PPP1R42
2071	blue	PPP1R36
2074	blue	PPP1R1B
2086	blue	PPM1E
2088	blue	PPIP5K1
2093	blue	PPFIA4
2097	blue	PPCDC
2103	blue	PPA2
2115	blue	POLN
2118	blue	PODXL2
2121	blue	PODN
2124	blue	PNPLA4
2125	blue	PNPLA2
2134	blue	PMP22
2139	blue	PLXND1
2140	blue	PLXNB3
2146	blue	PLXDC2
2147	blue	PLXDC1
2149	blue	PLSCR4
2163	blue	PLLP
2166	blue	PLIN4
2169	blue	PLIN1
2180	blue	PLEKHG2
2187	blue	PLEC
2188	blue	PLD5
2199	blue	PLCE1
2211	blue	PLAC9
2221	blue	PLA2G4B
2226	blue	PLA2G15
2234	blue	PKN3
2235	blue	PKN1
2239	blue	PKHD1L1
2240	blue	PKHD1
2243	blue	PJVK
2252	blue	PIP5K1B
2257	blue	PIK3IP1
2265	blue	PIGS
2271	blue	PIEZO2
2275	blue	PI16
2276	blue	PI15
2277	blue	PHYHIPL
2282	blue	PHLPP2
2285	blue	PHLDB1
2299	blue	PHACTR1
2303	blue	PGM5
2312	blue	PGBD1
2313	blue	PGAP1
2317	blue	PFN4
2330	blue	PER2
2331	blue	PER1
2339	blue	PECR
2341	blue	PEAR1
2343	blue	PEA15
2353	blue	PDPN
2366	blue	PDGFRL
2367	blue	PDGFRA
2368	blue	PDGFD
2369	blue	PDGFB
2370	blue	PDGFA
2377	blue	PDE5A
2381	blue	PDE3A
2382	blue	PDE2A
2384	blue	PDE1A
2391	blue	PCSK1
2393	blue	PCOLCE2
2394	blue	PCOLCE
2396	blue	PCNT
2402	blue	PCDHGC4
2403	blue	PCDHGA5
2404	blue	PCDHGA3
2407	blue	PCDHA13
2408	blue	PCDH9
2409	blue	PCDH7
2427	blue	PAX8
2437	blue	PARP3
2440	blue	PARM1
2450	blue	PAPPA2
2462	blue	PALM
2465	blue	PAK5
2466	blue	PAK3
2480	blue	PACS1
2481	blue	PACRG
2482	blue	PACC1
2484	blue	PABPC4L
2488	blue	P4HA2
2493	blue	P2RY14
2494	blue	P2RY12
2504	blue	OXCT1
2508	blue	OVCH1
2510	blue	OTUD7A
2513	blue	OTOP1
2521	blue	OSR1
2523	blue	OSGIN1
2527	blue	OSBPL7
2537	blue	OR52W1
2542	blue	OPTC
2543	blue	OPRL1
2552	blue	OLFML2B
2554	blue	OLFML1
2558	blue	OGN
2559	blue	ODF4
2560	blue	ODF3L1
2573	blue	NYNRIN
2575	blue	NYAP1
2578	blue	NXPH2
2589	blue	NUMBL
2597	blue	NUAK1
2599	blue	NTRK3
2600	blue	NTRK2
2603	blue	NTNG1
2605	blue	NTN4
2606	blue	NTN3
2619	blue	NSUN7
2622	blue	NSG1
2626	blue	NRXN2
2629	blue	NRROS
2630	blue	NRP1
2632	blue	NRIP3
2634	blue	NRGN
2657	blue	NPTXR
2661	blue	NPR2
2662	blue	NPR1
2670	blue	NPDC1
2674	blue	NPAS3
2681	blue	NOVA2
2682	blue	NOVA1
2684	blue	NOTCH4
2685	blue	NOTCH3
2687	blue	NOTCH1
2688	blue	NOSTRIN
2694	blue	NODAL
2698	blue	NNAT
2699	blue	NMUR1
2709	blue	NLRP13
2714	blue	NLGN1
2719	blue	NKD2
2722	blue	NKAIN3
2726	blue	NIPAL4
2731	blue	NID2
2734	blue	NIBAN1
2735	blue	NHSL2
2747	blue	NFIC
2748	blue	NFIB
2754	blue	NFATC1
2760	blue	NEURL1B
2781	blue	NECAB3
2800	blue	NDRG4
2804	blue	NDN
2807	blue	ND6
2810	blue	NCOR2
2811	blue	NCMAP
2812	blue	NCKAP5L
2816	blue	NCF2
2823	blue	NCALD
2824	blue	NBEA
2827	blue	NAV1
2848	blue	MYT1L
2858	blue	MYOCD
2859	blue	MYOC
2866	blue	MYO3B
2882	blue	MYL9
2905	blue	MYCBPAP
2914	blue	MYADM
2915	blue	MXRA5
2927	blue	MTUS2
2929	blue	MTURN
2933	blue	MTMR10
2943	blue	MT2A
2947	blue	MSX1
2962	blue	MSC
2963	blue	MSANTD1
2966	blue	MS4A2
2980	blue	MROH2A
2983	blue	MRGPRF
2985	blue	MRC2
2993	blue	MPRIP
2996	blue	MPP7
2999	blue	MPP3
3016	blue	MOGAT3
3018	blue	MOG
3031	blue	MMP24
3032	blue	MMP23
3033	blue	MMP2
3036	blue	MMP16
3042	blue	MMD
3043	blue	MMACHC
3068	blue	MIGA1
3069	blue	MIF
3078	blue	MIC2
3079	blue	MIC1
3083	blue	MGP
3084	blue	MGLL
3088	blue	MGC139164
3094	blue	MGAT5B
3097	blue	MGAT4A
3098	blue	MGAT3
3103	blue	MFSD4A
3107	blue	MFNG
3110	blue	MFAP5
3111	blue	MFAP4
3113	blue	MFAP2
3116	blue	METTL7A
3118	blue	METTL24
3128	blue	MEOX2
3129	blue	MEOX1
3130	blue	MELTF
3132	blue	MEIS3
3138	blue	MEI1
3139	blue	MEGF8
3144	blue	MEDAG
3145	blue	MED15
3146	blue	MED13L
3147	blue	MECP2
3153	blue	MDGA1
3155	blue	MDFIC
3157	blue	MDC1
3164	blue	MCOLN3
3174	blue	MCAM
3177	blue	MBOAT1
3194	blue	MARVELD1
3198	blue	MARCHF2
3199	blue	MARCHF10
3205	blue	MAPK8IP3
3206	blue	MAPK8IP2
3209	blue	MAPK3
3214	blue	MAP7D3
3217	blue	MAP6D1
3230	blue	MAP1B
3241	blue	MAML2
3247	blue	MAGEL2
3248	blue	MAGED4B
3259	blue	MACROD2
3268	blue	LZTS1
3290	blue	LY6E
3294	blue	LUZP2
3297	blue	LURAP1
3298	blue	LUM
3299	blue	LTF
3301	blue	LTBP4
3302	blue	LTBP3
3310	blue	LSP1
3315	blue	LSAMP
3327	blue	LRRC73
3334	blue	LRRC55
3335	blue	LRRC4C
3338	blue	LRRC4
3341	blue	LRRC36
3349	blue	LRRC18
3350	blue	LRRC17
3354	blue	LRP6
3358	blue	LRP1B
3366	blue	LRCH4
3367	blue	LRCH3
3373	blue	LPL
3381	blue	LPAR4
3384	blue	LPAR1
3385	blue	LOXL2
3388	blue	LOX
3391	blue	LMX1B
3392	blue	LMX1A
3393	blue	LMTK3
3412	blue	LIPG
3413	blue	LIPE
3419	blue	LIN7A
3420	blue	LIMD1
3424	blue	LILRA4
3425	blue	LIF
3426	blue	LHX6
3427	blue	LHFPL6
3430	blue	LHCGR
3441	blue	LGALS12
3442	blue	LGALS1
3444	blue	LEP
3445	blue	LENG9
3446	blue	LENG8
3453	blue	LDHB
3458	blue	LCT
3462	blue	LCA5
3467	blue	LARP6
3474	blue	LAMC1
3476	blue	LAMB2
3478	blue	LAMA4
3480	blue	LAMA2
3483	blue	L1CAM
3488	blue	KSR1
3491	blue	KRT8
3498	blue	KRT24
3508	blue	KNSTRN
3510	blue	KNG1
3511	blue	KMT2D
3512	blue	KMT2A
3522	blue	KLK7
3539	blue	KLHL26
3546	blue	KLF8
3550	blue	KLF16
3556	blue	KLC1
3559	blue	KITLG
3560	blue	KIT
3561	blue	KIRREL3
3563	blue	KIRREL1
3570	blue	KIF7
3578	blue	KIF26A
3583	blue	KIF21A
3610	blue	KDM6B
3632	blue	KCNMB2
3639	blue	KCNK3
3642	blue	KCNK12
3653	blue	KCNIP2
3655	blue	KCNH4
3661	blue	KCNG1
3664	blue	KCNE3
3667	blue	KCNC3
3668	blue	KCNB2
3672	blue	KCNA6
3682	blue	KAZALD1
3684	blue	KAT2B
3687	blue	KANK3
3688	blue	KANK2
3689	blue	KALRN
3693	blue	JUN
3701	blue	JAZF1
3703	blue	JAM3
3709	blue	JADE1
3714	blue	ITSN1
3720	blue	ITIH5
3725	blue	ITGBL1
3739	blue	ITGA5
3743	blue	ITGA11
3745	blue	ISM1
3747	blue	ISLR
3759	blue	IRF6
3761	blue	IRF4
3766	blue	IRAG1
3768	blue	IQSEC1
3772	blue	IQCE
3790	blue	INHBB
3801	blue	IL9R
3804	blue	IL6
3807	blue	IL34
3808	blue	IL33
3818	blue	IL1RL1
3825	blue	IL18R1
3829	blue	IL17RB
3830	blue	IL17D
3831	blue	IL17B
3833	blue	IL13
3834	blue	IL12RB2
3835	blue	IL12B
3848	blue	IGSF1
3852	blue	IGFBP6
3853	blue	IGFBP5
3865	blue	IFNLR1
3866	blue	IFNK
3868	blue	IFNG
3883	blue	IFFO1
3884	blue	IER5L
3889	blue	IDO1
3893	blue	ID4
3906	blue	HTRA3
3908	blue	HTR6
3913	blue	HSPG2
3923	blue	HSPA12B
3924	blue	HSPA12A
3927	blue	HSDL2
3947	blue	HRCT1
3955	blue	HPGDS
3963	blue	HOXD4
3964	blue	HOXD3
3973	blue	HOXB7
3974	blue	HOXB6
3976	blue	HOXB4
3977	blue	HOXB3
3980	blue	HOXA6
3981	blue	HOXA5
3986	blue	HORMAD2
4001	blue	HMGN5
4013	blue	HMBOX1
4024	blue	HIVEP1
4030	blue	HIGD1A
4031	blue	HIF3A
4033	blue	HID1
4035	blue	HIC1
4048	blue	HES7
4051	blue	HES4
4055	blue	HEPHL1
4060	blue	HEG1
4063	blue	HECTD2
4070	blue	HDGFL3
4071	blue	HDGFL2
4075	blue	HDAC7
4076	blue	HDAC4
4079	blue	HCRTR1
4082	blue	HCN1
4092	blue	HAS2
4100	blue	HACD4
4107	blue	H4C9
4110	blue	H4C16
4126	blue	H2BC18
4133	blue	H2AC18
4150	blue	GXYLT2
4151	blue	GULP1
4156	blue	GUCA1B
4160	blue	GTDC1
4166	blue	GSTO1
4177	blue	GSN
4183	blue	GSC
4185	blue	GRTP1
4186	blue	GRP
4194	blue	GRIN3B
4195	blue	GRIN3A
4200	blue	GRIK3
4219	blue	GRAMD1A
4220	blue	GPX7
4222	blue	GPT2
4225	blue	GPSM1
4231	blue	GPRC5B
4233	blue	GPR88
4240	blue	GPR63
4241	blue	GPR61
4245	blue	GPR4
4250	blue	GPR21
4251	blue	GPR20
4257	blue	GPR173
4258	blue	GPR17
4259	blue	GPR162
4260	blue	GPR161
4266	blue	GPR146
4274	blue	GPM6B
4278	blue	GPHA2
4281	blue	GPC6
4282	blue	GPC5
4286	blue	GPAM
4288	blue	GP5
4289	blue	GP1BA
4294	blue	GOLM1
4297	blue	GNMT
4302	blue	GNG2
4306	blue	GNB3
4310	blue	GNAS
4323	blue	GLUL
4325	blue	GLT8D2
4328	blue	GLRX
4332	blue	GLIS2
4334	blue	GLIPR2
4337	blue	GLI2
4342	blue	GLB1L3
4347	blue	GK
4349	blue	GJC2
4350	blue	GJC1
4377	blue	GFRA4
4381	blue	GFPT2
4385	blue	GEM
4393	blue	GDF10
4394	blue	GDF1
4396	blue	GDAP1L1
4411	blue	GCA
4414	blue	GBP5
4423	blue	GATA2
4424	blue	GATA1
4426	blue	GASK1B
4427	blue	GASK1A
4429	blue	GAS6
4430	blue	GAS2L2
4433	blue	GAS1
4436	blue	GAR1
4445	blue	GALNT16
4446	blue	GALNT15
4461	blue	GABBR1
4463	blue	GAB3
4466	blue	G6PD
4471	blue	FZD4
4479	blue	FXYD4
4480	blue	FXYD2
4491	blue	FSTL3
4492	blue	FSTL1
4495	blue	FSHR
4501	blue	FRY
4503	blue	FRRS1L
4504	blue	FRRS1
4505	blue	FRMPD4
4506	blue	FRMPD3
4514	blue	FRAT2
4526	blue	FOXO1
4529	blue	FOXK1
4534	blue	FOXC2
4539	blue	FOSB
4540	blue	FOS
4541	blue	FOLR3
4543	blue	FOLH1B
4546	blue	FNDC4
4550	blue	FNDC1
4563	blue	FLRT2
4564	blue	FLRT1
4567	blue	FLNA
4568	blue	FLI1
4574	blue	FKBP10
4575	blue	FJX1
4578	blue	FIGN
4582	blue	FHL5
4588	blue	FGL2
4594	blue	FGFR3
4596	blue	FGFR1
4598	blue	FGF7
4601	blue	FGF2
4607	blue	FGF10
4608	blue	FGF1
4609	blue	FGD5
4615	blue	FFAR3
4617	blue	FEZ1
4618	blue	FETUB
4626	blue	FCRL6
4631	blue	FCN1
4639	blue	FCGR2A
4651	blue	FBXO36
4657	blue	FBXO10
4661	blue	FBXL2
4664	blue	FBXL13
4669	blue	FBN1
4671	blue	FBLN5
4672	blue	FBLN2
4677	blue	FAT3
4681	blue	FASN
4684	blue	FAR2
4685	blue	FAP
4700	blue	FAM78B
4706	blue	FAM53B
4718	blue	FAM209A
4720	blue	FAM200B
4721	blue	FAM200A
4733	blue	FAM170B
4741	blue	FAM162A
4745	blue	FAM13A
4750	blue	FAM124B
4751	blue	FAM124A
4754	blue	FAM110D
4755	blue	FAM110C
4758	blue	FAM107A
4759	blue	FAM102B
4767	blue	FADS3
4783	blue	F13A1
4798	blue	EVC2
4799	blue	EVC
4801	blue	ETV2
4803	blue	ETS1
4805	blue	ETNK2
4806	blue	ETHE1
4807	blue	ETFDH
4809	blue	ESYT1
4821	blue	ESAM
4824	blue	ERP27
4840	blue	EPS8L3
4864	blue	EPB41L4A
4866	blue	EP400
4879	blue	ENOX1
4884	blue	ENGASE
4891	blue	EMX2
4893	blue	EMP3
4901	blue	EMILIN2
4905	blue	EMCN
4913	blue	ELN
4915	blue	ELMO2
4933	blue	EHD2
4935	blue	EGR3
4937	blue	EGR1
4940	blue	EGFLAM
4941	blue	EGFL7
4943	blue	EFR3B
4951	blue	EFHD1
4955	blue	EFEMP2
4956	blue	EFEMP1
4962	blue	EEPD1
4974	blue	EDAR
4978	blue	ECSCR
4979	blue	ECRG4
4980	blue	ECM2
4990	blue	EBF4
4991	blue	EBF3
4993	blue	EBF1
5018	blue	DUSP1
5025	blue	DTX1
5029	blue	DTHD1
5030	blue	DST
5032	blue	DSG4
5043	blue	DRD5
5049	blue	DPYSL3
5053	blue	DPT
5063	blue	DOK6
5072	blue	DOCK5
5079	blue	DNM3
5080	blue	DNM1
5090	blue	DNAJC18
5092	blue	DNAJB9
5096	blue	DNAJB13
5098	blue	DNAJB1
5101	blue	DNAI1
5103	blue	DNAH8
5105	blue	DNAH5
5107	blue	DNAH17
5111	blue	DNAAF1
5117	blue	DMRT2
5143	blue	DIPK2B
5147	blue	DIP2C
5159	blue	DHODH
5160	blue	DHH
5171	blue	DGAT2L6
5184	blue	DENND2A
5195	blue	DDR2
5201	blue	DDI1
5204	blue	DDAH2
5210	blue	DCN
5212	blue	DCLK1
5213	blue	DCHS2
5214	blue	DCHS1
5216	blue	DCC
5223	blue	DAW1
5226	blue	DAO
5227	blue	DAGLA
5228	blue	DAG1
5230	blue	DACT2
5231	blue	DACT1
5233	blue	DAB2
5235	blue	CYYR1
5236	blue	CYTH4
5241	blue	CYS1
5247	blue	CYP4F2
5250	blue	CYP46A1
5255	blue	CYP2S1
5264	blue	CYP26C1
5265	blue	CYP26B1
5267	blue	CYP21
5270	blue	CYP1A1
5274	blue	CYGB
5277	blue	CYBRD1
5298	blue	CXCL13
5307	blue	CUBN
5316	blue	CTSL
5325	blue	CTHRC1
5332	blue	CST3
5334	blue	CSRP1
5336	blue	CSPG5
5339	blue	CSNK1E
5346	blue	CSF3
5354	blue	CRYL1
5356	blue	CRYBG3
5361	blue	CRY2
5362	blue	CRTC3
5371	blue	CROCC
5374	blue	CRISPLD2
5382	blue	CREB5
5383	blue	CREB3L3
5384	blue	CREB3L1
5392	blue	CR2
5393	blue	CPZ
5395	blue	CPXM1
5402	blue	CPOX
5403	blue	CPNE9
5410	blue	CPM
5417	blue	CPE
5423	blue	CPA3
5435	blue	COX4I2
5441	blue	CORO2B
5445	blue	COQ2
5452	blue	COLEC12
5457	blue	COL8A1
5458	blue	COL6A6
5460	blue	COL6A3
5461	blue	COL6A2
5462	blue	COL6A1
5463	blue	COL5A3
5464	blue	COL5A2
5465	blue	COL5A1
5469	blue	COL4A2
5470	blue	COL4A1
5471	blue	COL3A1
5473	blue	COL28A1
5477	blue	COL1A2
5478	blue	COL1A1
5482	blue	COL15A1
5492	blue	CNTNAP3
5496	blue	CNTN1
5500	blue	CNRIP1
5511	blue	CNGA3
5525	blue	CMBL
5533	blue	CLMP
5536	blue	CLIP3
5541	blue	CLECL1
5549	blue	CLEC3B
5553	blue	CLEC18C
5554	blue	CLEC14A
5555	blue	CLEC10A
5558	blue	CLDN5
5562	blue	CLDN20
5565	blue	CLDN16
5569	blue	CLDN10
5570	blue	CLDN1
5575	blue	CLCA4
5590	blue	CISD3
5597	blue	CIDEC
5599	blue	CIC
5600	blue	CIB4
5606	blue	CHST8
5607	blue	CHST7
5610	blue	CHST2
5613	blue	CHST12
5614	blue	CHST1
5626	blue	CHRDL1
5630	blue	CHPF
5641	blue	CHI3L1
5648	blue	CHCHD6
5656	blue	CGREF1
5668	blue	CFAP91
5677	blue	CFAP300
5683	blue	CES3
5684	blue	CES2
5692	blue	CERCAM
5699	blue	CEP170
5700	blue	CEP164
5701	blue	CEP131
5702	blue	CEP126
5719	blue	CELF2
5720	blue	CEBPE
5725	blue	CDS2
5733	blue	CDKN1C
5741	blue	CDK15
5742	blue	CDK14
5752	blue	CDH4
5756	blue	CDH23
5758	blue	CDH20
5762	blue	CDH17
5765	blue	CDH13
5772	blue	CDCA5
5777	blue	CDC42EP5
5786	blue	CDAN1
5788	blue	CD99L2
5810	blue	CD36
5811	blue	CD34
5814	blue	CD300LG
5819	blue	CD276
5822	blue	CD248
5826	blue	CD209
5828	blue	CD200R1L
5829	blue	CD200
5831	blue	CD1D
5833	blue	CD1B
5838	blue	CD151
5852	blue	CCNI2
5860	blue	CCN5
5863	blue	CCN2
5864	blue	CCN1
5865	blue	CCM2L
5872	blue	CCL26
5874	blue	CCL24
5878	blue	CCL2
5885	blue	CCIN
5887	blue	CCDC9B
5891	blue	CCDC85A
5897	blue	CCDC69
5902	blue	CCDC57
5908	blue	CCDC3
5913	blue	CCDC188
5916	blue	CCDC181
5919	blue	CCDC170
5931	blue	CCDC141
5932	blue	CCDC136
5939	blue	CC2D2A
5941	blue	CBX6
5950	blue	CBLN2
5952	blue	CBLB
5954	blue	CBARP
5956	blue	CAVIN3
5958	blue	CAVIN1
5960	blue	CAV2
5961	blue	CAV1
5963	blue	CATSPERB
5967	blue	CATHL5
5981	blue	CARD11
5991	blue	CAMTA2
5995	blue	CAMKK2
6002	blue	CAMK1D
6011	blue	CALHM2
6013	blue	CALCOCO1
6018	blue	CADM3
6030	blue	CACNA1H
6034	blue	CACNA1D
6035	blue	CACNA1C
6037	blue	CACNA1A
6044	blue	CA8
6053	blue	CA10
6064	blue	C7H19orf71
6069	blue	C6H4orf19
6076	blue	C5H12orf56
6077	blue	C5AR2
6078	blue	C5AR1
6080	blue	C4H7orf57
6096	blue	C29H11orf95
6098	blue	C26H10orf82
6103	blue	C22H3orf49
6104	blue	C22H3orf22
6116	blue	C1QTNF6
6118	blue	C1QTNF2
6119	blue	C1QTNF12
6125	blue	C1H3orf70
6129	blue	C1GALT1C1
6135	blue	C19H17orf107
6137	blue	C18H19orf12
6140	blue	C17orf58
6141	blue	C17orf100
6144	blue	C17H22orf31
6152	blue	C15H11orf87
6158	blue	C13H20orf194
6169	blue	BTNL9
6179	blue	BTBD11
6190	blue	BRF1
6192	blue	BRB
6197	blue	BPI
6207	blue	BNIPL
6210	blue	BNIP2
6211	blue	BNC2
6214	blue	BMP7
6229	blue	BICRA
6230	blue	BICDL2
6232	blue	BICC1
6240	blue	BFSP1
6244	blue	BEST1
6247	blue	BEAN1
6248	blue	BDNF
6253	blue	BCORL1
6255	blue	BCL9L
6256	blue	BCL6B
6261	blue	BCL2
6264	blue	BCKDHB
6266	blue	BCAT2
6275	blue	BARX2
6282	blue	BAHCC1
6297	blue	B3GNT10
6310	blue	ATRNL1
6312	blue	ATP9A
6313	blue	ATP8B4
6337	blue	ATP2C2
6338	blue	ATP2B4
6356	blue	ATP10A
6359	blue	ATN1
6369	blue	ASXL3
6375	blue	ASPHD2
6378	blue	ASPG
6381	blue	ASMT
6383	blue	ASIC2
6387	blue	ASF1B
6427	blue	ARL13A
6430	blue	ARHGEF9
6432	blue	ARHGEF40
6442	blue	ARHGEF2
6445	blue	ARHGEF15
6446	blue	ARHGEF11
6448	blue	ARHGEF10
6451	blue	ARHGAP6
6457	blue	ARHGAP28
6462	blue	ARHGAP20
6463	blue	ARHGAP18
6464	blue	ARHGAP10
6469	blue	ARC
6472	blue	AQP7
6478	blue	AQP1
6480	blue	APOM
6481	blue	APOLD1
6485	blue	APOD
6497	blue	APCDD1L
6498	blue	APC2
6499	blue	APBB1IP
6500	blue	APBB1
6515	blue	ANXA5
6519	blue	ANXA11
6521	blue	ANTXR1
6522	blue	ANPEP
6531	blue	ANKUB1
6536	blue	ANKRD61
6539	blue	ANKRD52
6545	blue	ANKRD31
6550	blue	ANKRD13D
6552	blue	ANKRD10
6554	blue	ANKEF1
6556	blue	ANGPTL7
6559	blue	ANGPTL4
6561	blue	ANGPTL2
6562	blue	ANGPTL1
6563	blue	ANGPT4
6567	blue	AMPH
6574	blue	AMELX
6578	blue	ALPL
6585	blue	ALOX15
6586	blue	ALOX12E
6593	blue	ALG14
6608	blue	ALCAM
6611	blue	AKT3
6613	blue	AKR1D1
6620	blue	AKAP4
6623	blue	AKAP12
6625	blue	AK8
6626	blue	AK5
6627	blue	AK2
6632	blue	AIF1L
6635	blue	AHSG
6638	blue	AHI1
6641	blue	AHCY
6647	blue	AGR2
6649	blue	AGPAT4
6657	blue	AGAP1
6658	blue	AFF3
6659	blue	AFF2
6660	blue	AFF1
6663	blue	AFAP1L1
6664	blue	AFAP1
6665	blue	AEBP1
6679	blue	ADORA1
6682	blue	ADM
6684	blue	ADIRF
6685	blue	ADIPOR2
6686	blue	ADIPOQ
6687	blue	ADIG
6689	blue	ADH6
6694	blue	ADGRL3
6695	blue	ADGRL1
6700	blue	ADGRF5
6701	blue	ADGRF3
6703	blue	ADGRF1
6707	blue	ADGRD1
6711	blue	ADGRA2
6715	blue	ADCYAP1R1
6717	blue	ADCY8
6718	blue	ADCY5
6719	blue	ADCY4
6720	blue	ADCY3
6723	blue	ADARB1
6725	blue	ADAP1
6727	blue	ADAMTSL4
6728	blue	ADAMTSL3
6731	blue	ADAMTS9
6735	blue	ADAMTS4
6738	blue	ADAMTS2
6740	blue	ADAMTS18
6741	blue	ADAMTS16
6742	blue	ADAMTS15
6744	blue	ADAMTS13
6745	blue	ADAMTS12
6746	blue	ADAMTS10
6747	blue	ADAMTS1
6749	blue	ADAM9
6750	blue	ADAM33
6753	blue	ADAM23
6763	blue	ACVRL1
6765	blue	ACVR1C
6778	blue	ACSS2
6779	blue	ACSS1
6781	blue	ACSM4
6785	blue	ACSL6
6787	blue	ACSL4
6797	blue	ACOT9
6807	blue	ACKR3
6809	blue	ACKR1
6814	blue	ACE
6819	blue	ACAN
6826	blue	ABTB2
6827	blue	ABTB1
6834	blue	ABL1
6853	blue	ABCD2
6863	blue	ABCB4
6865	blue	ABCA9
6873	blue	AATK
6875	blue	AAK1
6879	blue	AACS
6880	blue	A4GALT
6884	blue	A1BG
