# Supplementary material for: Weighted Gene Co-Expression Network Analysis Identifies Key Modules and Central Genes Associated With Bovine Subcutaneous Adipose Tissue
Source: Front Vet Sci. 2022 Jun 22;9:914848. doi: 10.3389/fvets.2022.914848 (PMC9257221; doi:10.3389/fvets.2022.914848)
Supplement: Supplementary file 1 [file Data_Sheet_1.ZIP › supplementary table/supplementary table 5-enrich_GO_BP.xls]

ID	Description	GeneRatio	BgRatio	enrich_factor	pvalue	qvalue	geneID
GO:0030198	extracellular matrix organization	19/317	45/4413	5.88	4.81764801008505e-11	4.44744979457326e-08	282522/404034/513053/280847/532684/280826/281220/535310/535185/508882/280760/505329/282191/282188/282187/493642/281040/512698/282401
GO:0045229	external encapsulating structure organization	19/317	45/4413	5.88	4.81764801008505e-11	4.44744979457326e-08	282522/404034/513053/280847/532684/280826/281220/535310/535185/508882/280760/505329/282191/282188/282187/493642/281040/512698/282401
GO:0043062	extracellular structure organization	19/317	46/4413	5.75	7.67864002828123e-11	4.72573144196677e-08	282522/404034/513053/280847/532684/280826/281220/535310/535185/508882/280760/505329/282191/282188/282187/493642/281040/512698/282401
GO:0001944	vasculature development	33/317	153/4413	3	4.78871016472319e-09	2.21036779708539e-06	282121/613987/338092/282522/512660/281135/282021/539430/282872/532684/280841/280836/281220/512876/281199/535310/281161/281160/508882/407125/511765/280760/282191/282188/617453/286869/281040/282146/282653/404191/512698/509963/617915
GO:0001568	blood vessel development	32/317	148/4413	3.01	7.8221738189088e-09	2.8884406059718e-06	282121/613987/338092/282522/512660/281135/282021/539430/282872/532684/280841/280836/281220/512876/281199/535310/281161/281160/508882/407125/511765/280760/282191/282188/617453/286869/281040/282146/282653/404191/509963/617915
GO:0009653	anatomical structure morphogenesis	64/317	457/4413	1.95	4.43900153180301e-08	1.36596643627763e-05	280968/511034/613987/338092/515834/282378/338078/537433/788410/517077/282354/282069/510850/282522/512660/281135/525716/534475/282021/539430/538474/281342/282872/280846/281136/532684/280841/617525/280836/280832/280826/404185/768240/281220/512876/281793/281199/535310/281161/281160/508882/523601/511765/280760/540868/505329/280753/282191/282188/282187/617453/286869/281043/281040/617701/282146/282653/…
GO:0035295	tube development	36/317	198/4413	2.53	1.07080886448669e-07	2.82435902001451e-05	613987/338092/282069/282522/512660/282021/539430/538474/282872/532684/280841/280836/280832/404185/281220/615323/512876/768006/281199/535310/281161/281160/508882/523601/511765/280760/282191/617453/286869/281040/282146/282653/404191/509963/617915/282401
GO:0022610	biological adhesion	42/317	256/4413	2.28	1.80332031644284e-07	3.72038559298787e-05	282662/508014/338092/281530/281484/281135/100140137/404172/281342/280863/286766/280846/326598/280836/281885/280832/281873/280826/281857/281237/512876/281793/511711/535185/508882/508361/504963/282187/281705/282184/414922/516122/613644/281052/281040/613972/282139/281614/282865/282651/788252/280985
GO:0072359	circulatory system development	36/317	202/4413	2.48	1.81352889509956e-07	3.72038559298787e-05	282121/613987/338092/282522/512660/281135/282021/507058/539430/282872/532684/280841/280836/281220/512876/281199/535310/281161/281160/508882/407125/511765/524709/280760/280753/282191/282188/617453/286869/281040/282146/282653/404191/512698/509963/617915
GO:0032963	collagen metabolic process	11/317	24/4413	6.38	2.3713424379959e-07	4.37824698552085e-05	280955/510850/282522/282872/286766/280826/508882/282188/282187/281620/282401
GO:0007155	cell adhesion	41/317	253/4413	2.26	3.63067286447962e-07	6.0939714873658e-05	282662/508014/338092/281530/281484/281135/100140137/404172/281342/280863/286766/326598/280836/281885/280832/281873/280826/281857/281237/512876/281793/511711/535185/508882/508361/504963/282187/281705/282184/414922/516122/613644/281052/281040/613972/282139/281614/282865/282651/788252/280985
GO:0030199	collagen fibril organization	9/317	17/4413	7.37	6.62245080053005e-07	0.000101892795650261	282522/404034/280847/532684/535310/280760/282188/282187/282401
GO:0048514	blood vessel morphogenesis	26/317	130/4413	2.78	1.07872853812614e-06	0.000153205656346012	613987/338092/282522/282021/282872/532684/280841/280836/281220/512876/281199/535310/281161/281160/508882/511765/280760/282191/617453/286869/281040/282146/282653/404191/509963/617915
GO:0001503	ossification	20/317	85/4413	3.28	1.39881907894917e-06	0.000184475839434349	282880/281135/539430/281357/281342/282660/280846/617525/280826/404185/539510/515367/281161/282188/282187/515783/281620/280994/282139/280988
GO:0050793	regulation of developmental process	55/317	408/4413	1.88	1.70065375600108e-06	0.000209329592142168	282127/286862/280968/613987/338092/515834/282069/282522/281135/282023/282021/507058/539430/281357/538474/281342/615685/282660/510187/280846/280843/281136/532684/617525/280836/280832/280826/508292/404185/281237/768240/512876/281793/281199/539510/506618/280795/511711/281161/281160/280760/540868/282187/617453/286869/281043/281040/617701/282146/282653/512698/280988/282865/510677/788252
GO:0032964	collagen biosynthetic process	7/317	11/4413	8.86	2.37494916971611e-06	0.000274056634452767	280955/510850/282522/280826/282187/281620/282401
GO:0009611	response to wounding	21/317	96/4413	3.05	2.70925900578542e-06	0.000294243981185612	282127/282354/282522/404172/282005/505908/280833/530430/280826/512876/281793/535310/281161/617881/515133/414922/281040/282653/613972/281626/282139
GO:0035239	tube morphogenesis	29/317	163/4413	2.48	3.19441848605389e-06	0.000327661404943773	613987/338092/282069/282522/282021/539430/282872/532684/280841/280836/281220/512876/281199/535310/281161/281160/508882/523601/511765/280760/282191/617453/286869/281040/282146/282653/404191/509963/617915
GO:0071310	cellular response to organic substance	55/317	418/4413	1.83	3.68545311210771e-06	0.000358132119592073	282127/280955/511034/613987/515834/282354/282069/286810/282023/282021/281971/539430/510688/281357/280846/281900/280836/280832/767586/530430/280826/508292/281247/282452/404185/281237/515148/281203/281172/506618/280795/516067/281161/281160/407125/524709/280760/540868/281096/513010/504741/282191/282188/282187/617453/286869/281043/493642/281040/282146/282653/280994/282139/282865/528076
GO:0009719	response to endogenous stimulus	39/317	262/4413	2.07	6.38727988833509e-06	0.000589646785481039	282127/280955/511034/613987/515834/282354/282069/281971/510688/280843/281900/280836/767586/530430/280826/404185/515148/281203/281793/281172/506618/280795/516067/781806/281161/281160/407125/524709/282191/282188/282187/617453/281052/281043/493642/281040/282146/282653/282865
GO:0009888	tissue development	45/317	324/4413	1.93	7.81741772266141e-06	0.000687305798774342	282127/280955/613987/515834/513463/338078/281499/510850/512660/281135/507058/281971/539430/538474/282660/280846/532684/767586/614253/280826/404185/768240/281220/512876/768006/281793/534482/280795/281161/281160/407125/540868/282191/282188/282187/515783/617453/493642/281040/282653/281620/280994/282139/280988/282865
GO:0001525	angiogenesis	22/317	113/4413	2.71	1.18186864451338e-05	0.000991864881567687	613987/338092/282021/282872/532684/280836/512876/281199/281161/281160/508882/511765/280760/282191/617453/286869/281040/282146/282653/404191/509963/617915
GO:2000026	regulation of multicellular organismal development	34/317	223/4413	2.12	1.56260109990998e-05	0.00125437177539685	282127/280968/613987/338092/281135/282023/282021/507058/539430/615685/282660/280846/532684/280836/280826/508292/281237/512876/281199/280795/511711/281161/281160/280760/540868/617453/286869/281040/617701/282146/282653/512698/280988/282865
GO:0016477	cell migration	37/317	253/4413	2.04	1.70250924370568e-05	0.00130973737432446	508014/338078/512660/281484/281135/529167/282331/509080/505908/281342/532684/617525/280832/767586/508292/404186/404185/281237/281199/534482/281161/281160/508882/523601/508361/280760/510833/282187/617453/414922/281043/281040/282146/282653/613972/282865/282651
GO:0071495	cellular response to endogenous stimulus	34/317	226/4413	2.09	2.09187905258846e-05	0.00152796569521258	282127/280955/511034/613987/515834/282354/282069/281971/510688/281900/280836/767586/530430/404185/515148/281203/281172/506618/280795/516067/281161/281160/407125/524709/282191/282188/282187/617453/281043/493642/281040/282146/282653/282865
GO:0010712	regulation of collagen metabolic process	6/317	10/4413	8.35	2.1516962754704e-05	0.00152796569521258	280955/282522/286766/280826/508882/281620
GO:0001501	skeletal system development	18/317	85/4413	2.95	2.2855012365018e-05	0.00155058591413479	338078/510850/539430/281357/538474/281342/282660/280846/532684/280832/768240/281793/281161/540868/282188/282187/281620/280994
GO:0051241	negative regulation of multicellular organismal process	28/317	171/4413	2.28	2.43478030833939e-05	0.00155058591413479	282127/338092/338078/282880/282522/525716/404172/507058/505908/539430/538474/280846/532684/530430/404185/281237/512876/281793/511711/281161/280760/617453/282146/613972/281626/512698/280988/282865
GO:0014066	regulation of phosphatidylinositol 3-kinase signaling	8/317	19/4413	5.86	2.43549839990956e-05	0.00155058591413479	505908/281342/280836/281172/281161/616212/280760/281096
GO:0040011	locomotion	43/317	319/4413	1.88	2.72346963142117e-05	0.00164001124193297	282121/508014/338078/512660/281484/281135/100140137/529167/282331/509080/505908/538474/281342/532684/617525/280832/767586/508292/404186/404185/281237/281199/534482/281161/281160/508882/523601/508361/511765/524709/280760/510833/282187/617453/414922/281043/281040/282146/282653/613972/281614/282865/282651
GO:0007167	enzyme linked receptor protein signaling pathway	25/317	145/4413	2.4	2.75361066561721e-05	0.00164001124193297	280955/511034/613987/515834/282069/529167/505908/510688/281357/281342/280832/530430/404185/539510/280795/281160/524709/280760/282191/282188/617453/493642/281040/613972/282865
GO:0051093	negative regulation of developmental process	24/317	137/4413	2.44	3.05063768081597e-05	0.00176013766189185	282127/338092/515834/282069/507058/539430/281357/538474/280846/532684/617525/404185/512876/281793/539510/506618/511711/280760/617453/281040/282146/512698/280988/282865
GO:0014068	positive regulation of phosphatidylinositol 3-kinase signaling	7/317	15/4413	6.5	3.59628718114225e-05	0.00201208539576507	505908/281342/280836/281172/281161/280760/281096
GO:0031214	biomineral tissue development	12/317	44/4413	3.8	3.97848502738636e-05	0.00209872563549945	281499/281135/539430/282660/280846/282188/282187/515783/281620/280994/282139/280988
GO:0110148	biomineralization	12/317	44/4413	3.8	3.97848502738636e-05	0.00209872563549945	281499/281135/539430/282660/280846/282188/282187/515783/281620/280994/282139/280988
GO:0071417	cellular response to organonitrogen compound	20/317	106/4413	2.63	4.78282745699394e-05	0.00245294718116005	280955/282354/281971/281900/530430/404185/515148/281203/506618/516067/407125/524709/282191/282188/282187/493642/281040/282146/282653/282865
GO:0048870	cell motility	39/317	286/4413	1.9	5.14443114190052e-05	0.00249953801188186	508014/338078/512660/281484/281135/100140137/529167/282331/509080/505908/281342/532684/617525/280832/767586/508292/404186/404185/281237/281199/534482/281161/281160/508882/523601/508361/524709/280760/510833/282187/617453/414922/281043/281040/282146/282653/613972/282865/282651
GO:0051674	localization of cell	39/317	286/4413	1.9	5.14443114190052e-05	0.00249953801188186	508014/338078/512660/281484/281135/100140137/529167/282331/509080/505908/281342/532684/617525/280832/767586/508292/404186/404185/281237/281199/534482/281161/281160/508882/523601/508361/524709/280760/510833/282187/617453/414922/281043/281040/282146/282653/613972/282865/282651
GO:1901699	cellular response to nitrogen compound	22/317	125/4413	2.45	6.11711222997202e-05	0.00289592843491793	280955/282354/281971/281900/530430/404185/515148/281203/506618/516067/407125/524709/539082/504741/282191/282188/282187/493642/281040/282146/282653/282865
GO:0043491	protein kinase B signaling	11/317	40/4413	3.83	7.71358298370399e-05	0.00356042751405705	613987/282069/505908/281342/280836/404185/281161/281096/286869/281043/510203
GO:0051239	regulation of multicellular organismal process	57/317	486/4413	1.63	8.06336726106817e-05	0.00363110299766715	282127/280968/511034/613987/338092/515834/338078/282880/282522/281135/525716/404172/282023/282021/286858/507058/505908/539430/538474/615685/282660/280847/280846/280843/532684/280836/280832/530430/280826/508292/281247/281857/404185/281237/512876/281793/281199/280795/511711/281161/281160/407125/280760/540868/282187/617453/286869/281052/281040/617701/282146/282653/613972/281626/512698/280988/282865
GO:0007166	cell surface receptor signaling pathway	52/317	432/4413	1.68	8.82810615981393e-05	0.00388082661762246	280955/511034/613987/515834/617047/282880/282069/529167/505908/767936/510688/281357/281342/280846/617525/280836/280832/281873/530430/280826/508292/282452/404185/281237/768006/539510/280795/281161/281160/280834/524709/280760/280753/282191/282188/282187/281705/617453/281052/281043/493642/281040/538675/613972/282133/282865/282651/788252/528174/319095/528076/532546
GO:0009887	animal organ morphogenesis	24/317	148/4413	2.26	0.000110632169276028	0.00465521675559287	613987/338078/537433/517077/510850/512660/281135/539430/538474/280846/280826/404185/281220/281161/281160/523601/540868/280753/282188/282187/281040/282653/281620/280994
GO:1901701	cellular response to oxygen-containing compound	30/317	205/4413	2.04	0.000110939601131005	0.00465521675559287	282127/280955/282354/286810/282885/281971/539430/280846/281900/767586/530430/280826/404185/515148/281203/506618/280795/516067/407125/524709/540868/282191/282188/282187/281043/493642/281040/282146/282653/282865
GO:1901342	regulation of vasculature development	13/317	56/4413	3.23	0.000118814972714268	0.00487488800329417	338092/282021/280836/512876/281199/281161/281160/280760/617453/286869/282146/282653/512698
GO:0048646	anatomical structure formation involved in morphogenesis	29/317	197/4413	2.05	0.000130256244362522	0.00522813392704494	280968/613987/338092/512660/534475/282021/539430/282872/532684/280836/512876/281793/281199/281161/281160/508882/511765/280760/282191/282187/617453/286869/281040/282146/282653/404191/509963/617915/281620
GO:0042060	wound healing	16/317	80/4413	2.78	0.000134799889657419	0.00529538648284688	282522/404172/282005/505908/280833/280826/512876/281793/535310/281161/617881/414922/281040/282653/281626/282139
GO:0045595	regulation of cell differentiation	33/317	238/4413	1.93	0.000146318490493677	0.00543623773800965	282127/286862/613987/515834/282522/282023/507058/539430/281357/281342/615685/510187/280846/280843/532684/617525/280836/280826/508292/404185/281237/768240/539510/506618/280795/511711/281161/540868/282187/617453/281040/282865/510677
GO:0032602	chemokine production	7/317	18/4413	5.41	0.000147218524832074	0.00543623773800965	525716/280843/280826/281237/407125/613972/282865
GO:0032642	regulation of chemokine production	7/317	18/4413	5.41	0.000147218524832074	0.00543623773800965	525716/280843/280826/281237/407125/613972/282865
GO:0060348	bone development	11/317	43/4413	3.56	0.000157853214650594	0.00571464475742296	338078/510850/281357/281342/280846/280832/768240/281793/540868/282187/280994
GO:1901700	response to oxygen-containing compound	36/317	272/4413	1.84	0.000189820570107932	0.00673978299533023	282127/280955/282354/280924/286810/282885/281971/539430/280846/280843/281900/280836/767586/530430/280826/404185/515148/281203/506618/280795/516067/407125/524709/540868/282191/282188/282187/281052/281043/493642/281040/282146/282653/613972/280994/282865
GO:0014065	phosphatidylinositol 3-kinase signaling	8/317	25/4413	4.45	0.000237728375213151	0.00816655705487431	505908/281342/280836/281172/281161/616212/280760/281096
GO:0032101	regulation of response to external stimulus	28/317	194/4413	2.01	0.000240475595243404	0.00816655705487431	512642/508014/282522/404172/282023/282021/282331/282002/505908/281971/280846/280836/767586/280826/508292/281247/281237/512876/781806/511711/281161/281160/516008/281043/281040/282139/280988/282865
GO:0006928	movement of cell or subcellular component	42/317	339/4413	1.72	0.000243274005768063	0.00816655705487431	511034/508014/338078/512660/281484/281135/100140137/529167/282331/509080/505908/538474/281342/532684/617525/280832/767586/508292/404186/404185/281237/281199/534482/281161/281160/508882/523601/508361/524709/280760/510833/282187/617453/414922/281043/281040/282146/282653/613972/281614/282865/282651
GO:0007188	adenylate cyclase-modulating G protein-coupled receptor signaling pathway	9/317	32/4413	3.92	0.000290497220821776	0.00940964220353454	281135/282331/281136/512876/768006/281203/281793/282146/528174
GO:0051896	regulation of protein kinase B signaling	9/317	32/4413	3.92	0.000290497220821776	0.00940964220353454	282069/505908/281342/280836/404185/281161/281096/286869/510203
GO:0045765	regulation of angiogenesis	12/317	54/4413	3.09	0.000336352320458339	0.0106496047451956	338092/282021/280836/512876/281199/281161/281160/280760/617453/286869/282146/282653
GO:0045597	positive regulation of cell differentiation	22/317	140/4413	2.19	0.000340313766230452	0.0106496047451956	282127/613987/515834/282522/282023/281342/615685/510187/280846/280843/532684/280826/508292/281237/768240/280795/281161/540868/282187/617453/282865/510677
GO:0051094	positive regulation of developmental process	30/317	219/4413	1.91	0.000367170335134398	0.0112985397864164	282127/613987/515834/282522/282023/282021/539430/281342/615685/510187/280846/280843/532684/280826/508292/281237/768240/280795/281161/281160/280760/540868/282187/617453/286869/617701/282653/282865/510677/788252
GO:2000145	regulation of cell motility	26/317	180/4413	2.01	0.000397359701560508	0.0120270736244544	508014/338078/512660/281484/100140137/282331/509080/505908/281342/508292/404185/281237/281199/281161/281160/280760/510833/282187/617453/414922/281043/281040/282146/282653/613972/282865
GO:0010243	response to organonitrogen compound	24/317	161/4413	2.08	0.00041473315606679	0.0123504576526511	280955/282354/282002/281971/280843/281900/280836/530430/404185/515148/281203/506618/516067/407125/524709/282191/282188/282187/281052/493642/281040/282146/282653/282865
GO:0048015	phosphatidylinositol-mediated signaling	8/317	27/4413	4.12	0.000429725214818275	0.0125937849087929	505908/281342/280836/281172/281161/616212/280760/281096
GO:0048659	smooth muscle cell proliferation	7/317	21/4413	4.64	0.000445517290234915	0.0126548554991424	282522/280826/404185/281237/281161/613972/282865
GO:0048660	regulation of smooth muscle cell proliferation	7/317	21/4413	4.64	0.000445517290234915	0.0126548554991424	282522/280826/404185/281237/281161/613972/282865
GO:0070374	positive regulation of ERK1 and ERK2 cascade	9/317	34/4413	3.69	0.000477847963391712	0.0131294637840365	505908/282248/281172/281161/281160/286869/281052/510203/282139
GO:0032102	negative regulation of response to external stimulus	14/317	72/4413	2.71	0.000478809893115156	0.0131294637840365	512642/282522/404172/282021/282331/505908/280846/280836/281247/781806/511711/281161/281043/282865
GO:0007186	G protein-coupled receptor signaling pathway	23/317	153/4413	2.09	0.000483559498545473	0.0131294637840365	281135/281453/281452/404172/282331/515331/281136/281900/282248/615323/512876/515148/768006/281203/281793/281172/281040/282146/282133/282651/788252/528174/528076
GO:0030336	negative regulation of cell migration	11/317	49/4413	3.13	0.000541348478506562	0.0144855107749887	338078/282331/404185/281161/280760/510833/617453/281043/282146/613972/282865
GO:0048017	inositol lipid-mediated signaling	8/317	28/4413	3.98	0.000564616563395372	0.0148922925142178	505908/281342/280836/281172/281161/616212/280760/281096
GO:0006954	inflammatory response	24/317	165/4413	2.02	0.00059942260116557	0.0154717885001104	281530/282522/282023/282021/282331/281971/510688/280858/280836/280833/280832/280826/508292/281247/281237/512876/781806/540868/286869/516008/613972/282139/280988/282865
GO:0001649	osteoblast differentiation	9/317	35/4413	3.58	0.000603346826344098	0.0154717885001104	281342/280846/617525/280826/404185/539510/281161/282187/281620
GO:1901698	response to nitrogen compound	26/317	185/4413	1.96	0.000612428080707369	0.0154895292510559	280955/282354/282002/281971/280843/281900/280836/530430/404185/515148/281203/506618/516067/407125/524709/539082/504741/282191/282188/282187/281052/493642/281040/282146/282653/282865
GO:0040012	regulation of locomotion	26/317	187/4413	1.94	0.000723611133528455	0.0178135288169672	508014/338078/512660/281484/100140137/282331/509080/505908/281342/508292/404185/281237/281199/281161/281160/280760/510833/282187/617453/414922/281043/281040/282146/282653/613972/282865
GO:0051270	regulation of cellular component movement	26/317	187/4413	1.94	0.000723611133528455	0.0178135288169672	508014/338078/512660/281484/100140137/282331/509080/505908/281342/508292/404185/281237/281199/281161/281160/280760/510833/282187/617453/414922/281043/281040/282146/282653/613972/282865
GO:0042063	gliogenesis	11/317	51/4413	3	0.000777216757347561	0.0180588828596429	280955/280968/525716/510688/538474/281342/280826/508292/281237/281161/281043
GO:0061448	connective tissue development	11/317	51/4413	3	0.000777216757347561	0.0180588828596429	338078/510850/539430/538474/282660/532684/512876/281161/407125/282187/281620
GO:0072001	renal system development	11/317	51/4413	3	0.000777216757347561	0.0180588828596429	505908/539430/767586/512876/281161/281160/523601/407125/282191/282653/282865
GO:2000146	negative regulation of cell motility	11/317	51/4413	3	0.000777216757347561	0.0180588828596429	338078/282331/404185/281161/280760/510833/617453/281043/282146/613972/282865
GO:0060429	epithelium development	26/317	188/4413	1.93	0.000785543267235199	0.0180588828596429	282127/280955/613987/515834/513463/338078/512660/281971/539430/538474/767586/614253/404185/768240/512876/768006/281793/534482/281161/281160/540868/282191/617453/281040/282653/282865
GO:0007178	transmembrane receptor protein serine/threonine kinase signaling pathway	12/317	59/4413	2.83	0.000792263988625724	0.0180588828596429	280955/613987/515834/282069/510688/530430/539510/280795/282188/617453/493642/281040
GO:0030334	regulation of cell migration	24/317	169/4413	1.98	0.000852311620011581	0.0191906878241375	508014/338078/512660/281484/282331/505908/281342/508292/404185/281237/281199/281161/281160/280760/510833/282187/617453/414922/281043/281040/282146/282653/613972/282865
GO:0010631	epithelial cell migration	13/317	68/4413	2.66	0.000898141842128204	0.0197411126703367	338078/509080/532684/280832/767586/281237/281199/534482/281161/281160/508882/280760/282146
GO:0090132	epithelium migration	13/317	68/4413	2.66	0.000898141842128204	0.0197411126703367	338078/509080/532684/280832/767586/281237/281199/534482/281161/281160/508882/280760/282146
GO:0040013	negative regulation of locomotion	11/317	52/4413	2.94	0.000923864635182341	0.0198342542241105	338078/282331/404185/281161/280760/510833/617453/281043/282146/613972/282865
GO:0051271	negative regulation of cellular component movement	11/317	52/4413	2.94	0.000923864635182341	0.0198342542241105	338078/282331/404185/281161/280760/510833/617453/281043/282146/613972/282865
GO:0045428	regulation of nitric oxide biosynthetic process	5/317	12/4413	5.8	0.000963136361352475	0.0204396996710495	282021/281237/540386/281040/282146
GO:0010647	positive regulation of cell communication	35/317	286/4413	1.7	0.00103785709795328	0.0215304713164997	511034/515834/617047/282354/282021/505908/281342/280846/281136/280836/530430/280826/508292/404186/404185/282248/615323/281793/539510/281172/281161/281160/280760/281096/510833/282187/286869/281052/281043/510203/493642/281040/282139/282865/532546
GO:0023056	positive regulation of signaling	35/317	286/4413	1.7	0.00103785709795328	0.0215304713164997	511034/515834/617047/282354/282021/505908/281342/280846/281136/280836/530430/280826/508292/404186/404185/282248/615323/281793/539510/281172/281161/281160/280760/281096/510833/282187/286869/281052/281043/510203/493642/281040/282139/282865/532546
GO:0009612	response to mechanical stimulus	7/317	24/4413	4.06	0.00109895278659736	0.0222968558437451	282354/281971/280832/280795/282187/286869/282653
GO:0051897	positive regulation of protein kinase B signaling	7/317	24/4413	4.06	0.00109895278659736	0.0222968558437451	505908/281342/280836/404185/281161/281096/286869
GO:1901343	negative regulation of vasculature development	6/317	18/4413	4.64	0.0011600526174705	0.0232806898288701	338092/512876/280760/617453/282146/512698
GO:0030282	bone mineralization	8/317	31/4413	3.59	0.00118498932613527	0.0235254247656056	281135/539430/282660/280846/282188/515783/282139/280988
GO:0001667	ameboidal-type cell migration	14/317	80/4413	2.44	0.00142942373053218	0.0278671903363662	338078/512660/509080/532684/280832/767586/281237/281199/534482/281161/281160/508882/280760/282146
GO:0072006	nephron development	7/317	25/4413	3.9	0.00143387339102454	0.0278671903363662	539430/512876/281161/281160/407125/282653/282865
GO:0032835	glomerulus development	5/317	13/4413	5.35	0.00147386171940668	0.0283459808754311	539430/512876/407125/282653/282865
GO:0001655	urogenital system development	11/317	55/4413	2.78	0.0015069554936447	0.0286836672366012	505908/539430/767586/512876/281161/281160/523601/407125/282191/282653/282865
GO:0090130	tissue migration	13/317	72/4413	2.51	0.00156320905137432	0.0294507913653121	338078/509080/532684/280832/767586/281237/281199/534482/281161/281160/508882/280760/282146
GO:0060349	bone morphogenesis	6/317	19/4413	4.4	0.00159443586077166	0.0297356778287452	338078/510850/280846/540868/282187/280994
GO:1902533	positive regulation of intracellular signal transduction	25/317	187/4413	1.86	0.00161993030148976	0.029909028934874	617047/505908/281342/280846/281136/280836/280826/508292/404186/404185/282248/281793/281172/281161/281160/280760/281096/510833/286869/281052/510203/493642/281040/282139/282865
GO:0034097	response to cytokine	22/317	157/4413	1.95	0.00166529629483258	0.0304422063693209	282127/280955/508014/281484/282023/282021/281971/281357/280836/280832/280826/508292/281247/282452/281237/407125/281096/286869/281040/282139/282865/528076
GO:0051216	cartilage development	9/317	40/4413	3.13	0.00169744797837748	0.030445262125592	338078/510850/539430/538474/282660/532684/281161/282187/281620
GO:0048585	negative regulation of response to stimulus	35/317	294/4413	1.66	0.0016984429298684	0.030445262125592	512642/515834/617047/282069/282522/281453/281452/282532/404172/282021/282331/505908/281971/510688/281342/280846/617525/280836/767586/281247/404185/768006/781806/511711/281161/280760/540868/281043/510203/493642/281040/282146/613972/282139/282865
GO:0090287	regulation of cellular response to growth factor stimulus	10/317	48/4413	2.9	0.00177548232708207	0.0315202024463761	511034/515834/282069/510688/281161/281160/280760/493642/281040/282146
GO:0008610	lipid biosynthetic process	24/317	179/4413	1.87	0.00192319561296067	0.0338173945376744	780785/280924/282023/282021/286858/508493/282271/504583/505908/280843/280836/281237/618814/497202/281161/281160/281152/515925/407125/281741/504633/614834/282139/507456
GO:0010001	glial cell differentiation	9/317	41/4413	3.06	0.00204050534084725	0.0355416719746382	280955/280968/525716/510688/538474/281342/508292/281237/281161
GO:0006636	unsaturated fatty acid biosynthetic process	6/317	20/4413	4.18	0.00214223072496267	0.036913758578649	280924/282023/282021/286858/515925/282139
GO:0080164	regulation of nitric oxide metabolic process	5/317	14/4413	4.97	0.00215926546759942	0.036913758578649	282021/281237/540386/281040/282146
GO:0045598	regulation of fat cell differentiation	8/317	34/4413	3.28	0.00225635773966519	0.0381700476469469	282127/515834/510187/280843/280836/506618/282865/510677
GO:0043410	positive regulation of MAPK cascade	15/317	93/4413	2.25	0.00228526501765545	0.0381700476469469	505908/281136/280836/280826/508292/404186/282248/281172/281161/281160/286869/281052/510203/493642/282139
GO:0050727	regulation of inflammatory response	13/317	75/4413	2.41	0.00229477281891138	0.0381700476469469	282023/282021/282331/281971/280826/281247/281237/512876/781806/516008/282139/280988/282865
GO:0001837	epithelial to mesenchymal transition	7/317	27/4413	3.61	0.00233822023049293	0.0383825990074601	613987/515834/532684/280826/281220/282187/281620
GO:0030855	epithelial cell differentiation	17/317	112/4413	2.11	0.00234912885031405	0.0383825990074601	282127/280955/613987/515834/513463/338078/281971/539430/538474/614253/512876/534482/281161/540868/617453/281040/282865
GO:0009967	positive regulation of signal transduction	32/317	267/4413	1.67	0.00240589844343581	0.0386984849444142	511034/515834/617047/282021/505908/281342/280846/281136/280836/280826/508292/404186/404185/282248/615323/281793/539510/281172/281161/281160/280760/281096/510833/282187/286869/281052/510203/493642/281040/282139/282865/532546
GO:0007596	blood coagulation	10/317	50/4413	2.78	0.00245230136919706	0.0386984849444142	282522/404172/282005/505908/280833/280826/281793/617881/281040/281626
GO:0007599	hemostasis	10/317	50/4413	2.78	0.00245230136919706	0.0386984849444142	282522/404172/282005/505908/280833/280826/281793/617881/281040/281626
GO:0070372	regulation of ERK1 and ERK2 cascade	10/317	50/4413	2.78	0.00245230136919706	0.0386984849444142	505908/282248/281172/281161/281160/286869/281052/510203/282139/282865
GO:0070848	response to growth factor	17/317	114/4413	2.08	0.00284813532603467	0.0443869612531208	282127/511034/613987/515834/282069/510688/280795/781806/281161/281160/280760/282188/617453/281043/493642/281040/282146
GO:0050817	coagulation	10/317	51/4413	2.73	0.00286085859159937	0.0443869612531208	282522/404172/282005/505908/280833/280826/281793/617881/281040/281626
GO:0097435	supramolecular fiber organization	21/317	154/4413	1.9	0.00296470675760859	0.0454991093247648	280955/280968/527210/282522/404034/281342/614904/280847/281136/532684/535077/535310/535185/280760/281096/282188/282187/281052/281644/282139/282401
GO:0071345	cellular response to cytokine stimulus	20/317	144/4413	1.93	0.0029818258933191	0.0454991093247648	282127/280955/282023/282021/281971/281357/280836/280832/280826/508292/281247/282452/281237/407125/281096/286869/281040/282139/282865/528076
GO:0006809	nitric oxide biosynthetic process	5/317	15/4413	4.64	0.00305077334811982	0.045794235794627	282021/281237/540386/281040/282146
GO:0032722	positive regulation of chemokine production	5/317	15/4413	4.64	0.00305077334811982	0.045794235794627	280843/280826/281237/407125/282865
GO:0070371	ERK1 and ERK2 cascade	10/317	52/4413	2.68	0.00332204762884153	0.0494641047622075	505908/282248/281172/281161/281160/286869/281052/510203/282139/282865
GO:0048762	mesenchymal cell differentiation	9/317	44/4413	2.85	0.00341115741610768	0.0502960476470672	613987/515834/512660/539430/532684/280826/281220/282187/281620
GO:0007417	central nervous system development	17/317	116/4413	2.04	0.00343240416382779	0.0502960476470672	280955/280968/511034/517077/281135/525716/510688/538474/508292/281237/281161/523601/515133/282191/510833/282653/613972
GO:0048468	cell development	36/317	318/4413	1.58	0.00351024026481969	0.050801079019021	280955/280968/511034/282378/338078/517077/527210/282354/510850/512660/525716/534475/282023/507058/281971/539430/510688/281357/538474/281342/280846/281136/617525/280832/280826/508292/281237/512876/281161/281705/617453/493642/617701/613972/281614/282865
GO:0098609	cell-cell adhesion	19/317	136/4413	1.94	0.00352189920679188	0.050801079019021	281484/100140137/404172/326598/280836/280832/280826/281857/281237/281793/511711/508361/282184/414922/281040/281614/282865/282651/788252
GO:0045667	regulation of osteoblast differentiation	6/317	22/4413	3.8	0.00364861440298403	0.0522208866816319	280846/617525/280826/404185/539510/281161
GO:0007267	cell-cell signaling	27/317	220/4413	1.71	0.00374674344795311	0.0532128583620223	286862/511034/515834/282880/517077/282354/282069/525716/282030/286810/281342/617525/280836/530430/280826/281237/615323/281161/526221/508794/280753/282187/281043/281040/538675/282653/282865
GO:0000165	MAPK cascade	20/317	147/4413	1.89	0.00380284086949266	0.0535972911618331	282127/505908/281342/281136/280836/280826/508292/404186/282248/281172/281161/281160/286869/281052/281043/510203/493642/281040/282139/282865
GO:0046339	diacylglycerol metabolic process	4/317	10/4413	5.57	0.00387642867140493	0.0538128681412287	508493/282271/286879/497202
GO:0048662	negative regulation of smooth muscle cell proliferation	4/317	10/4413	5.57	0.00387642867140493	0.0538128681412287	404185/281237/613972/282865
GO:0050878	regulation of body fluid levels	14/317	89/4413	2.19	0.00401444622407176	0.0553129511156471	282522/404172/282005/505908/280833/280826/281220/281793/617881/540868/414922/281040/282653/281626
GO:0043408	regulation of MAPK cascade	18/317	128/4413	1.96	0.00415625250973731	0.0568426269167972	505908/281342/281136/280836/280826/508292/404186/282248/281172/281161/281160/286869/281052/510203/493642/281040/282139/282865
GO:0071363	cellular response to growth factor stimulus	16/317	109/4413	2.04	0.00440552614402956	0.0598087682401536	282127/511034/613987/515834/282069/510688/280795/281161/281160/280760/282188/617453/281043/493642/281040/282146
GO:0003158	endothelium development	6/317	23/4413	3.63	0.0046438881551607	0.0608091065632838	613987/338078/281971/534482/281160/617453
GO:0007189	adenylate cyclase-activating G protein-coupled receptor signaling pathway	6/317	23/4413	3.63	0.0046438881551607	0.0608091065632838	512876/768006/281203/281793/282146/528174
GO:0021782	glial cell development	6/317	23/4413	3.63	0.0046438881551607	0.0608091065632838	280955/280968/525716/510688/281342/281237
GO:0030856	regulation of epithelial cell differentiation	6/317	23/4413	3.63	0.0046438881551607	0.0608091065632838	282127/613987/539430/281161/617453/281040
GO:0072073	kidney epithelium development	6/317	23/4413	3.63	0.0046438881551607	0.0608091065632838	539430/767586/281161/281160/282653/282865
GO:0030155	regulation of cell adhesion	18/317	130/4413	1.93	0.00491337966227557	0.0638848623249174	508014/281484/281135/100140137/404172/281342/326598/280836/280826/281857/281237/512876/511711/282187/281040/613972/282139/282865
GO:0045444	fat cell differentiation	10/317	55/4413	2.53	0.00506860625071155	0.065442291967229	282127/515834/510187/280843/280836/530430/539510/506618/282865/510677
GO:0042127	regulation of cell population proliferation	30/317	258/4413	1.62	0.00514360685340819	0.0659494621409209	282127/282069/282522/281135/286810/505908/539430/538474/280846/280836/767586/614253/280826/508292/281857/404185/281237/281161/281160/508882/407125/515133/504963/617453/414922/281043/493642/282653/613972/282865
GO:0003008	system process	36/317	326/4413	1.54	0.00530018742287691	0.0674884119036377	282121/280968/511034/613987/338078/537433/517077/282354/282522/525716/281453/282023/507058/281971/281940/281342/280847/280836/280833/280832/530430/404185/281220/286851/512876/281793/282188/282187/281701/617453/281052/281043/281040/282146/282653/282865
GO:0033002	muscle cell proliferation	7/317	31/4413	3.14	0.00539968223525755	0.0682456350617467	282522/280826/404185/281237/281161/613972/282865
GO:0001656	metanephros development	5/317	17/4413	4.09	0.00557929880799968	0.0682456350617467	505908/539430/407125/282653/282865
GO:0016525	negative regulation of angiogenesis	5/317	17/4413	4.09	0.00557929880799968	0.0682456350617467	338092/512876/280760/617453/282146
GO:0046209	nitric oxide metabolic process	5/317	17/4413	4.09	0.00557929880799968	0.0682456350617467	282021/281237/540386/281040/282146
GO:2000181	negative regulation of blood vessel morphogenesis	5/317	17/4413	4.09	0.00557929880799968	0.0682456350617467	338092/512876/280760/617453/282146
GO:0043588	skin development	8/317	39/4413	2.86	0.00558143463489599	0.0682456350617467	282127/404185/281793/540868/282188/282187/414922/282401
GO:0060350	endochondral bone morphogenesis	4/317	11/4413	5.06	0.00575057470170721	0.0693920907955082	338078/510850/282187/280994
GO:1904035	regulation of epithelial cell apoptotic process	4/317	11/4413	5.06	0.00575057470170721	0.0693920907955082	282127/281247/281043/509963
GO:0006633	fatty acid biosynthetic process	10/317	56/4413	2.49	0.00578833444757476	0.0693920907955082	280924/282023/282021/286858/280843/280836/618814/281152/515925/282139
GO:0030278	regulation of ossification	6/317	24/4413	3.48	0.00582553327801515	0.0693920907955082	282880/281135/539430/282660/280846/280988
GO:0048705	skeletal system morphogenesis	7/317	32/4413	3.05	0.00649631031998253	0.0768861558788756	338078/510850/539430/280846/540868/282187/280994
GO:0001822	kidney development	9/317	49/4413	2.56	0.00719801186367715	0.0845242077309855	505908/539430/767586/512876/281161/281160/407125/282653/282865
GO:0030500	regulation of bone mineralization	5/317	18/4413	3.87	0.00727900888128014	0.0845242077309855	281135/539430/282660/280846/280988
GO:2001057	reactive nitrogen species metabolic process	5/317	18/4413	3.87	0.00727900888128014	0.0845242077309855	282021/281237/540386/281040/282146
GO:0071407	cellular response to organic cyclic compound	15/317	105/4413	1.99	0.00741838143974864	0.0856042174034152	282127/282354/281971/767586/404185/281203/516067/407125/504741/281043/493642/281040/282146/282653/280994
GO:0007169	transmembrane receptor protein tyrosine kinase signaling pathway	13/317	86/4413	2.1	0.00771332341779907	0.087908832195059	511034/529167/505908/281342/280832/404185/281160/524709/280760/282191/493642/613972/282865
GO:0050673	epithelial cell proliferation	13/317	86/4413	2.1	0.00771332341779907	0.087908832195059	282127/286810/539430/538474/532684/280836/280826/404185/281161/508882/414922/281043/493642
GO:0048661	positive regulation of smooth muscle cell proliferation	4/317	12/4413	4.64	0.00814429387188459	0.0916886485961847	282522/280826/404185/281161
GO:1904019	epithelial cell apoptotic process	4/317	12/4413	4.64	0.00814429387188459	0.0916886485961847	282127/281247/281043/509963
GO:1901652	response to peptide	11/317	68/4413	2.25	0.00835269087055277	0.0932377863144043	280955/281900/280836/530430/404185/515148/506618/524709/493642/281040/282865
GO:0008283	cell population proliferation	35/317	324/4413	1.5	0.00839430313014175	0.0932377863144043	282127/338078/282069/282522/281135/529167/286810/505908/539430/538474/280846/532684/280836/767586/614253/280826/508292/281857/404185/281237/768240/281161/281160/508882/523601/407125/515133/504963/617453/414922/281043/493642/282653/613972/282865
GO:0043434	response to peptide hormone	10/317	59/4413	2.36	0.00843339498220082	0.0932377863144043	281900/280836/530430/404185/515148/506618/524709/493642/281040/282865
GO:0009725	response to hormone	17/317	127/4413	1.86	0.00868364341793515	0.095374745115655	282127/281900/280836/767586/530430/280826/404185/515148/281203/281793/281172/506618/524709/493642/281040/282653/282865
GO:0032870	cellular response to hormone stimulus	14/317	97/4413	2.01	0.00872999733655554	0.095374745115655	282127/281900/280836/767586/530430/515148/281203/281172/506618/524709/493642/281040/282653/282865
GO:0008284	positive regulation of cell population proliferation	19/317	148/4413	1.79	0.00888754474589164	0.0965247893764331	282522/281135/286810/505908/539430/280846/280836/280826/508292/281857/404185/281237/281161/281160/407125/617453/414922/493642/282653
GO:0061326	renal tubule development	5/317	19/4413	3.66	0.00930921353146176	0.0990930710041336	539430/281161/281160/282191/282653
GO:0070167	regulation of biomineral tissue development	5/317	19/4413	3.66	0.00930921353146176	0.0990930710041336	281135/539430/282660/280846/280988
GO:0110149	regulation of biomineralization	5/317	19/4413	3.66	0.00930921353146176	0.0990930710041336	281135/539430/282660/280846/280988
GO:0043542	endothelial cell migration	9/317	51/4413	2.46	0.00939237346319111	0.0990930710041336	338078/532684/281199/534482/281161/281160/508882/280760/282146
GO:0060485	mesenchyme development	9/317	51/4413	2.46	0.00939237346319111	0.0990930710041336	613987/515834/512660/539430/532684/280826/281220/282187/281620
GO:0060322	head development	12/317	79/4413	2.11	0.0099090643064189	0.103950351635519	511034/517077/281135/538474/281161/523601/505329/282191/510833/282187/282653/613972
GO:0031347	regulation of defense response	16/317	119/4413	1.87	0.0103121612426706	0.107567831220008	512642/282023/282021/282331/281971/280836/280826/281247/281237/512876/781806/511711/516008/282139/280988/282865
GO:0008285	negative regulation of cell population proliferation	14/317	99/4413	1.97	0.0104150303953903	0.108030534083469	282069/538474/767586/614253/404185/281237/281161/508882/515133/504963/281043/493642/613972/282865
GO:0051240	positive regulation of multicellular organismal process	29/317	260/4413	1.55	0.0104758648857991	0.108054495793541	280968/515834/282522/282023/282021/539430/280847/280846/280843/532684/280836/280832/530430/280826/508292/281247/281857/281237/280795/281161/281160/407125/282187/286869/281052/281040/617701/282653/282865
GO:0007179	transforming growth factor beta receptor signaling pathway	7/317	35/4413	2.78	0.0107821021994109	0.110272008453345	515834/510688/280795/282188/617453/493642/281040
GO:0002448	mast cell mediated immunity	4/317	13/4413	4.28	0.011108930384097	0.110272008453345	286858/515331/280832/281247
GO:0042698	ovulation cycle	4/317	13/4413	4.28	0.011108930384097	0.110272008453345	286810/282023/281172/407125
GO:0043303	mast cell degranulation	4/317	13/4413	4.28	0.011108930384097	0.110272008453345	286858/515331/280832/281247
GO:0050819	negative regulation of coagulation	4/317	13/4413	4.28	0.011108930384097	0.110272008453345	282522/404172/505908/281626
GO:0061045	negative regulation of wound healing	4/317	13/4413	4.28	0.011108930384097	0.110272008453345	282522/404172/505908/281161
GO:1903035	negative regulation of response to wounding	4/317	13/4413	4.28	0.011108930384097	0.110272008453345	282522/404172/505908/281161
GO:0045446	endothelial cell differentiation	5/317	20/4413	3.48	0.0116982078002947	0.114432719607189	613987/338078/281971/534482/617453
GO:0072009	nephron epithelium development	5/317	20/4413	3.48	0.0116982078002947	0.114432719607189	539430/281161/281160/282653/282865
GO:0001816	cytokine production	19/317	152/4413	1.74	0.0117140221239857	0.114432719607189	282127/282522/525716/510688/280847/280846/280843/280836/280832/530430/280826/281247/281857/281237/407125/286869/281052/613972/282865
GO:0001818	negative regulation of cytokine production	7/317	36/4413	2.71	0.0125844690111845	0.122288967565748	282127/525716/280846/530430/281237/613972/282865
GO:1902531	regulation of intracellular signal transduction	33/317	310/4413	1.48	0.0128172837383262	0.123899232168775	613987/617047/282069/282532/505908/281971/281342/280846/281136/617525/280836/767586/280826/508292/404186/404185/282248/281793/281172/281161/281160/616212/280760/281096/510833/286869/281052/510203/493642/281040/282146/282139/282865
GO:0014070	response to organic cyclic compound	17/317	133/4413	1.78	0.0135350860509422	0.129297984218639	282127/282354/282002/281971/767586/280826/404185/281203/516067/407125/504741/281043/493642/281040/282146/282653/280994
GO:0007389	pattern specification process	9/317	54/4413	2.32	0.0135858714318673	0.129297984218639	338078/512660/539430/768006/281161/281160/523601/524709/540868
GO:1901653	cellular response to peptide	9/317	54/4413	2.32	0.0135858714318673	0.129297984218639	280955/281900/530430/515148/506618/524709/493642/281040/282865
GO:0050818	regulation of coagulation	5/317	21/4413	3.31	0.0144723614569951	0.134258201141849	282522/404172/505908/281040/281626
GO:1902806	regulation of cell cycle G1/S phase transition	5/317	21/4413	3.31	0.0144723614569951	0.134258201141849	511869/617047/767586/281043/282146
GO:2000147	positive regulation of cell motility	14/317	103/4413	1.89	0.014543076228447	0.134258201141849	508014/512660/100140137/505908/281342/508292/404185/281237/281161/281160/282187/414922/281040/282653
GO:0002279	mast cell activation involved in immune response	4/317	14/4413	3.98	0.014688796350696	0.134258201141849	286858/515331/280832/281247
GO:0030512	negative regulation of transforming growth factor beta receptor signaling pathway	4/317	14/4413	3.98	0.014688796350696	0.134258201141849	515834/510688/493642/281040
GO:0043903	regulation of biological process involved in symbiotic interaction	4/317	14/4413	3.98	0.014688796350696	0.134258201141849	280846/326598/493642/281040
GO:0097194	execution phase of apoptosis	4/317	14/4413	3.98	0.014688796350696	0.134258201141849	282021/280826/508882/534607
GO:1904892	regulation of receptor signaling pathway via STAT	4/317	14/4413	3.98	0.014688796350696	0.134258201141849	280836/280826/281237/281040
GO:0071706	tumor necrosis factor superfamily cytokine production	6/317	29/4413	2.88	0.0151780670555734	0.136932922436683	282127/280846/280836/280826/281237/282865
GO:1903555	regulation of tumor necrosis factor superfamily cytokine production	6/317	29/4413	2.88	0.0151780670555734	0.136932922436683	282127/280846/280836/280826/281237/282865
GO:0071375	cellular response to peptide hormone stimulus	8/317	46/4413	2.42	0.0152780917450735	0.136932922436683	281900/530430/515148/506618/524709/493642/281040/282865
GO:0071559	response to transforming growth factor beta	8/317	46/4413	2.42	0.0152780917450735	0.136932922436683	515834/510688/280795/781806/282188/617453/493642/281040
GO:0007399	nervous system development	34/317	326/4413	1.45	0.0155366967137896	0.138578011878907	286862/280955/280968/511034/282378/517077/527210/282354/512660/281135/525716/510688/538474/281342/281136/280826/508292/281237/768006/280795/281161/523601/515133/282191/510833/281705/281043/615631/617701/282653/613972/281614/282651/788252
GO:0003013	circulatory system process	14/317	104/4413	1.87	0.0157493820113114	0.139130778382474	282121/338078/282354/282522/282023/281971/281940/280833/512876/282188/617453/281040/282146/282865
GO:0006631	fatty acid metabolic process	14/317	104/4413	1.87	0.0157493820113114	0.139130778382474	280924/282023/282021/286858/282271/280843/280836/618814/281152/515925/281725/281040/282139/282865
GO:0001934	positive regulation of protein phosphorylation	16/317	125/4413	1.78	0.0161344685053221	0.141853923600677	617047/282023/505908/280846/280836/280826/508292/281237/539510/281161/281160/281096/286869/281040/282146/282865
GO:0002263	cell activation involved in immune response	10/317	65/4413	2.14	0.0164050802026253	0.142872446253251	617047/286858/515331/326598/280832/280826/281247/281857/281237/511711
GO:0072330	monocarboxylic acid biosynthetic process	10/317	65/4413	2.14	0.0164050802026253	0.142872446253251	280924/282023/282021/286858/280843/280836/618814/281152/515925/282139
GO:0051272	positive regulation of cellular component movement	14/317	105/4413	1.86	0.0170310744069364	0.147627894785108	508014/512660/100140137/505908/281342/508292/404185/281237/281161/281160/282187/414922/281040/282653
GO:0015850	organic hydroxy compound transport	8/317	47/4413	2.37	0.0173004115800338	0.149261790021541	788410/282363/282030/511767/281052/281040/282653/282865
GO:0001101	response to acid chemical	5/317	22/4413	3.16	0.0176558164728807	0.150222178478936	282354/282191/282188/282187/282146
GO:0033138	positive regulation of peptidyl-serine phosphorylation	5/317	22/4413	3.16	0.0176558164728807	0.150222178478936	280826/281237/281096/281040/282146
GO:0051928	positive regulation of calcium ion transport	5/317	22/4413	3.16	0.0176558164728807	0.150222178478936	407151/338078/524215/281043/281040
GO:0061041	regulation of wound healing	6/317	30/4413	2.78	0.0178605894732641	0.150576659149749	282522/404172/505908/281161/414922/281040
GO:0098657	import into cell	6/317	30/4413	2.78	0.0178605894732641	0.150576659149749	788410/282363/282354/282030/516067/281052
GO:0022008	neurogenesis	25/317	226/4413	1.54	0.0186208694304849	0.156272751105601	286862/280955/280968/511034/282378/517077/527210/282354/512660/525716/510688/538474/281342/281136/280826/508292/281237/281161/510833/281705/281043/617701/613972/281614/282651
GO:0045596	negative regulation of cell differentiation	13/317	96/4413	1.89	0.01872856902781	0.156465396879156	282127/515834/507058/539430/281357/280846/617525/404185/539510/506618/511711/281040/282865
GO:0032757	positive regulation of interleukin-8 production	4/317	15/4413	3.71	0.0189208047152692	0.156653724194393	280836/280826/286869/282865
GO:0045576	mast cell activation	4/317	15/4413	3.71	0.0189208047152692	0.156653724194393	286858/515331/280832/281247
GO:0030900	forebrain development	7/317	39/4413	2.5	0.0192818843410347	0.157867813495253	511034/517077/538474/281161/523601/510833/282653
GO:0071902	positive regulation of protein serine/threonine kinase activity	7/317	39/4413	2.5	0.0192818843410347	0.157867813495253	617047/505908/280846/508292/281237/282146/282865
GO:0001817	regulation of cytokine production	18/317	149/4413	1.68	0.0193239564181476	0.157867813495253	282127/282522/525716/280847/280846/280843/280836/280832/530430/280826/281247/281857/281237/407125/286869/281052/613972/282865
GO:0050804	modulation of chemical synaptic transmission	8/317	48/4413	2.32	0.0195084619912249	0.158673045827074	286862/511034/517077/282354/525716/508794/281043/282865
GO:0006935	chemotaxis	14/317	107/4413	1.82	0.0198319580848711	0.159895446935711	282121/508014/512660/281135/505908/538474/280832/508292/281161/281160/508361/511765/281043/281614
GO:0040017	positive regulation of locomotion	14/317	107/4413	1.82	0.0198319580848711	0.159895446935711	508014/512660/100140137/505908/281342/508292/404185/281237/281161/281160/282187/414922/281040/282653
GO:0045860	positive regulation of protein kinase activity	10/317	67/4413	2.08	0.0200200579488435	0.160710213465773	617047/505908/280846/280836/508292/281237/281160/286869/282146/282865
GO:0030335	positive regulation of cell migration	13/317	97/4413	1.87	0.020275967027647	0.162059905064903	508014/512660/505908/281342/508292/404185/281237/281161/281160/282187/414922/281040/282653
GO:0033674	positive regulation of kinase activity	11/317	77/4413	1.99	0.0204660362410602	0.162873990775044	617047/505908/280846/280836/508292/281237/281161/281160/286869/282146/282865
GO:0048584	positive regulation of response to stimulus	40/317	405/4413	1.37	0.0210133652702341	0.166512051881593	511034/508014/515834/617047/282522/525716/282021/505908/281971/281342/280846/281136/280836/280826/508292/281247/404186/404185/281237/282248/615323/512876/281793/539510/281172/281161/281160/280760/281096/510833/282187/414922/286869/281052/510203/493642/281040/282139/282865/532546
GO:0002062	chondrocyte differentiation	5/317	23/4413	3.03	0.0212702410055806	0.167082105369324	510850/539430/538474/532684/281620
GO:0002275	myeloid cell activation involved in immune response	5/317	23/4413	3.03	0.0212702410055806	0.167082105369324	286858/515331/280832/281247/281237
GO:0042330	taxis	14/317	108/4413	1.8	0.0213567890671622	0.167082105369324	282121/508014/512660/281135/505908/538474/280832/508292/281161/281160/508361/511765/281043/281614
GO:0099177	regulation of trans-synaptic signaling	8/317	49/4413	2.27	0.0219105010405025	0.169107689244758	286862/511034/517077/282354/525716/508794/281043/282865
GO:0008015	blood circulation	13/317	98/4413	1.85	0.0219174422367419	0.169107689244758	282121/338078/282522/282023/281971/281940/280833/512876/282188/617453/281040/282146/282865
GO:0003002	regionalization	7/317	40/4413	2.44	0.0219820713499457	0.169107689244758	512660/539430/768006/281161/281160/523601/540868
GO:0030072	peptide hormone secretion	7/317	40/4413	2.44	0.0219820713499457	0.169107689244758	286810/530430/280826/281237/615323/280753/282653
GO:0022603	regulation of anatomical structure morphogenesis	18/317	152/4413	1.65	0.023230375756576	0.177518923387345	338092/282021/539430/281342/281136/617525/280836/280832/512876/281199/281161/281160/280760/617453/286869/281043/282146/282653
GO:0043086	negative regulation of catalytic activity	19/317	163/4413	1.62	0.023267731178307	0.177518923387345	282127/511094/317694/100296926/525716/404172/282885/282459/512082/507058/280846/534787/281237/504615/281102/281040/282146/509963/282865
GO:0010596	negative regulation of endothelial cell migration	4/317	16/4413	3.48	0.0238343319348239	0.178160742440576	338078/281161/280760/282146
GO:0032637	interleukin-8 production	4/317	16/4413	3.48	0.0238343319348239	0.178160742440576	280836/280826/286869/282865
GO:0032677	regulation of interleukin-8 production	4/317	16/4413	3.48	0.0238343319348239	0.178160742440576	280836/280826/286869/282865
GO:0061333	renal tubule morphogenesis	4/317	16/4413	3.48	0.0238343319348239	0.178160742440576	539430/281161/281160/282191
GO:0090101	negative regulation of transmembrane receptor protein serine/threonine kinase signaling pathway	4/317	16/4413	3.48	0.0238343319348239	0.178160742440576	515834/510688/493642/281040
GO:0033559	unsaturated fatty acid metabolic process	6/317	32/4413	2.61	0.0241638757235557	0.179173274230043	280924/282023/282021/286858/515925/282139
GO:1903034	regulation of response to wounding	6/317	32/4413	2.61	0.0241638757235557	0.179173274230043	282522/404172/505908/281161/414922/281040
GO:0009628	response to abiotic stimulus	24/317	220/4413	1.52	0.0243412935222892	0.179766858265664	510550/617047/517077/282354/516087/282021/281971/282872/286766/532684/617525/280832/512876/506618/280795/281160/617104/407125/522462/282187/286869/281040/282146/282653
GO:0071496	cellular response to external stimulus	8/317	50/4413	2.23	0.0245144530116966	0.180324389106797	281971/767586/530430/506618/280795/516067/282187/282653
GO:0002790	peptide secretion	7/317	41/4413	2.38	0.024933567783194	0.182679523357236	286810/530430/280826/281237/615323/280753/282653
GO:0007266	Rho protein signal transduction	5/317	24/4413	2.9	0.0253346377759926	0.18415646356855	281342/281136/767586/510833/282188
GO:0046718	viral entry into host cell	5/317	24/4413	2.9	0.0253346377759926	0.18415646356855	326598/414922/493642/281040/404191
GO:0010466	negative regulation of peptidase activity	9/317	60/4413	2.09	0.0259043485087635	0.187559245755918	317694/100296926/404172/282885/507058/280846/534787/504615/281102
GO:0044283	small molecule biosynthetic process	19/317	166/4413	1.59	0.0275817187997899	0.198142230757455	282354/280924/282023/282021/286858/280843/280836/281237/618814/281161/281160/281152/515925/407125/504633/281643/282146/282139/282865
GO:0098742	cell-cell adhesion via plasma-membrane adhesion molecules	6/317	33/4413	2.53	0.027811292152709	0.198142230757455	282184/414922/281614/282865/282651/788252
GO:0010720	positive regulation of cell development	7/317	42/4413	2.32	0.028145880676842	0.198142230757455	282023/281342/280826/508292/281237/617453/282865
GO:0046474	glycerophospholipid biosynthetic process	7/317	42/4413	2.32	0.028145880676842	0.198142230757455	504583/505908/497202/281161/614834/282139/507456
GO:0045017	glycerolipid biosynthetic process	9/317	61/4413	2.05	0.0285434493163036	0.198142230757455	508493/282271/504583/505908/497202/281161/614834/282139/507456
GO:0022407	regulation of cell-cell adhesion	11/317	81/4413	1.89	0.0287853241098311	0.198142230757455	281484/100140137/404172/326598/280836/280826/281857/281237/511711/281040/282865
GO:0060537	muscle tissue development	10/317	71/4413	1.96	0.0289447676955147	0.198142230757455	512660/281135/507058/539430/404185/280795/281161/540868/493642/281040
GO:0042327	positive regulation of phosphorylation	16/317	134/4413	1.66	0.0292770550515345	0.198142230757455	617047/282023/505908/280846/280836/280826/508292/281237/539510/281161/281160/281096/286869/281040/282146/282865
GO:0014896	muscle hypertrophy	4/317	17/4413	3.28	0.0294512652046159	0.198142230757455	507058/281342/404185/282146
GO:0014897	striated muscle hypertrophy	4/317	17/4413	3.28	0.0294512652046159	0.198142230757455	507058/281342/404185/282146
GO:0030104	water homeostasis	4/317	17/4413	3.28	0.0294512652046159	0.198142230757455	281220/540868/414922/282653
GO:0035023	regulation of Rho protein signal transduction	4/317	17/4413	3.28	0.0294512652046159	0.198142230757455	281342/281136/767586/510833
GO:0043299	leukocyte degranulation	4/317	17/4413	3.28	0.0294512652046159	0.198142230757455	286858/515331/280832/281247
GO:0044344	cellular response to fibroblast growth factor stimulus	4/317	17/4413	3.28	0.0294512652046159	0.198142230757455	282127/281161/281160/281043
GO:0050891	multicellular organismal water homeostasis	4/317	17/4413	3.28	0.0294512652046159	0.198142230757455	281220/540868/414922/282653
GO:0060191	regulation of lipase activity	4/317	17/4413	3.28	0.0294512652046159	0.198142230757455	281484/281136/281161/509963
GO:0071774	response to fibroblast growth factor	4/317	17/4413	3.28	0.0294512652046159	0.198142230757455	282127/281161/281160/281043
GO:0044409	entry into host	5/317	25/4413	2.78	0.0298652039094088	0.198142230757455	326598/414922/493642/281040/404191
GO:0060560	developmental growth involved in morphogenesis	5/317	25/4413	2.78	0.0298652039094088	0.198142230757455	511034/281135/281160/617701/281614
GO:0010517	regulation of phospholipase activity	3/317	10/4413	4.18	0.0301562534211531	0.198142230757455	281484/281136/281161
GO:0014002	astrocyte development	3/317	10/4413	4.18	0.0301562534211531	0.198142230757455	280955/525716/281237
GO:0030212	hyaluronan metabolic process	3/317	10/4413	4.18	0.0301562534211531	0.198142230757455	534787/281220/281161
GO:0030574	collagen catabolic process	3/317	10/4413	4.18	0.0301562534211531	0.198142230757455	282872/508882/282401
GO:0035850	epithelial cell differentiation involved in kidney development	3/317	10/4413	4.18	0.0301562534211531	0.198142230757455	539430/512876/282865
GO:0044788	modulation by host of viral process	3/317	10/4413	4.18	0.0301562534211531	0.198142230757455	286858/280846/493642
GO:0045599	negative regulation of fat cell differentiation	3/317	10/4413	4.18	0.0301562534211531	0.198142230757455	515834/506618/282865
GO:0010035	response to inorganic substance	11/317	82/4413	1.87	0.0311978265933499	0.204259006512638	282354/404070/532684/280826/506618/280795/539082/281040/282146/282653/282139
GO:0007420	brain development	10/317	72/4413	1.93	0.0315581021164901	0.205731816613413	511034/517077/281135/538474/281161/523601/282191/510833/282653/613972
GO:0048589	developmental growth	13/317	103/4413	1.76	0.0316456351894519	0.205731816613413	511034/338078/517077/281135/282023/507058/280836/281793/281161/281160/617701/613972/281614
GO:0044255	cellular lipid metabolic process	27/317	261/4413	1.44	0.0323640364471874	0.209295987521505	780785/507398/280924/282023/282021/286858/508493/282271/504583/505908/280843/286879/280836/618814/497202/281161/281152/515925/540868/281725/504633/614834/281040/613972/282139/507456/282865
GO:0031175	neuron projection development	14/317	114/4413	1.71	0.0324205928218887	0.209295987521505	280955/511034/282378/527210/512660/525716/538474/281342/281136/280826/281705/617701/613972/281614
GO:0048878	chemical homeostasis	23/317	215/4413	1.49	0.0331988173518544	0.21357317306126	407151/539848/282354/516087/286810/281342/280846/280843/280826/404185/282248/281220/281161/280760/540868/414922/281052/281040/281020/282146/282653/281626/282865
GO:0045785	positive regulation of cell adhesion	11/317	83/4413	1.84	0.0337512734643744	0.21637329552819	508014/281484/100140137/281342/326598/280836/280826/281857/281237/281040/282139
GO:0016053	organic acid biosynthetic process	13/317	104/4413	1.74	0.033916528500615	0.216680353269272	282354/280924/282023/282021/286858/280843/280836/618814/281152/515925/281643/282146/282139
GO:0050678	regulation of epithelial cell proliferation	9/317	63/4413	1.99	0.0343771739665851	0.218061445378067	282127/286810/539430/538474/280836/281161/414922/281043/493642
GO:0033135	regulation of peptidyl-serine phosphorylation	5/317	26/4413	2.68	0.0348752387337686	0.218061445378067	280826/281237/281096/281040/282146
GO:0015833	peptide transport	7/317	44/4413	2.21	0.0353872679829152	0.218061445378067	286810/530430/280826/281237/615323/280753/282653
GO:0051924	regulation of calcium ion transport	7/317	44/4413	2.21	0.0353872679829152	0.218061445378067	526460/407151/338078/524215/515461/281043/281040
GO:0071560	cellular response to transforming growth factor beta stimulus	7/317	44/4413	2.21	0.0353872679829152	0.218061445378067	515834/510688/280795/282188/617453/493642/281040
GO:0002292	T cell differentiation involved in immune response	4/317	18/4413	3.09	0.0357861955827119	0.218061445378067	280826/281857/281237/511711
GO:0010633	negative regulation of epithelial cell migration	4/317	18/4413	3.09	0.0357861955827119	0.218061445378067	338078/281161/280760/282146
GO:0010717	regulation of epithelial to mesenchymal transition	4/317	18/4413	3.09	0.0357861955827119	0.218061445378067	515834/532684/280826/282187
GO:0022612	gland morphogenesis	4/317	18/4413	3.09	0.0357861955827119	0.218061445378067	512660/280826/404185/281040
GO:0030193	regulation of blood coagulation	4/317	18/4413	3.09	0.0357861955827119	0.218061445378067	282522/404172/505908/281040
GO:0035821	modulation of process of other organism	4/317	18/4413	3.09	0.0357861955827119	0.218061445378067	286858/280846/281237/493642
GO:0045600	positive regulation of fat cell differentiation	4/317	18/4413	3.09	0.0357861955827119	0.218061445378067	282127/510187/280843/510677
GO:0051341	regulation of oxidoreductase activity	4/317	18/4413	3.09	0.0357861955827119	0.218061445378067	280836/281237/281040/282146
GO:0072080	nephron tubule development	4/317	18/4413	3.09	0.0357861955827119	0.218061445378067	539430/281161/281160/282653
GO:0035556	intracellular signal transduction	44/317	470/4413	1.3	0.0362124410130477	0.21975708051661	282127/613987/617047/524215/282069/281453/281452/282532/505908/281971/281357/281940/281342/280846/281136/617525/280836/767586/280831/280826/508292/404186/404185/282248/281793/281172/281161/281160/616212/280760/281096/510833/282188/286869/281052/281043/510203/493642/281040/282146/282653/282139/282865/788252
GO:0006897	endocytosis	13/317	105/4413	1.72	0.0363025165790695	0.21975708051661	511034/281484/516087/521834/508949/532684/508794/504741/281052/493642/281040/282139/532546
GO:0051336	regulation of hydrolase activity	21/317	194/4413	1.51	0.0365071841511767	0.220273825253402	317694/100296926/281484/282532/404172/282885/507058/280846/281136/534787/281237/281793/511711/281161/504615/617104/538426/281102/493642/281040/509963
GO:0042886	amide transport	8/317	54/4413	2.06	0.0370937390498439	0.222359597721894	286810/530430/280826/281237/615323/516067/280753/282653
GO:0070482	response to oxygen levels	8/317	54/4413	2.06	0.0370937390498439	0.222359597721894	282021/532684/617525/506618/617104/407125/281040/282653
GO:0007507	heart development	10/317	74/4413	1.88	0.0372753584511129	0.222725187270489	282121/613987/512660/281135/507058/539430/281220/281161/524709/280753
GO:0002366	leukocyte activation involved in immune response	9/317	64/4413	1.96	0.0375821863001835	0.223834141835388	286858/515331/326598/280832/280826/281247/281857/281237/511711
GO:0019216	regulation of lipid metabolic process	11/317	85/4413	1.8	0.0392955153484716	0.227509279700756	508493/512082/505908/280836/281237/281161/281160/407125/281040/613972/282865
GO:0010543	regulation of platelet activation	3/317	11/4413	3.8	0.0393083829409453	0.227509279700756	404172/505908/280826
GO:0010812	negative regulation of cell-substrate adhesion	3/317	11/4413	3.8	0.0393083829409453	0.227509279700756	281342/282187/613972
GO:0014888	striated muscle adaptation	3/317	11/4413	3.8	0.0393083829409453	0.227509279700756	281342/404185/282146
GO:0022602	ovulation cycle process	3/317	11/4413	3.8	0.0393083829409453	0.227509279700756	286810/282023/281172
GO:0030195	negative regulation of blood coagulation	3/317	11/4413	3.8	0.0393083829409453	0.227509279700756	282522/404172/505908
GO:0051937	catecholamine transport	3/317	11/4413	3.8	0.0393083829409453	0.227509279700756	788410/282363/282030
GO:0055017	cardiac muscle tissue growth	3/317	11/4413	3.8	0.0393083829409453	0.227509279700756	281135/507058/281161
GO:0060419	heart growth	3/317	11/4413	3.8	0.0393083829409453	0.227509279700756	281135/507058/281161
GO:0001666	response to hypoxia	7/317	45/4413	2.17	0.0394314829127878	0.227509279700756	282021/532684/617525/617104/407125/281040/282653
GO:0003014	renal system process	5/317	27/4413	2.58	0.0403750956419988	0.231459462918206	338078/282522/281220/282653/282865
GO:0021537	telencephalon development	5/317	27/4413	2.58	0.0403750956419988	0.231459462918206	511034/538474/523601/510833/282653
GO:0030001	metal ion transport	18/317	162/4413	1.55	0.0406691860025001	0.231459462918206	526460/407151/338078/524215/282360/517077/539848/282354/516087/515461/539430/535990/281773/281161/281043/281040/282146/282653
GO:0022409	positive regulation of cell-cell adhesion	8/317	55/4413	2.02	0.0408114320148634	0.231459462918206	281484/100140137/326598/280836/280826/281857/281237/281040
GO:0000302	response to reactive oxygen species	6/317	36/4413	2.32	0.0408682985551702	0.231459462918206	286810/282885/280826/280795/282653/613972
GO:0090092	regulation of transmembrane receptor protein serine/threonine kinase signaling pathway	6/317	36/4413	2.32	0.0408682985551702	0.231459462918206	515834/282069/510688/539510/493642/281040
GO:0048699	generation of neurons	21/317	197/4413	1.48	0.0421097920553201	0.237761388266639	286862/280955/511034/282378/517077/527210/282354/512660/525716/538474/281342/281136/280826/508292/281237/510833/281705/617701/613972/281614/282651
GO:0043200	response to amino acid	4/317	19/4413	2.93	0.0428467241297119	0.238998741051088	282354/282191/282188/282187
GO:0046503	glycerolipid catabolic process	4/317	19/4413	2.93	0.0428467241297119	0.238998741051088	508493/282271/280843/286879
GO:1900046	regulation of hemostasis	4/317	19/4413	2.93	0.0428467241297119	0.238998741051088	282522/404172/505908/281040
GO:1903510	mucopolysaccharide metabolic process	4/317	19/4413	2.93	0.0428467241297119	0.238998741051088	534787/281220/281161/280760
GO:0016055	Wnt signaling pathway	10/317	76/4413	1.83	0.0436738084642588	0.239783863885066	515834/282880/282069/281342/617525/281161/280753/282187/281040/538675
GO:0003018	vascular process in circulatory system	7/317	46/4413	2.12	0.0437667069685313	0.239783863885066	282354/282522/281971/280833/512876/617453/281040
GO:0019932	second-messenger-mediated signaling	7/317	46/4413	2.12	0.0437667069685313	0.239783863885066	613987/281971/281940/281793/282146/282653/788252
GO:0031348	negative regulation of defense response	7/317	46/4413	2.12	0.0437667069685313	0.239783863885066	512642/282021/282331/281247/781806/511711/282865
GO:0036293	response to decreased oxygen levels	7/317	46/4413	2.12	0.0437667069685313	0.239783863885066	282021/532684/617525/617104/407125/281040/282653
GO:0046879	hormone secretion	7/317	46/4413	2.12	0.0437667069685313	0.239783863885066	286810/530430/280826/281237/615323/280753/282653
GO:0010565	regulation of cellular ketone metabolic process	5/317	28/4413	2.49	0.0463721738968362	0.248888595517291	280836/407125/281040/282146/282865
GO:0032640	tumor necrosis factor production	5/317	28/4413	2.49	0.0463721738968362	0.248888595517291	282127/280846/280836/280826/282865
GO:0032680	regulation of tumor necrosis factor production	5/317	28/4413	2.49	0.0463721738968362	0.248888595517291	282127/280846/280836/280826/282865
GO:0035265	organ growth	5/317	28/4413	2.49	0.0463721738968362	0.248888595517291	338078/281135/507058/280836/281161
GO:0045766	positive regulation of angiogenesis	5/317	28/4413	2.49	0.0463721738968362	0.248888595517291	282021/281161/281160/286869/282653
GO:1904018	positive regulation of vasculature development	5/317	28/4413	2.49	0.0463721738968362	0.248888595517291	282021/281161/281160/286869/282653
GO:1905952	regulation of lipid localization	5/317	28/4413	2.49	0.0463721738968362	0.248888595517291	508493/280843/511767/281040/282865
GO:0048666	neuron development	16/317	142/4413	1.57	0.0465113286528095	0.248911885452412	280955/511034/282378/517077/527210/282354/512660/525716/538474/281342/281136/280826/281705/617701/613972/281614
GO:0198738	cell-cell signaling by wnt	10/317	77/4413	1.81	0.0471376550647362	0.251534672904007	515834/282880/282069/281342/617525/281161/280753/282187/281040/538675
GO:0061564	axon development	7/317	47/4413	2.07	0.0483983086615184	0.253467600331867	282378/512660/525716/538474/617701/613972/281614
GO:0010817	regulation of hormone levels	12/317	99/4413	1.69	0.0496694094395191	0.253467600331867	286810/508493/286879/530430/280826/281237/615323/407125/540868/280753/281013/282653
GO:0052547	regulation of peptidase activity	12/317	99/4413	1.69	0.0496694094395191	0.253467600331867	317694/100296926/404172/282885/507058/280846/534787/511711/504615/617104/281102/281040
GO:0001570	vasculogenesis	3/317	12/4413	3.48	0.0496964126306323	0.253467600331867	613987/281220/281040
GO:0002534	cytokine production involved in inflammatory response	3/317	12/4413	3.48	0.0496964126306323	0.253467600331867	280836/280826/613972
GO:0009187	cyclic nucleotide metabolic process	3/317	12/4413	3.48	0.0496964126306323	0.253467600331867	281972/281971/281357
GO:0015844	monoamine transport	3/317	12/4413	3.48	0.0496964126306323	0.253467600331867	788410/282363/282030
GO:0032526	response to retinoic acid	3/317	12/4413	3.48	0.0496964126306323	0.253467600331867	539430/540868/282653
GO:0033344	cholesterol efflux	3/317	12/4413	3.48	0.0496964126306323	0.253467600331867	511767/281040/282865
GO:0042509	regulation of tyrosine phosphorylation of STAT protein	3/317	12/4413	3.48	0.0496964126306323	0.253467600331867	280826/281237/281040
GO:0045669	positive regulation of osteoblast differentiation	3/317	12/4413	3.48	0.0496964126306323	0.253467600331867	280846/280826/281161
GO:0051384	response to glucocorticoid	3/317	12/4413	3.48	0.0496964126306323	0.253467600331867	282127/280826/282653
GO:0061515	myeloid cell development	3/317	12/4413	3.48	0.0496964126306323	0.253467600331867	510688/280846/280832
GO:0070527	platelet aggregation	3/317	12/4413	3.48	0.0496964126306323	0.253467600331867	404172/280826/281793
GO:1900015	regulation of cytokine production involved in inflammatory response	3/317	12/4413	3.48	0.0496964126306323	0.253467600331867	280836/280826/613972
GO:1900047	negative regulation of hemostasis	3/317	12/4413	3.48	0.0496964126306323	0.253467600331867	282522/404172/505908
GO:0006629	lipid metabolic process	34/317	357/4413	1.33	0.0505293827018894	0.255476995761374	780785/507398/280924/282023/282021/286858/508493/282271/512082/504583/505908/280843/286879/280836/281237/618814/497202/281161/281160/281152/534380/515925/407125/540868/281741/281725/504633/614834/281040/613972/509963/282139/507456/282865
GO:0048588	developmental cell growth	4/317	20/4413	2.78	0.0506338532120662	0.255476995761374	511034/507058/617701/281614
GO:1901890	positive regulation of cell junction assembly	4/317	20/4413	2.78	0.0506338532120662	0.255476995761374	281342/617453/281040/617701
GO:0007268	chemical synaptic transmission	10/317	78/4413	1.78	0.0507822431996597	0.255476995761374	286862/511034/517077/282354/525716/282030/526221/508794/281043/282865
GO:0098916	anterograde trans-synaptic signaling	10/317	78/4413	1.78	0.0507822431996597	0.255476995761374	286862/511034/517077/282354/525716/282030/526221/508794/281043/282865
GO:0007162	negative regulation of cell adhesion	6/317	38/4413	2.2	0.0514156458415898	0.257960648759006	404172/281342/511711/282187/613972/282865
GO:0009968	negative regulation of signal transduction	23/317	225/4413	1.42	0.0516684663263476	0.258526572347493	515834/617047/282069/281453/281452/282532/404172/281971/510688/281342/280846/617525/767586/404185/768006/280760/540868/510203/493642/281040/282146/613972/282865
GO:0050728	negative regulation of inflammatory response	5/317	29/4413	2.4	0.0528709461554326	0.262176232241347	282021/282331/281247/781806/282865
GO:0052126	movement in host environment	5/317	29/4413	2.4	0.0528709461554326	0.262176232241347	326598/414922/493642/281040/404191
GO:0120254	olefinic compound metabolic process	5/317	29/4413	2.4	0.0528709461554326	0.262176232241347	282023/508493/286879/407125/282139
GO:0002521	leukocyte differentiation	12/317	100/4413	1.67	0.0529658767928856	0.262176232241347	510688/280846/326598/280836/280832/280826/281857/281237/280795/511711/540868/282865
GO:0009914	hormone transport	7/317	48/4413	2.03	0.0533307215076662	0.263026663778563	286810/530430/280826/281237/615323/280753/282653
GO:0010951	negative regulation of endopeptidase activity	8/317	58/4413	1.92	0.0534226048866096	0.263026663778563	317694/100296926/404172/282885/280846/534787/504615/281102
GO:0099537	trans-synaptic signaling	10/317	79/4413	1.76	0.0546104406440633	0.268159890508642	286862/511034/517077/282354/525716/282030/526221/508794/281043/282865
GO:0006639	acylglycerol metabolic process	6/317	39/4413	2.14	0.0572581479325999	0.269996836860334	508493/282271/280843/286879/497202/281040
GO:0006909	phagocytosis	7/317	49/4413	1.99	0.05856742491886	0.269996836860334	281346/280836/508361/504741/282139/280988/282865
GO:1903039	positive regulation of leukocyte cell-cell adhesion	7/317	49/4413	1.99	0.05856742491886	0.269996836860334	281484/326598/280836/280826/281857/281237/281040
GO:0019915	lipid storage	4/317	21/4413	2.65	0.059142439507377	0.269996836860334	508493/280843/614834/281040
GO:0070555	response to interleukin-1	4/317	21/4413	2.65	0.059142439507377	0.269996836860334	281484/282023/282021/286869
GO:1905954	positive regulation of lipid localization	4/317	21/4413	2.65	0.059142439507377	0.269996836860334	280843/511767/281040/282865
GO:0001819	positive regulation of cytokine production	13/317	113/4413	1.6	0.0598310983126405	0.269996836860334	282522/280847/280843/280836/280832/280826/281247/281857/281237/407125/286869/281052/282865
GO:0044843	cell cycle G1/S phase transition	5/317	30/4413	2.32	0.0598730174918663	0.269996836860334	511869/617047/767586/281043/282146
GO:0071453	cellular response to oxygen levels	5/317	30/4413	2.32	0.0598730174918663	0.269996836860334	282021/506618/617104/281040/282653
GO:0046394	carboxylic acid biosynthetic process	12/317	102/4413	1.64	0.0599972845789544	0.269996836860334	282354/280924/282023/282021/286858/280843/280836/618814/281152/515925/282146/282139
GO:0010648	negative regulation of cell communication	24/317	241/4413	1.39	0.0609637552767056	0.269996836860334	515834/617047/282069/281453/281452/282532/404172/281971/510688/281342/280846/617525/767586/530430/404185/768006/280760/540868/510203/493642/281040/282146/613972/282865
GO:0023057	negative regulation of signaling	24/317	241/4413	1.39	0.0609637552767056	0.269996836860334	515834/617047/282069/281453/281452/282532/404172/281971/510688/281342/280846/617525/767586/530430/404185/768006/280760/540868/510203/493642/281040/282146/613972/282865
GO:0060284	regulation of cell development	9/317	70/4413	1.79	0.0611159804019477	0.269996836860334	282023/281357/281342/280846/280826/508292/281237/617453/282865
GO:0001516	prostaglandin biosynthetic process	3/317	13/4413	3.21	0.0612726573045928	0.269996836860334	282023/282021/286858
GO:0007260	tyrosine phosphorylation of STAT protein	3/317	13/4413	3.21	0.0612726573045928	0.269996836860334	280826/281237/281040
GO:0014743	regulation of muscle hypertrophy	3/317	13/4413	3.21	0.0612726573045928	0.269996836860334	507058/404185/282146
GO:0032104	regulation of response to extracellular stimulus	3/317	13/4413	3.21	0.0612726573045928	0.269996836860334	282002/280836/767586
GO:0032107	regulation of response to nutrient levels	3/317	13/4413	3.21	0.0612726573045928	0.269996836860334	282002/280836/767586
GO:0032370	positive regulation of lipid transport	3/317	13/4413	3.21	0.0612726573045928	0.269996836860334	511767/281040/282865
GO:0032371	regulation of sterol transport	3/317	13/4413	3.21	0.0612726573045928	0.269996836860334	511767/281040/282865
GO:0032374	regulation of cholesterol transport	3/317	13/4413	3.21	0.0612726573045928	0.269996836860334	511767/281040/282865
GO:0033273	response to vitamin	3/317	13/4413	3.21	0.0612726573045928	0.269996836860334	767586/516067/280994
GO:0035107	appendage morphogenesis	3/317	13/4413	3.21	0.0612726573045928	0.269996836860334	512660/539430/540868
GO:0035108	limb morphogenesis	3/317	13/4413	3.21	0.0612726573045928	0.269996836860334	512660/539430/540868
GO:0043620	regulation of DNA-templated transcription in response to stress	3/317	13/4413	3.21	0.0612726573045928	0.269996836860334	617047/538426/513010
GO:0046425	regulation of receptor signaling pathway via JAK-STAT	3/317	13/4413	3.21	0.0612726573045928	0.269996836860334	280836/281237/281040
GO:0046457	prostanoid biosynthetic process	3/317	13/4413	3.21	0.0612726573045928	0.269996836860334	282023/282021/286858
GO:0046461	neutral lipid catabolic process	3/317	13/4413	3.21	0.0612726573045928	0.269996836860334	508493/280843/286879
GO:0046464	acylglycerol catabolic process	3/317	13/4413	3.21	0.0612726573045928	0.269996836860334	508493/280843/286879
GO:0046683	response to organophosphorus	3/317	13/4413	3.21	0.0612726573045928	0.269996836860334	281971/404185/282653
GO:0048525	negative regulation of viral process	3/317	13/4413	3.21	0.0612726573045928	0.269996836860334	282127/286858/280846
GO:0050810	regulation of steroid biosynthetic process	3/317	13/4413	3.21	0.0612726573045928	0.269996836860334	281237/281160/407125
GO:0050886	endocrine process	3/317	13/4413	3.21	0.0612726573045928	0.269996836860334	282522/530430/282653
GO:0060147	regulation of posttranscriptional gene silencing	3/317	13/4413	3.21	0.0612726573045928	0.269996836860334	282127/617525/280826
GO:0060964	regulation of gene silencing by miRNA	3/317	13/4413	3.21	0.0612726573045928	0.269996836860334	282127/617525/280826
GO:0061005	cell differentiation involved in kidney development	3/317	13/4413	3.21	0.0612726573045928	0.269996836860334	539430/512876/282865
GO:0071230	cellular response to amino acid stimulus	3/317	13/4413	3.21	0.0612726573045928	0.269996836860334	282191/282188/282187
GO:0071867	response to monoamine	3/317	13/4413	3.21	0.0612726573045928	0.269996836860334	281203/493642/282146
GO:0071868	cellular response to monoamine stimulus	3/317	13/4413	3.21	0.0612726573045928	0.269996836860334	281203/493642/282146
GO:0071869	response to catecholamine	3/317	13/4413	3.21	0.0612726573045928	0.269996836860334	281203/493642/282146
GO:0071870	cellular response to catecholamine stimulus	3/317	13/4413	3.21	0.0612726573045928	0.269996836860334	281203/493642/282146
GO:0072171	mesonephric tubule morphogenesis	3/317	13/4413	3.21	0.0612726573045928	0.269996836860334	539430/281161/281160
GO:1901292	nucleoside phosphate catabolic process	3/317	13/4413	3.21	0.0612726573045928	0.269996836860334	505300/281972/281971
GO:0050863	regulation of T cell activation	8/317	60/4413	1.86	0.0630823608557596	0.275788915684894	326598/280836/280826/281857/281237/511711/540868/281040
GO:0060326	cell chemotaxis	8/317	60/4413	1.86	0.0630823608557596	0.275788915684894	508014/281135/280832/508292/281161/281160/508361/281043
GO:0006638	neutral lipid metabolic process	6/317	40/4413	2.09	0.0634833379177741	0.275788915684894	508493/282271/280843/286879/497202/281040
GO:0009410	response to xenobiotic stimulus	6/317	40/4413	2.09	0.0634833379177741	0.275788915684894	282354/280795/523601/540868/613972/282865
GO:0032868	response to insulin	6/317	40/4413	2.09	0.0634833379177741	0.275788915684894	280836/530430/506618/524709/493642/282865
GO:0045834	positive regulation of lipid metabolic process	6/317	40/4413	2.09	0.0634833379177741	0.275788915684894	508493/280836/281237/281161/281160/282865
GO:0044403	biological process involved in symbiotic interaction	7/317	50/4413	1.95	0.0641109319735145	0.277861563334679	286858/280846/326598/414922/493642/281040/404191
GO:0044092	negative regulation of molecular function	22/317	219/4413	1.4	0.0656423203525762	0.283832441509722	282127/511094/317694/100296926/282069/525716/404172/282021/282885/282459/512082/507058/539430/280846/534787/281237/504615/281102/281040/282146/509963/282865
GO:0010562	positive regulation of phosphorus metabolic process	16/317	149/4413	1.49	0.0666576285298766	0.286878862572454	617047/282023/505908/280846/280836/280826/508292/281237/539510/281161/281160/281096/286869/281040/282146/282865
GO:0045937	positive regulation of phosphate metabolic process	16/317	149/4413	1.49	0.0666576285298766	0.286878862572454	617047/282023/505908/280846/280836/280826/508292/281237/539510/281161/281160/281096/286869/281040/282146/282865
GO:0007600	sensory perception	13/317	115/4413	1.57	0.0670235002103241	0.287297020679344	613987/537433/517077/282354/281453/280847/280832/286851/282187/281701/281052/281043/282653
GO:0045861	negative regulation of proteolysis	10/317	82/4413	1.7	0.0672205575327883	0.287297020679344	317694/100296926/404172/282002/282885/507058/280846/534787/504615/281102
GO:0050792	regulation of viral process	5/317	31/4413	2.25	0.0673772117767664	0.287297020679344	282127/286858/280846/326598/493642
GO:1901888	regulation of cell junction assembly	5/317	31/4413	2.25	0.0673772117767664	0.287297020679344	281342/617453/281040/617701/613972
GO:0051347	positive regulation of transferase activity	11/317	93/4413	1.65	0.0677501170013222	0.287510856323773	617047/505908/280846/280836/508292/281237/281161/281160/286869/282146/282865
GO:0021700	developmental maturation	8/317	61/4413	1.83	0.0682957814654888	0.287510856323773	282378/281135/286810/282023/281357/281342/280846/788252
GO:0048511	rhythmic process	8/317	61/4413	1.83	0.0682957814654888	0.287510856323773	286810/282023/286858/282002/281172/407125/510203/615631
GO:0017015	regulation of transforming growth factor beta receptor signaling pathway	4/317	22/4413	2.53	0.0683616890705984	0.287510856323773	515834/510688/493642/281040
GO:0030168	platelet activation	4/317	22/4413	2.53	0.0683616890705984	0.287510856323773	404172/505908/280826/281793
GO:0072676	lymphocyte migration	4/317	22/4413	2.53	0.0683616890705984	0.287510856323773	508014/281135/281043/613972
GO:0033993	response to lipid	14/317	127/4413	1.53	0.0696526707623604	0.290812867832625	282127/280955/280924/539430/280846/767586/280826/506618/540868/281052/281043/281040/282653/280994
GO:0002064	epithelial cell development	6/317	41/4413	2.04	0.070091869940845	0.290812867832625	280955/338078/281971/512876/617453/282865
GO:0007409	axonogenesis	6/317	41/4413	2.04	0.070091869940845	0.290812867832625	282378/512660/525716/538474/617701/281614
GO:0010594	regulation of endothelial cell migration	6/317	41/4413	2.04	0.070091869940845	0.290812867832625	338078/281199/281161/281160/280760/282146
GO:0043270	positive regulation of ion transport	6/317	41/4413	2.04	0.070091869940845	0.290812867832625	407151/338078/524215/282030/281043/281040
GO:0071241	cellular response to inorganic substance	6/317	41/4413	2.04	0.070091869940845	0.290812867832625	404070/506618/280795/539082/282653/282139
GO:0007423	sensory organ development	10/317	83/4413	1.68	0.0718053909668175	0.297254320877503	280955/537433/788410/539430/528379/281161/540868/282191/282653/512698
GO:1903037	regulation of leukocyte cell-cell adhesion	8/317	62/4413	1.8	0.0737668693902966	0.298874273946838	281484/326598/280836/280826/281857/281237/511711/281040
GO:0001541	ovarian follicle development	3/317	14/4413	2.98	0.0739773466556556	0.298874273946838	282023/280832/281172
GO:0001885	endothelial cell development	3/317	14/4413	2.98	0.0739773466556556	0.298874273946838	338078/281971/617453
GO:0031341	regulation of cell killing	3/317	14/4413	2.98	0.0739773466556556	0.298874273946838	280836/281247/281237
GO:0048708	astrocyte differentiation	3/317	14/4413	2.98	0.0739773466556556	0.298874273946838	280955/525716/281237
GO:0050873	brown fat cell differentiation	3/317	14/4413	2.98	0.0739773466556556	0.298874273946838	280836/282865/510677
GO:0051899	membrane depolarization	3/317	14/4413	2.98	0.0739773466556556	0.298874273946838	281342/280760/281040
GO:0060966	regulation of gene silencing by RNA	3/317	14/4413	2.98	0.0739773466556556	0.298874273946838	282127/617525/280826
GO:0072028	nephron morphogenesis	3/317	14/4413	2.98	0.0739773466556556	0.298874273946838	539430/281161/281160
GO:0072078	nephron tubule morphogenesis	3/317	14/4413	2.98	0.0739773466556556	0.298874273946838	539430/281161/281160
GO:0072088	nephron epithelium morphogenesis	3/317	14/4413	2.98	0.0739773466556556	0.298874273946838	539430/281161/281160
GO:0009991	response to extracellular stimulus	9/317	73/4413	1.72	0.0757863082057347	0.305514099271107	282127/282002/280836/767586/530430/506618/280795/516067/280994
GO:0043085	positive regulation of catalytic activity	19/317	187/4413	1.41	0.0761324499833212	0.306240837680874	617047/281484/505908/280846/281136/280836/508292/281237/281793/511711/281161/281160/617104/538426/286869/493642/281040/282146/282865
GO:0051346	negative regulation of hydrolase activity	10/317	84/4413	1.66	0.0765832361298014	0.306717653092069	317694/100296926/404172/282885/507058/280846/534787/504615/281102/509963
GO:0099536	synaptic signaling	10/317	84/4413	1.66	0.0765832361298014	0.306717653092069	286862/511034/517077/282354/525716/282030/526221/508794/281043/282865
GO:0002573	myeloid leukocyte differentiation	6/317	42/4413	1.99	0.0770828681515122	0.307385132972041	510688/280846/280832/281237/280795/282865
GO:0071219	cellular response to molecule of bacterial origin	6/317	42/4413	1.99	0.0770828681515122	0.307385132972041	282127/280955/280846/280826/281052/281043
GO:0002444	myeloid leukocyte mediated immunity	4/317	23/4413	2.42	0.078275678136918	0.309468138064137	286858/515331/280832/281247
GO:0032418	lysosome localization	4/317	23/4413	2.42	0.078275678136918	0.309468138064137	286858/515331/280832/281247
GO:0071675	regulation of mononuclear cell migration	4/317	23/4413	2.42	0.078275678136918	0.309468138064137	508014/508292/281043/613972
GO:1903844	regulation of cellular response to transforming growth factor beta stimulus	4/317	23/4413	2.42	0.078275678136918	0.309468138064137	515834/510688/493642/281040
GO:1905114	cell surface receptor signaling pathway involved in cell-cell signaling	11/317	96/4413	1.6	0.08117080855427	0.320228515978834	511034/515834/282880/282069/281342/617525/281161/280753/282187/281040/538675
GO:0019058	viral life cycle	7/317	53/4413	1.84	0.0825928376652826	0.325016761095877	286858/280846/326598/414922/493642/281040/404191
GO:0120036	plasma membrane bounded cell projection organization	22/317	225/4413	1.36	0.0827365928331294	0.325016761095877	280955/511034/282378/527210/512660/281135/525716/534475/534497/538474/281342/281136/280832/280826/535077/535273/523187/281705/281040/617701/613972/281614
GO:0032869	cellular response to insulin stimulus	5/317	33/4413	2.11	0.0838740366418822	0.326210637855053	530430/506618/524709/493642/282865
GO:0046578	regulation of Ras protein signal transduction	5/317	33/4413	2.11	0.0838740366418822	0.326210637855053	282532/281342/281136/767586/510833
GO:0051701	biological process involved in interaction with host	5/317	33/4413	2.11	0.0838740366418822	0.326210637855053	326598/414922/493642/281040/404191
GO:0071674	mononuclear cell migration	5/317	33/4413	2.11	0.0838740366418822	0.326210637855053	508014/281135/508292/281043/613972
GO:0044093	positive regulation of molecular function	25/317	262/4413	1.33	0.0843399133987591	0.326210637855053	407151/617047/524215/281484/505908/280846/281136/280836/280826/508292/281237/281793/511711/281161/281160/617104/538426/281096/617453/286869/493642/281040/617701/282146/282865
GO:0002685	regulation of leukocyte migration	6/317	43/4413	1.94	0.0844539627422916	0.326210637855053	508014/281484/282331/508292/281043/613972
GO:0045637	regulation of myeloid cell differentiation	6/317	43/4413	1.94	0.0844539627422916	0.326210637855053	282127/615685/280846/281237/280795/282865
GO:0050870	positive regulation of T cell activation	6/317	43/4413	1.94	0.0844539627422916	0.326210637855053	326598/280836/280826/281857/281237/281040
GO:0046486	glycerolipid metabolic process	12/317	108/4413	1.55	0.0847156610968811	0.326538335488253	508493/282271/504583/505908/280843/286879/497202/281161/614834/281040/282139/507456
GO:0048729	tissue morphogenesis	11/317	97/4413	1.58	0.0859886322788157	0.327546475110775	613987/515834/338078/512660/281135/539430/404185/768240/281161/281160/282191
GO:0006953	acute-phase response	3/317	15/4413	2.78	0.0877414821407522	0.327546475110775	282522/280826/280988
GO:0019935	cyclic-nucleotide-mediated signaling	3/317	15/4413	2.78	0.0877414821407522	0.327546475110775	281971/281793/282653
GO:0030178	negative regulation of Wnt signaling pathway	3/317	15/4413	2.78	0.0877414821407522	0.327546475110775	282069/617525/281040
GO:0031644	regulation of nervous system process	3/317	15/4413	2.78	0.0877414821407522	0.327546475110775	280968/511034/613987
GO:0046456	icosanoid biosynthetic process	3/317	15/4413	2.78	0.0877414821407522	0.327546475110775	282023/282021/286858
GO:0060193	positive regulation of lipase activity	3/317	15/4413	2.78	0.0877414821407522	0.327546475110775	281484/281136/281161
GO:0071229	cellular response to acid chemical	3/317	15/4413	2.78	0.0877414821407522	0.327546475110775	282191/282188/282187
GO:2000045	regulation of G1/S transition of mitotic cell cycle	3/317	15/4413	2.78	0.0877414821407522	0.327546475110775	511869/767586/281043
GO:2000401	regulation of lymphocyte migration	3/317	15/4413	2.78	0.0877414821407522	0.327546475110775	508014/281043/613972
GO:0030162	regulation of proteolysis	16/317	155/4413	1.44	0.0880590802000237	0.327546475110775	317694/100296926/529167/404172/282002/282885/507058/280846/534787/281237/511711/504615/617104/281102/515783/281040
GO:0030182	neuron differentiation	17/317	167/4413	1.42	0.0888613479621647	0.327546475110775	286862/280955/511034/282378/517077/527210/282354/512660/525716/538474/281342/281136/280826/281705/617701/613972/281614
GO:0002286	T cell activation involved in immune response	4/317	24/4413	2.32	0.0888638862091031	0.327546475110775	280826/281857/281237/511711
GO:0002761	regulation of myeloid leukocyte differentiation	4/317	24/4413	2.32	0.0888638862091031	0.327546475110775	280846/281237/280795/282865
GO:0008585	female gonad development	4/317	24/4413	2.32	0.0888638862091031	0.327546475110775	286810/282023/280832/281172
GO:0030203	glycosaminoglycan metabolic process	4/317	24/4413	2.32	0.0888638862091031	0.327546475110775	534787/281220/281161/280760
GO:0030301	cholesterol transport	4/317	24/4413	2.32	0.0888638862091031	0.327546475110775	511767/281052/281040/282865
GO:0034614	cellular response to reactive oxygen species	4/317	24/4413	2.32	0.0888638862091031	0.327546475110775	282885/280826/280795/282653
GO:0046545	development of primary female sexual characteristics	4/317	24/4413	2.32	0.0888638862091031	0.327546475110775	286810/282023/280832/281172
GO:0046660	female sex differentiation	4/317	24/4413	2.32	0.0888638862091031	0.327546475110775	286810/282023/280832/281172
GO:0046777	protein autophosphorylation	4/317	24/4413	2.32	0.0888638862091031	0.327546475110775	505908/281040/282865/532546
GO:0007265	Ras protein signal transduction	7/317	54/4413	1.8	0.0893692991611991	0.327546475110775	282532/281342/281136/767586/280831/510833/282188
GO:0010632	regulation of epithelial cell migration	7/317	54/4413	1.8	0.0893692991611991	0.327546475110775	338078/281237/281199/281161/281160/280760/282146
GO:0030217	T cell differentiation	7/317	54/4413	1.8	0.0893692991611991	0.327546475110775	280836/280832/280826/281857/281237/511711/540868
GO:0006952	defense response	31/317	338/4413	1.28	0.089412344517126	0.327546475110775	280955/512642/281530/282522/541148/282023/282021/282331/281971/510688/280858/280846/280836/280833/280832/280826/508292/281247/281237/512876/781806/511711/540868/504741/286869/516008/282653/613972/282139/280988/282865
GO:0006811	ion transport	30/317	326/4413	1.28	0.0906796619522071	0.331531270587121	526460/407151/338078/524215/788410/282360/517077/506687/539848/282354/511755/516087/515461/282030/613446/616392/539430/280836/535990/281773/516067/281161/281701/282184/506545/281043/281040/537067/282146/282653
GO:0001935	endothelial cell proliferation	5/317	34/4413	2.05	0.0928514907665066	0.337466876925928	532684/280836/281161/281043/493642
GO:0015698	inorganic anion transport	5/317	34/4413	2.05	0.0928514907665066	0.337466876925928	282360/517077/506687/282354/616392
GO:0034754	cellular hormone metabolic process	5/317	34/4413	2.05	0.0928514907665066	0.337466876925928	508493/286879/407125/540868/281013
GO:0030097	hemopoiesis	16/317	157/4413	1.42	0.0960741193500694	0.348493445021242	282127/510688/615685/281908/280846/326598/280836/280832/280826/281857/281237/768240/280795/511711/540868/282865
GO:0008654	phospholipid biosynthetic process	7/317	55/4413	1.77	0.0964506547867062	0.349173268309355	504583/505908/497202/281161/614834/282139/507456
GO:0071900	regulation of protein serine/threonine kinase activity	8/317	66/4413	1.69	0.0982311186963663	0.350107823742324	617047/505908/280846/508292/281237/281040/282146/282865
GO:0006022	aminoglycan metabolic process	4/317	25/4413	2.23	0.100101730456664	0.350107823742324	534787/281220/281161/280760
GO:0007259	receptor signaling pathway via JAK-STAT	4/317	25/4413	2.23	0.100101730456664	0.350107823742324	280836/280826/281237/281040
GO:0015918	sterol transport	4/317	25/4413	2.23	0.100101730456664	0.350107823742324	511767/281052/281040/282865
GO:0030879	mammary gland development	4/317	25/4413	2.23	0.100101730456664	0.350107823742324	614253/404185/281161/281040
GO:0032092	positive regulation of protein binding	4/317	25/4413	2.23	0.100101730456664	0.350107823742324	281096/617453/281040/617701
GO:0097696	receptor signaling pathway via STAT	4/317	25/4413	2.23	0.100101730456664	0.350107823742324	280836/280826/281237/281040
GO:0044089	positive regulation of cellular component biogenesis	11/317	100/4413	1.53	0.101479650576731	0.350107823742324	280968/281342/281136/281237/535077/281096/617453/281052/281040/617701/282139
GO:0050865	regulation of cell activation	11/317	100/4413	1.53	0.101479650576731	0.350107823742324	404172/505908/326598/280836/280826/281247/281857/281237/511711/540868/281040
GO:0051056	regulation of small GTPase mediated signal transduction	5/317	35/4413	1.99	0.10230101806684	0.350107823742324	282532/281342/281136/767586/510833
GO:0001657	ureteric bud development	3/317	16/4413	2.61	0.102489286034428	0.350107823742324	539430/281161/281160
GO:0002287	alpha-beta T cell activation involved in immune response	3/317	16/4413	2.61	0.102489286034428	0.350107823742324	280826/281857/281237
GO:0002293	alpha-beta T cell differentiation involved in immune response	3/317	16/4413	2.61	0.102489286034428	0.350107823742324	280826/281857/281237
GO:0002294	CD4-positive, alpha-beta T cell differentiation involved in immune response	3/317	16/4413	2.61	0.102489286034428	0.350107823742324	280826/281857/281237
GO:0007411	axon guidance	3/317	16/4413	2.61	0.102489286034428	0.350107823742324	512660/538474/281614
GO:0007584	response to nutrient	3/317	16/4413	2.61	0.102489286034428	0.350107823742324	767586/516067/280994
GO:0014074	response to purine-containing compound	3/317	16/4413	2.61	0.102489286034428	0.350107823742324	281971/404185/282653
GO:0021543	pallium development	3/317	16/4413	2.61	0.102489286034428	0.350107823742324	511034/523601/510833
GO:0032731	positive regulation of interleukin-1 beta production	3/317	16/4413	2.61	0.102489286034428	0.350107823742324	280826/407125/281052
GO:0034109	homotypic cell-cell adhesion	3/317	16/4413	2.61	0.102489286034428	0.350107823742324	404172/280826/281793
GO:0034605	cellular response to heat	3/317	16/4413	2.61	0.102489286034428	0.350107823742324	617047/516087/281160
GO:0051817	modulation of process of other organism involved in symbiotic interaction	3/317	16/4413	2.61	0.102489286034428	0.350107823742324	286858/280846/493642
GO:0051851	modulation by host of symbiont process	3/317	16/4413	2.61	0.102489286034428	0.350107823742324	286858/280846/493642
GO:0060968	regulation of gene silencing	3/317	16/4413	2.61	0.102489286034428	0.350107823742324	282127/617525/280826
GO:0060993	kidney morphogenesis	3/317	16/4413	2.61	0.102489286034428	0.350107823742324	539430/281161/281160
GO:0072163	mesonephric epithelium development	3/317	16/4413	2.61	0.102489286034428	0.350107823742324	539430/281161/281160
GO:0072164	mesonephric tubule development	3/317	16/4413	2.61	0.102489286034428	0.350107823742324	539430/281161/281160
GO:0072678	T cell migration	3/317	16/4413	2.61	0.102489286034428	0.350107823742324	508014/281135/613972
GO:0090263	positive regulation of canonical Wnt signaling pathway	3/317	16/4413	2.61	0.102489286034428	0.350107823742324	281161/282187/281040
GO:0097485	neuron projection guidance	3/317	16/4413	2.61	0.102489286034428	0.350107823742324	512660/538474/281614
GO:0006812	cation transport	22/317	231/4413	1.33	0.102587181306937	0.350107823742324	526460/407151/338078/524215/788410/282360/517077/539848/282354/511755/516087/515461/282030/539430/535990/281773/281161/281043/281040/537067/282146/282653
GO:0018108	peptidyl-tyrosine phosphorylation	7/317	56/4413	1.74	0.103833712997564	0.352435631890962	508014/280832/280826/508292/281237/281096/281040
GO:0032940	secretion by cell	15/317	147/4413	1.42	0.103935890081005	0.352435631890962	529167/286810/286858/515331/528379/280836/280832/530430/280826/281247/281237/615323/508794/280753/282653
GO:0080134	regulation of response to stress	24/317	256/4413	1.31	0.104066701117281	0.352435631890962	512642/282522/404172/282023/282021/282331/505908/281971/280836/280826/281247/281237/512876/781806/511711/281161/522462/414922/516008/281040/282146/282139/280988/282865
GO:0032787	monocarboxylic acid metabolic process	16/317	159/4413	1.4	0.104535006415672	0.352435631890962	282354/280924/282023/282021/286858/282271/280843/280836/618814/281152/515925/540868/281725/281040/282139/282865
GO:0006816	calcium ion transport	9/317	78/4413	1.61	0.104662879308392	0.352435631890962	526460/407151/338078/524215/515461/281161/281043/281040/282146
GO:0019221	cytokine-mediated signaling pathway	9/317	78/4413	1.61	0.104662879308392	0.352435631890962	280836/280832/280826/508292/282452/281237/281040/282865/528076
GO:0010959	regulation of metal ion transport	8/317	67/4413	1.66	0.104987239260563	0.352435631890962	526460/407151/338078/524215/515461/539430/281043/281040
GO:0014706	striated muscle tissue development	8/317	67/4413	1.66	0.104987239260563	0.352435631890962	512660/281135/507058/280795/281161/540868/493642/281040
GO:0031667	response to nutrient levels	8/317	67/4413	1.66	0.104987239260563	0.352435631890962	282127/282002/280836/767586/530430/506618/516067/280994
GO:0044057	regulation of system process	11/317	101/4413	1.52	0.106988426646677	0.358501672248106	280968/511034/613987/338078/507058/530430/404185/281040/282146/282653/282865
GO:0043010	camera-type eye development	6/317	46/4413	1.82	0.108802734599639	0.363262580161353	280955/788410/281161/282191/282653/512698
GO:0050730	regulation of peptidyl-tyrosine phosphorylation	6/317	46/4413	1.82	0.108802734599639	0.363262580161353	508014/280826/508292/281237/281096/281040
GO:0042592	homeostatic process	29/317	320/4413	1.26	0.109841673281792	0.366032174463738	282127/407151/539848/282354/516087/281135/286810/281342/280846/280843/280832/280826/281247/404185/282248/281220/281161/407125/280760/540868/617453/414922/281052/281040/281020/282146/282653/281626/282865
GO:0018212	peptidyl-tyrosine modification	7/317	57/4413	1.71	0.111514398094847	0.366032174463738	508014/280832/280826/508292/281237/281096/281040
GO:0001936	regulation of endothelial cell proliferation	4/317	26/4413	2.14	0.111961092588099	0.366032174463738	280836/281161/281043/493642
GO:0002040	sprouting angiogenesis	4/317	26/4413	2.14	0.111961092588099	0.366032174463738	532684/281199/281161/281160
GO:0030100	regulation of endocytosis	4/317	26/4413	2.14	0.111961092588099	0.366032174463738	281484/281040/282139/532546
GO:0043500	muscle adaptation	4/317	26/4413	2.14	0.111961092588099	0.366032174463738	507058/281342/404185/282146
GO:1903900	regulation of viral life cycle	4/317	26/4413	2.14	0.111961092588099	0.366032174463738	286858/280846/326598/493642
GO:0016032	viral process	8/317	68/4413	1.64	0.111995172739944	0.366032174463738	282127/286858/280846/326598/414922/493642/281040/404191
GO:0030098	lymphocyte differentiation	8/317	68/4413	1.64	0.111995172739944	0.366032174463738	326598/280836/280832/280826/281857/281237/511711/540868
GO:0003007	heart morphogenesis	5/317	36/4413	1.93	0.112209521213884	0.366032174463738	613987/512660/281135/281220/280753
GO:0006813	potassium ion transport	5/317	36/4413	1.93	0.112209521213884	0.366032174463738	282354/535990/281773/281040/282653
GO:0008217	regulation of blood pressure	5/317	36/4413	1.93	0.112209521213884	0.366032174463738	282522/282023/281940/282188/282865
GO:0070665	positive regulation of leukocyte proliferation	5/317	36/4413	1.93	0.112209521213884	0.366032174463738	280836/280826/508292/281857/281237
GO:0046903	secretion	17/317	173/4413	1.37	0.113373055875443	0.369161413819696	338078/529167/286810/286858/515331/528379/280836/280832/530430/280826/281247/281237/615323/508794/280753/281040/282653
GO:0030030	cell projection organization	22/317	234/4413	1.31	0.113568699485238	0.369161413819696	280955/511034/282378/527210/512660/281135/525716/534475/534497/538474/281342/281136/280832/280826/535077/535273/523187/281705/281040/617701/613972/281614
GO:0006979	response to oxidative stress	10/317	91/4413	1.53	0.115457636875102	0.374641929662248	286810/282023/282885/280826/523311/506618/280795/282653/613972/282865
GO:0016050	vesicle organization	6/317	47/4413	1.78	0.117642406688145	0.38067065221534	282378/534475/286810/508794/493642/282653
GO:0050877	nervous system process	17/317	174/4413	1.36	0.117822896388788	0.38067065221534	280968/511034/613987/537433/517077/282354/525716/281453/280847/280832/286851/281793/282187/281701/281052/281043/282653
GO:0001823	mesonephros development	3/317	17/4413	2.46	0.118140290497959	0.38067065221534	539430/281161/281160
GO:0045670	regulation of osteoclast differentiation	3/317	17/4413	2.46	0.118140290497959	0.38067065221534	280846/281237/280795
GO:0048871	multicellular organismal homeostasis	10/317	92/4413	1.51	0.121779565780903	0.391713475847615	281135/281247/281220/407125/540868/617453/414922/281052/281040/282653
GO:0050790	regulation of catalytic activity	41/317	477/4413	1.2	0.122145779072166	0.392180530038133	282127/511094/317694/617047/529002/780785/100296926/281484/525716/281452/282532/614335/404172/282885/282459/512082/507058/505908/281346/280846/281136/280836/534787/508292/281237/281793/511711/281161/281160/504615/617104/538426/281102/286869/493642/281040/282146/537718/510704/509963/282865
GO:0008643	carbohydrate transport	5/317	37/4413	1.88	0.122562005439226	0.392180530038133	506687/282358/280836/282653/282865
GO:0050679	positive regulation of epithelial cell proliferation	5/317	37/4413	1.88	0.122562005439226	0.392180530038133	286810/539430/281161/414922/493642
GO:0006665	sphingolipid metabolic process	4/317	27/4413	2.06	0.124410831187421	0.393296905844522	780785/507398/282271/515925
GO:0009123	nucleoside monophosphate metabolic process	4/317	27/4413	2.06	0.124410831187421	0.393296905844522	281971/533873/613448/280716
GO:0019722	calcium-mediated signaling	4/317	27/4413	2.06	0.124410831187421	0.393296905844522	613987/281940/282146/788252
GO:0051781	positive regulation of cell division	4/317	27/4413	2.06	0.124410831187421	0.393296905844522	282121/505908/281161/281160
GO:0051962	positive regulation of nervous system development	4/317	27/4413	2.06	0.124410831187421	0.393296905844522	280826/508292/281237/617701
GO:0062013	positive regulation of small molecule metabolic process	4/317	27/4413	2.06	0.124410831187421	0.393296905844522	280836/281237/281160/282865
GO:0090276	regulation of peptide hormone secretion	4/317	27/4413	2.06	0.124410831187421	0.393296905844522	530430/280826/281237/615323
GO:0051051	negative regulation of transport	9/317	81/4413	1.55	0.12461502589686	0.393296905844522	338078/529167/539430/280836/530430/508794/281040/613972/282865
GO:0002683	negative regulation of immune system process	8/317	70/4413	1.59	0.126753113247566	0.398923073900321	512642/282331/280846/511711/281043/613972/282139/282865
GO:0098656	anion transmembrane transport	6/317	48/4413	1.74	0.126829790285356	0.398923073900321	282360/517077/506687/282354/511755/516067
GO:0031401	positive regulation of protein modification process	16/317	164/4413	1.36	0.127636473016203	0.399430456939699	617047/282023/505908/280846/280836/280826/508292/281237/539510/281161/281160/281096/286869/281040/282146/282865
GO:0050801	ion homeostasis	14/317	140/4413	1.39	0.127905803672288	0.399430456939699	407151/539848/282354/516087/281342/280846/282248/281161/280760/281052/281040/281020/282146/281626
GO:0140352	export from cell	15/317	152/4413	1.37	0.127950806653643	0.399430456939699	529167/286810/286858/515331/528379/280836/280832/530430/280826/281247/281237/615323/508794/280753/282653
GO:0007610	behavior	10/317	93/4413	1.5	0.128289137923021	0.399430456939699	281530/537433/517077/282354/525716/286858/280836/282248/407125/615631
GO:0010876	lipid localization	10/317	93/4413	1.5	0.128289137923021	0.399430456939699	616523/508493/280843/280836/511767/614834/281052/281040/613972/282865
GO:0051345	positive regulation of hydrolase activity	10/317	93/4413	1.5	0.128289137923021	0.399430456939699	281484/281136/281237/281793/511711/281161/617104/538426/493642/281040
GO:0048534	hematopoietic or lymphoid organ development	16/317	165/4413	1.35	0.132588434236464	0.408774040910126	282127/510688/615685/281908/280846/326598/280836/280832/280826/281857/281237/768240/280795/511711/540868/282865
GO:0030111	regulation of Wnt signaling pathway	5/317	38/4413	1.83	0.133341756893413	0.408774040910126	282069/617525/281161/282187/281040
GO:0071222	cellular response to lipopolysaccharide	5/317	38/4413	1.83	0.133341756893413	0.408774040910126	282127/280955/280846/280826/281043
GO:0007159	leukocyte cell-cell adhesion	8/317	71/4413	1.57	0.134494969513967	0.408774040910126	281484/326598/280836/280826/281857/281237/511711/281040
GO:0023061	signal release	8/317	71/4413	1.57	0.134494969513967	0.408774040910126	286810/280836/530430/280826/281237/615323/280753/282653
GO:0002532	production of molecular mediator involved in inflammatory response	3/317	18/4413	2.32	0.134611109481008	0.408774040910126	280836/280826/613972
GO:0019233	sensory perception of pain	3/317	18/4413	2.32	0.134611109481008	0.408774040910126	613987/281043/282653
GO:0030177	positive regulation of Wnt signaling pathway	3/317	18/4413	2.32	0.134611109481008	0.408774040910126	281161/282187/281040
GO:0031960	response to corticosteroid	3/317	18/4413	2.32	0.134611109481008	0.408774040910126	282127/280826/282653
GO:0032411	positive regulation of transporter activity	3/317	18/4413	2.32	0.134611109481008	0.408774040910126	407151/524215/282865
GO:0032732	positive regulation of interleukin-1 production	3/317	18/4413	2.32	0.134611109481008	0.408774040910126	280826/407125/281052
GO:0048167	regulation of synaptic plasticity	3/317	18/4413	2.32	0.134611109481008	0.408774040910126	286862/517077/525716
GO:0048736	appendage development	3/317	18/4413	2.32	0.134611109481008	0.408774040910126	512660/539430/540868
GO:0050764	regulation of phagocytosis	3/317	18/4413	2.32	0.134611109481008	0.408774040910126	282139/280988/282865
GO:0060173	limb development	3/317	18/4413	2.32	0.134611109481008	0.408774040910126	512660/539430/540868
GO:0002682	regulation of immune system process	25/317	277/4413	1.26	0.135338305148469	0.4103074707984	282127/512642/508014/281484/525716/282331/615685/280846/326598/280836/280832/280826/508292/281247/281857/281237/280795/511711/540868/504741/281043/281040/613972/282139/282865
GO:0002696	positive regulation of leukocyte activation	7/317	60/4413	1.62	0.136288876707861	0.412511975402222	326598/280836/280826/281247/281857/281237/281040
GO:0043269	regulation of ion transport	11/317	106/4413	1.44	0.137078846139031	0.412545825789219	526460/407151/338078/524215/515461/282030/539430/535990/506545/281043/281040
GO:0002791	regulation of peptide secretion	4/317	28/4413	1.99	0.137417274069185	0.412545825789219	530430/280826/281237/615323
GO:0007605	sensory perception of sound	4/317	28/4413	1.99	0.137417274069185	0.412545825789219	537433/282354/280832/282187
GO:0009064	glutamine family amino acid metabolic process	4/317	28/4413	1.99	0.137417274069185	0.412545825789219	533481/530101/540386/282146
GO:0060828	regulation of canonical Wnt signaling pathway	4/317	28/4413	1.99	0.137417274069185	0.412545825789219	617525/281161/282187/281040
GO:0051049	regulation of transport	28/317	316/4413	1.23	0.139590613845797	0.418390185723732	526460/407151/508014/338078/524215/281484/515461/529167/282030/539430/280836/535990/530430/280826/281247/281237/615323/511767/508794/506545/281043/281040/282653/613972/282139/280988/282865/532546
GO:0040007	growth	16/317	167/4413	1.33	0.142819241589366	0.427373453463699	511034/338078/517077/281135/282023/507058/404070/280836/404185/281237/281793/281161/281160/617701/613972/281614
GO:0048771	tissue remodeling	5/317	39/4413	1.78	0.144530522917062	0.431794476573884	512660/281135/280836/404185/281040
GO:0006898	receptor-mediated endocytosis	6/317	50/4413	1.67	0.146206204161891	0.435391650424374	511034/281484/281052/493642/281040/532546
GO:0071216	cellular response to biotic stimulus	6/317	50/4413	1.67	0.146206204161891	0.435391650424374	282127/280955/280846/280826/281052/281043
GO:1903706	regulation of hemopoiesis	8/317	73/4413	1.53	0.150679895331228	0.436931974973376	282127/615685/280846/281237/280795/511711/540868/282865
GO:0006641	triglyceride metabolic process	4/317	29/4413	1.92	0.150944686535386	0.436931974973376	508493/280843/286879/281040
GO:0030323	respiratory tube development	4/317	29/4413	1.92	0.150944686535386	0.436931974973376	538474/404185/286869/282401
GO:0030324	lung development	4/317	29/4413	1.92	0.150944686535386	0.436931974973376	538474/404185/286869/282401
GO:0045165	cell fate commitment	4/317	29/4413	1.92	0.150944686535386	0.436931974973376	515834/280826/281161/540868
GO:0050731	positive regulation of peptidyl-tyrosine phosphorylation	4/317	29/4413	1.92	0.150944686535386	0.436931974973376	280826/508292/281237/281096
GO:0060541	respiratory system development	4/317	29/4413	1.92	0.150944686535386	0.436931974973376	538474/404185/286869/282401
GO:0071805	potassium ion transmembrane transport	4/317	29/4413	1.92	0.150944686535386	0.436931974973376	282354/535990/281040/282653
GO:0090087	regulation of peptide transport	4/317	29/4413	1.92	0.150944686535386	0.436931974973376	530430/280826/281237/615323
GO:0006766	vitamin metabolic process	3/317	19/4413	2.2	0.151816931734377	0.436931974973376	513433/281237/540868
GO:0009161	ribonucleoside monophosphate metabolic process	3/317	19/4413	2.2	0.151816931734377	0.436931974973376	281971/533873/280716
GO:0022600	digestive system process	3/317	19/4413	2.2	0.151816931734377	0.436931974973376	280836/281052/282653
GO:0031532	actin cytoskeleton reorganization	3/317	19/4413	2.2	0.151816931734377	0.436931974973376	281135/280832/281096
GO:0032368	regulation of lipid transport	3/317	19/4413	2.2	0.151816931734377	0.436931974973376	511767/281040/282865
GO:0034763	negative regulation of transmembrane transport	3/317	19/4413	2.2	0.151816931734377	0.436931974973376	539430/280836/281040
GO:0043502	regulation of muscle adaptation	3/317	19/4413	2.2	0.151816931734377	0.436931974973376	507058/404185/282146
GO:0045638	negative regulation of myeloid cell differentiation	3/317	19/4413	2.2	0.151816931734377	0.436931974973376	282127/280846/282865
GO:0045639	positive regulation of myeloid cell differentiation	3/317	19/4413	2.2	0.151816931734377	0.436931974973376	615685/281237/280795
GO:1902106	negative regulation of leukocyte differentiation	3/317	19/4413	2.2	0.151816931734377	0.436931974973376	280846/511711/282865
GO:0050867	positive regulation of cell activation	7/317	62/4413	1.57	0.154181914452382	0.436931974973376	326598/280836/280826/281247/281857/281237/281040
GO:0007623	circadian rhythm	5/317	40/4413	1.74	0.156108692202675	0.436931974973376	286858/282002/407125/510203/615631
GO:0008406	gonad development	5/317	40/4413	1.74	0.156108692202675	0.436931974973376	286810/282023/539430/280832/281172
GO:0045137	development of primary sexual characteristics	5/317	40/4413	1.74	0.156108692202675	0.436931974973376	286810/282023/539430/280832/281172
GO:0055065	metal ion homeostasis	11/317	109/4413	1.4	0.157107260099089	0.436931974973376	407151/539848/282354/516087/280846/282248/281161/281052/281040/282146/281626
GO:0010628	positive regulation of gene expression	21/317	232/4413	1.26	0.15787342289104	0.436931974973376	282127/280955/282522/539430/280847/280843/280836/280832/280826/508292/281247/281857/281237/407125/540868/515783/617453/286869/281052/281040/282865
GO:0001658	branching involved in ureteric bud morphogenesis	2/317	10/4413	2.78	0.158082686042249	0.436931974973376	281161/281160
GO:0001960	negative regulation of cytokine-mediated signaling pathway	2/317	10/4413	2.78	0.158082686042249	0.436931974973376	281040/282865
GO:0003208	cardiac ventricle morphogenesis	2/317	10/4413	2.78	0.158082686042249	0.436931974973376	512660/280753
GO:0006970	response to osmotic stress	2/317	10/4413	2.78	0.158082686042249	0.436931974973376	522462/282653
GO:0009112	nucleobase metabolic process	2/317	10/4413	2.78	0.158082686042249	0.436931974973376	518364/514113
GO:0014013	regulation of gliogenesis	2/317	10/4413	2.78	0.158082686042249	0.436931974973376	280826/508292
GO:0031640	killing of cells of other organism	2/317	10/4413	2.78	0.158082686042249	0.436931974973376	280846/281237
GO:0032095	regulation of response to food	2/317	10/4413	2.78	0.158082686042249	0.436931974973376	282002/280836
GO:0034110	regulation of homotypic cell-cell adhesion	2/317	10/4413	2.78	0.158082686042249	0.436931974973376	404172/280826
GO:0034389	lipid droplet organization	2/317	10/4413	2.78	0.158082686042249	0.436931974973376	534607/614834
GO:0035590	purinergic nucleotide receptor signaling pathway	2/317	10/4413	2.78	0.158082686042249	0.436931974973376	767936/282133
GO:0043279	response to alkaloid	2/317	10/4413	2.78	0.158082686042249	0.436931974973376	282354/282002
GO:0043462	regulation of ATPase activity	2/317	10/4413	2.78	0.158082686042249	0.436931974973376	280846/538426
GO:0043537	negative regulation of blood vessel endothelial cell migration	2/317	10/4413	2.78	0.158082686042249	0.436931974973376	281161/282146
GO:0046471	phosphatidylglycerol metabolic process	2/317	10/4413	2.78	0.158082686042249	0.436931974973376	282271/497202
GO:0046580	negative regulation of Ras protein signal transduction	2/317	10/4413	2.78	0.158082686042249	0.436931974973376	282532/281342
GO:0046850	regulation of bone remodeling	2/317	10/4413	2.78	0.158082686042249	0.436931974973376	281135/280836
GO:0048246	macrophage chemotaxis	2/317	10/4413	2.78	0.158082686042249	0.436931974973376	508292/281043
GO:0051057	positive regulation of small GTPase mediated signal transduction	2/317	10/4413	2.78	0.158082686042249	0.436931974973376	281136/510833
GO:0071359	cellular response to dsRNA	2/317	10/4413	2.78	0.158082686042249	0.436931974973376	504741/281040
GO:0086003	cardiac muscle cell contraction	2/317	10/4413	2.78	0.158082686042249	0.436931974973376	338078/281040
GO:1903078	positive regulation of protein localization to plasma membrane	2/317	10/4413	2.78	0.158082686042249	0.436931974973376	524215/282146
GO:2000404	regulation of T cell migration	2/317	10/4413	2.78	0.158082686042249	0.436931974973376	508014/613972
GO:0006082	organic acid metabolic process	24/317	271/4413	1.23	0.163083071270421	0.449721408220181	518364/514113/533481/282354/280924/282023/282021/286858/282271/280843/280836/281275/618814/530101/281152/515925/540386/540868/281725/281040/281643/282146/282139/282865
GO:0031329	regulation of cellular catabolic process	13/317	134/4413	1.35	0.163197078866674	0.449721408220181	282127/280955/529167/282002/508493/280836/280826/281237/506618/616212/280760/281040/282146
GO:0062197	cellular response to chemical stress	7/317	63/4413	1.55	0.163517618804712	0.449933176536927	282885/280826/506618/280795/522462/281040/282653
GO:0001906	cell killing	4/317	30/4413	1.86	0.164955712542081	0.451869935653304	280846/280836/281247/281237
GO:0010810	regulation of cell-substrate adhesion	4/317	30/4413	1.86	0.164955712542081	0.451869935653304	281342/282187/613972/282139
GO:0032273	positive regulation of protein polymerization	4/317	30/4413	1.86	0.164955712542081	0.451869935653304	280968/535077/281096/282139
GO:0051050	positive regulation of transport	15/317	159/4413	1.31	0.166483634682181	0.454013786480015	407151/338078/524215/281484/282030/530430/281247/281237/615323/511767/281043/281040/282653/280988/282865
GO:0010038	response to metal ion	6/317	52/4413	1.61	0.166839181761818	0.454013786480015	404070/532684/280795/281040/282653/282139
GO:0042445	hormone metabolic process	6/317	52/4413	1.61	0.166839181761818	0.454013786480015	508493/286879/407125/540868/280753/281013
GO:0044242	cellular lipid catabolic process	6/317	52/4413	1.61	0.166839181761818	0.454013786480015	508493/282271/280843/286879/540868/282865
GO:0031668	cellular response to extracellular stimulus	5/317	41/4413	1.7	0.168055473072374	0.454013786480015	767586/530430/506618/280795/516067
GO:0002832	negative regulation of response to biotic stimulus	3/317	20/4413	2.09	0.169672769120667	0.454013786480015	512642/280846/511711
GO:0030838	positive regulation of actin filament polymerization	3/317	20/4413	2.09	0.169672769120667	0.454013786480015	535077/281096/282139
GO:0042476	odontogenesis	3/317	20/4413	2.09	0.169672769120667	0.454013786480015	539430/282187/281620
GO:0046460	neutral lipid biosynthetic process	3/317	20/4413	2.09	0.169672769120667	0.454013786480015	508493/282271/497202
GO:0046463	acylglycerol biosynthetic process	3/317	20/4413	2.09	0.169672769120667	0.454013786480015	508493/282271/497202
GO:0050769	positive regulation of neurogenesis	3/317	20/4413	2.09	0.169672769120667	0.454013786480015	280826/508292/281237
GO:0051702	biological process involved in interaction with symbiont	3/317	20/4413	2.09	0.169672769120667	0.454013786480015	286858/280846/493642
GO:0071456	cellular response to hypoxia	3/317	20/4413	2.09	0.169672769120667	0.454013786480015	282021/617104/282653
GO:1903557	positive regulation of tumor necrosis factor superfamily cytokine production	3/317	20/4413	2.09	0.169672769120667	0.454013786480015	280836/280826/281237
GO:1903707	negative regulation of hemopoiesis	3/317	20/4413	2.09	0.169672769120667	0.454013786480015	280846/511711/282865
GO:1904659	glucose transmembrane transport	3/317	20/4413	2.09	0.169672769120667	0.454013786480015	282358/280836/282865
GO:0048667	cell morphogenesis involved in neuron differentiation	7/317	64/4413	1.52	0.173100693907575	0.462515983112021	282378/282354/512660/525716/538474/617701/281614
GO:0002520	immune system development	16/317	173/4413	1.29	0.176055194668078	0.465525238786418	282127/510688/615685/281908/280846/326598/280836/280832/280826/281857/281237/768240/280795/511711/540868/282865
GO:0002009	morphogenesis of an epithelium	8/317	76/4413	1.47	0.17662122319082	0.465525238786418	515834/512660/539430/404185/768240/281161/281160/282191
GO:0018209	peptidyl-serine modification	6/317	53/4413	1.58	0.177594034199673	0.465525238786418	280826/281237/280760/281096/281040/282146
GO:0052548	regulation of endopeptidase activity	9/317	88/4413	1.42	0.17835490097682	0.465525238786418	317694/100296926/404172/282885/280846/534787/504615/617104/281102
GO:0001763	morphogenesis of a branching structure	4/317	31/4413	1.8	0.179411786729535	0.465525238786418	512660/281161/281160/282191
GO:0006690	icosanoid metabolic process	4/317	31/4413	1.8	0.179411786729535	0.465525238786418	282023/282021/286858/282139
GO:0030073	insulin secretion	4/317	31/4413	1.8	0.179411786729535	0.465525238786418	286810/530430/280826/281237
GO:0043405	regulation of MAP kinase activity	4/317	31/4413	1.8	0.179411786729535	0.465525238786418	505908/508292/281040/282865
GO:0050954	sensory perception of mechanical stimulus	4/317	31/4413	1.8	0.179411786729535	0.465525238786418	537433/282354/280832/282187
GO:0061138	morphogenesis of a branching epithelium	4/317	31/4413	1.8	0.179411786729535	0.465525238786418	512660/281161/281160/282191
GO:0002285	lymphocyte activation involved in immune response	5/317	42/4413	1.66	0.180349068331949	0.465525238786418	326598/280826/281857/281237/511711
GO:0050920	regulation of chemotaxis	5/317	42/4413	1.66	0.180349068331949	0.465525238786418	508014/508292/281161/281160/281043
GO:0090596	sensory organ morphogenesis	5/317	42/4413	1.66	0.180349068331949	0.465525238786418	537433/539430/281161/540868/282653
GO:0002762	negative regulation of myeloid leukocyte differentiation	2/317	11/4413	2.53	0.184476975620316	0.465525238786418	280846/282865
GO:0006801	superoxide metabolic process	2/317	11/4413	2.53	0.184476975620316	0.465525238786418	280955/510688
GO:0006826	iron ion transport	2/317	11/4413	2.53	0.184476975620316	0.465525238786418	539848/516087
GO:0009166	nucleotide catabolic process	2/317	11/4413	2.53	0.184476975620316	0.465525238786418	281972/281971
GO:0030219	megakaryocyte differentiation	2/317	11/4413	2.53	0.184476975620316	0.465525238786418	615685/280832
GO:0031670	cellular response to nutrient	2/317	11/4413	2.53	0.184476975620316	0.465525238786418	767586/516067
GO:0035914	skeletal muscle cell differentiation	2/317	11/4413	2.53	0.184476975620316	0.465525238786418	280795/540868
GO:0042044	fluid transport	2/317	11/4413	2.53	0.184476975620316	0.465525238786418	281220/282653
GO:0042181	ketone biosynthetic process	2/317	11/4413	2.53	0.184476975620316	0.465525238786418	407125/504633
GO:0051058	negative regulation of small GTPase mediated signal transduction	2/317	11/4413	2.53	0.184476975620316	0.465525238786418	282532/281342
GO:0051893	regulation of focal adhesion assembly	2/317	11/4413	2.53	0.184476975620316	0.465525238786418	281342/613972
GO:0060761	negative regulation of response to cytokine stimulus	2/317	11/4413	2.53	0.184476975620316	0.465525238786418	281040/282865
GO:0061028	establishment of endothelial barrier	2/317	11/4413	2.53	0.184476975620316	0.465525238786418	281971/617453
GO:0061180	mammary gland epithelium development	2/317	11/4413	2.53	0.184476975620316	0.465525238786418	614253/281161
GO:0070633	transepithelial transport	2/317	11/4413	2.53	0.184476975620316	0.465525238786418	282354/282653
GO:0072523	purine-containing compound catabolic process	2/317	11/4413	2.53	0.184476975620316	0.465525238786418	281972/281971
GO:0090090	negative regulation of canonical Wnt signaling pathway	2/317	11/4413	2.53	0.184476975620316	0.465525238786418	617525/281040
GO:0090109	regulation of cell-substrate junction assembly	2/317	11/4413	2.53	0.184476975620316	0.465525238786418	281342/613972
GO:0090279	regulation of calcium ion import	2/317	11/4413	2.53	0.184476975620316	0.465525238786418	338078/281043
GO:0090288	negative regulation of cellular response to growth factor stimulus	2/317	11/4413	2.53	0.184476975620316	0.465525238786418	280760/282146
GO:1902807	negative regulation of cell cycle G1/S phase transition	2/317	11/4413	2.53	0.184476975620316	0.465525238786418	767586/281043
GO:1904994	regulation of leukocyte adhesion to vascular endothelial cell	2/317	11/4413	2.53	0.184476975620316	0.465525238786418	281484/280826
GO:0055080	cation homeostasis	12/317	125/4413	1.34	0.184609342858859	0.465525238786418	407151/539848/282354/516087/280846/282248/281161/281052/281040/281020/282146/281626
GO:0030099	myeloid cell differentiation	8/317	77/4413	1.45	0.185685030768386	0.465525238786418	282127/510688/615685/280846/280832/281237/280795/282865
GO:1903131	mononuclear cell differentiation	8/317	77/4413	1.45	0.185685030768386	0.465525238786418	326598/280836/280832/280826/281857/281237/511711/540868
GO:0002694	regulation of leukocyte activation	9/317	89/4413	1.41	0.186789079571561	0.465525238786418	326598/280836/280826/281247/281857/281237/511711/540868/281040
GO:0060627	regulation of vesicle-mediated transport	9/317	89/4413	1.41	0.186789079571561	0.465525238786418	281484/282030/281247/508794/281040/282139/280988/282865/532546
GO:0000902	cell morphogenesis	14/317	150/4413	1.3	0.187244313971723	0.465525238786418	511034/282378/338078/282354/512660/525716/538474/281342/281136/617525/280832/281043/617701/281614
GO:0008645	hexose transmembrane transport	3/317	21/4413	1.99	0.188094490722882	0.465525238786418	282358/280836/282865
GO:0009952	anterior/posterior pattern specification	3/317	21/4413	1.99	0.188094490722882	0.465525238786418	512660/539430/523601
GO:0015749	monosaccharide transmembrane transport	3/317	21/4413	1.99	0.188094490722882	0.465525238786418	282358/280836/282865
GO:0032611	interleukin-1 beta production	3/317	21/4413	1.99	0.188094490722882	0.465525238786418	280826/407125/281052
GO:0032651	regulation of interleukin-1 beta production	3/317	21/4413	1.99	0.188094490722882	0.465525238786418	280826/407125/281052
GO:0032755	positive regulation of interleukin-6 production	3/317	21/4413	1.99	0.188094490722882	0.465525238786418	280836/280826/281237
GO:0036294	cellular response to decreased oxygen levels	3/317	21/4413	1.99	0.188094490722882	0.465525238786418	282021/617104/282653
GO:0043271	negative regulation of ion transport	3/317	21/4413	1.99	0.188094490722882	0.465525238786418	338078/539430/281040
GO:0043367	CD4-positive, alpha-beta T cell differentiation	3/317	21/4413	1.99	0.188094490722882	0.465525238786418	280826/281857/281237
GO:0045833	negative regulation of lipid metabolic process	3/317	21/4413	1.99	0.188094490722882	0.465525238786418	512082/505908/613972
GO:0048565	digestive tract development	3/317	21/4413	1.99	0.188094490722882	0.465525238786418	282069/280832/615323
GO:0050680	negative regulation of epithelial cell proliferation	3/317	21/4413	1.99	0.188094490722882	0.465525238786418	538474/281043/493642
GO:0051881	regulation of mitochondrial membrane potential	3/317	21/4413	1.99	0.188094490722882	0.465525238786418	281342/280760/281020
GO:0055072	iron ion homeostasis	3/317	21/4413	1.99	0.188094490722882	0.465525238786418	539848/516087/280846
GO:0031334	positive regulation of protein-containing complex assembly	6/317	54/4413	1.55	0.188622126079483	0.466206170849591	280968/281237/535077/281096/281052/282139
GO:0043549	regulation of kinase activity	13/317	138/4413	1.31	0.189636937254407	0.468087796150055	617047/512082/505908/280846/280836/508292/281237/281161/281160/286869/281040/282146/282865
GO:0051338	regulation of transferase activity	15/317	163/4413	1.28	0.190935851156027	0.470664721983938	282127/617047/780785/512082/505908/280846/280836/508292/281237/281161/281160/286869/281040/282146/282865
GO:0046890	regulation of lipid biosynthetic process	5/317	43/4413	1.62	0.19296684538322	0.475036977967955	505908/280836/281237/281160/407125
GO:0006720	isoprenoid metabolic process	4/317	32/4413	1.74	0.194273516060004	0.476348287089184	508493/286879/540868/504633
GO:0008360	regulation of cell shape	4/317	32/4413	1.74	0.194273516060004	0.476348287089184	281136/617525/280832/281043
GO:0050729	positive regulation of inflammatory response	4/317	32/4413	1.74	0.194273516060004	0.476348287089184	281971/280826/281237/512876
GO:0000904	cell morphogenesis involved in differentiation	9/317	90/4413	1.39	0.195396158779331	0.478465534690698	282378/338078/282354/512660/525716/538474/281342/617701/281614
GO:0098771	inorganic ion homeostasis	12/317	127/4413	1.32	0.19906018974644	0.479582555379338	407151/539848/282354/516087/280846/282248/281161/281052/281040/281020/282146/281626
GO:0001654	eye development	6/317	55/4413	1.52	0.199908428686761	0.479582555379338	280955/788410/281161/282191/282653/512698
GO:0002237	response to molecule of bacterial origin	6/317	55/4413	1.52	0.199908428686761	0.479582555379338	282127/280955/280846/280826/281052/281043
GO:0042180	cellular ketone metabolic process	6/317	55/4413	1.52	0.199908428686761	0.479582555379338	280836/407125/504633/281040/282146/282865
GO:1902105	regulation of leukocyte differentiation	6/317	55/4413	1.52	0.199908428686761	0.479582555379338	280846/281237/280795/511711/540868/282865
GO:0006357	regulation of transcription by RNA polymerase II	24/317	279/4413	1.2	0.200909222149743	0.479582555379338	510359/282522/534475/286810/509080/281971/539430/538474/280847/532684/767586/280826/281237/768240/506618/280795/281160/407125/538426/280760/281096/513010/281040/282146
GO:0001775	cell activation	17/317	190/4413	1.25	0.20265979885244	0.479582555379338	617047/525716/404172/286858/515331/505908/326598/280836/280832/280826/281247/281857/281237/281793/511711/540868/281040
GO:0034330	cell junction organization	10/317	103/4413	1.35	0.203030492914094	0.479582555379338	511034/281342/282191/617453/414922/281040/617701/613972/282651/788252
GO:0043065	positive regulation of apoptotic process	10/317	103/4413	1.35	0.203030492914094	0.479582555379338	282021/280826/281237/506618/508882/617104/281043/281040/537067/282865
GO:0051235	maintenance of location	7/317	67/4413	1.45	0.203233945394079	0.479582555379338	508493/510688/280843/281161/614834/281040/281626
GO:0051249	regulation of lymphocyte activation	8/317	79/4413	1.41	0.204392199572508	0.479582555379338	326598/280836/280826/281857/281237/511711/540868/281040
GO:0048863	stem cell differentiation	5/317	44/4413	1.58	0.205885500483756	0.479582555379338	512660/539430/280832/768240/281161
GO:0002252	immune effector process	12/317	128/4413	1.31	0.206472311948025	0.479582555379338	617047/525716/286858/515331/326598/280836/280832/280826/281247/281857/281237/511711
GO:0001523	retinoid metabolic process	3/317	22/4413	1.9	0.206999669931137	0.479582555379338	508493/286879/540868
GO:0010508	positive regulation of autophagy	3/317	22/4413	1.9	0.206999669931137	0.479582555379338	281237/506618/280760
GO:0016101	diterpenoid metabolic process	3/317	22/4413	1.9	0.206999669931137	0.479582555379338	508493/286879/540868
GO:0019217	regulation of fatty acid metabolic process	3/317	22/4413	1.9	0.206999669931137	0.479582555379338	280836/281040/282865
GO:0022408	negative regulation of cell-cell adhesion	3/317	22/4413	1.9	0.206999669931137	0.479582555379338	404172/511711/282865
GO:0030316	osteoclast differentiation	3/317	22/4413	1.9	0.206999669931137	0.479582555379338	280846/281237/280795
GO:0034219	carbohydrate transmembrane transport	3/317	22/4413	1.9	0.206999669931137	0.479582555379338	282358/280836/282865
GO:0050796	regulation of insulin secretion	3/317	22/4413	1.9	0.206999669931137	0.479582555379338	530430/280826/281237
GO:0060048	cardiac muscle contraction	3/317	22/4413	1.9	0.206999669931137	0.479582555379338	282121/338078/281040
GO:2000243	positive regulation of reproductive process	3/317	22/4413	1.9	0.206999669931137	0.479582555379338	100140137/282023/530430
GO:0051224	negative regulation of protein transport	4/317	33/4413	1.69	0.209501030462504	0.479582555379338	529167/530430/613972/282865
GO:0060070	canonical Wnt signaling pathway	4/317	33/4413	1.69	0.209501030462504	0.479582555379338	617525/281161/282187/281040
GO:1904950	negative regulation of establishment of protein localization	4/317	33/4413	1.69	0.209501030462504	0.479582555379338	529167/530430/613972/282865
GO:0009065	glutamine family amino acid catabolic process	2/317	12/4413	2.32	0.211433088218253	0.479582555379338	540386/282146
GO:0009994	oocyte differentiation	2/317	12/4413	2.32	0.211433088218253	0.479582555379338	282023/281357
GO:0010611	regulation of cardiac muscle hypertrophy	2/317	12/4413	2.32	0.211433088218253	0.479582555379338	507058/282146
GO:0010827	regulation of glucose transmembrane transport	2/317	12/4413	2.32	0.211433088218253	0.479582555379338	280836/282865
GO:0010883	regulation of lipid storage	2/317	12/4413	2.32	0.211433088218253	0.479582555379338	508493/280843
GO:0010977	negative regulation of neuron projection development	2/317	12/4413	2.32	0.211433088218253	0.479582555379338	280955/281136
GO:0019933	cAMP-mediated signaling	2/317	12/4413	2.32	0.211433088218253	0.479582555379338	281971/281793
GO:0030501	positive regulation of bone mineralization	2/317	12/4413	2.32	0.211433088218253	0.479582555379338	539430/280846
GO:0033555	multicellular organismal response to stress	2/317	12/4413	2.32	0.211433088218253	0.479582555379338	281530/282002
GO:0034123	positive regulation of toll-like receptor signaling pathway	2/317	12/4413	2.32	0.211433088218253	0.479582555379338	280846/281040
GO:0035282	segmentation	2/317	12/4413	2.32	0.211433088218253	0.479582555379338	512660/539430
GO:0042446	hormone biosynthetic process	2/317	12/4413	2.32	0.211433088218253	0.479582555379338	407125/281013
GO:0043551	regulation of phosphatidylinositol 3-kinase activity	2/317	12/4413	2.32	0.211433088218253	0.479582555379338	512082/281161
GO:0043618	regulation of transcription from RNA polymerase II promoter in response to stress	2/317	12/4413	2.32	0.211433088218253	0.479582555379338	538426/513010
GO:0045109	intermediate filament organization	2/317	12/4413	2.32	0.211433088218253	0.479582555379338	280955/281644
GO:0045123	cellular extravasation	2/317	12/4413	2.32	0.211433088218253	0.479582555379338	281484/282331
GO:0045744	negative regulation of G protein-coupled receptor signaling pathway	2/317	12/4413	2.32	0.211433088218253	0.479582555379338	404172/282146
GO:0046677	response to antibiotic	2/317	12/4413	2.32	0.211433088218253	0.479582555379338	282354/280994
GO:0048599	oocyte development	2/317	12/4413	2.32	0.211433088218253	0.479582555379338	282023/281357
GO:0050829	defense response to Gram-negative bacterium	2/317	12/4413	2.32	0.211433088218253	0.479582555379338	280846/282653
GO:0051153	regulation of striated muscle cell differentiation	2/317	12/4413	2.32	0.211433088218253	0.479582555379338	507058/540868
GO:0051496	positive regulation of stress fiber assembly	2/317	12/4413	2.32	0.211433088218253	0.479582555379338	281342/281136
GO:0055117	regulation of cardiac muscle contraction	2/317	12/4413	2.32	0.211433088218253	0.479582555379338	338078/281040
GO:0060395	SMAD protein signal transduction	2/317	12/4413	2.32	0.211433088218253	0.479582555379338	280955/280795
GO:0060675	ureteric bud morphogenesis	2/317	12/4413	2.32	0.211433088218253	0.479582555379338	281161/281160
GO:0070169	positive regulation of biomineral tissue development	2/317	12/4413	2.32	0.211433088218253	0.479582555379338	539430/280846
GO:0098661	inorganic anion transmembrane transport	2/317	12/4413	2.32	0.211433088218253	0.479582555379338	506687/282354
GO:0110151	positive regulation of biomineralization	2/317	12/4413	2.32	0.211433088218253	0.479582555379338	539430/280846
GO:0120162	positive regulation of cold-induced thermogenesis	2/317	12/4413	2.32	0.211433088218253	0.479582555379338	281247/281040
GO:1903350	response to dopamine	2/317	12/4413	2.32	0.211433088218253	0.479582555379338	281203/493642
GO:1903351	cellular response to dopamine	2/317	12/4413	2.32	0.211433088218253	0.479582555379338	281203/493642
GO:1904377	positive regulation of protein localization to cell periphery	2/317	12/4413	2.32	0.211433088218253	0.479582555379338	524215/282146
GO:1905517	macrophage migration	2/317	12/4413	2.32	0.211433088218253	0.479582555379338	508292/281043
GO:0051251	positive regulation of lymphocyte activation	6/317	56/4413	1.49	0.211437394569465	0.479582555379338	326598/280836/280826/281857/281237/281040
GO:0042110	T cell activation	9/317	92/4413	1.36	0.213103790540944	0.482177565284851	326598/280836/280832/280826/281857/281237/511711/540868/281040
GO:0071396	cellular response to lipid	9/317	92/4413	1.36	0.213103790540944	0.482177565284851	282127/280955/539430/280846/767586/280826/540868/281043/282653
GO:0048812	neuron projection morphogenesis	7/317	68/4413	1.43	0.213703968485537	0.48294371026687	511034/282378/512660/525716/538474/617701/281614
GO:0045859	regulation of protein kinase activity	11/317	117/4413	1.31	0.217090758044584	0.489997670325827	617047/505908/280846/280836/508292/281237/281160/286869/281040/282146/282865
GO:0002274	myeloid leukocyte activation	5/317	45/4413	1.55	0.219081216234996	0.492683445446737	286858/515331/280832/281247/281237
GO:0007548	sex differentiation	5/317	45/4413	1.55	0.219081216234996	0.492683445446737	286810/282023/539430/280832/281172
GO:0043393	regulation of protein binding	5/317	45/4413	1.55	0.219081216234996	0.492683445446737	281096/617453/281040/617701/282865
GO:0043068	positive regulation of programmed cell death	10/317	105/4413	1.33	0.219870593919068	0.493857115807461	282021/280826/281237/506618/508882/617104/281043/281040/537067/282865
GO:0150063	visual system development	6/317	57/4413	1.47	0.223193041213538	0.500710614937067	280955/788410/281161/282191/282653/512698
GO:0032946	positive regulation of mononuclear cell proliferation	4/317	34/4413	1.64	0.22505430242197	0.501003033321056	280836/280826/281857/281237
GO:0042157	lipoprotein metabolic process	4/317	34/4413	1.64	0.22505430242197	0.501003033321056	504583/614904/281199/613972
GO:0050671	positive regulation of lymphocyte proliferation	4/317	34/4413	1.64	0.22505430242197	0.501003033321056	280836/280826/281857/281237
GO:0006692	prostanoid metabolic process	3/317	23/4413	1.82	0.22630826870027	0.501003033321056	282023/282021/286858
GO:0006693	prostaglandin metabolic process	3/317	23/4413	1.82	0.22630826870027	0.501003033321056	282023/282021/286858
GO:0009749	response to glucose	3/317	23/4413	1.82	0.22630826870027	0.501003033321056	286810/280843/282865
GO:0019218	regulation of steroid metabolic process	3/317	23/4413	1.82	0.22630826870027	0.501003033321056	281237/281160/407125
GO:0035195	gene silencing by miRNA	3/317	23/4413	1.82	0.22630826870027	0.501003033321056	282127/617525/280826
GO:0035710	CD4-positive, alpha-beta T cell activation	3/317	23/4413	1.82	0.22630826870027	0.501003033321056	280826/281857/281237
GO:0050866	negative regulation of cell activation	3/317	23/4413	1.82	0.22630826870027	0.501003033321056	404172/505908/511711
GO:0055123	digestive system development	3/317	23/4413	1.82	0.22630826870027	0.501003033321056	282069/280832/615323
GO:0018105	peptidyl-serine phosphorylation	5/317	46/4413	1.51	0.232529811556381	0.510753385677878	280826/281237/281096/281040/282146
GO:0032409	regulation of transporter activity	5/317	46/4413	1.51	0.232529811556381	0.510753385677878	407151/524215/539430/281040/282865
GO:0051099	positive regulation of binding	5/317	46/4413	1.51	0.232529811556381	0.510753385677878	281237/281096/617453/281040/617701
GO:0051480	regulation of cytosolic calcium ion concentration	5/317	46/4413	1.51	0.232529811556381	0.510753385677878	407151/282248/281161/281052/281040
GO:1902903	regulation of supramolecular fiber organization	8/317	82/4413	1.36	0.233776394597215	0.510753385677878	527210/281342/614904/281136/535077/280760/281096/282139
GO:0034329	cell junction assembly	6/317	58/4413	1.44	0.235159032721673	0.510753385677878	281342/617453/281040/617701/613972/282651
GO:0048880	sensory system development	6/317	58/4413	1.44	0.235159032721673	0.510753385677878	280955/788410/281161/282191/282653/512698
GO:0002697	regulation of immune effector process	7/317	70/4413	1.39	0.235214022166858	0.510753385677878	525716/280836/280832/280826/281247/281237/511711
GO:0007264	small GTPase mediated signal transduction	7/317	70/4413	1.39	0.235214022166858	0.510753385677878	282532/281342/281136/767586/280831/510833/282188
GO:0031331	positive regulation of cellular catabolic process	7/317	70/4413	1.39	0.235214022166858	0.510753385677878	282127/508493/280826/281237/506618/280760/281040
GO:0045944	positive regulation of transcription by RNA polymerase II	15/317	170/4413	1.23	0.237550404900439	0.510753385677878	282522/286810/539430/538474/280847/280826/281237/768240/506618/280795/281160/407125/280760/281096/513010
GO:0003073	regulation of systemic arterial blood pressure	2/317	13/4413	2.14	0.238734984748009	0.510753385677878	282522/281940
GO:0003231	cardiac ventricle development	2/317	13/4413	2.14	0.238734984748009	0.510753385677878	512660/280753
GO:0006730	one-carbon metabolic process	2/317	13/4413	2.14	0.238734984748009	0.510753385677878	511755/508158
GO:0032233	positive regulation of actin filament bundle assembly	2/317	13/4413	2.14	0.238734984748009	0.510753385677878	281342/281136
GO:0032413	negative regulation of ion transmembrane transporter activity	2/317	13/4413	2.14	0.238734984748009	0.510753385677878	539430/281040
GO:0035924	cellular response to vascular endothelial growth factor stimulus	2/317	13/4413	2.14	0.238734984748009	0.510753385677878	280760/282146
GO:0038066	p38MAPK cascade	2/317	13/4413	2.14	0.238734984748009	0.510753385677878	282127/280836
GO:0042116	macrophage activation	2/317	13/4413	2.14	0.238734984748009	0.510753385677878	281247/281237
GO:0043330	response to exogenous dsRNA	2/317	13/4413	2.14	0.238734984748009	0.510753385677878	504741/281040
GO:0043407	negative regulation of MAP kinase activity	2/317	13/4413	2.14	0.238734984748009	0.510753385677878	281040/282865
GO:0045778	positive regulation of ossification	2/317	13/4413	2.14	0.238734984748009	0.510753385677878	539430/280846
GO:0045995	regulation of embryonic development	2/317	13/4413	2.14	0.238734984748009	0.510753385677878	282023/539430
GO:0048041	focal adhesion assembly	2/317	13/4413	2.14	0.238734984748009	0.510753385677878	281342/613972
GO:0048640	negative regulation of developmental growth	2/317	13/4413	2.14	0.238734984748009	0.510753385677878	507058/281793
GO:0050806	positive regulation of synaptic transmission	2/317	13/4413	2.14	0.238734984748009	0.510753385677878	282354/281043
GO:0050848	regulation of calcium-mediated signaling	2/317	13/4413	2.14	0.238734984748009	0.510753385677878	613987/282146
GO:0062208	positive regulation of pattern recognition receptor signaling pathway	2/317	13/4413	2.14	0.238734984748009	0.510753385677878	280846/281040
GO:1905330	regulation of morphogenesis of an epithelium	2/317	13/4413	2.14	0.238734984748009	0.510753385677878	281161/281160
GO:0001932	regulation of protein phosphorylation	17/317	196/4413	1.21	0.240485603643144	0.511957936982038	508014/617047/282023/505908/280846/280836/280826/508292/281237/539510/281161/281160/281096/286869/281040/282146/282865
GO:0006875	cellular metal ion homeostasis	9/317	95/4413	1.32	0.240797669265356	0.511957936982038	407151/282354/516087/282248/281161/281052/281040/282146/281626
GO:0007219	Notch signaling pathway	4/317	35/4413	1.59	0.240893435887149	0.511957936982038	613987/617047/281705/532546
GO:0046434	organophosphate catabolic process	4/317	35/4413	1.59	0.240893435887149	0.511957936982038	505300/282271/281972/281971
GO:0046883	regulation of hormone secretion	4/317	35/4413	1.59	0.240893435887149	0.511957936982038	530430/280826/281237/615323
GO:0006650	glycerophospholipid metabolic process	8/317	83/4413	1.34	0.243888602237887	0.511957936982038	282271/504583/505908/497202/281161/614834/282139/507456
GO:0044087	regulation of cellular component biogenesis	15/317	171/4413	1.22	0.244568509104216	0.511957936982038	280968/527210/282331/281342/281136/281237/535077/538426/281096/617453/281052/281040/617701/613972/282139
GO:0000082	G1/S transition of mitotic cell cycle	3/317	24/4413	1.74	0.245943180484722	0.511957936982038	511869/767586/281043
GO:0002688	regulation of leukocyte chemotaxis	3/317	24/4413	1.74	0.245943180484722	0.511957936982038	508014/508292/281043
GO:0006661	phosphatidylinositol biosynthetic process	3/317	24/4413	1.74	0.245943180484722	0.511957936982038	504583/505908/281161
GO:0009746	response to hexose	3/317	24/4413	1.74	0.245943180484722	0.511957936982038	286810/280843/282865
GO:0031109	microtubule polymerization or depolymerization	3/317	24/4413	1.74	0.245943180484722	0.511957936982038	280968/527210/614904
GO:0032147	activation of protein kinase activity	3/317	24/4413	1.74	0.245943180484722	0.511957936982038	280836/281160/286869
GO:0032612	interleukin-1 production	3/317	24/4413	1.74	0.245943180484722	0.511957936982038	280826/407125/281052
GO:0032635	interleukin-6 production	3/317	24/4413	1.74	0.245943180484722	0.511957936982038	280836/280826/281237
GO:0032652	regulation of interleukin-1 production	3/317	24/4413	1.74	0.245943180484722	0.511957936982038	280826/407125/281052
GO:0032675	regulation of interleukin-6 production	3/317	24/4413	1.74	0.245943180484722	0.511957936982038	280836/280826/281237
GO:0034284	response to monosaccharide	3/317	24/4413	1.74	0.245943180484722	0.511957936982038	286810/280843/282865
GO:0035194	post-transcriptional gene silencing by RNA	3/317	24/4413	1.74	0.245943180484722	0.511957936982038	282127/617525/280826
GO:0046632	alpha-beta T cell differentiation	3/317	24/4413	1.74	0.245943180484722	0.511957936982038	280826/281857/281237
GO:0010506	regulation of autophagy	5/317	47/4413	1.48	0.246206883564504	0.511957936982038	280836/281237/506618/616212/280760
GO:0032271	regulation of protein polymerization	5/317	47/4413	1.48	0.246206883564504	0.511957936982038	280968/527210/535077/281096/282139
GO:1902905	positive regulation of supramolecular fiber organization	5/317	47/4413	1.48	0.246206883564504	0.511957936982038	281342/281136/535077/281096/282139
GO:0006874	cellular calcium ion homeostasis	7/317	71/4413	1.37	0.246230168550768	0.511957936982038	407151/282248/281161/281052/281040/282146/281626
GO:0062012	regulation of small molecule metabolic process	7/317	71/4413	1.37	0.246230168550768	0.511957936982038	280836/281237/281160/407125/281040/282146/282865
GO:0071214	cellular response to abiotic stimulus	6/317	59/4413	1.42	0.247318759083547	0.513065763965158	281971/282872/286766/522462/282187/282653
GO:0104004	cellular response to environmental stimulus	6/317	59/4413	1.42	0.247318759083547	0.513065763965158	281971/282872/286766/522462/282187/282653
GO:0009790	embryo development	14/317	159/4413	1.23	0.250068810137711	0.518188543896916	280955/613987/515834/537433/512660/282023/539430/280832/768006/535310/540868/282187/510538/282865
GO:0031669	cellular response to nutrient levels	4/317	36/4413	1.55	0.256978925221307	0.530879743255327	767586/530430/506618/516067
GO:0071248	cellular response to metal ion	4/317	36/4413	1.55	0.256978925221307	0.530879743255327	404070/280795/282653/282139
GO:0032970	regulation of actin filament-based process	7/317	72/4413	1.35	0.25740408435566	0.530879743255327	338078/281342/281136/535077/281096/281040/282139
GO:0006820	anion transport	9/317	97/4413	1.29	0.259931446029915	0.530879743255327	338078/282360/517077/506687/282354/511755/616392/280836/516067
GO:0006643	membrane lipid metabolic process	5/317	48/4413	1.45	0.260087940922545	0.530879743255327	780785/507398/282271/504583/515925
GO:0048545	response to steroid hormone	5/317	48/4413	1.45	0.260087940922545	0.530879743255327	282127/767586/280826/281040/282653
GO:0051960	regulation of nervous system development	5/317	48/4413	1.45	0.260087940922545	0.530879743255327	280968/280826/508292/281237/617701
GO:0070663	regulation of leukocyte proliferation	5/317	48/4413	1.45	0.260087940922545	0.530879743255327	280836/280826/508292/281857/281237
GO:0055082	cellular chemical homeostasis	12/317	135/4413	1.24	0.261487204531037	0.530879743255327	407151/282354/516087/286810/282248/281161/281052/281040/281020/282146/282653/281626
GO:0030003	cellular cation homeostasis	10/317	110/4413	1.27	0.26421533017297	0.530879743255327	407151/282354/516087/282248/281161/281052/281040/281020/282146/281626
GO:0006721	terpenoid metabolic process	3/317	25/4413	1.67	0.265830650943094	0.530879743255327	508493/286879/540868
GO:0009743	response to carbohydrate	3/317	25/4413	1.67	0.265830650943094	0.530879743255327	286810/280843/282865
GO:0016441	posttranscriptional gene silencing	3/317	25/4413	1.67	0.265830650943094	0.530879743255327	282127/617525/280826
GO:0035725	sodium ion transmembrane transport	3/317	25/4413	1.67	0.265830650943094	0.530879743255327	282360/517077/539430
GO:0045580	regulation of T cell differentiation	3/317	25/4413	1.67	0.265830650943094	0.530879743255327	281237/511711/540868
GO:0046889	positive regulation of lipid biosynthetic process	3/317	25/4413	1.67	0.265830650943094	0.530879743255327	280836/281237/281160
GO:0001676	long-chain fatty acid metabolic process	2/317	14/4413	1.99	0.266194591096735	0.530879743255327	282023/282139
GO:0007044	cell-substrate junction assembly	2/317	14/4413	1.99	0.266194591096735	0.530879743255327	281342/613972
GO:0009791	post-embryonic development	2/317	14/4413	1.99	0.266194591096735	0.530879743255327	517077/512660
GO:0021987	cerebral cortex development	2/317	14/4413	1.99	0.266194591096735	0.530879743255327	523601/510833
GO:0030101	natural killer cell activation	2/317	14/4413	1.99	0.266194591096735	0.530879743255327	280836/281857
GO:0030216	keratinocyte differentiation	2/317	14/4413	1.99	0.266194591096735	0.530879743255327	282127/540868
GO:0034103	regulation of tissue remodeling	2/317	14/4413	1.99	0.266194591096735	0.530879743255327	281135/280836
GO:0046620	regulation of organ growth	2/317	14/4413	1.99	0.266194591096735	0.530879743255327	507058/281161
GO:0046887	positive regulation of hormone secretion	2/317	14/4413	1.99	0.266194591096735	0.530879743255327	530430/615323
GO:0048144	fibroblast proliferation	2/317	14/4413	1.99	0.266194591096735	0.530879743255327	505908/282653
GO:0048145	regulation of fibroblast proliferation	2/317	14/4413	1.99	0.266194591096735	0.530879743255327	505908/282653
GO:0048489	synaptic vesicle transport	2/317	14/4413	1.99	0.266194591096735	0.530879743255327	528379/508794
GO:0061756	leukocyte adhesion to vascular endothelial cell	2/317	14/4413	1.99	0.266194591096735	0.530879743255327	281484/280826
GO:0070301	cellular response to hydrogen peroxide	2/317	14/4413	1.99	0.266194591096735	0.530879743255327	280826/282653
GO:0071346	cellular response to interferon-gamma	2/317	14/4413	1.99	0.266194591096735	0.530879743255327	280955/281237
GO:0090317	negative regulation of intracellular protein transport	2/317	14/4413	1.99	0.266194591096735	0.530879743255327	613972/282865
GO:0150116	regulation of cell-substrate junction organization	2/317	14/4413	1.99	0.266194591096735	0.530879743255327	281342/613972
GO:1990138	neuron projection extension	2/317	14/4413	1.99	0.266194591096735	0.530879743255327	511034/281614
GO:0019752	carboxylic acid metabolic process	22/317	265/4413	1.16	0.26625707533735	0.530879743255327	533481/282354/280924/282023/282021/286858/282271/280843/280836/281275/618814/530101/281152/515925/540386/540868/281725/281040/281643/282146/282139/282865
GO:0051130	positive regulation of cellular component organization	16/317	187/4413	1.19	0.266805729783468	0.531399818361668	280968/281484/281342/281136/280826/281237/535077/617104/280760/281096/617453/281052/281040/617701/282139/788252
GO:0055074	calcium ion homeostasis	7/317	73/4413	1.33	0.268723316524918	0.534642351616046	407151/282248/281161/281052/281040/282146/281626
GO:0032989	cellular component morphogenesis	9/317	98/4413	1.28	0.269677096515262	0.53596241265398	280968/511034/282378/512660/525716/534475/538474/617701/281614
GO:0043067	regulation of programmed cell death	24/317	292/4413	1.14	0.270632657619855	0.537283170871788	282127/508014/617047/282021/282002/282885/539430/280846/767586/280826/281247/281237/534482/506618/281161/508882/617104/281043/281040/537067/281020/282653/509963/282865
GO:0048732	gland development	6/317	61/4413	1.37	0.272152061722955	0.539267463863446	512660/614253/280826/404185/281161/281040
GO:0043436	oxoacid metabolic process	22/317	266/4413	1.15	0.272216312716474	0.539267463863446	533481/282354/280924/282023/282021/286858/282271/280843/280836/281275/618814/530101/281152/515925/540386/540868/281725/281040/281643/282146/282139/282865
GO:0032496	response to lipopolysaccharide	5/317	49/4413	1.42	0.274148528357006	0.542513136727239	282127/280955/280846/280826/281043
GO:0007601	visual perception	6/317	62/4413	1.35	0.284791720359089	0.554364651681556	517077/281453/280847/286851/282187/281701
GO:0050953	sensory perception of light stimulus	6/317	62/4413	1.35	0.284791720359089	0.554364651681556	517077/281453/280847/286851/282187/281701
GO:0006497	protein lipidation	3/317	26/4413	1.61	0.285900593337223	0.554364651681556	504583/614904/281199
GO:0007029	endoplasmic reticulum organization	3/317	26/4413	1.61	0.285900593337223	0.554364651681556	780785/532432/493642
GO:0009408	response to heat	3/317	26/4413	1.61	0.285900593337223	0.554364651681556	617047/516087/281160
GO:0019751	polyol metabolic process	3/317	26/4413	1.61	0.285900593337223	0.554364651681556	510684/505987/281161
GO:0030317	flagellated sperm motility	3/317	26/4413	1.61	0.285900593337223	0.554364651681556	100140137/524709/282146
GO:0034440	lipid oxidation	3/317	26/4413	1.61	0.285900593337223	0.554364651681556	613972/282139/282865
GO:0051592	response to calcium ion	3/317	26/4413	1.61	0.285900593337223	0.554364651681556	280795/281040/282139
GO:0097722	sperm motility	3/317	26/4413	1.61	0.285900593337223	0.554364651681556	100140137/524709/282146
GO:1903825	organic acid transmembrane transport	3/317	26/4413	1.61	0.285900593337223	0.554364651681556	282354/511755/516067
GO:1905039	carboxylic acid transmembrane transport	3/317	26/4413	1.61	0.285900593337223	0.554364651681556	282354/511755/516067
GO:0051248	negative regulation of protein metabolic process	18/317	216/4413	1.16	0.287484365597461	0.554364651681556	282127/280968/317694/100296926/404172/282002/282885/507058/280846/534787/530430/404185/281237/504615/281102/281040/613972/282865
GO:0002699	positive regulation of immune effector process	5/317	50/4413	1.39	0.288364342156463	0.554364651681556	525716/280832/280826/281247/281237
GO:0051495	positive regulation of cytoskeleton organization	5/317	50/4413	1.39	0.288364342156463	0.554364651681556	281342/281136/535077/281096/282139
GO:0007519	skeletal muscle tissue development	4/317	38/4413	1.47	0.28973425323036	0.554364651681556	280795/540868/493642/281040
GO:0032412	regulation of ion transmembrane transporter activity	4/317	38/4413	1.47	0.28973425323036	0.554364651681556	407151/524215/539430/281040
GO:0060538	skeletal muscle organ development	4/317	38/4413	1.47	0.28973425323036	0.554364651681556	280795/540868/493642/281040
GO:0048858	cell projection morphogenesis	7/317	75/4413	1.3	0.291747352605487	0.554364651681556	511034/282378/512660/525716/538474/617701/281614
GO:0072503	cellular divalent inorganic cation homeostasis	7/317	75/4413	1.3	0.291747352605487	0.554364651681556	407151/282248/281161/281052/281040/282146/281626
GO:0120039	plasma membrane bounded cell projection morphogenesis	7/317	75/4413	1.3	0.291747352605487	0.554364651681556	511034/282378/512660/525716/538474/617701/281614
GO:0006873	cellular ion homeostasis	10/317	113/4413	1.23	0.29211704198381	0.554364651681556	407151/282354/516087/282248/281161/281052/281040/281020/282146/281626
GO:0002088	lens development in camera-type eye	2/317	15/4413	1.86	0.293648915551501	0.554364651681556	280955/281161
GO:0002639	positive regulation of immunoglobulin production	2/317	15/4413	1.86	0.293648915551501	0.554364651681556	280826/281247
GO:0003300	cardiac muscle hypertrophy	2/317	15/4413	1.86	0.293648915551501	0.554364651681556	507058/282146
GO:0006476	protein deacetylation	2/317	15/4413	1.86	0.293648915551501	0.554364651681556	280968/281237
GO:0009167	purine ribonucleoside monophosphate metabolic process	2/317	15/4413	1.86	0.293648915551501	0.554364651681556	281971/280716
GO:0030032	lamellipodium assembly	2/317	15/4413	1.86	0.293648915551501	0.554364651681556	281135/280832
GO:0030509	BMP signaling pathway	2/317	15/4413	1.86	0.293648915551501	0.554364651681556	613987/282069
GO:0032414	positive regulation of ion transmembrane transporter activity	2/317	15/4413	1.86	0.293648915551501	0.554364651681556	407151/524215
GO:0042093	T-helper cell differentiation	2/317	15/4413	1.86	0.293648915551501	0.554364651681556	280826/281857
GO:0042306	regulation of protein import into nucleus	2/317	15/4413	1.86	0.293648915551501	0.554364651681556	281237/613972
GO:0043406	positive regulation of MAP kinase activity	2/317	15/4413	1.86	0.293648915551501	0.554364651681556	505908/508292
GO:0043550	regulation of lipid kinase activity	2/317	15/4413	1.86	0.293648915551501	0.554364651681556	512082/281161
GO:0046785	microtubule polymerization	2/317	15/4413	1.86	0.293648915551501	0.554364651681556	280968/527210
GO:0048706	embryonic skeletal system development	2/317	15/4413	1.86	0.293648915551501	0.554364651681556	539430/282187
GO:0048709	oligodendrocyte differentiation	2/317	15/4413	1.86	0.293648915551501	0.554364651681556	280968/508292
GO:0048864	stem cell development	2/317	15/4413	1.86	0.293648915551501	0.554364651681556	512660/281161
GO:0061351	neural precursor cell proliferation	2/317	15/4413	1.86	0.293648915551501	0.554364651681556	281161/523601
GO:0070252	actin-mediated cell contraction	2/317	15/4413	1.86	0.293648915551501	0.554364651681556	338078/281040
GO:0071347	cellular response to interleukin-1	2/317	15/4413	1.86	0.293648915551501	0.554364651681556	282023/282021
GO:0090303	positive regulation of wound healing	2/317	15/4413	1.86	0.293648915551501	0.554364651681556	282522/414922
GO:0097479	synaptic vesicle localization	2/317	15/4413	1.86	0.293648915551501	0.554364651681556	528379/508794
GO:1904063	negative regulation of cation transmembrane transport	2/317	15/4413	1.86	0.293648915551501	0.554364651681556	539430/281040
GO:2000027	regulation of animal organ morphogenesis	2/317	15/4413	1.86	0.293648915551501	0.554364651681556	281161/281160
GO:0030029	actin filament-based process	12/317	139/4413	1.2	0.295010094909279	0.55636547117991	338078/281484/281135/281342/281136/280832/535077/281096/510203/281040/282653/282139
GO:0007517	muscle organ development	6/317	63/4413	1.33	0.297557415259549	0.56059689190682	616841/281135/280795/540868/493642/281040
GO:0006644	phospholipid metabolic process	9/317	101/4413	1.24	0.299535236620615	0.563747845949418	282271/504583/505908/280843/497202/281161/614834/282139/507456
GO:0090257	regulation of muscle system process	5/317	51/4413	1.36	0.302711336571355	0.569145336419934	338078/507058/404185/281040/282146
GO:0050900	leukocyte migration	7/317	76/4413	1.28	0.303426815009873	0.569910192779695	508014/281484/281135/282331/508292/281043/613972
GO:0002526	acute inflammatory response	3/317	27/4413	1.55	0.306086813605949	0.571418520637363	282522/280826/280988
GO:0002702	positive regulation of production of molecular mediator of immune response	3/317	27/4413	1.55	0.306086813605949	0.571418520637363	280832/280826/281247
GO:0034644	cellular response to UV	3/317	27/4413	1.55	0.306086813605949	0.571418520637363	282872/286766/282653
GO:0042102	positive regulation of T cell proliferation	3/317	27/4413	1.55	0.306086813605949	0.571418520637363	280836/280826/281857
GO:0048754	branching morphogenesis of an epithelial tube	3/317	27/4413	1.55	0.306086813605949	0.571418520637363	281161/281160/282191
GO:1903531	negative regulation of secretion by cell	3/317	27/4413	1.55	0.306086813605949	0.571418520637363	529167/530430/508794
GO:0043254	regulation of protein-containing complex assembly	8/317	89/4413	1.25	0.307232479229812	0.572023019955665	280968/527210/282331/281237/535077/281096/281052/282139
GO:0000003	reproduction	23/317	285/4413	1.12	0.307340076400353	0.572023019955665	100140137/534475/286810/282023/281426/539430/517977/281357/280836/280832/530430/404185/777596/281172/504615/407125/524709/540868/281041/282146/280994/510677/282401
GO:0022414	reproductive process	23/317	285/4413	1.12	0.307340076400353	0.572023019955665	100140137/534475/286810/282023/281426/539430/517977/281357/280836/280832/530430/404185/777596/281172/504615/407125/524709/540868/281041/282146/280994/510677/282401
GO:1902532	negative regulation of intracellular signal transduction	9/317	102/4413	1.23	0.309668434506094	0.575776153202616	282069/282532/281971/281342/617525/510203/281040/282146/282865
GO:0010942	positive regulation of cell death	10/317	115/4413	1.21	0.311150147328213	0.577949124657086	282021/280826/281237/506618/508882/617104/281043/281040/537067/282865
GO:0009894	regulation of catabolic process	14/317	167/4413	1.17	0.311695288506971	0.578379831834147	282127/280955/529167/282002/508493/280836/280826/281237/506618/616212/508882/280760/281040/282146
GO:0006869	lipid transport	7/317	77/4413	1.27	0.315200993434022	0.583256671498768	616523/280836/511767/281052/281040/613972/282865
GO:0072507	divalent inorganic cation homeostasis	7/317	77/4413	1.27	0.315200993434022	0.583256671498768	407151/282248/281161/281052/281040/282146/281626
GO:0071695	anatomical structure maturation	5/317	52/4413	1.34	0.317165821125561	0.583256671498768	281135/282023/281357/281342/280846
GO:0110053	regulation of actin filament organization	5/317	52/4413	1.34	0.317165821125561	0.583256671498768	281342/281136/535077/281096/282139
GO:0001942	hair follicle development	2/317	16/4413	1.74	0.32095743405394	0.583256671498768	404185/281793
GO:0006672	ceramide metabolic process	2/317	16/4413	1.74	0.32095743405394	0.583256671498768	780785/282271
GO:0008286	insulin receptor signaling pathway	2/317	16/4413	1.74	0.32095743405394	0.583256671498768	524709/493642
GO:0009126	purine nucleoside monophosphate metabolic process	2/317	16/4413	1.74	0.32095743405394	0.583256671498768	281971/280716
GO:0022404	molting cycle process	2/317	16/4413	1.74	0.32095743405394	0.583256671498768	404185/281793
GO:0022405	hair cycle process	2/317	16/4413	1.74	0.32095743405394	0.583256671498768	404185/281793
GO:0030048	actin filament-based movement	2/317	16/4413	1.74	0.32095743405394	0.583256671498768	338078/281040
GO:0032410	negative regulation of transporter activity	2/317	16/4413	1.74	0.32095743405394	0.583256671498768	539430/281040
GO:0034766	negative regulation of ion transmembrane transport	2/317	16/4413	1.74	0.32095743405394	0.583256671498768	539430/281040
GO:0042572	retinol metabolic process	2/317	16/4413	1.74	0.32095743405394	0.583256671498768	508493/286879
GO:0043331	response to dsRNA	2/317	16/4413	1.74	0.32095743405394	0.583256671498768	504741/281040
GO:0045069	regulation of viral genome replication	2/317	16/4413	1.74	0.32095743405394	0.583256671498768	286858/280846
GO:0048524	positive regulation of viral process	2/317	16/4413	1.74	0.32095743405394	0.583256671498768	326598/493642
GO:0048645	animal organ formation	2/317	16/4413	1.74	0.32095743405394	0.583256671498768	281161/281160
GO:0098739	import across plasma membrane	2/317	16/4413	1.74	0.32095743405394	0.583256671498768	282354/516067
GO:1901655	cellular response to ketone	2/317	16/4413	1.74	0.32095743405394	0.583256671498768	281203/282653
GO:1904589	regulation of protein import	2/317	16/4413	1.74	0.32095743405394	0.583256671498768	281237/613972
GO:0006694	steroid biosynthetic process	4/317	40/4413	1.39	0.323020106717665	0.584412600679719	281237/281160/407125/281741
GO:0033500	carbohydrate homeostasis	4/317	40/4413	1.39	0.323020106717665	0.584412600679719	286810/280826/404185/282865
GO:0042593	glucose homeostasis	4/317	40/4413	1.39	0.323020106717665	0.584412600679719	286810/280826/404185/282865
GO:0045926	negative regulation of growth	4/317	40/4413	1.39	0.323020106717665	0.584412600679719	507058/404070/404185/281793
GO:0071692	protein localization to extracellular region	6/317	65/4413	1.29	0.323399456646301	0.584412600679719	529167/286810/510688/530430/280826/281237
GO:0051247	positive regulation of protein metabolic process	21/317	261/4413	1.12	0.32349269897374	0.584412600679719	280955/617047/282023/505908/280846/280836/280826/508292/281237/539510/506618/511711/281161/281160/617104/281096/515783/286869/281040/282146/282865
GO:0006941	striated muscle contraction	3/317	28/4413	1.49	0.32632715835036	0.584954354365387	282121/338078/281040
GO:0042158	lipoprotein biosynthetic process	3/317	28/4413	1.49	0.32632715835036	0.584954354365387	504583/614904/281199
GO:0042594	response to starvation	3/317	28/4413	1.49	0.32632715835036	0.584954354365387	282127/530430/506618
GO:0048738	cardiac muscle tissue development	3/317	28/4413	1.49	0.32632715835036	0.584954354365387	281135/507058/281161
GO:0050890	cognition	3/317	28/4413	1.49	0.32632715835036	0.584954354365387	537433/525716/281793
GO:0055076	transition metal ion homeostasis	3/317	28/4413	1.49	0.32632715835036	0.584954354365387	539848/516087/280846
GO:0060294	cilium movement involved in cell motility	3/317	28/4413	1.49	0.32632715835036	0.584954354365387	100140137/524709/282146
GO:1901654	response to ketone	3/317	28/4413	1.49	0.32632715835036	0.584954354365387	281203/281040/282653
GO:0051246	regulation of protein metabolic process	38/317	492/4413	1.08	0.338391450664043	0.60587579311624	282127/280955/280968/508014/317694/617047/100296926/525716/529167/404172/282023/282002/282885/507058/505908/280846/280836/534787/530430/280826/508292/404185/281237/539510/506618/511711/281161/281160/504615/617104/281102/281096/515783/286869/281040/282146/613972/282865
GO:0032270	positive regulation of cellular protein metabolic process	20/317	250/4413	1.11	0.338818996443494	0.60587579311624	280955/617047/282023/505908/280846/280836/280826/508292/281237/539510/511711/281161/281160/617104/281096/515783/286869/281040/282146/282865
GO:0032990	cell part morphogenesis	7/317	79/4413	1.23	0.338983015720993	0.60587579311624	511034/282378/512660/525716/538474/617701/281614
GO:0090407	organophosphate biosynthetic process	11/317	131/4413	1.17	0.3395067133942	0.606114327290724	504583/505908/281357/497202/281161/533873/614834/282139/613448/280716/507456
GO:0006814	sodium ion transport	4/317	41/4413	1.36	0.339773040084723	0.606114327290724	282360/517077/539430/281773
GO:0034599	cellular response to oxidative stress	5/317	54/4413	1.29	0.346304796160021	0.610177946355679	282885/280826/506618/280795/282653
GO:0006986	response to unfolded protein	3/317	29/4413	1.44	0.346563597405934	0.610177946355679	281530/505855/513010
GO:0031623	receptor internalization	3/317	29/4413	1.44	0.346563597405934	0.610177946355679	281484/281052/281040
GO:0046631	alpha-beta T cell activation	3/317	29/4413	1.44	0.346563597405934	0.610177946355679	280826/281857/281237
GO:0050777	negative regulation of immune response	3/317	29/4413	1.44	0.346563597405934	0.610177946355679	512642/511711/282139
GO:0050921	positive regulation of chemotaxis	3/317	29/4413	1.44	0.346563597405934	0.610177946355679	508014/508292/281161
GO:0003206	cardiac chamber morphogenesis	2/317	17/4413	1.64	0.347999719861404	0.610177946355679	512660/280753
GO:0006835	dicarboxylic acid transport	2/317	17/4413	1.64	0.347999719861404	0.610177946355679	282354/516067
GO:0006942	regulation of striated muscle contraction	2/317	17/4413	1.64	0.347999719861404	0.610177946355679	338078/281040
GO:0007416	synapse assembly	2/317	17/4413	1.64	0.347999719861404	0.610177946355679	617701/282651
GO:0007631	feeding behavior	2/317	17/4413	1.64	0.347999719861404	0.610177946355679	280836/282248
GO:0031638	zymogen activation	2/317	17/4413	1.64	0.347999719861404	0.610177946355679	404172/515783
GO:0032387	negative regulation of intracellular transport	2/317	17/4413	1.64	0.347999719861404	0.610177946355679	613972/282865
GO:0032922	circadian regulation of gene expression	2/317	17/4413	1.64	0.347999719861404	0.610177946355679	407125/510203
GO:0050709	negative regulation of protein secretion	2/317	17/4413	1.64	0.347999719861404	0.610177946355679	529167/530430
GO:0098773	skin epidermis development	2/317	17/4413	1.64	0.347999719861404	0.610177946355679	404185/281793
GO:0150115	cell-substrate junction organization	2/317	17/4413	1.64	0.347999719861404	0.610177946355679	281342/613972
GO:1903036	positive regulation of response to wounding	2/317	17/4413	1.64	0.347999719861404	0.610177946355679	282522/414922
GO:0042325	regulation of phosphorylation	18/317	225/4413	1.11	0.350490734373134	0.613604705029777	508014/617047/282023/512082/505908/280846/280836/280826/508292/281237/539510/281161/281160/281096/286869/281040/282146/282865
GO:0009617	response to bacterium	9/317	106/4413	1.18	0.350888479357395	0.613604705029777	282127/280955/280846/280826/504741/281052/281043/281040/282653
GO:0032103	positive regulation of response to external stimulus	8/317	93/4413	1.2	0.351283446154875	0.613604705029777	508014/282522/281971/280826/508292/281237/512876/281161
GO:0090066	regulation of anatomical structure size	8/317	93/4413	1.2	0.351283446154875	0.613604705029777	282522/282030/280833/535077/281096/281040/282653/282139
GO:0007204	positive regulation of cytosolic calcium ion concentration	4/317	42/4413	1.33	0.356554510795541	0.62163571585446	407151/281161/281052/281040
GO:0031330	negative regulation of cellular catabolic process	4/317	42/4413	1.33	0.356554510795541	0.62163571585446	282127/282002/280836/282146
GO:0051046	regulation of secretion	9/317	107/4413	1.17	0.361324914770792	0.627736136653745	338078/529167/530430/280826/281247/281237/615323/508794/282653
GO:0009896	positive regulation of catabolic process	7/317	81/4413	1.2	0.362993461744401	0.627736136653745	282127/508493/280826/281237/506618/280760/281040
GO:0032269	negative regulation of cellular protein metabolic process	16/317	200/4413	1.11	0.363101581789672	0.627736136653745	282127/280968/317694/100296926/404172/282002/282885/507058/280846/534787/404185/281237/504615/281102/281040/282865
GO:0034220	ion transmembrane transport	18/317	227/4413	1.1	0.364912405083487	0.627736136653745	526460/407151/524215/282360/517077/506687/282354/511755/516087/539430/535990/516067/281161/281701/281040/537067/282146/282653
GO:0007292	female gamete generation	3/317	30/4413	1.39	0.366742251279695	0.627736136653745	282023/281357/530430
GO:0007586	digestion	3/317	30/4413	1.39	0.366742251279695	0.627736136653745	280836/281052/282653
GO:0008277	regulation of G protein-coupled receptor signaling pathway	3/317	30/4413	1.39	0.366742251279695	0.627736136653745	404172/615323/282146
GO:0071482	cellular response to light stimulus	3/317	30/4413	1.39	0.366742251279695	0.627736136653745	282872/286766/282653
GO:0051704	multi-organism process	17/317	214/4413	1.11	0.367833847609731	0.627736136653745	100140137/534475/282023/281426/517977/281357/280836/280832/530430/404185/504615/540868/281041/493642/281040/510677/282401
GO:0048609	multicellular organismal reproductive process	13/317	161/4413	1.12	0.371377998459507	0.627736136653745	534475/286810/282023/517977/281357/280832/530430/281172/407125/540868/281041/510677/282401
GO:0032268	regulation of cellular protein metabolic process	35/317	458/4413	1.06	0.372440181323695	0.627736136653745	282127/280955/280968/508014/317694/617047/100296926/525716/529167/404172/282023/282002/282885/507058/505908/280846/280836/534787/280826/508292/404185/281237/539510/511711/281161/281160/504615/617104/281102/281096/515783/286869/281040/282146/282865
GO:0006366	transcription by RNA polymerase II	24/317	309/4413	1.08	0.373265479576601	0.627736136653745	510359/282522/534475/286810/509080/281971/539430/538474/280847/532684/767586/280826/281237/768240/506618/280795/281160/407125/538426/280760/281096/513010/281040/282146
GO:0022898	regulation of transmembrane transporter activity	4/317	43/4413	1.29	0.373332732889113	0.627736136653745	407151/524215/539430/281040
GO:0031589	cell-substrate adhesion	4/317	43/4413	1.29	0.373332732889113	0.627736136653745	281342/282187/613972/282139
GO:2000241	regulation of reproductive process	4/317	43/4413	1.29	0.373332732889113	0.627736136653745	100140137/282023/281357/530430
GO:0001836	release of cytochrome c from mitochondria	2/317	18/4413	1.55	0.374673296158954	0.627736136653745	617104/281020
GO:0001938	positive regulation of endothelial cell proliferation	2/317	18/4413	1.55	0.374673296158954	0.627736136653745	281161/493642
GO:0001952	regulation of cell-matrix adhesion	2/317	18/4413	1.55	0.374673296158954	0.627736136653745	281342/613972
GO:0002637	regulation of immunoglobulin production	2/317	18/4413	1.55	0.374673296158954	0.627736136653745	280826/281247
GO:0002690	positive regulation of leukocyte chemotaxis	2/317	18/4413	1.55	0.374673296158954	0.627736136653745	508014/508292
GO:0003205	cardiac chamber development	2/317	18/4413	1.55	0.374673296158954	0.627736136653745	512660/280753
GO:0003333	amino acid transmembrane transport	2/317	18/4413	1.55	0.374673296158954	0.627736136653745	282354/511755
GO:0006821	chloride transport	2/317	18/4413	1.55	0.374673296158954	0.627736136653745	282354/616392
GO:0021953	central nervous system neuron differentiation	2/317	18/4413	1.55	0.374673296158954	0.627736136653745	517077/538474
GO:0031663	lipopolysaccharide-mediated signaling pathway	2/317	18/4413	1.55	0.374673296158954	0.627736136653745	280846/281043
GO:0032091	negative regulation of protein binding	2/317	18/4413	1.55	0.374673296158954	0.627736136653745	281040/282865
GO:0034341	response to interferon-gamma	2/317	18/4413	1.55	0.374673296158954	0.627736136653745	280955/281237
GO:0035601	protein deacylation	2/317	18/4413	1.55	0.374673296158954	0.627736136653745	280968/281237
GO:0042303	molting cycle	2/317	18/4413	1.55	0.374673296158954	0.627736136653745	404185/281793
GO:0042542	response to hydrogen peroxide	2/317	18/4413	1.55	0.374673296158954	0.627736136653745	280826/282653
GO:0042633	hair cycle	2/317	18/4413	1.55	0.374673296158954	0.627736136653745	404185/281793
GO:0045103	intermediate filament-based process	2/317	18/4413	1.55	0.374673296158954	0.627736136653745	280955/281644
GO:0045104	intermediate filament cytoskeleton organization	2/317	18/4413	1.55	0.374673296158954	0.627736136653745	280955/281644
GO:0046902	regulation of mitochondrial membrane permeability	2/317	18/4413	1.55	0.374673296158954	0.627736136653745	508014/281020
GO:0048259	regulation of receptor-mediated endocytosis	2/317	18/4413	1.55	0.374673296158954	0.627736136653745	281484/532546
GO:0048477	oogenesis	2/317	18/4413	1.55	0.374673296158954	0.627736136653745	282023/281357
GO:0051492	regulation of stress fiber assembly	2/317	18/4413	1.55	0.374673296158954	0.627736136653745	281342/281136
GO:0071772	response to BMP	2/317	18/4413	1.55	0.374673296158954	0.627736136653745	613987/282069
GO:0071773	cellular response to BMP stimulus	2/317	18/4413	1.55	0.374673296158954	0.627736136653745	613987/282069
GO:0072175	epithelial tube formation	2/317	18/4413	1.55	0.374673296158954	0.627736136653745	539430/281161
GO:0090100	positive regulation of transmembrane receptor protein serine/threonine kinase signaling pathway	2/317	18/4413	1.55	0.374673296158954	0.627736136653745	515834/539510
GO:0097006	regulation of plasma lipoprotein particle levels	2/317	18/4413	1.55	0.374673296158954	0.627736136653745	280843/282865
GO:1903076	regulation of protein localization to plasma membrane	2/317	18/4413	1.55	0.374673296158954	0.627736136653745	524215/282146
GO:0003012	muscle system process	7/317	82/4413	1.19	0.375053721344805	0.627803814705147	282121/338078/507058/281342/404185/281040/282146
GO:0051129	negative regulation of cellular component organization	10/317	122/4413	1.14	0.379642837344581	0.634674172285603	280955/282331/281342/614904/281136/508882/538426/280760/281040/613972
GO:0042981	regulation of apoptotic process	22/317	283/4413	1.08	0.37984561707914	0.634674172285603	282127/508014/617047/282021/282002/282885/539430/280846/280826/281247/281237/534482/506618/508882/617104/281043/281040/537067/281020/282653/509963/282865
GO:0034762	regulation of transmembrane transport	8/317	96/4413	1.16	0.38482846157836	0.641094826922941	526460/407151/524215/539430/280836/535990/281040/282865
GO:0098655	cation transmembrane transport	14/317	176/4413	1.11	0.385182642856673	0.641094826922941	526460/524215/282360/517077/282354/511755/516087/539430/535990/281161/281040/537067/282146/282653
GO:0001539	cilium or flagellum-dependent cell motility	3/317	31/4413	1.35	0.386813372481498	0.641094826922941	100140137/524709/282146
GO:0001659	temperature homeostasis	3/317	31/4413	1.35	0.386813372481498	0.641094826922941	281247/407125/281040
GO:0034764	positive regulation of transmembrane transport	3/317	31/4413	1.35	0.386813372481498	0.641094826922941	407151/524215/282865
GO:0043583	ear development	3/317	31/4413	1.35	0.386813372481498	0.641094826922941	537433/539430/528379
GO:0051048	negative regulation of secretion	3/317	31/4413	1.35	0.386813372481498	0.641094826922941	529167/530430/508794
GO:0060285	cilium-dependent cell motility	3/317	31/4413	1.35	0.386813372481498	0.641094826922941	100140137/524709/282146
GO:0071356	cellular response to tumor necrosis factor	3/317	31/4413	1.35	0.386813372481498	0.641094826922941	282127/286869/282865
GO:0010629	negative regulation of gene expression	13/317	163/4413	1.11	0.388631105808169	0.642189921724314	282127/280955/525716/280846/617525/530430/280826/404185/281237/617453/282146/613972/282865
GO:0051098	regulation of binding	6/317	70/4413	1.19	0.389050432923517	0.642189921724314	281237/281096/617453/281040/617701/282865
GO:0008544	epidermis development	4/317	44/4413	1.27	0.390077456129648	0.642189921724314	282127/404185/281793/540868
GO:0009411	response to UV	4/317	44/4413	1.27	0.390077456129648	0.642189921724314	510550/282872/286766/282653
GO:0009636	response to toxic substance	5/317	57/4413	1.22	0.390256691884804	0.642189921724314	282023/282885/523311/515416/538745
GO:0022604	regulation of cell morphogenesis	5/317	57/4413	1.22	0.390256691884804	0.642189921724314	281342/281136/617525/280832/281043
GO:0050808	synapse organization	5/317	57/4413	1.22	0.390256691884804	0.642189921724314	511034/282191/617701/282651/788252
GO:0051348	negative regulation of transferase activity	5/317	57/4413	1.22	0.390256691884804	0.642189921724314	282127/512082/281237/281040/282865
GO:0031324	negative regulation of cellular metabolic process	31/317	407/4413	1.06	0.391089657564065	0.642987542173099	282127/280968/317694/100296926/404172/282021/282002/282885/512082/507058/505908/281971/539430/280846/532684/617525/280836/767586/534787/280826/404185/281237/768240/504615/538426/281102/510203/281040/282146/613972/282865
GO:0006508	proteolysis	30/317	394/4413	1.06	0.394616945438965	0.647004074090644	767615/317694/515834/100296926/529167/281437/404172/538575/282002/282885/512082/507058/281967/527590/282872/280846/534787/281237/511711/504615/616212/508882/617104/539082/281102/280753/515783/281040/286806/282401
GO:0032504	multicellular organism reproduction	13/317	164/4413	1.1	0.397289066524478	0.647004074090644	534475/286810/282023/517977/281357/280832/530430/281172/407125/540868/281041/510677/282401
GO:0010941	regulation of cell death	24/317	313/4413	1.07	0.398579079377297	0.647004074090644	282127/508014/617047/282021/282002/282885/539430/280846/767586/280826/281247/281237/534482/506618/281161/508882/617104/281043/281040/537067/281020/282653/509963/282865
GO:0016192	vesicle-mediated transport	24/317	313/4413	1.07	0.398579079377297	0.647004074090644	511034/281484/516087/282030/286858/515331/521834/281346/508949/532684/528379/280836/280832/281247/508361/508794/504741/281052/493642/281040/282139/280988/282865/532546
GO:0008593	regulation of Notch signaling pathway	2/317	19/4413	1.47	0.40089169197361	0.647004074090644	617047/532546
GO:0010811	positive regulation of cell-substrate adhesion	2/317	19/4413	1.47	0.40089169197361	0.647004074090644	281342/282139
GO:0021915	neural tube development	2/317	19/4413	1.47	0.40089169197361	0.647004074090644	512660/768006
GO:0030004	cellular monovalent inorganic cation homeostasis	2/317	19/4413	1.47	0.40089169197361	0.647004074090644	282354/281020
GO:0030038	contractile actin filament bundle assembly	2/317	19/4413	1.47	0.40089169197361	0.647004074090644	281342/281136
GO:0032094	response to food	2/317	19/4413	1.47	0.40089169197361	0.647004074090644	282002/280836
GO:0032760	positive regulation of tumor necrosis factor production	2/317	19/4413	1.47	0.40089169197361	0.647004074090644	280836/280826
GO:0034121	regulation of toll-like receptor signaling pathway	2/317	19/4413	1.47	0.40089169197361	0.647004074090644	280846/281040
GO:0042471	ear morphogenesis	2/317	19/4413	1.47	0.40089169197361	0.647004074090644	537433/539430
GO:0042632	cholesterol homeostasis	2/317	19/4413	1.47	0.40089169197361	0.647004074090644	280843/281040
GO:0043149	stress fiber assembly	2/317	19/4413	1.47	0.40089169197361	0.647004074090644	281342/281136
GO:0043535	regulation of blood vessel endothelial cell migration	2/317	19/4413	1.47	0.40089169197361	0.647004074090644	281161/282146
GO:0046467	membrane lipid biosynthetic process	2/317	19/4413	1.47	0.40089169197361	0.647004074090644	780785/504583
GO:0051147	regulation of muscle cell differentiation	2/317	19/4413	1.47	0.40089169197361	0.647004074090644	507058/540868
GO:0055092	sterol homeostasis	2/317	19/4413	1.47	0.40089169197361	0.647004074090644	280843/281040
GO:0070509	calcium ion import	2/317	19/4413	1.47	0.40089169197361	0.647004074090644	338078/281043
GO:0071277	cellular response to calcium ion	2/317	19/4413	1.47	0.40089169197361	0.647004074090644	280795/282139
GO:0060548	negative regulation of cell death	15/317	192/4413	1.09	0.405934381739474	0.650474741943606	617047/282002/282885/539430/280846/767586/280826/281247/534482/281161/281043/281040/281020/282653/509963
GO:0002262	myeloid cell homeostasis	3/317	32/4413	1.31	0.406731288663032	0.650474741943606	282127/280832/280826
GO:0031047	gene silencing by RNA	3/317	32/4413	1.31	0.406731288663032	0.650474741943606	282127/617525/280826
GO:1901606	alpha-amino acid catabolic process	3/317	32/4413	1.31	0.406731288663032	0.650474741943606	533481/540386/282146
GO:0032944	regulation of mononuclear cell proliferation	4/317	45/4413	1.24	0.406760016119371	0.650474741943606	280836/280826/281857/281237
GO:0046942	carboxylic acid transport	4/317	45/4413	1.24	0.406760016119371	0.650474741943606	282354/511755/280836/516067
GO:0050670	regulation of lymphocyte proliferation	4/317	45/4413	1.24	0.406760016119371	0.650474741943606	280836/280826/281857/281237
GO:0050708	regulation of protein secretion	4/317	45/4413	1.24	0.406760016119371	0.650474741943606	529167/530430/280826/281237
GO:0051146	striated muscle cell differentiation	4/317	45/4413	1.24	0.406760016119371	0.650474741943606	507058/404185/540868/493642
GO:0098869	cellular oxidant detoxification	4/317	45/4413	1.24	0.406760016119371	0.650474741943606	282023/282885/523311/515416
GO:0043009	chordate embryonic development	8/317	98/4413	1.14	0.407288765213179	0.650474741943606	280955/613987/512660/539430/768006/535310/282187/510538
GO:0045893	positive regulation of transcription, DNA-templated	20/317	260/4413	1.07	0.407622185066884	0.650474741943606	515834/282522/286810/509080/539430/538474/280847/280831/614253/280826/281237/768240/506618/280795/281160/407125/280760/281096/513010/282187
GO:1903508	positive regulation of nucleic acid-templated transcription	20/317	260/4413	1.07	0.407622185066884	0.650474741943606	515834/282522/286810/509080/539430/538474/280847/280831/614253/280826/281237/768240/506618/280795/281160/407125/280760/281096/513010/282187
GO:0061061	muscle structure development	9/317	112/4413	1.12	0.413897994499072	0.659919173121873	616841/281135/507058/326598/404185/280795/540868/493642/281040
GO:1902680	positive regulation of RNA biosynthetic process	20/317	261/4413	1.07	0.414603885157601	0.659972307220522	515834/282522/286810/509080/539430/538474/280847/280831/614253/280826/281237/768240/506618/280795/281160/407125/280760/281096/513010/282187
GO:0098660	inorganic ion transmembrane transport	13/317	166/4413	1.09	0.414646227227489	0.659972307220522	526460/524215/282360/517077/506687/282354/516087/539430/535990/281161/281040/282146/282653
GO:0006468	protein phosphorylation	21/317	275/4413	1.06	0.417224102310768	0.663503400383596	508014/617047/282023/509080/505908/281357/280846/280836/280832/280826/508292/281237/539510/281161/281160/281096/286869/281040/282146/282865/532546
GO:0019725	cellular homeostasis	12/317	153/4413	1.09	0.419308185132795	0.664797841666867	407151/282354/516087/286810/282248/281161/281052/281040/281020/282146/282653/281626
GO:0042391	regulation of membrane potential	5/317	59/4413	1.18	0.419478341656103	0.664797841666867	511034/281342/280760/281040/281020
GO:0051604	protein maturation	5/317	59/4413	1.18	0.419478341656103	0.664797841666867	510850/404172/280753/515783/282401
GO:1901987	regulation of cell cycle phase transition	5/317	59/4413	1.18	0.419478341656103	0.664797841666867	511869/617047/767586/281043/282146
GO:0030595	leukocyte chemotaxis	4/317	46/4413	1.21	0.423353368934894	0.665746633952074	508014/281135/508292/281043
GO:0042113	B cell activation	4/317	46/4413	1.21	0.423353368934894	0.665746633952074	326598/280832/280826/281237
GO:0003341	cilium movement	3/317	33/4413	1.27	0.426454314483085	0.665746633952074	100140137/524709/282146
GO:0030833	regulation of actin filament polymerization	3/317	33/4413	1.27	0.426454314483085	0.665746633952074	535077/281096/282139
GO:0045619	regulation of lymphocyte differentiation	3/317	33/4413	1.27	0.426454314483085	0.665746633952074	281237/511711/540868
GO:0000041	transition metal ion transport	2/317	20/4413	1.39	0.426582683401715	0.665746633952074	539848/516087
GO:0006749	glutathione metabolic process	2/317	20/4413	1.39	0.426582683401715	0.665746633952074	513433/509150
GO:0010927	cellular component assembly involved in morphogenesis	2/317	20/4413	1.39	0.426582683401715	0.665746633952074	280968/534475
GO:0016331	morphogenesis of embryonic epithelium	2/317	20/4413	1.39	0.426582683401715	0.665746633952074	515834/539430
GO:0019882	antigen processing and presentation	2/317	20/4413	1.39	0.426582683401715	0.665746633952074	282030/511711
GO:0031099	regeneration	2/317	20/4413	1.39	0.426582683401715	0.665746633952074	280826/613972
GO:0032231	regulation of actin filament bundle assembly	2/317	20/4413	1.39	0.426582683401715	0.665746633952074	281342/281136
GO:0035051	cardiocyte differentiation	2/317	20/4413	1.39	0.426582683401715	0.665746633952074	512660/507058
GO:0043488	regulation of mRNA stability	2/317	20/4413	1.39	0.426582683401715	0.665746633952074	282127/280955
GO:0050871	positive regulation of B cell activation	2/317	20/4413	1.39	0.426582683401715	0.665746633952074	280826/281237
GO:0071466	cellular response to xenobiotic stimulus	2/317	20/4413	1.39	0.426582683401715	0.665746633952074	540868/282865
GO:0110020	regulation of actomyosin structure organization	2/317	20/4413	1.39	0.426582683401715	0.665746633952074	281342/281136
GO:2000278	regulation of DNA biosynthetic process	2/317	20/4413	1.39	0.426582683401715	0.665746633952074	281161/282865
GO:0043069	negative regulation of programmed cell death	14/317	181/4413	1.08	0.426928058078274	0.665746633952074	617047/282002/282885/539430/280846/767586/280826/281247/534482/281043/281040/281020/282653/509963
GO:0006887	exocytosis	6/317	73/4413	1.14	0.428535425363714	0.667689217044596	286858/515331/528379/280832/281247/508794
GO:0098662	inorganic cation transmembrane transport	12/317	155/4413	1.08	0.437424451101708	0.680964309250374	526460/524215/282360/517077/282354/516087/539430/535990/281161/281040/282146/282653
GO:0072659	protein localization to plasma membrane	4/317	47/4413	1.18	0.439832111760046	0.684135613024539	524215/535990/282146/282865
GO:0009792	embryo development ending in birth or egg hatching	8/317	101/4413	1.1	0.440940897727998	0.685282947558842	280955/613987/512660/539430/768006/535310/282187/510538
GO:0009890	negative regulation of biosynthetic process	17/317	224/4413	1.06	0.443357040833907	0.686413174498531	282127/282021/282885/505908/281971/539430/532684/617525/767586/280826/404185/281237/768240/538426/281040/282146/282865
GO:0002224	toll-like receptor signaling pathway	3/317	34/4413	1.23	0.445944638230935	0.686413174498531	280846/504741/281040
GO:0007006	mitochondrial membrane organization	3/317	34/4413	1.23	0.445944638230935	0.686413174498531	508014/615934/281020
GO:0010634	positive regulation of epithelial cell migration	3/317	34/4413	1.23	0.445944638230935	0.686413174498531	281237/281161/281160
GO:0010952	positive regulation of peptidase activity	3/317	34/4413	1.23	0.445944638230935	0.686413174498531	511711/617104/281040
GO:0034612	response to tumor necrosis factor	3/317	34/4413	1.23	0.445944638230935	0.686413174498531	282127/286869/282865
GO:0035150	regulation of tube size	3/317	34/4413	1.23	0.445944638230935	0.686413174498531	282522/280833/281040
GO:0035296	regulation of tube diameter	3/317	34/4413	1.23	0.445944638230935	0.686413174498531	282522/280833/281040
GO:0035966	response to topologically incorrect protein	3/317	34/4413	1.23	0.445944638230935	0.686413174498531	281530/505855/513010
GO:0097746	blood vessel diameter maintenance	3/317	34/4413	1.23	0.445944638230935	0.686413174498531	282522/280833/281040
GO:0006355	regulation of transcription, DNA-templated	35/317	472/4413	1.03	0.447066130955057	0.686413174498531	510359/515834/617047/282069/282522/534475/286810/282021/282885/509080/281971/539430/538474/280847/280846/532684/617525/767586/280831/614253/280826/281237/768240/506618/280795/281160/407125/538426/280760/281096/513010/282187/281040/282146/282865
GO:0006955	immune response	27/317	362/4413	1.04	0.448069771513513	0.686413174498531	280955/512642/617047/525716/541148/286858/515331/510688/280858/280846/280840/326598/280836/280832/280826/508292/281247/281857/281237/511711/281096/504741/281052/281040/282653/282139/281614
GO:0016310	phosphorylation	27/317	362/4413	1.04	0.448069771513513	0.686413174498531	508014/617047/525716/282023/510684/509080/512082/505908/281357/280846/617525/280836/280832/280826/508292/281237/539510/281161/281160/281096/286869/281040/282146/613448/280716/282865/532546
GO:0032535	regulation of cellular component size	5/317	61/4413	1.14	0.44845909500645	0.686413174498531	282030/535077/281096/282653/282139
GO:0070661	leukocyte proliferation	5/317	61/4413	1.14	0.44845909500645	0.686413174498531	280836/280826/508292/281857/281237
GO:0007224	smoothened signaling pathway	2/317	21/4413	1.33	0.451686703683698	0.686413174498531	768006/280834
GO:0007272	ensheathment of neurons	2/317	21/4413	1.33	0.451686703683698	0.686413174498531	280968/281342
GO:0008366	axon ensheathment	2/317	21/4413	1.33	0.451686703683698	0.686413174498531	280968/281342
GO:0030183	B cell differentiation	2/317	21/4413	1.33	0.451686703683698	0.686413174498531	326598/280832
GO:0031110	regulation of microtubule polymerization or depolymerization	2/317	21/4413	1.33	0.451686703683698	0.686413174498531	527210/614904
GO:0035148	tube formation	2/317	21/4413	1.33	0.451686703683698	0.686413174498531	539430/281161
GO:0038127	ERBB signaling pathway	2/317	21/4413	1.33	0.451686703683698	0.686413174498531	529167/281342
GO:0042552	myelination	2/317	21/4413	1.33	0.451686703683698	0.686413174498531	280968/281342
GO:0071901	negative regulation of protein serine/threonine kinase activity	2/317	21/4413	1.33	0.451686703683698	0.686413174498531	281040/282865
GO:0106106	cold-induced thermogenesis	2/317	21/4413	1.33	0.451686703683698	0.686413174498531	281247/281040
GO:0120161	regulation of cold-induced thermogenesis	2/317	21/4413	1.33	0.451686703683698	0.686413174498531	281247/281040
GO:0044282	small molecule catabolic process	8/317	102/4413	1.09	0.452113022257522	0.686413174498531	518364/514113/533481/505987/540386/540868/282146/282865
GO:0051493	regulation of cytoskeleton organization	8/317	102/4413	1.09	0.452113022257522	0.686413174498531	280968/527210/281342/614904/281136/535077/281096/282139
GO:1903506	regulation of nucleic acid-templated transcription	35/317	473/4413	1.03	0.452449596178151	0.686413174498531	510359/515834/617047/282069/282522/534475/286810/282021/282885/509080/281971/539430/538474/280847/280846/532684/617525/767586/280831/614253/280826/281237/768240/506618/280795/281160/407125/538426/280760/281096/513010/282187/281040/282146/282865
GO:0008219	cell death	33/317	446/4413	1.03	0.4556894954773	0.690760846138782	282127/508014/617047/282021/282002/282885/534497/539430/280846/326598/767586/509264/280826/281247/281237/534482/506618/281161/508882/617104/535273/508361/511765/540868/534607/286869/281043/281040/537067/281020/282653/509963/282865
GO:0060047	heart contraction	4/317	48/4413	1.16	0.456172490927092	0.690925736441535	282121/338078/281040/282146
GO:2001141	regulation of RNA biosynthetic process	35/317	474/4413	1.03	0.457834847942552	0.692875171088211	510359/515834/617047/282069/282522/534475/286810/282021/282885/509080/281971/539430/538474/280847/280846/532684/617525/767586/280831/614253/280826/281237/768240/506618/280795/281160/407125/538426/280760/281096/513010/282187/281040/282146/282865
GO:0030031	cell projection assembly	8/317	103/4413	1.08	0.463248565168435	0.697682673515299	281135/534475/534497/280832/535077/535273/523187/281040
GO:0120031	plasma membrane bounded cell projection assembly	8/317	103/4413	1.08	0.463248565168435	0.697682673515299	281135/534475/534497/280832/535077/535273/523187/281040
GO:0045321	leukocyte activation	12/317	158/4413	1.06	0.464539151015408	0.697682673515299	286858/515331/326598/280836/280832/280826/281247/281857/281237/511711/540868/281040
GO:0007626	locomotory behavior	3/317	35/4413	1.19	0.465168188450665	0.697682673515299	537433/517077/407125
GO:0009266	response to temperature stimulus	3/317	35/4413	1.19	0.465168188450665	0.697682673515299	617047/516087/281160
GO:0034250	positive regulation of cellular amide metabolic process	3/317	35/4413	1.19	0.465168188450665	0.697682673515299	280955/280826/281237
GO:0042129	regulation of T cell proliferation	3/317	35/4413	1.19	0.465168188450665	0.697682673515299	280836/280826/281857
GO:0043112	receptor metabolic process	3/317	35/4413	1.19	0.465168188450665	0.697682673515299	281484/281052/281040
GO:0070507	regulation of microtubule cytoskeleton organization	3/317	35/4413	1.19	0.465168188450665	0.697682673515299	280968/527210/614904
GO:0071383	cellular response to steroid hormone stimulus	3/317	35/4413	1.19	0.465168188450665	0.697682673515299	282127/767586/282653
GO:1903046	meiotic cell cycle process	3/317	35/4413	1.19	0.465168188450665	0.697682673515299	282023/777596/540868
GO:0012501	programmed cell death	31/317	421/4413	1.03	0.470442199677068	0.70274440151576	282127/508014/617047/282021/282002/282885/539430/280846/326598/767586/509264/280826/281247/281237/534482/506618/281161/508882/617104/508361/511765/540868/534607/286869/281043/281040/537067/281020/282653/509963/282865
GO:0031327	negative regulation of cellular biosynthetic process	16/317	214/4413	1.04	0.472167902652865	0.70274440151576	282127/282021/282885/505908/281971/539430/532684/617525/767586/404185/281237/768240/538426/281040/282146/282865
GO:0003015	heart process	4/317	49/4413	1.14	0.472352398711099	0.70274440151576	282121/338078/281040/282146
GO:0016485	protein processing	4/317	49/4413	1.14	0.472352398711099	0.70274440151576	404172/280753/515783/282401
GO:0033673	negative regulation of kinase activity	4/317	49/4413	1.14	0.472352398711099	0.70274440151576	512082/281237/281040/282865
GO:0060562	epithelial tube morphogenesis	4/317	49/4413	1.14	0.472352398711099	0.70274440151576	539430/281161/281160/282191
GO:0006606	protein import into nucleus	2/317	22/4413	1.27	0.476155407058954	0.70274440151576	281237/613972
GO:0007043	cell-cell junction assembly	2/317	22/4413	1.27	0.476155407058954	0.70274440151576	617453/281040
GO:0008037	cell recognition	2/317	22/4413	1.27	0.476155407058954	0.70274440151576	504615/504741
GO:0010822	positive regulation of mitochondrion organization	2/317	22/4413	1.27	0.476155407058954	0.70274440151576	617104/280760
GO:0014902	myotube differentiation	2/317	22/4413	1.27	0.476155407058954	0.70274440151576	540868/493642
GO:0018107	peptidyl-threonine phosphorylation	2/317	22/4413	1.27	0.476155407058954	0.70274440151576	509080/286869
GO:0048592	eye morphogenesis	2/317	22/4413	1.27	0.476155407058954	0.70274440151576	281161/282653
GO:0048839	inner ear development	2/317	22/4413	1.27	0.476155407058954	0.70274440151576	537433/528379
GO:0051170	import into nucleus	2/317	22/4413	1.27	0.476155407058954	0.70274440151576	281237/613972
GO:0061013	regulation of mRNA catabolic process	2/317	22/4413	1.27	0.476155407058954	0.70274440151576	282127/280955
GO:0097581	lamellipodium organization	2/317	22/4413	1.27	0.476155407058954	0.70274440151576	281135/280832
GO:0098732	macromolecule deacylation	2/317	22/4413	1.27	0.476155407058954	0.70274440151576	280968/281237
GO:1905477	positive regulation of protein localization to membrane	2/317	22/4413	1.27	0.476155407058954	0.70274440151576	524215/282146
GO:2001257	regulation of cation channel activity	2/317	22/4413	1.27	0.476155407058954	0.70274440151576	524215/281040
GO:0019953	sexual reproduction	14/317	187/4413	1.04	0.477052005532591	0.702959026673558	100140137/534475/282023/281426/517977/281357/280836/280832/530430/504615/540868/281041/510677/282401
GO:0009306	protein secretion	5/317	63/4413	1.1	0.477062301824897	0.702959026673558	529167/286810/530430/280826/281237
GO:0051254	positive regulation of RNA metabolic process	21/317	284/4413	1.03	0.478749561515939	0.704882675143924	282127/515834/282522/286810/509080/539430/538474/280847/280831/614253/280826/281237/768240/506618/280795/281160/407125/280760/281096/513010/282187
GO:0051172	negative regulation of nitrogen compound metabolic process	28/317	381/4413	1.02	0.479308696784318	0.705143597533818	282127/280968/317694/100296926/404172/282021/282002/282885/507058/281971/539430/280846/532684/617525/767586/534787/530430/280826/404185/281237/768240/504615/538426/281102/281040/282146/613972/282865
GO:0002684	positive regulation of immune system process	12/317	160/4413	1.04	0.482523230009801	0.708795631603339	508014/525716/326598/280836/280832/280826/508292/281247/281857/281237/280795/281040
GO:1903530	regulation of secretion by cell	7/317	91/4413	1.07	0.483187040535637	0.708795631603339	529167/530430/280826/281247/281237/615323/508794
GO:0002700	regulation of production of molecular mediator of immune response	3/317	36/4413	1.16	0.484094485107879	0.708795631603339	280832/280826/281247
GO:0008637	apoptotic mitochondrial changes	3/317	36/4413	1.16	0.484094485107879	0.708795631603339	508014/617104/281020
GO:0016458	gene silencing	3/317	36/4413	1.16	0.484094485107879	0.708795631603339	282127/617525/280826
GO:0046488	phosphatidylinositol metabolic process	3/317	36/4413	1.16	0.484094485107879	0.708795631603339	504583/505908/281161
GO:0051321	meiotic cell cycle	4/317	50/4413	1.11	0.488351360150633	0.712186125183954	282023/281357/777596/540868
GO:0035592	establishment of protein localization to extracellular region	5/317	64/4413	1.09	0.491183492784392	0.712186125183954	529167/286810/530430/280826/281237
GO:0051258	protein polymerization	5/317	64/4413	1.09	0.491183492784392	0.712186125183954	280968/527210/535077/281096/282139
GO:0051128	regulation of cellular component organization	29/317	397/4413	1.02	0.491886371127805	0.712186125183954	280955/280968/508014/527210/281484/282331/507058/281342/614904/281136/280826/404185/281237/535077/508882/617104/538426/280760/281096/617453/281052/493642/281040/617701/613972/512698/282139/788252/532546
GO:0043066	negative regulation of apoptotic process	13/317	175/4413	1.03	0.492607109325362	0.712186125183954	617047/282002/282885/539430/280846/280826/281247/534482/281043/281040/281020/282653/509963
GO:0034655	nucleobase-containing compound catabolic process	6/317	78/4413	1.07	0.493289422545469	0.712186125183954	282127/280955/505300/281972/281971/280826
GO:0055085	transmembrane transport	24/317	328/4413	1.02	0.49459619838673	0.712186125183954	526460/407151/524215/282360/517077/506687/282358/539848/282354/511755/516087/539430/280836/535990/538745/511119/516067/281161/281701/281040/537067/282146/282653/282865
GO:0006865	amino acid transport	2/317	23/4413	1.21	0.499950372616924	0.712186125183954	282354/511755
GO:0007589	body fluid secretion	2/317	23/4413	1.21	0.499950372616924	0.712186125183954	281040/282653
GO:0009913	epidermal cell differentiation	2/317	23/4413	1.21	0.499950372616924	0.712186125183954	282127/540868
GO:0010595	positive regulation of endothelial cell migration	2/317	23/4413	1.21	0.499950372616924	0.712186125183954	281161/281160
GO:0018210	peptidyl-threonine modification	2/317	23/4413	1.21	0.499950372616924	0.712186125183954	509080/286869
GO:0031345	negative regulation of cell projection organization	2/317	23/4413	1.21	0.499950372616924	0.712186125183954	280955/281136
GO:0050807	regulation of synapse organization	2/317	23/4413	1.21	0.499950372616924	0.712186125183954	617701/788252
GO:0062014	negative regulation of small molecule metabolic process	2/317	23/4413	1.21	0.499950372616924	0.712186125183954	282146/282865
GO:0090559	regulation of membrane permeability	2/317	23/4413	1.21	0.499950372616924	0.712186125183954	508014/281020
GO:0008064	regulation of actin polymerization or depolymerization	3/317	37/4413	1.13	0.502696479217849	0.712186125183954	535077/281096/282139
GO:0030832	regulation of actin filament length	3/317	37/4413	1.13	0.502696479217849	0.712186125183954	535077/281096/282139
GO:0045732	positive regulation of protein catabolic process	3/317	37/4413	1.13	0.502696479217849	0.712186125183954	281237/506618/281040
GO:0050767	regulation of neurogenesis	3/317	37/4413	1.13	0.502696479217849	0.712186125183954	280826/508292/281237
GO:1902904	negative regulation of supramolecular fiber organization	3/317	37/4413	1.13	0.502696479217849	0.712186125183954	281342/614904/280760
GO:0015849	organic acid transport	4/317	51/4413	1.09	0.50415051109355	0.712186125183954	282354/511755/516067/281052
GO:0045055	regulated exocytosis	4/317	51/4413	1.09	0.50415051109355	0.712186125183954	286858/515331/280832/281247
GO:0051302	regulation of cell division	4/317	51/4413	1.09	0.50415051109355	0.712186125183954	282121/505908/281161/281160
GO:0097237	cellular response to toxic substance	4/317	51/4413	1.09	0.50415051109355	0.712186125183954	282023/282885/523311/515416
GO:0098754	detoxification	4/317	51/4413	1.09	0.50415051109355	0.712186125183954	282023/282885/523311/515416
GO:1990748	cellular detoxification	4/317	51/4413	1.09	0.50415051109355	0.712186125183954	282023/282885/523311/515416
GO:0031399	regulation of protein modification process	19/317	260/4413	1.02	0.504920844384834	0.712186125183954	280968/508014/617047/282023/282002/505908/280846/280836/280826/508292/281237/539510/281161/281160/281096/286869/281040/282146/282865
GO:0032956	regulation of actin cytoskeleton organization	5/317	65/4413	1.07	0.5051654957959	0.712186125183954	281342/281136/535077/281096/282139
GO:0045862	positive regulation of proteolysis	5/317	65/4413	1.07	0.5051654957959	0.712186125183954	281237/511711/617104/515783/281040
GO:0009416	response to light stimulus	6/317	79/4413	1.06	0.505972140914604	0.712186125183954	510550/517077/282354/282872/286766/282653
GO:0051656	establishment of organelle localization	6/317	79/4413	1.06	0.505972140914604	0.712186125183954	286858/515331/528379/280832/281247/508794
GO:0010256	endomembrane system organization	7/317	93/4413	1.05	0.50665914058996	0.712186125183954	780785/534475/532432/286810/508794/493642/282653
GO:0030522	intracellular receptor signaling pathway	4/317	52/4413	1.07	0.519732568590883	0.712186125183954	282021/767586/540868/282139
GO:0051091	positive regulation of DNA-binding transcription factor activity	4/317	52/4413	1.07	0.519732568590883	0.712186125183954	280846/280826/281096/281040
GO:1901617	organic hydroxy compound biosynthetic process	4/317	52/4413	1.07	0.519732568590883	0.712186125183954	281237/281161/281160/282139
GO:0009891	positive regulation of biosynthetic process	25/317	346/4413	1.01	0.520204509883897	0.712186125183954	280955/515834/282522/286810/509080/539430/538474/280847/280836/280831/614253/280826/281237/768240/506618/280795/281161/281160/407125/540386/280760/281096/513010/282187/281620
GO:0002703	regulation of leukocyte mediated immunity	3/317	38/4413	1.1	0.520950384302491	0.712186125183954	280836/280832/281247
GO:0007051	spindle organization	3/317	38/4413	1.1	0.520950384302491	0.712186125183954	280968/282023/529878
GO:0008016	regulation of heart contraction	3/317	38/4413	1.1	0.520950384302491	0.712186125183954	338078/281040/282146
GO:0030041	actin filament polymerization	3/317	38/4413	1.1	0.520950384302491	0.712186125183954	535077/281096/282139
GO:0061136	regulation of proteasomal protein catabolic process	3/317	38/4413	1.1	0.520950384302491	0.712186125183954	529167/282002/281040
GO:0071897	DNA biosynthetic process	3/317	38/4413	1.1	0.520950384302491	0.712186125183954	281161/281103/282865
GO:0001959	regulation of cytokine-mediated signaling pathway	2/317	24/4413	1.16	0.523041935538033	0.712186125183954	281040/282865
GO:0002377	immunoglobulin production	2/317	24/4413	1.16	0.523041935538033	0.712186125183954	280826/281247
GO:0002687	positive regulation of leukocyte migration	2/317	24/4413	1.16	0.523041935538033	0.712186125183954	508014/508292
GO:0031397	negative regulation of protein ubiquitination	2/317	24/4413	1.16	0.523041935538033	0.712186125183954	282002/281040
GO:0042752	regulation of circadian rhythm	2/317	24/4413	1.16	0.523041935538033	0.712186125183954	286858/282002
GO:0043487	regulation of RNA stability	2/317	24/4413	1.16	0.523041935538033	0.712186125183954	282127/280955
GO:0046849	bone remodeling	2/317	24/4413	1.16	0.523041935538033	0.712186125183954	281135/280836
GO:0050803	regulation of synapse structure or activity	2/317	24/4413	1.16	0.523041935538033	0.712186125183954	617701/788252
GO:0051100	negative regulation of binding	2/317	24/4413	1.16	0.523041935538033	0.712186125183954	281040/282865
GO:0062207	regulation of pattern recognition receptor signaling pathway	2/317	24/4413	1.16	0.523041935538033	0.712186125183954	280846/281040
GO:0090502	RNA phosphodiester bond hydrolysis, endonucleolytic	2/317	24/4413	1.16	0.523041935538033	0.712186125183954	280930/282340
GO:1903828	negative regulation of cellular protein localization	2/317	24/4413	1.16	0.523041935538033	0.712186125183954	613972/282865
GO:1904375	regulation of protein localization to cell periphery	2/317	24/4413	1.16	0.523041935538033	0.712186125183954	524215/282146
GO:0001776	leukocyte homeostasis	1/317	10/4413	1.39	0.525848689245511	0.712186125183954	280826
GO:0002042	cell migration involved in sprouting angiogenesis	1/317	10/4413	1.39	0.525848689245511	0.712186125183954	281161
GO:0002793	positive regulation of peptide secretion	1/317	10/4413	1.39	0.525848689245511	0.712186125183954	615323
GO:0002886	regulation of myeloid leukocyte mediated immunity	1/317	10/4413	1.39	0.525848689245511	0.712186125183954	281247
GO:0002920	regulation of humoral immune response	1/317	10/4413	1.39	0.525848689245511	0.712186125183954	525716
GO:0003279	cardiac septum development	1/317	10/4413	1.39	0.525848689245511	0.712186125183954	512660
GO:0006111	regulation of gluconeogenesis	1/317	10/4413	1.39	0.525848689245511	0.712186125183954	282865
GO:0007007	inner mitochondrial membrane organization	1/317	10/4413	1.39	0.525848689245511	0.712186125183954	615934
GO:0007422	peripheral nervous system development	1/317	10/4413	1.39	0.525848689245511	0.712186125183954	281342
GO:0007606	sensory perception of chemical stimulus	1/317	10/4413	1.39	0.525848689245511	0.712186125183954	281052
GO:0009953	dorsal/ventral pattern formation	1/317	10/4413	1.39	0.525848689245511	0.712186125183954	768006
GO:0010573	vascular endothelial growth factor production	1/317	10/4413	1.39	0.525848689245511	0.712186125183954	280826
GO:0015804	neutral amino acid transport	1/317	10/4413	1.39	0.525848689245511	0.712186125183954	511755
GO:0022406	membrane docking	1/317	10/4413	1.39	0.525848689245511	0.712186125183954	493642
GO:0030520	intracellular estrogen receptor signaling pathway	1/317	10/4413	1.39	0.525848689245511	0.712186125183954	767586
GO:0030890	positive regulation of B cell proliferation	1/317	10/4413	1.39	0.525848689245511	0.712186125183954	281237
GO:0031069	hair follicle morphogenesis	1/317	10/4413	1.39	0.525848689245511	0.712186125183954	404185
GO:0031146	SCF-dependent proteasomal ubiquitin-dependent protein catabolic process	1/317	10/4413	1.39	0.525848689245511	0.712186125183954	616212
GO:0032570	response to progesterone	1/317	10/4413	1.39	0.525848689245511	0.712186125183954	281040
GO:0042104	positive regulation of activated T cell proliferation	1/317	10/4413	1.39	0.525848689245511	0.712186125183954	281857
GO:0042307	positive regulation of protein import into nucleus	1/317	10/4413	1.39	0.525848689245511	0.712186125183954	281237
GO:0042475	odontogenesis of dentin-containing tooth	1/317	10/4413	1.39	0.525848689245511	0.712186125183954	281620
GO:0043370	regulation of CD4-positive, alpha-beta T cell differentiation	1/317	10/4413	1.39	0.525848689245511	0.712186125183954	281237
GO:0045646	regulation of erythrocyte differentiation	1/317	10/4413	1.39	0.525848689245511	0.712186125183954	282127
GO:0045851	pH reduction	1/317	10/4413	1.39	0.525848689245511	0.712186125183954	281020
GO:0046173	polyol biosynthetic process	1/317	10/4413	1.39	0.525848689245511	0.712186125183954	281161
GO:0046638	positive regulation of alpha-beta T cell differentiation	1/317	10/4413	1.39	0.525848689245511	0.712186125183954	281237
GO:0048644	muscle organ morphogenesis	1/317	10/4413	1.39	0.525848689245511	0.712186125183954	281135
GO:0048730	epidermis morphogenesis	1/317	10/4413	1.39	0.525848689245511	0.712186125183954	404185
GO:0050906	detection of stimulus involved in sensory perception	1/317	10/4413	1.39	0.525848689245511	0.712186125183954	280832
GO:0051055	negative regulation of lipid biosynthetic process	1/317	10/4413	1.39	0.525848689245511	0.712186125183954	505908
GO:0051155	positive regulation of striated muscle cell differentiation	1/317	10/4413	1.39	0.525848689245511	0.712186125183954	540868
GO:0051291	protein heterooligomerization	1/317	10/4413	1.39	0.525848689245511	0.712186125183954	282188
GO:0061157	mRNA destabilization	1/317	10/4413	1.39	0.525848689245511	0.712186125183954	282127
GO:0061337	cardiac conduction	1/317	10/4413	1.39	0.525848689245511	0.712186125183954	281040
GO:0070192	chromosome organization involved in meiotic cell cycle	1/317	10/4413	1.39	0.525848689245511	0.712186125183954	777596
GO:0097345	mitochondrial outer membrane permeabilization	1/317	10/4413	1.39	0.525848689245511	0.712186125183954	508014
GO:0120192	tight junction assembly	1/317	10/4413	1.39	0.525848689245511	0.712186125183954	617453
GO:0150117	positive regulation of cell-substrate junction organization	1/317	10/4413	1.39	0.525848689245511	0.712186125183954	281342
GO:1900024	regulation of substrate adhesion-dependent cell spreading	1/317	10/4413	1.39	0.525848689245511	0.712186125183954	281342
GO:1901861	regulation of muscle tissue development	1/317	10/4413	1.39	0.525848689245511	0.712186125183954	404185
GO:1902110	positive regulation of mitochondrial membrane permeability involved in apoptotic process	1/317	10/4413	1.39	0.525848689245511	0.712186125183954	508014
GO:1903725	regulation of phospholipid metabolic process	1/317	10/4413	1.39	0.525848689245511	0.712186125183954	505908
GO:1990000	amyloid fibril formation	1/317	10/4413	1.39	0.525848689245511	0.712186125183954	281052
GO:2000177	regulation of neural precursor cell proliferation	1/317	10/4413	1.39	0.525848689245511	0.712186125183954	281161
GO:0019220	regulation of phosphate metabolic process	18/317	249/4413	1.01	0.526140696130768	0.712186125183954	508014/617047/282023/512082/505908/280846/280836/280826/508292/281237/539510/281161/281160/281096/286869/281040/282146/282865
GO:0051174	regulation of phosphorus metabolic process	18/317	249/4413	1.01	0.526140696130768	0.712186125183954	508014/617047/282023/512082/505908/280846/280836/280826/508292/281237/539510/281161/281160/281096/286869/281040/282146/282865
GO:0019439	aromatic compound catabolic process	7/317	95/4413	1.03	0.529769433654337	0.716572652114677	282127/280955/533481/505300/281972/281971/280826
GO:0051047	positive regulation of secretion	4/317	53/4413	1.05	0.535081794685621	0.720495286635969	530430/281247/615323/282653
GO:0046649	lymphocyte activation	9/317	124/4413	1.01	0.538241533412342	0.720495286635969	326598/280836/280832/280826/281857/281237/511711/540868/281040
GO:0010821	regulation of mitochondrion organization	3/317	39/4413	1.07	0.538835502555518	0.720495286635969	508014/617104/280760
GO:0010975	regulation of neuron projection development	3/317	39/4413	1.07	0.538835502555518	0.720495286635969	280955/527210/281136
GO:0071478	cellular response to radiation	3/317	39/4413	1.07	0.538835502555518	0.720495286635969	282872/286766/282653
GO:1901990	regulation of mitotic cell cycle phase transition	3/317	39/4413	1.07	0.538835502555518	0.720495286635969	511869/767586/281043
GO:0034765	regulation of ion transmembrane transport	6/317	82/4413	1.02	0.543294240720522	0.720495286635969	526460/407151/524215/539430/535990/281040
GO:0051090	regulation of DNA-binding transcription factor activity	6/317	82/4413	1.02	0.543294240720522	0.720495286635969	282069/282021/280846/280826/281096/281040
GO:0003006	developmental process involved in reproduction	13/317	181/4413	1	0.543451187975217	0.720495286635969	534475/286810/282023/539430/517977/281357/280832/281172/540868/281041/280994/510677/282401
GO:0031328	positive regulation of cellular biosynthetic process	24/317	336/4413	0.99	0.545147916106137	0.720495286635969	280955/515834/282522/286810/509080/539430/538474/280847/280836/280831/614253/280826/281237/768240/506618/280795/281161/281160/407125/540386/280760/281096/513010/282187
GO:0001764	neuron migration	2/317	25/4413	1.11	0.545408134198462	0.720495286635969	510833/282651
GO:0006939	smooth muscle contraction	2/317	25/4413	1.11	0.545408134198462	0.720495286635969	281040/282146
GO:0009267	cellular response to starvation	2/317	25/4413	1.11	0.545408134198462	0.720495286635969	530430/506618
GO:0019079	viral genome replication	2/317	25/4413	1.11	0.545408134198462	0.720495286635969	286858/280846
GO:0019395	fatty acid oxidation	2/317	25/4413	1.11	0.545408134198462	0.720495286635969	282139/282865
GO:0034767	positive regulation of ion transmembrane transport	2/317	25/4413	1.11	0.545408134198462	0.720495286635969	407151/524215
GO:0043524	negative regulation of neuron apoptotic process	2/317	25/4413	1.11	0.545408134198462	0.720495286635969	282002/281043
GO:0043534	blood vessel endothelial cell migration	2/317	25/4413	1.11	0.545408134198462	0.720495286635969	281161/282146
GO:0050864	regulation of B cell activation	2/317	25/4413	1.11	0.545408134198462	0.720495286635969	280826/281237
GO:0051650	establishment of vesicle localization	2/317	25/4413	1.11	0.545408134198462	0.720495286635969	528379/508794
GO:0072329	monocarboxylic acid catabolic process	2/317	25/4413	1.11	0.545408134198462	0.720495286635969	540868/282865
GO:1990845	adaptive thermogenesis	2/317	25/4413	1.11	0.545408134198462	0.720495286635969	281247/281040
GO:0006915	apoptotic process	29/317	408/4413	0.99	0.555495817393724	0.720495286635969	282127/508014/617047/282021/282002/282885/539430/280846/326598/767586/509264/280826/281247/281237/534482/506618/508882/617104/508361/511765/534607/286869/281043/281040/537067/281020/282653/509963/282865
GO:0030258	lipid modification	3/317	40/4413	1.04	0.556334048163992	0.720495286635969	613972/282139/282865
GO:0048469	cell maturation	3/317	40/4413	1.04	0.556334048163992	0.720495286635969	282023/281357/281342
GO:1903050	regulation of proteolysis involved in cellular protein catabolic process	3/317	40/4413	1.04	0.556334048163992	0.720495286635969	529167/282002/281040
GO:0044703	multi-organism reproductive process	15/317	211/4413	0.99	0.557525556321706	0.720495286635969	100140137/534475/282023/281426/517977/281357/280836/280832/530430/404185/504615/540868/281041/510677/282401
GO:0016054	organic acid catabolic process	5/317	69/4413	1.01	0.559453841761662	0.720495286635969	533481/540386/540868/282146/282865
GO:0046395	carboxylic acid catabolic process	5/317	69/4413	1.01	0.559453841761662	0.720495286635969	533481/540386/540868/282146/282865
GO:0000266	mitochondrial fission	1/317	11/4413	1.27	0.55998586060803	0.720495286635969	280760
GO:0001954	positive regulation of cell-matrix adhesion	1/317	11/4413	1.27	0.55998586060803	0.720495286635969	281342
GO:0002065	columnar/cuboidal epithelial cell differentiation	1/317	11/4413	1.27	0.55998586060803	0.720495286635969	281161
GO:0002090	regulation of receptor internalization	1/317	11/4413	1.27	0.55998586060803	0.720495286635969	281484
GO:0006506	GPI anchor biosynthetic process	1/317	11/4413	1.27	0.55998586060803	0.720495286635969	504583
GO:0006767	water-soluble vitamin metabolic process	1/317	11/4413	1.27	0.55998586060803	0.720495286635969	513433
GO:0007032	endosome organization	1/317	11/4413	1.27	0.55998586060803	0.720495286635969	508794
GO:0007340	acrosome reaction	1/317	11/4413	1.27	0.55998586060803	0.720495286635969	281426
GO:0009072	aromatic amino acid family metabolic process	1/317	11/4413	1.27	0.55998586060803	0.720495286635969	533481
GO:0010324	membrane invagination	1/317	11/4413	1.27	0.55998586060803	0.720495286635969	282139
GO:0010507	negative regulation of autophagy	1/317	11/4413	1.27	0.55998586060803	0.720495286635969	280836
GO:0010524	positive regulation of calcium ion transport into cytosol	1/317	11/4413	1.27	0.55998586060803	0.720495286635969	281040
GO:0010770	positive regulation of cell morphogenesis involved in differentiation	1/317	11/4413	1.27	0.55998586060803	0.720495286635969	281342
GO:0010799	regulation of peptidyl-threonine phosphorylation	1/317	11/4413	1.27	0.55998586060803	0.720495286635969	286869
GO:0014855	striated muscle cell proliferation	1/317	11/4413	1.27	0.55998586060803	0.720495286635969	281161
GO:0019229	regulation of vasoconstriction	1/317	11/4413	1.27	0.55998586060803	0.720495286635969	281040
GO:0033619	membrane protein proteolysis	1/317	11/4413	1.27	0.55998586060803	0.720495286635969	281237
GO:0034381	plasma lipoprotein particle clearance	1/317	11/4413	1.27	0.55998586060803	0.720495286635969	282865
GO:0042987	amyloid precursor protein catabolic process	1/317	11/4413	1.27	0.55998586060803	0.720495286635969	281237
GO:0043297	apical junction assembly	1/317	11/4413	1.27	0.55998586060803	0.720495286635969	617453
GO:0045824	negative regulation of innate immune response	1/317	11/4413	1.27	0.55998586060803	0.720495286635969	512642
GO:0046888	negative regulation of hormone secretion	1/317	11/4413	1.27	0.55998586060803	0.720495286635969	530430
GO:0050435	amyloid-beta metabolic process	1/317	11/4413	1.27	0.55998586060803	0.720495286635969	281237
GO:0050779	RNA destabilization	1/317	11/4413	1.27	0.55998586060803	0.720495286635969	282127
GO:0060021	roof of mouth development	1/317	11/4413	1.27	0.55998586060803	0.720495286635969	539430
GO:0070613	regulation of protein processing	1/317	11/4413	1.27	0.55998586060803	0.720495286635969	515783
GO:0071825	protein-lipid complex subunit organization	1/317	11/4413	1.27	0.55998586060803	0.720495286635969	280843
GO:0071827	plasma lipoprotein particle organization	1/317	11/4413	1.27	0.55998586060803	0.720495286635969	280843
GO:0072528	pyrimidine-containing compound biosynthetic process	1/317	11/4413	1.27	0.55998586060803	0.720495286635969	533873
GO:0097300	programmed necrotic cell death	1/317	11/4413	1.27	0.55998586060803	0.720495286635969	281040
GO:1901019	regulation of calcium ion transmembrane transporter activity	1/317	11/4413	1.27	0.55998586060803	0.720495286635969	524215
GO:1901568	fatty acid derivative metabolic process	1/317	11/4413	1.27	0.55998586060803	0.720495286635969	282139
GO:1901880	negative regulation of protein depolymerization	1/317	11/4413	1.27	0.55998586060803	0.720495286635969	614904
GO:1902305	regulation of sodium ion transmembrane transport	1/317	11/4413	1.27	0.55998586060803	0.720495286635969	539430
GO:1902686	mitochondrial outer membrane permeabilization involved in programmed cell death	1/317	11/4413	1.27	0.55998586060803	0.720495286635969	508014
GO:1903307	positive regulation of regulated secretory pathway	1/317	11/4413	1.27	0.55998586060803	0.720495286635969	281247
GO:1903317	regulation of protein maturation	1/317	11/4413	1.27	0.55998586060803	0.720495286635969	515783
GO:1904591	positive regulation of protein import	1/317	11/4413	1.27	0.55998586060803	0.720495286635969	281237
GO:2000379	positive regulation of reactive oxygen species metabolic process	1/317	11/4413	1.27	0.55998586060803	0.720495286635969	280955
GO:2000514	regulation of CD4-positive, alpha-beta T cell activation	1/317	11/4413	1.27	0.55998586060803	0.720495286635969	281237
GO:2000677	regulation of transcription regulatory region DNA binding	1/317	11/4413	1.27	0.55998586060803	0.720495286635969	281237
GO:0032886	regulation of microtubule-based process	4/317	55/4413	1.01	0.565026269992008	0.724013408754935	280968/527210/100140137/614904
GO:0001578	microtubule bundle formation	2/317	26/4413	1.07	0.567033762603566	0.724013408754935	280968/523187
GO:0007568	aging	2/317	26/4413	1.07	0.567033762603566	0.724013408754935	281375/613972
GO:0030218	erythrocyte differentiation	2/317	26/4413	1.07	0.567033762603566	0.724013408754935	282127/280832
GO:0038061	NIK/NF-kappaB signaling	2/317	26/4413	1.07	0.567033762603566	0.724013408754935	617047/286869
GO:0046822	regulation of nucleocytoplasmic transport	2/317	26/4413	1.07	0.567033762603566	0.724013408754935	281237/613972
GO:0050918	positive chemotaxis	2/317	26/4413	1.07	0.567033762603566	0.724013408754935	282121/281161
GO:0051282	regulation of sequestering of calcium ion	2/317	26/4413	1.07	0.567033762603566	0.724013408754935	281161/281626
GO:0051283	negative regulation of sequestering of calcium ion	2/317	26/4413	1.07	0.567033762603566	0.724013408754935	281161/281626
GO:0055088	lipid homeostasis	2/317	26/4413	1.07	0.567033762603566	0.724013408754935	280843/281040
GO:1901991	negative regulation of mitotic cell cycle phase transition	2/317	26/4413	1.07	0.567033762603566	0.724013408754935	767586/281043
GO:0046700	heterocycle catabolic process	6/317	84/4413	0.99	0.567480802781386	0.724083459846908	282127/280955/505300/281972/281971/280826
GO:0030036	actin cytoskeleton organization	9/317	127/4413	0.99	0.567954557320247	0.724187477129771	281135/281342/281136/280832/535077/281096/510203/282653/282139
GO:0019637	organophosphate metabolic process	17/317	241/4413	0.98	0.57005543428305	0.725856634652784	505300/282271/504583/505908/281972/281971/281357/280843/281237/497202/281161/533873/614834/282139/613448/280716/507456
GO:0048608	reproductive structure development	5/317	70/4413	0.99	0.572561796287674	0.725856634652784	286810/282023/539430/280832/281172
GO:0061458	reproductive system development	5/317	70/4413	0.99	0.572561796287674	0.725856634652784	286810/282023/539430/280832/281172
GO:1901136	carbohydrate derivative catabolic process	3/317	41/4413	1.02	0.573430969854461	0.725856634652784	281972/281971/281161
GO:1901361	organic cyclic compound catabolic process	7/317	99/4413	0.98	0.574663051229863	0.725856634652784	282127/280955/533481/505300/281972/281971/280826
GO:0032943	mononuclear cell proliferation	4/317	56/4413	0.99	0.579597368784811	0.725856634652784	280836/280826/281857/281237
GO:0046651	lymphocyte proliferation	4/317	56/4413	0.99	0.579597368784811	0.725856634652784	280836/280826/281857/281237
GO:0016049	cell growth	5/317	71/4413	0.98	0.585465429192608	0.725856634652784	511034/507058/404185/617701/281614
GO:0007163	establishment or maintenance of cell polarity	2/317	27/4413	1.03	0.587909518523375	0.725856634652784	540868/282653
GO:0051017	actin filament bundle assembly	2/317	27/4413	1.03	0.587909518523375	0.725856634652784	281342/281136
GO:0051208	sequestering of calcium ion	2/317	27/4413	1.03	0.587909518523375	0.725856634652784	281161/281626
GO:0060759	regulation of response to cytokine stimulus	2/317	27/4413	1.03	0.587909518523375	0.725856634652784	281040/282865
GO:0061572	actin filament bundle organization	2/317	27/4413	1.03	0.587909518523375	0.725856634652784	281342/281136
GO:0002221	pattern recognition receptor signaling pathway	3/317	42/4413	0.99	0.590113774397455	0.725856634652784	280846/504741/281040
GO:0002440	production of molecular mediator of immune response	3/317	42/4413	0.99	0.590113774397455	0.725856634652784	280832/280826/281247
GO:0009063	cellular amino acid catabolic process	3/317	42/4413	0.99	0.590113774397455	0.725856634652784	533481/540386/282146
GO:0042742	defense response to bacterium	3/317	42/4413	0.99	0.590113774397455	0.725856634652784	280846/504741/282653
GO:0097529	myeloid leukocyte migration	3/317	42/4413	0.99	0.590113774397455	0.725856634652784	282331/508292/281043
GO:0044270	cellular nitrogen compound catabolic process	6/317	86/4413	0.97	0.591038316258114	0.725856634652784	282127/280955/505300/281972/281971/280826
GO:0001910	regulation of leukocyte mediated cytotoxicity	1/317	12/4413	1.16	0.591672476279828	0.725856634652784	280836
GO:0002720	positive regulation of cytokine production involved in immune response	1/317	12/4413	1.16	0.591672476279828	0.725856634652784	280832
GO:0006023	aminoglycan biosynthetic process	1/317	12/4413	1.16	0.591672476279828	0.725856634652784	281220
GO:0006024	glycosaminoglycan biosynthetic process	1/317	12/4413	1.16	0.591672476279828	0.725856634652784	281220
GO:0006220	pyrimidine nucleotide metabolic process	1/317	12/4413	1.16	0.591672476279828	0.725856634652784	533873
GO:0006383	transcription by RNA polymerase III	1/317	12/4413	1.16	0.591672476279828	0.725856634652784	282885
GO:0006536	glutamate metabolic process	1/317	12/4413	1.16	0.591672476279828	0.725856634652784	533481
GO:0007569	cell aging	1/317	12/4413	1.16	0.591672476279828	0.725856634652784	281375
GO:0008299	isoprenoid biosynthetic process	1/317	12/4413	1.16	0.591672476279828	0.725856634652784	504633
GO:0008589	regulation of smoothened signaling pathway	1/317	12/4413	1.16	0.591672476279828	0.725856634652784	768006
GO:0015909	long-chain fatty acid transport	1/317	12/4413	1.16	0.591672476279828	0.725856634652784	281052
GO:0019083	viral transcription	1/317	12/4413	1.16	0.591672476279828	0.725856634652784	282127
GO:0021675	nerve development	1/317	12/4413	1.16	0.591672476279828	0.725856634652784	282354
GO:0032623	interleukin-2 production	1/317	12/4413	1.16	0.591672476279828	0.725856634652784	282127
GO:0032663	regulation of interleukin-2 production	1/317	12/4413	1.16	0.591672476279828	0.725856634652784	282127
GO:0035306	positive regulation of dephosphorylation	1/317	12/4413	1.16	0.591672476279828	0.725856634652784	281237
GO:0035794	positive regulation of mitochondrial membrane permeability	1/317	12/4413	1.16	0.591672476279828	0.725856634652784	508014
GO:0042311	vasodilation	1/317	12/4413	1.16	0.591672476279828	0.725856634652784	280833
GO:0042472	inner ear morphogenesis	1/317	12/4413	1.16	0.591672476279828	0.725856634652784	537433
GO:0042982	amyloid precursor protein metabolic process	1/317	12/4413	1.16	0.591672476279828	0.725856634652784	281237
GO:0043266	regulation of potassium ion transport	1/317	12/4413	1.16	0.591672476279828	0.725856634652784	281040
GO:0043967	histone H4 acetylation	1/317	12/4413	1.16	0.591672476279828	0.725856634652784	509264
GO:0044275	cellular carbohydrate catabolic process	1/317	12/4413	1.16	0.591672476279828	0.725856634652784	505987
GO:0045912	negative regulation of carbohydrate metabolic process	1/317	12/4413	1.16	0.591672476279828	0.725856634652784	282865
GO:0046006	regulation of activated T cell proliferation	1/317	12/4413	1.16	0.591672476279828	0.725856634652784	281857
GO:0046635	positive regulation of alpha-beta T cell activation	1/317	12/4413	1.16	0.591672476279828	0.725856634652784	281237
GO:0046637	regulation of alpha-beta T cell differentiation	1/317	12/4413	1.16	0.591672476279828	0.725856634652784	281237
GO:0050795	regulation of behavior	1/317	12/4413	1.16	0.591672476279828	0.725856634652784	286858
GO:0050868	negative regulation of T cell activation	1/317	12/4413	1.16	0.591672476279828	0.725856634652784	511711
GO:0061014	positive regulation of mRNA catabolic process	1/317	12/4413	1.16	0.591672476279828	0.725856634652784	282127
GO:0061035	regulation of cartilage development	1/317	12/4413	1.16	0.591672476279828	0.725856634652784	532684
GO:0120009	intermembrane lipid transfer	1/317	12/4413	1.16	0.591672476279828	0.725856634652784	616523
GO:0120193	tight junction organization	1/317	12/4413	1.16	0.591672476279828	0.725856634652784	617453
GO:1900744	regulation of p38MAPK cascade	1/317	12/4413	1.16	0.591672476279828	0.725856634652784	280836
GO:1901379	regulation of potassium ion transmembrane transport	1/317	12/4413	1.16	0.591672476279828	0.725856634652784	281040
GO:1901998	toxin transport	1/317	12/4413	1.16	0.591672476279828	0.725856634652784	508794
GO:1902475	L-alpha-amino acid transmembrane transport	1/317	12/4413	1.16	0.591672476279828	0.725856634652784	282354
GO:2000242	negative regulation of reproductive process	1/317	12/4413	1.16	0.591672476279828	0.725856634652784	281357
GO:0007276	gamete generation	10/317	144/4413	0.97	0.593002950433385	0.727005783924063	534475/282023/517977/281357/280832/530430/540868/281041/510677/282401
GO:0009895	negative regulation of catabolic process	4/317	57/4413	0.98	0.593887231192358	0.727124252067148	282127/282002/280836/282146
GO:0070588	calcium ion transmembrane transport	4/317	57/4413	0.98	0.593887231192358	0.727124252067148	526460/524215/281161/282146
GO:0010557	positive regulation of macromolecule biosynthetic process	22/317	317/4413	0.97	0.603032464748788	0.727994603318127	280955/515834/282522/286810/509080/539430/538474/280847/280831/614253/280826/281237/768240/506618/280795/281161/281160/407125/280760/281096/513010/282187
GO:0042098	T cell proliferation	3/317	43/4413	0.97	0.606372352510581	0.727994603318127	280836/280826/281857
GO:0043543	protein acylation	3/317	43/4413	0.97	0.606372352510581	0.727994603318127	614904/509264/281199
GO:1990778	protein localization to cell periphery	4/317	58/4413	0.96	0.607887133760471	0.727994603318127	524215/535990/282146/282865
GO:0007160	cell-matrix adhesion	2/317	28/4413	0.99	0.608031238536684	0.727994603318127	281342/613972
GO:0007369	gastrulation	2/317	28/4413	0.99	0.608031238536684	0.727994603318127	539430/282865
GO:0010721	negative regulation of cell development	2/317	28/4413	0.99	0.608031238536684	0.727994603318127	281357/280846
GO:0034101	erythrocyte homeostasis	2/317	28/4413	0.99	0.608031238536684	0.727994603318127	282127/280832
GO:0034308	primary alcohol metabolic process	2/317	28/4413	0.99	0.608031238536684	0.727994603318127	508493/286879
GO:0043123	positive regulation of I-kappaB kinase/NF-kappaB signaling	2/317	28/4413	0.99	0.608031238536684	0.727994603318127	280846/282865
GO:0046165	alcohol biosynthetic process	2/317	28/4413	0.99	0.608031238536684	0.727994603318127	281161/281160
GO:0055067	monovalent inorganic cation homeostasis	2/317	28/4413	0.99	0.608031238536684	0.727994603318127	282354/281020
GO:0140013	meiotic nuclear division	2/317	28/4413	0.99	0.608031238536684	0.727994603318127	777596/540868
GO:1902107	positive regulation of leukocyte differentiation	2/317	28/4413	0.99	0.608031238536684	0.727994603318127	281237/280795
GO:1903169	regulation of calcium ion transmembrane transport	2/317	28/4413	0.99	0.608031238536684	0.727994603318127	526460/524215
GO:1903708	positive regulation of hemopoiesis	2/317	28/4413	0.99	0.608031238536684	0.727994603318127	281237/280795
GO:2000117	negative regulation of cysteine-type endopeptidase activity	2/317	28/4413	0.99	0.608031238536684	0.727994603318127	282885/280846
GO:0051253	negative regulation of RNA metabolic process	13/317	189/4413	0.96	0.608371266484422	0.727994603318127	282127/282885/281971/539430/532684/617525/767586/280826/281237/768240/538426/281040/282865
GO:0042176	regulation of protein catabolic process	5/317	73/4413	0.95	0.610629030146381	0.727994603318127	529167/282002/281237/506618/281040
GO:0018193	peptidyl-amino acid modification	17/317	247/4413	0.96	0.61240317774962	0.727994603318127	508014/281437/509080/614904/532684/280841/280832/509264/280826/508292/281237/535310/280760/281096/286869/281040/282146
GO:0010638	positive regulation of organelle organization	7/317	103/4413	0.95	0.617448519476763	0.727994603318127	281342/281136/535077/617104/280760/281096/282139
GO:0055086	nucleobase-containing small molecule metabolic process	10/317	147/4413	0.95	0.619721786305442	0.727994603318127	518364/514113/505300/281972/281971/281357/530101/533873/613448/280716
GO:0002027	regulation of heart rate	1/317	13/4413	1.07	0.621083933907479	0.727994603318127	281040
GO:0006029	proteoglycan metabolic process	1/317	13/4413	1.07	0.621083933907479	0.727994603318127	280760
GO:0006505	GPI anchor metabolic process	1/317	13/4413	1.07	0.621083933907479	0.727994603318127	504583
GO:0007200	phospholipase C-activating G protein-coupled receptor signaling pathway	1/317	13/4413	1.07	0.621083933907479	0.727994603318127	615323
GO:0007339	binding of sperm to zona pellucida	1/317	13/4413	1.07	0.621083933907479	0.727994603318127	504615
GO:0007595	lactation	1/317	13/4413	1.07	0.621083933907479	0.727994603318127	281040
GO:0009247	glycolipid biosynthetic process	1/317	13/4413	1.07	0.621083933907479	0.727994603318127	504583
GO:0010769	regulation of cell morphogenesis involved in differentiation	1/317	13/4413	1.07	0.621083933907479	0.727994603318127	281342
GO:0015807	L-amino acid transport	1/317	13/4413	1.07	0.621083933907479	0.727994603318127	282354
GO:0019730	antimicrobial humoral response	1/317	13/4413	1.07	0.621083933907479	0.727994603318127	280846
GO:0030888	regulation of B cell proliferation	1/317	13/4413	1.07	0.621083933907479	0.727994603318127	281237
GO:0030902	hindbrain development	1/317	13/4413	1.07	0.621083933907479	0.727994603318127	281161
GO:0031050	dsRNA processing	1/317	13/4413	1.07	0.621083933907479	0.727994603318127	280826
GO:0031113	regulation of microtubule polymerization	1/317	13/4413	1.07	0.621083933907479	0.727994603318127	527210
GO:0031122	cytoplasmic microtubule organization	1/317	13/4413	1.07	0.621083933907479	0.727994603318127	280968
GO:0032008	positive regulation of TOR signaling	1/317	13/4413	1.07	0.621083933907479	0.727994603318127	280836
GO:0032436	positive regulation of proteasomal ubiquitin-dependent protein catabolic process	1/317	13/4413	1.07	0.621083933907479	0.727994603318127	281040
GO:0033209	tumor necrosis factor-mediated signaling pathway	1/317	13/4413	1.07	0.621083933907479	0.727994603318127	282865
GO:0033692	cellular polysaccharide biosynthetic process	1/317	13/4413	1.07	0.621083933907479	0.727994603318127	281220
GO:0035196	production of miRNAs involved in gene silencing by miRNA	1/317	13/4413	1.07	0.621083933907479	0.727994603318127	280826
GO:0035270	endocrine system development	1/317	13/4413	1.07	0.621083933907479	0.727994603318127	281161
GO:0048260	positive regulation of receptor-mediated endocytosis	1/317	13/4413	1.07	0.621083933907479	0.727994603318127	281484
GO:0048704	embryonic skeletal system morphogenesis	1/317	13/4413	1.07	0.621083933907479	0.727994603318127	539430
GO:0050732	negative regulation of peptidyl-tyrosine phosphorylation	1/317	13/4413	1.07	0.621083933907479	0.727994603318127	281040
GO:0050798	activated T cell proliferation	1/317	13/4413	1.07	0.621083933907479	0.727994603318127	281857
GO:0051149	positive regulation of muscle cell differentiation	1/317	13/4413	1.07	0.621083933907479	0.727994603318127	540868
GO:0055007	cardiac muscle cell differentiation	1/317	13/4413	1.07	0.621083933907479	0.727994603318127	507058
GO:0060425	lung morphogenesis	1/317	13/4413	1.07	0.621083933907479	0.727994603318127	538474
GO:0061097	regulation of protein tyrosine kinase activity	1/317	13/4413	1.07	0.621083933907479	0.727994603318127	508292
GO:0070098	chemokine-mediated signaling pathway	1/317	13/4413	1.07	0.621083933907479	0.727994603318127	528076
GO:0070265	necrotic cell death	1/317	13/4413	1.07	0.621083933907479	0.727994603318127	281040
GO:0070918	production of small RNA involved in gene silencing by RNA	1/317	13/4413	1.07	0.621083933907479	0.727994603318127	280826
GO:0070988	demethylation	1/317	13/4413	1.07	0.621083933907479	0.727994603318127	513433
GO:0071622	regulation of granulocyte chemotaxis	1/317	13/4413	1.07	0.621083933907479	0.727994603318127	508292
GO:0071677	positive regulation of mononuclear cell migration	1/317	13/4413	1.07	0.621083933907479	0.727994603318127	508014
GO:0090208	positive regulation of triglyceride metabolic process	1/317	13/4413	1.07	0.621083933907479	0.727994603318127	508493
GO:1901661	quinone metabolic process	1/317	13/4413	1.07	0.621083933907479	0.727994603318127	504633
GO:1901799	negative regulation of proteasomal protein catabolic process	1/317	13/4413	1.07	0.621083933907479	0.727994603318127	282002
GO:1902108	regulation of mitochondrial membrane permeability involved in apoptotic process	1/317	13/4413	1.07	0.621083933907479	0.727994603318127	508014
GO:1903038	negative regulation of leukocyte cell-cell adhesion	1/317	13/4413	1.07	0.621083933907479	0.727994603318127	511711
GO:2000060	positive regulation of ubiquitin-dependent protein catabolic process	1/317	13/4413	1.07	0.621083933907479	0.727994603318127	281040
GO:2000736	regulation of stem cell differentiation	1/317	13/4413	1.07	0.621083933907479	0.727994603318127	768240
GO:0002831	regulation of response to biotic stimulus	4/317	59/4413	0.94	0.621589591368062	0.727994603318127	512642/280846/280836/511711
GO:0031349	positive regulation of defense response	4/317	59/4413	0.94	0.621589591368062	0.727994603318127	281971/280826/281237/512876
GO:0006469	negative regulation of protein kinase activity	3/317	44/4413	0.95	0.622198808343332	0.727994603318127	281237/281040/282865
GO:0033157	regulation of intracellular protein transport	3/317	44/4413	0.95	0.622198808343332	0.727994603318127	281237/613972/282865
GO:0043087	regulation of GTPase activity	3/317	44/4413	0.95	0.622198808343332	0.727994603318127	282532/281793/493642
GO:1903532	positive regulation of secretion by cell	3/317	44/4413	0.95	0.622198808343332	0.727994603318127	530430/281247/615323
GO:0002443	leukocyte mediated immunity	5/317	74/4413	0.94	0.622875624684292	0.728324952965733	286858/515331/280836/280832/281247
GO:0016042	lipid catabolic process	6/317	89/4413	0.94	0.625082249700414	0.730354563453656	508493/282271/280843/286879/540868/282865
GO:0008652	cellular amino acid biosynthetic process	2/317	29/4413	0.96	0.627399211953776	0.730354563453656	282354/282146
GO:0043547	positive regulation of GTPase activity	2/317	29/4413	0.96	0.627399211953776	0.730354563453656	281793/493642
GO:0051648	vesicle localization	2/317	29/4413	0.96	0.627399211953776	0.730354563453656	528379/508794
GO:0060402	calcium ion transport into cytosol	2/317	29/4413	0.96	0.627399211953776	0.730354563453656	281161/281040
GO:0099504	synaptic vesicle cycle	2/317	29/4413	0.96	0.627399211953776	0.730354563453656	282030/508794
GO:1903321	negative regulation of protein modification by small protein conjugation or removal	2/317	29/4413	0.96	0.627399211953776	0.730354563453656	282002/281040
GO:0000122	negative regulation of transcription by RNA polymerase II	7/317	104/4413	0.94	0.627775973540995	0.730354563453656	281971/539430/532684/767586/768240/538426/281040
GO:0045935	positive regulation of nucleobase-containing compound metabolic process	22/317	322/4413	0.95	0.633548126399059	0.736605736248143	282127/515834/282522/286810/509080/539430/538474/280847/280831/614253/280826/281237/768240/506618/280795/281161/281160/407125/280760/281096/513010/282187
GO:0006575	cellular modified amino acid metabolic process	4/317	60/4413	0.93	0.634988297977518	0.737351522444599	535630/282271/513433/509150
GO:0006936	muscle contraction	4/317	60/4413	0.93	0.634988297977518	0.737351522444599	282121/338078/281040/282146
GO:0007010	cytoskeleton organization	18/317	265/4413	0.95	0.636750980689782	0.738933620119672	280955/280968/527210/281135/282023/281342/614904/281136/280832/535077/523187/281096/281043/529878/510203/281644/282653/282139
GO:0048638	regulation of developmental growth	3/317	45/4413	0.93	0.637587293502186	0.738962951379437	507058/281793/281161
GO:1903522	regulation of blood circulation	3/317	45/4413	0.93	0.637587293502186	0.738962951379437	338078/281040/282146
GO:0050776	regulation of immune response	11/317	164/4413	0.93	0.64025873144537	0.738962951379437	512642/525716/280846/280836/280832/281247/281237/511711/504741/281040/282139
GO:0035264	multicellular organism growth	2/317	30/4413	0.93	0.646017566287639	0.738962951379437	517077/281793
GO:0045216	cell-cell junction organization	2/317	30/4413	0.93	0.646017566287639	0.738962951379437	617453/281040
GO:1900180	regulation of protein localization to nucleus	2/317	30/4413	0.93	0.646017566287639	0.738962951379437	281237/613972
GO:0008202	steroid metabolic process	5/317	76/4413	0.92	0.646670635897882	0.738962951379437	286879/281237/281160/407125/281741
GO:0006066	alcohol metabolic process	6/317	91/4413	0.92	0.646855417571072	0.738962951379437	510684/508493/286879/505987/281161/281160
GO:0045892	negative regulation of transcription, DNA-templated	11/317	165/4413	0.93	0.648354914976948	0.738962951379437	282885/281971/539430/532684/617525/767586/281237/768240/538426/281040/282865
GO:0006919	activation of cysteine-type endopeptidase activity involved in apoptotic process	1/317	14/4413	0.99	0.648383114123691	0.738962951379437	617104
GO:0009156	ribonucleoside monophosphate biosynthetic process	1/317	14/4413	0.99	0.648383114123691	0.738962951379437	533873
GO:0009395	phospholipid catabolic process	1/317	14/4413	0.99	0.648383114123691	0.738962951379437	282271
GO:0014032	neural crest cell development	1/317	14/4413	0.99	0.648383114123691	0.738962951379437	512660
GO:0016239	positive regulation of macroautophagy	1/317	14/4413	0.99	0.648383114123691	0.738962951379437	280760
GO:0033013	tetrapyrrole metabolic process	1/317	14/4413	0.99	0.648383114123691	0.738962951379437	513433
GO:0033143	regulation of intracellular steroid hormone receptor signaling pathway	1/317	14/4413	0.99	0.648383114123691	0.738962951379437	767586
GO:0033627	cell adhesion mediated by integrin	1/317	14/4413	0.99	0.648383114123691	0.738962951379437	281873
GO:0043242	negative regulation of protein-containing complex disassembly	1/317	14/4413	0.99	0.648383114123691	0.738962951379437	614904
GO:0045010	actin nucleation	1/317	14/4413	0.99	0.648383114123691	0.738962951379437	535077
GO:0045132	meiotic chromosome segregation	1/317	14/4413	0.99	0.648383114123691	0.738962951379437	777596
GO:0045185	maintenance of protein location	1/317	14/4413	0.99	0.648383114123691	0.738962951379437	510688
GO:0045445	myoblast differentiation	1/317	14/4413	0.99	0.648383114123691	0.738962951379437	326598
GO:0046164	alcohol catabolic process	1/317	14/4413	0.99	0.648383114123691	0.738962951379437	505987
GO:0048016	inositol phosphate-mediated signaling	1/317	14/4413	0.99	0.648383114123691	0.738962951379437	282146
GO:0051180	vitamin transport	1/317	14/4413	0.99	0.648383114123691	0.738962951379437	516067
GO:0090199	regulation of release of cytochrome c from mitochondria	1/317	14/4413	0.99	0.648383114123691	0.738962951379437	617104
GO:0097306	cellular response to alcohol	1/317	14/4413	0.99	0.648383114123691	0.738962951379437	281203
GO:1904427	positive regulation of calcium ion transmembrane transport	1/317	14/4413	0.99	0.648383114123691	0.738962951379437	524215
GO:1905710	positive regulation of membrane permeability	1/317	14/4413	0.99	0.648383114123691	0.738962951379437	508014
GO:1902679	negative regulation of RNA biosynthetic process	11/317	166/4413	0.92	0.656352607484153	0.747123417176458	282885/281971/539430/532684/617525/767586/281237/768240/538426/281040/282865
GO:1903507	negative regulation of nucleic acid-templated transcription	11/317	166/4413	0.92	0.656352607484153	0.747123417176458	282885/281971/539430/532684/617525/767586/281237/768240/538426/281040/282865
GO:0051640	organelle localization	7/317	107/4413	0.91	0.657807003643196	0.7475373922208	286858/515331/528379/280832/281247/508794/493642
GO:0007015	actin filament organization	5/317	77/4413	0.9	0.658210101437013	0.7475373922208	281342/281136/535077/281096/282139
GO:0045727	positive regulation of translation	2/317	31/4413	0.9	0.663893717584614	0.7475373922208	280955/280826
GO:0051092	positive regulation of NF-kappaB transcription factor activity	2/317	31/4413	0.9	0.663893717584614	0.7475373922208	280846/281040
GO:0051494	negative regulation of cytoskeleton organization	2/317	31/4413	0.9	0.663893717584614	0.7475373922208	281342/614904
GO:0055001	muscle cell development	2/317	31/4413	0.9	0.663893717584614	0.7475373922208	507058/493642
GO:0099003	vesicle-mediated transport in synapse	2/317	31/4413	0.9	0.663893717584614	0.7475373922208	282030/508794
GO:0007338	single fertilization	3/317	47/4413	0.89	0.667036237375719	0.7475373922208	100140137/281426/504615
GO:0008154	actin polymerization or depolymerization	3/317	47/4413	0.89	0.667036237375719	0.7475373922208	535077/281096/282139
GO:0007283	spermatogenesis	7/317	108/4413	0.9	0.667489239215011	0.7475373922208	534475/517977/280832/540868/281041/510677/282401
GO:0051223	regulation of protein transport	6/317	93/4413	0.9	0.66785202016984	0.7475373922208	529167/530430/280826/281237/613972/282865
GO:2000113	negative regulation of cellular macromolecule biosynthetic process	13/317	197/4413	0.92	0.668754773550177	0.7475373922208	282127/282885/281971/539430/532684/617525/767586/404185/281237/768240/538426/281040/282865
GO:0022412	cellular process involved in reproduction in multicellular organism	5/317	78/4413	0.89	0.669506038347393	0.7475373922208	534475/282023/281357/281172/540868
GO:1904062	regulation of cation transmembrane transport	4/317	63/4413	0.88	0.673315275223629	0.7475373922208	526460/524215/539430/281040
GO:0000271	polysaccharide biosynthetic process	1/317	15/4413	0.93	0.673721271164561	0.7475373922208	281220
GO:0001889	liver development	1/317	15/4413	0.93	0.673721271164561	0.7475373922208	280826
GO:0006900	vesicle budding from membrane	1/317	15/4413	0.93	0.673721271164561	0.7475373922208	508794
GO:0006906	vesicle fusion	1/317	15/4413	0.93	0.673721271164561	0.7475373922208	493642
GO:0007062	sister chromatid cohesion	1/317	15/4413	0.93	0.673721271164561	0.7475373922208	777596
GO:0007368	determination of left/right symmetry	1/317	15/4413	0.93	0.673721271164561	0.7475373922208	524709
GO:0010921	regulation of phosphatase activity	1/317	15/4413	0.93	0.673721271164561	0.7475373922208	281237
GO:0014031	mesenchymal cell development	1/317	15/4413	0.93	0.673721271164561	0.7475373922208	512660
GO:0015908	fatty acid transport	1/317	15/4413	0.93	0.673721271164561	0.7475373922208	281052
GO:0018198	peptidyl-cysteine modification	1/317	15/4413	0.93	0.673721271164561	0.7475373922208	614904
GO:0030968	endoplasmic reticulum unfolded protein response	1/317	15/4413	0.93	0.673721271164561	0.7475373922208	513010
GO:0040014	regulation of multicellular organism growth	1/317	15/4413	0.93	0.673721271164561	0.7475373922208	281793
GO:0042058	regulation of epidermal growth factor receptor signaling pathway	1/317	15/4413	0.93	0.673721271164561	0.7475373922208	529167
GO:0042246	tissue regeneration	1/317	15/4413	0.93	0.673721271164561	0.7475373922208	613972
GO:0043255	regulation of carbohydrate biosynthetic process	1/317	15/4413	0.93	0.673721271164561	0.7475373922208	282865
GO:0043388	positive regulation of DNA binding	1/317	15/4413	0.93	0.673721271164561	0.7475373922208	281237
GO:0045582	positive regulation of T cell differentiation	1/317	15/4413	0.93	0.673721271164561	0.7475373922208	281237
GO:0045664	regulation of neuron differentiation	1/317	15/4413	0.93	0.673721271164561	0.7475373922208	286862
GO:0046634	regulation of alpha-beta T cell activation	1/317	15/4413	0.93	0.673721271164561	0.7475373922208	281237
GO:0050994	regulation of lipid catabolic process	1/317	15/4413	0.93	0.673721271164561	0.7475373922208	508493
GO:0051250	negative regulation of lymphocyte activation	1/317	15/4413	0.93	0.673721271164561	0.7475373922208	511711
GO:0051453	regulation of intracellular pH	1/317	15/4413	0.93	0.673721271164561	0.7475373922208	281020
GO:0061008	hepaticobiliary system development	1/317	15/4413	0.93	0.673721271164561	0.7475373922208	280826
GO:0070373	negative regulation of ERK1 and ERK2 cascade	1/317	15/4413	0.93	0.673721271164561	0.7475373922208	282865
GO:0071333	cellular response to glucose stimulus	1/317	15/4413	0.93	0.673721271164561	0.7475373922208	286810
GO:0090174	organelle membrane fusion	1/317	15/4413	0.93	0.673721271164561	0.7475373922208	493642
GO:1901879	regulation of protein depolymerization	1/317	15/4413	0.93	0.673721271164561	0.7475373922208	614904
GO:2000573	positive regulation of DNA biosynthetic process	1/317	15/4413	0.93	0.673721271164561	0.7475373922208	281161
GO:0044419	biological process involved in interspecies interaction between organisms	21/317	315/4413	0.93	0.677225248932169	0.750973976056282	282127/280955/512642/541148/286858/280858/280846/326598/280836/280826/508292/281237/511711/504741/414922/281052/281043/493642/281040/282653/404191
GO:0009141	nucleoside triphosphate metabolic process	2/317	32/4413	0.87	0.68103787951272	0.752315885116816	505300/613448
GO:0017038	protein import	2/317	32/4413	0.87	0.68103787951272	0.752315885116816	281237/613972
GO:0017148	negative regulation of translation	2/317	32/4413	0.87	0.68103787951272	0.752315885116816	282127/404185
GO:0097530	granulocyte migration	2/317	32/4413	0.87	0.68103787951272	0.752315885116816	282331/508292
GO:1901215	negative regulation of neuron death	2/317	32/4413	0.87	0.68103787951272	0.752315885116816	282002/281043
GO:1903362	regulation of cellular protein catabolic process	3/317	48/4413	0.87	0.681093820472294	0.752315885116816	529167/282002/281040
GO:0051726	regulation of cell cycle	12/317	184/4413	0.91	0.681287657878877	0.752315885116816	511869/617047/282023/281357/280836/767586/281237/281161/508882/281043/493642/282146
GO:0007018	microtubule-based movement	4/317	64/4413	0.87	0.685457394052912	0.754385622901974	511034/100140137/524709/282146
GO:0009165	nucleotide biosynthetic process	4/317	64/4413	0.87	0.685457394052912	0.754385622901974	281357/533873/613448/280716
GO:0042692	muscle cell differentiation	4/317	64/4413	0.87	0.685457394052912	0.754385622901974	507058/404185/540868/493642
GO:0051259	protein complex oligomerization	5/317	80/4413	0.87	0.69135665319314	0.754385622901974	516087/281426/535990/282188/414922
GO:0048872	homeostasis of number of cells	3/317	49/4413	0.85	0.69470739145672	0.754385622901974	282127/280832/280826
GO:0048232	male gamete generation	7/317	111/4413	0.88	0.695515100765537	0.754385622901974	534475/517977/280832/540868/281041/510677/282401
GO:0045934	negative regulation of nucleobase-containing compound metabolic process	13/317	201/4413	0.9	0.696925951435539	0.754385622901974	282127/282885/281971/539430/532684/617525/767586/280826/281237/768240/538426/281040/282865
GO:0001508	action potential	1/317	16/4413	0.87	0.697238860305269	0.754385622901974	281040
GO:0001838	embryonic epithelial tube formation	1/317	16/4413	0.87	0.697238860305269	0.754385622901974	539430
GO:0002028	regulation of sodium ion transport	1/317	16/4413	0.87	0.697238860305269	0.754385622901974	539430
GO:0006879	cellular iron ion homeostasis	1/317	16/4413	0.87	0.697238860305269	0.754385622901974	516087
GO:0009855	determination of bilateral symmetry	1/317	16/4413	0.87	0.697238860305269	0.754385622901974	524709
GO:0030641	regulation of cellular pH	1/317	16/4413	0.87	0.697238860305269	0.754385622901974	281020
GO:0032874	positive regulation of stress-activated MAPK cascade	1/317	16/4413	0.87	0.697238860305269	0.754385622901974	280836
GO:0034446	substrate adhesion-dependent cell spreading	1/317	16/4413	0.87	0.697238860305269	0.754385622901974	281342
GO:0035036	sperm-egg recognition	1/317	16/4413	0.87	0.697238860305269	0.754385622901974	504615
GO:0035637	multicellular organismal signaling	1/317	16/4413	0.87	0.697238860305269	0.754385622901974	281040
GO:0042100	B cell proliferation	1/317	16/4413	0.87	0.697238860305269	0.754385622901974	281237
GO:0042304	regulation of fatty acid biosynthetic process	1/317	16/4413	0.87	0.697238860305269	0.754385622901974	280836
GO:0043473	pigmentation	1/317	16/4413	0.87	0.697238860305269	0.754385622901974	280832
GO:0045921	positive regulation of exocytosis	1/317	16/4413	0.87	0.697238860305269	0.754385622901974	281247
GO:0046824	positive regulation of nucleocytoplasmic transport	1/317	16/4413	0.87	0.697238860305269	0.754385622901974	281237
GO:0050688	regulation of defense response to virus	1/317	16/4413	0.87	0.697238860305269	0.754385622901974	511711
GO:0050832	defense response to fungus	1/317	16/4413	0.87	0.697238860305269	0.754385622901974	280846
GO:0051053	negative regulation of DNA metabolic process	1/317	16/4413	0.87	0.697238860305269	0.754385622901974	282865
GO:0060041	retina development in camera-type eye	1/317	16/4413	0.87	0.697238860305269	0.754385622901974	282191
GO:0071326	cellular response to monosaccharide stimulus	1/317	16/4413	0.87	0.697238860305269	0.754385622901974	286810
GO:0071331	cellular response to hexose stimulus	1/317	16/4413	0.87	0.697238860305269	0.754385622901974	286810
GO:0090207	regulation of triglyceride metabolic process	1/317	16/4413	0.87	0.697238860305269	0.754385622901974	508493
GO:1901184	regulation of ERBB signaling pathway	1/317	16/4413	0.87	0.697238860305269	0.754385622901974	529167
GO:1903051	negative regulation of proteolysis involved in cellular protein catabolic process	1/317	16/4413	0.87	0.697238860305269	0.754385622901974	282002
GO:1903312	negative regulation of mRNA metabolic process	1/317	16/4413	0.87	0.697238860305269	0.754385622901974	282127
GO:1990868	response to chemokine	1/317	16/4413	0.87	0.697238860305269	0.754385622901974	528076
GO:1990869	cellular response to chemokine	1/317	16/4413	0.87	0.697238860305269	0.754385622901974	528076
GO:0043433	negative regulation of DNA-binding transcription factor activity	2/317	33/4413	0.84	0.697462625643664	0.754385622901974	282069/282021
GO:0044770	cell cycle phase transition	5/317	81/4413	0.86	0.701907488349598	0.758304785541064	511869/617047/767586/281043/282146
GO:0048598	embryonic morphogenesis	5/317	81/4413	0.86	0.701907488349598	0.758304785541064	515834/537433/539430/540868/282865
GO:0010558	negative regulation of macromolecule biosynthetic process	13/317	202/4413	0.9	0.703742571238149	0.759842702340236	282127/282885/281971/539430/532684/617525/767586/404185/281237/768240/538426/281040/282865
GO:0006520	cellular amino acid metabolic process	6/317	97/4413	0.86	0.707425399112094	0.760707532378427	533481/282354/530101/540386/281643/282146
GO:0009260	ribonucleotide biosynthetic process	3/317	50/4413	0.84	0.707879053029449	0.760707532378427	281357/533873/280716
GO:0008203	cholesterol metabolic process	2/317	34/4413	0.82	0.713182499856959	0.760707532378427	286879/281160
GO:0017157	regulation of exocytosis	2/317	34/4413	0.82	0.713182499856959	0.760707532378427	281247/508794
GO:0034249	negative regulation of cellular amide metabolic process	2/317	34/4413	0.82	0.713182499856959	0.760707532378427	282127/404185
GO:0043409	negative regulation of MAPK cascade	2/317	34/4413	0.82	0.713182499856959	0.760707532378427	281040/282865
GO:0051403	stress-activated MAPK cascade	2/317	34/4413	0.82	0.713182499856959	0.760707532378427	282127/280836
GO:0051606	detection of stimulus	2/317	34/4413	0.82	0.713182499856959	0.760707532378427	280832/508882
GO:0060401	cytosolic calcium ion transport	2/317	34/4413	0.82	0.713182499856959	0.760707532378427	281161/281040
GO:0006914	autophagy	6/317	98/4413	0.85	0.716803839575369	0.760707532378427	515527/280836/281237/506618/616212/280760
GO:0061919	process utilizing autophagic mechanism	6/317	98/4413	0.85	0.716803839575369	0.760707532378427	515527/280836/281237/506618/616212/280760
GO:0000387	spliceosomal snRNP assembly	1/317	17/4413	0.82	0.719066306583011	0.760707532378427	522621
GO:0006695	cholesterol biosynthetic process	1/317	17/4413	0.82	0.719066306583011	0.760707532378427	281160
GO:0006940	regulation of smooth muscle contraction	1/317	17/4413	0.82	0.719066306583011	0.760707532378427	281040
GO:0007229	integrin-mediated signaling pathway	1/317	17/4413	0.82	0.719066306583011	0.760707532378427	281873
GO:0007585	respiratory gaseous exchange by respiratory system	1/317	17/4413	0.82	0.719066306583011	0.760707532378427	507398
GO:0008088	axo-dendritic transport	1/317	17/4413	0.82	0.719066306583011	0.760707532378427	511034
GO:0009124	nucleoside monophosphate biosynthetic process	1/317	17/4413	0.82	0.719066306583011	0.760707532378427	533873
GO:0009620	response to fungus	1/317	17/4413	0.82	0.719066306583011	0.760707532378427	280846
GO:0009799	specification of symmetry	1/317	17/4413	0.82	0.719066306583011	0.760707532378427	524709
GO:0015718	monocarboxylic acid transport	1/317	17/4413	0.82	0.719066306583011	0.760707532378427	280836
GO:0030433	ubiquitin-dependent ERAD pathway	1/317	17/4413	0.82	0.719066306583011	0.760707532378427	281040
GO:0032729	positive regulation of interferon-gamma production	1/317	17/4413	0.82	0.719066306583011	0.760707532378427	281857
GO:0034620	cellular response to unfolded protein	1/317	17/4413	0.82	0.719066306583011	0.760707532378427	513010
GO:0045453	bone resorption	1/317	17/4413	0.82	0.719066306583011	0.760707532378427	281135
GO:0045807	positive regulation of endocytosis	1/317	17/4413	0.82	0.719066306583011	0.760707532378427	281484
GO:0048593	camera-type eye morphogenesis	1/317	17/4413	0.82	0.719066306583011	0.760707532378427	282653
GO:0051588	regulation of neurotransmitter transport	1/317	17/4413	0.82	0.719066306583011	0.760707532378427	282030
GO:0060079	excitatory postsynaptic potential	1/317	17/4413	0.82	0.719066306583011	0.760707532378427	511034
GO:0070304	positive regulation of stress-activated protein kinase signaling cascade	1/317	17/4413	0.82	0.719066306583011	0.760707532378427	280836
GO:0071322	cellular response to carbohydrate stimulus	1/317	17/4413	0.82	0.719066306583011	0.760707532378427	286810
GO:0098930	axonal transport	1/317	17/4413	0.82	0.719066306583011	0.760707532378427	511034
GO:1901216	positive regulation of neuron death	1/317	17/4413	0.82	0.719066306583011	0.760707532378427	281237
GO:1901224	positive regulation of NIK/NF-kappaB signaling	1/317	17/4413	0.82	0.719066306583011	0.760707532378427	617047
GO:1902653	secondary alcohol biosynthetic process	1/317	17/4413	0.82	0.719066306583011	0.760707532378427	281160
GO:0015711	organic anion transport	4/317	67/4413	0.83	0.719964357244284	0.760707532378427	282354/511755/280836/516067
GO:1901293	nucleoside phosphate biosynthetic process	4/317	67/4413	0.83	0.719964357244284	0.760707532378427	281357/533873/613448/280716
GO:0009566	fertilization	3/317	51/4413	0.82	0.720612086900442	0.760707532378427	100140137/281426/504615
GO:0046390	ribose phosphate biosynthetic process	3/317	51/4413	0.82	0.720612086900442	0.760707532378427	281357/533873/280716
GO:0010563	negative regulation of phosphorus metabolic process	5/317	83/4413	0.84	0.72225477647087	0.761570758321505	512082/505908/281237/281040/282865
GO:0045936	negative regulation of phosphate metabolic process	5/317	83/4413	0.84	0.72225477647087	0.761570758321505	512082/505908/281237/281040/282865
GO:0016125	sterol metabolic process	2/317	35/4413	0.8	0.72821367024522	0.766103930190502	286879/281160
GO:0031098	stress-activated protein kinase signaling cascade	2/317	35/4413	0.8	0.72821367024522	0.766103930190502	282127/280836
GO:0099111	microtubule-based transport	2/317	35/4413	0.8	0.72821367024522	0.766103930190502	511034/524709
GO:1905475	regulation of protein localization to membrane	2/317	35/4413	0.8	0.72821367024522	0.766103930190502	524215/282146
GO:0007346	regulation of mitotic cell cycle	4/317	68/4413	0.82	0.730827738134516	0.768416168737526	511869/767586/281043/493642
GO:1901214	regulation of neuron death	3/317	52/4413	0.8	0.732910832919395	0.769292122282768	282002/281237/281043
GO:1903829	positive regulation of cellular protein localization	3/317	52/4413	0.8	0.732910832919395	0.769292122282768	524215/281237/282146
GO:2000116	regulation of cysteine-type endopeptidase activity	3/317	52/4413	0.8	0.732910832919395	0.769292122282768	282885/280846/617104
GO:0010564	regulation of cell cycle process	7/317	116/4413	0.84	0.738723075938606	0.77033120889712	511869/617047/282023/767586/281043/493642/282146
GO:0002312	B cell activation involved in immune response	1/317	18/4413	0.77	0.739324718960896	0.77033120889712	326598
GO:0007173	epidermal growth factor receptor signaling pathway	1/317	18/4413	0.77	0.739324718960896	0.77033120889712	529167
GO:0009988	cell-cell recognition	1/317	18/4413	0.77	0.739324718960896	0.77033120889712	504615
GO:0014033	neural crest cell differentiation	1/317	18/4413	0.77	0.739324718960896	0.77033120889712	512660
GO:0016126	sterol biosynthetic process	1/317	18/4413	0.77	0.739324718960896	0.77033120889712	281160
GO:0019080	viral gene expression	1/317	18/4413	0.77	0.739324718960896	0.77033120889712	282127
GO:0042310	vasoconstriction	1/317	18/4413	0.77	0.739324718960896	0.77033120889712	281040
GO:0042398	cellular modified amino acid biosynthetic process	1/317	18/4413	0.77	0.739324718960896	0.77033120889712	535630
GO:0060078	regulation of postsynaptic membrane potential	1/317	18/4413	0.77	0.739324718960896	0.77033120889712	511034
GO:0099565	chemical synaptic transmission, postsynaptic	1/317	18/4413	0.77	0.739324718960896	0.77033120889712	511034
GO:1900182	positive regulation of protein localization to nucleus	1/317	18/4413	0.77	0.739324718960896	0.77033120889712	281237
GO:1903363	negative regulation of cellular protein catabolic process	1/317	18/4413	0.77	0.739324718960896	0.77033120889712	282002
GO:0002764	immune response-regulating signaling pathway	4/317	69/4413	0.81	0.741373824065153	0.77203056811843	280846/280832/504741/281040
GO:0045088	regulation of innate immune response	2/317	36/4413	0.77	0.742573622312122	0.77240867815298	512642/280836
GO:0045930	negative regulation of mitotic cell cycle	2/317	36/4413	0.77	0.742573622312122	0.77240867815298	767586/281043
GO:0070201	regulation of establishment of protein localization	6/317	101/4413	0.83	0.743689447911965	0.773133766973439	529167/530430/280826/281237/613972/282865
GO:0001701	in utero embryonic development	4/317	70/4413	0.8	0.751604856051667	0.778498902496248	280955/613987/535310/510538
GO:1901605	alpha-amino acid metabolic process	4/317	70/4413	0.8	0.751604856051667	0.778498902496248	533481/530101/540386/282146
GO:0010605	negative regulation of macromolecule metabolic process	30/317	462/4413	0.9	0.755227201296008	0.778498902496248	282127/280955/280968/317694/100296926/525716/404172/282002/282885/507058/281971/539430/280846/532684/617525/767586/534787/530430/280826/404185/281237/768240/504615/538426/281102/617453/281040/282146/613972/282865
GO:0006937	regulation of muscle contraction	2/317	37/4413	0.75	0.756280887631795	0.778498902496248	338078/281040
GO:0009132	nucleoside diphosphate metabolic process	2/317	37/4413	0.75	0.756280887631795	0.778498902496248	613448/280716
GO:0031032	actomyosin structure organization	2/317	37/4413	0.75	0.756280887631795	0.778498902496248	281342/281136
GO:0043523	regulation of neuron apoptotic process	2/317	37/4413	0.75	0.756280887631795	0.778498902496248	282002/281043
GO:1902652	secondary alcohol metabolic process	2/317	37/4413	0.75	0.756280887631795	0.778498902496248	286879/281160
GO:1901615	organic hydroxy compound metabolic process	8/317	134/4413	0.83	0.757995172784832	0.778498902496248	510684/508493/286879/281237/505987/281161/281160/282139
GO:0001909	leukocyte mediated cytotoxicity	1/317	19/4413	0.73	0.758126553793524	0.778498902496248	280836
GO:0002695	negative regulation of leukocyte activation	1/317	19/4413	0.73	0.758126553793524	0.778498902496248	511711
GO:0002698	negative regulation of immune effector process	1/317	19/4413	0.73	0.758126553793524	0.778498902496248	511711
GO:0006635	fatty acid beta-oxidation	1/317	19/4413	0.73	0.758126553793524	0.778498902496248	282865
GO:0007498	mesoderm development	1/317	19/4413	0.73	0.758126553793524	0.778498902496248	539430
GO:0016241	regulation of macroautophagy	1/317	19/4413	0.73	0.758126553793524	0.778498902496248	280760
GO:0019827	stem cell population maintenance	1/317	19/4413	0.73	0.758126553793524	0.778498902496248	532684
GO:0030518	intracellular steroid hormone receptor signaling pathway	1/317	19/4413	0.73	0.758126553793524	0.778498902496248	767586
GO:0034637	cellular carbohydrate biosynthetic process	1/317	19/4413	0.73	0.758126553793524	0.778498902496248	281220
GO:0035082	axoneme assembly	1/317	19/4413	0.73	0.758126553793524	0.778498902496248	523187
GO:0071887	leukocyte apoptotic process	1/317	19/4413	0.73	0.758126553793524	0.778498902496248	280826
GO:0098727	maintenance of cell number	1/317	19/4413	0.73	0.758126553793524	0.778498902496248	532684
GO:2001244	positive regulation of intrinsic apoptotic signaling pathway	1/317	19/4413	0.73	0.758126553793524	0.778498902496248	281040
GO:0009314	response to radiation	6/317	103/4413	0.81	0.760571757473024	0.780575678071258	510550/517077/282354/282872/286766/282653
GO:0044262	cellular carbohydrate metabolic process	4/317	71/4413	0.78	0.761523627804447	0.781118387818129	510684/281220/505987/282865
GO:0007281	germ cell development	3/317	55/4413	0.76	0.76725827170868	0.786127115238638	534475/282023/281357
GO:0034504	protein localization to nucleus	3/317	55/4413	0.76	0.76725827170868	0.786127115238638	281237/282187/613972
GO:0097191	extrinsic apoptotic signaling pathway	2/317	38/4413	0.73	0.769354804483423	0.787223002513944	281237/281040
GO:0034976	response to endoplasmic reticulum stress	4/317	72/4413	0.77	0.771133437355576	0.787223002513944	281530/513010/281040/282139
GO:0042326	negative regulation of phosphorylation	4/317	72/4413	0.77	0.771133437355576	0.787223002513944	512082/281237/281040/282865
GO:0001678	cellular glucose homeostasis	1/317	20/4413	0.7	0.775576231182566	0.787223002513944	286810
GO:0002367	cytokine production involved in immune response	1/317	20/4413	0.7	0.775576231182566	0.787223002513944	280832
GO:0002718	regulation of cytokine production involved in immune response	1/317	20/4413	0.7	0.775576231182566	0.787223002513944	280832
GO:0006094	gluconeogenesis	1/317	20/4413	0.7	0.775576231182566	0.787223002513944	282865
GO:0006885	regulation of pH	1/317	20/4413	0.7	0.775576231182566	0.787223002513944	281020
GO:0007088	regulation of mitotic nuclear division	1/317	20/4413	0.7	0.775576231182566	0.787223002513944	493642
GO:0008361	regulation of cell size	1/317	20/4413	0.7	0.775576231182566	0.787223002513944	282653
GO:0019319	hexose biosynthetic process	1/317	20/4413	0.7	0.775576231182566	0.787223002513944	282865
GO:0030010	establishment of cell polarity	1/317	20/4413	0.7	0.775576231182566	0.787223002513944	540868
GO:0032088	negative regulation of NF-kappaB transcription factor activity	1/317	20/4413	0.7	0.775576231182566	0.787223002513944	282021
GO:0045621	positive regulation of lymphocyte differentiation	1/317	20/4413	0.7	0.775576231182566	0.787223002513944	281237
GO:1901616	organic hydroxy compound catabolic process	1/317	20/4413	0.7	0.775576231182566	0.787223002513944	505987
GO:1901800	positive regulation of proteasomal protein catabolic process	1/317	20/4413	0.7	0.775576231182566	0.787223002513944	281040
GO:1903052	positive regulation of proteolysis involved in cellular protein catabolic process	1/317	20/4413	0.7	0.775576231182566	0.787223002513944	281040
GO:0010498	proteasomal protein catabolic process	6/317	105/4413	0.8	0.776626648676133	0.787856068119107	767615/529167/282002/616212/539082/281040
GO:0018205	peptidyl-lysine modification	4/317	73/4413	0.76	0.780438040672052	0.791287796374912	532684/280841/509264/535310
GO:0072521	purine-containing compound metabolic process	6/317	106/4413	0.79	0.78434672608199	0.794814349498995	518364/514113/281972/281971/281357/280716
GO:0006753	nucleoside phosphate metabolic process	7/317	123/4413	0.79	0.791748171236829	0.795446621643791	505300/281972/281971/281357/533873/613448/280716
GO:0006352	DNA-templated transcription, initiation	1/317	21/4413	0.66	0.79177070755751	0.795446621643791	286879
GO:0007611	learning or memory	1/317	21/4413	0.66	0.79177070755751	0.795446621643791	525716
GO:0009062	fatty acid catabolic process	1/317	21/4413	0.66	0.79177070755751	0.795446621643791	282865
GO:0009581	detection of external stimulus	1/317	21/4413	0.66	0.79177070755751	0.795446621643791	280832
GO:0009582	detection of abiotic stimulus	1/317	21/4413	0.66	0.79177070755751	0.795446621643791	280832
GO:0010522	regulation of calcium ion transport into cytosol	1/317	21/4413	0.66	0.79177070755751	0.795446621643791	281040
GO:0032609	interferon-gamma production	1/317	21/4413	0.66	0.79177070755751	0.795446621643791	281857
GO:0032649	regulation of interferon-gamma production	1/317	21/4413	0.66	0.79177070755751	0.795446621643791	281857
GO:0035967	cellular response to topologically incorrect protein	1/317	21/4413	0.66	0.79177070755751	0.795446621643791	513010
GO:0043280	positive regulation of cysteine-type endopeptidase activity involved in apoptotic process	1/317	21/4413	0.66	0.79177070755751	0.795446621643791	617104
GO:0046470	phosphatidylcholine metabolic process	1/317	21/4413	0.66	0.79177070755751	0.795446621643791	282271
GO:0072527	pyrimidine-containing compound metabolic process	1/317	21/4413	0.66	0.79177070755751	0.795446621643791	533873
GO:1903313	positive regulation of mRNA metabolic process	1/317	21/4413	0.66	0.79177070755751	0.795446621643791	282127
GO:1904064	positive regulation of cation transmembrane transport	1/317	21/4413	0.66	0.79177070755751	0.795446621643791	524215
GO:0034248	regulation of cellular amide metabolic process	6/317	107/4413	0.78	0.791863937315977	0.795446621643791	282127/280955/525716/280826/404185/281237
GO:0001894	tissue homeostasis	2/317	40/4413	0.7	0.793682741981197	0.795974458638051	281135/617453
GO:0043122	regulation of I-kappaB kinase/NF-kappaB signaling	2/317	40/4413	0.7	0.793682741981197	0.795974458638051	280846/282865
GO:1901988	negative regulation of cell cycle phase transition	2/317	40/4413	0.7	0.793682741981197	0.795974458638051	767586/281043
GO:0032880	regulation of protein localization	9/317	155/4413	0.81	0.794420290184964	0.796281609797375	524215/529167/530430/280826/281237/282146/613972/282865/532546
GO:0051260	protein homooligomerization	3/317	58/4413	0.72	0.797932365865746	0.799367946842116	516087/281426/535990
GO:0048562	embryonic organ morphogenesis	2/317	41/4413	0.68	0.804977704654363	0.804323754289822	537433/539430
GO:0010608	posttranscriptional regulation of gene expression	7/317	125/4413	0.78	0.805318385215785	0.804323754289822	282127/280955/525716/617525/280826/404185/281040
GO:0006956	complement activation	1/317	22/4413	0.63	0.80680000758125	0.804323754289822	525716
GO:0016573	histone acetylation	1/317	22/4413	0.63	0.80680000758125	0.804323754289822	509264
GO:0032006	regulation of TOR signaling	1/317	22/4413	0.63	0.80680000758125	0.804323754289822	280836
GO:0046916	cellular transition metal ion homeostasis	1/317	22/4413	0.63	0.80680000758125	0.804323754289822	516087
GO:0050905	neuromuscular process	1/317	22/4413	0.63	0.80680000758125	0.804323754289822	282354
GO:0051225	spindle assembly	1/317	22/4413	0.63	0.80680000758125	0.804323754289822	529878
GO:1905897	regulation of response to endoplasmic reticulum stress	1/317	22/4413	0.63	0.80680000758125	0.804323754289822	281040
GO:0070997	neuron death	3/317	59/4413	0.71	0.807379300213836	0.804466891569897	282002/281237/281043
GO:0007017	microtubule-based process	10/317	174/4413	0.8	0.813748032116699	0.810375318419741	280968/511034/527210/100140137/282023/614904/524709/523187/529878/282146
GO:0006959	humoral immune response	2/317	42/4413	0.66	0.815720901167208	0.811220273769062	525716/280846
GO:0009259	ribonucleotide metabolic process	5/317	94/4413	0.74	0.816432630933149	0.811220273769062	281972/281971/281357/533873/280716
GO:0006475	internal protein amino acid acetylation	1/317	23/4413	0.61	0.820747718261447	0.811220273769062	509264
GO:0018393	internal peptidyl-lysine acetylation	1/317	23/4413	0.61	0.820747718261447	0.811220273769062	509264
GO:0032434	regulation of proteasomal ubiquitin-dependent protein catabolic process	1/317	23/4413	0.61	0.820747718261447	0.811220273769062	281040
GO:0035303	regulation of dephosphorylation	1/317	23/4413	0.61	0.820747718261447	0.811220273769062	281237
GO:0043401	steroid hormone mediated signaling pathway	1/317	23/4413	0.61	0.820747718261447	0.811220273769062	767586
GO:0046364	monosaccharide biosynthetic process	1/317	23/4413	0.61	0.820747718261447	0.811220273769062	282865
GO:0048639	positive regulation of developmental growth	1/317	23/4413	0.61	0.820747718261447	0.811220273769062	281161
GO:0051101	regulation of DNA binding	1/317	23/4413	0.61	0.820747718261447	0.811220273769062	281237
GO:0051261	protein depolymerization	1/317	23/4413	0.61	0.820747718261447	0.811220273769062	614904
GO:0051783	regulation of nuclear division	1/317	23/4413	0.61	0.820747718261447	0.811220273769062	493642
GO:1903305	regulation of regulated secretory pathway	1/317	23/4413	0.61	0.820747718261447	0.811220273769062	281247
GO:2000377	regulation of reactive oxygen species metabolic process	1/317	23/4413	0.61	0.820747718261447	0.811220273769062	280955
GO:0019693	ribose phosphate metabolic process	5/317	95/4413	0.73	0.823565123708481	0.813131370253654	281972/281971/281357/533873/280716
GO:0006839	mitochondrial transport	3/317	61/4413	0.68	0.825161533836342	0.813131370253654	508014/511755/281020
GO:0044772	mitotic cell cycle phase transition	3/317	61/4413	0.68	0.825161533836342	0.813131370253654	511869/767586/281043
GO:0016051	carbohydrate biosynthetic process	2/317	43/4413	0.65	0.825933025491921	0.813131370253654	281220/282865
GO:0051402	neuron apoptotic process	2/317	43/4413	0.65	0.825933025491921	0.813131370253654	282002/281043
GO:0051651	maintenance of location in cell	2/317	43/4413	0.65	0.825933025491921	0.813131370253654	281161/281626
GO:0006417	regulation of translation	5/317	96/4413	0.73	0.830473116255673	0.813131370253654	282127/280955/525716/280826/404185
GO:0045786	negative regulation of cell cycle	3/317	62/4413	0.67	0.833516115100422	0.813131370253654	281357/767586/281043
GO:0000413	protein peptidyl-prolyl isomerization	1/317	24/4413	0.58	0.833691447945074	0.813131370253654	535310
GO:0006664	glycolipid metabolic process	1/317	24/4413	0.58	0.833691447945074	0.813131370253654	504583
GO:0007009	plasma membrane organization	1/317	24/4413	0.58	0.833691447945074	0.813131370253654	493642
GO:0007218	neuropeptide signaling pathway	1/317	24/4413	0.58	0.833691447945074	0.813131370253654	282248
GO:0009142	nucleoside triphosphate biosynthetic process	1/317	24/4413	0.58	0.833691447945074	0.813131370253654	613448
GO:0010906	regulation of glucose metabolic process	1/317	24/4413	0.58	0.833691447945074	0.813131370253654	282865
GO:0031398	positive regulation of protein ubiquitination	1/317	24/4413	0.58	0.833691447945074	0.813131370253654	281040
GO:0036503	ERAD pathway	1/317	24/4413	0.58	0.833691447945074	0.813131370253654	281040
GO:0043244	regulation of protein-containing complex disassembly	1/317	24/4413	0.58	0.833691447945074	0.813131370253654	614904
GO:0043648	dicarboxylic acid metabolic process	1/317	24/4413	0.58	0.833691447945074	0.813131370253654	533481
GO:0044106	cellular amine metabolic process	1/317	24/4413	0.58	0.833691447945074	0.813131370253654	282146
GO:0044264	cellular polysaccharide metabolic process	1/317	24/4413	0.58	0.833691447945074	0.813131370253654	281220
GO:0051209	release of sequestered calcium ion into cytosol	1/317	24/4413	0.58	0.833691447945074	0.813131370253654	281161
GO:1901264	carbohydrate derivative transport	1/317	24/4413	0.58	0.833691447945074	0.813131370253654	506687
GO:1903509	liposaccharide metabolic process	1/317	24/4413	0.58	0.833691447945074	0.813131370253654	504583
GO:2000058	regulation of ubiquitin-dependent protein catabolic process	1/317	24/4413	0.58	0.833691447945074	0.813131370253654	281040
GO:2001056	positive regulation of cysteine-type endopeptidase activity	1/317	24/4413	0.58	0.833691447945074	0.813131370253654	617104
GO:0060341	regulation of cellular localization	8/317	146/4413	0.76	0.834938443896394	0.813917651639123	282127/524215/281247/281237/281040/282146/613972/282865
GO:0051054	positive regulation of DNA metabolic process	2/317	44/4413	0.63	0.83563465487995	0.814166468356857	280826/281161
GO:0033043	regulation of organelle organization	12/317	210/4413	0.8	0.836963868220351	0.815031437296522	280968/508014/527210/281342/614904/281136/535077/617104/280760/281096/493642/282139
GO:0044248	cellular catabolic process	29/317	471/4413	0.86	0.843267882541886	0.81793361374577	282127/280955/767615/515527/515834/533481/505300/529167/282002/508493/282271/281972/281971/280843/286879/280836/280826/281237/505987/506618/616212/508882/539082/540386/280760/540868/281040/282146/282865
GO:1903827	regulation of cellular protein localization	5/317	98/4413	0.71	0.843631279962229	0.81793361374577	524215/281237/282146/613972/282865
GO:0043281	regulation of cysteine-type endopeptidase activity involved in apoptotic process	2/317	45/4413	0.62	0.844846160060311	0.81793361374577	282885/617104
GO:0072593	reactive oxygen species metabolic process	2/317	45/4413	0.62	0.844846160060311	0.81793361374577	280955/510688
GO:0090501	RNA phosphodiester bond hydrolysis	2/317	45/4413	0.62	0.844846160060311	0.81793361374577	280930/282340
GO:0040008	regulation of growth	6/317	115/4413	0.73	0.844955283641453	0.81793361374577	507058/404070/404185/281237/281793/281161
GO:0000956	nuclear-transcribed mRNA catabolic process	1/317	25/4413	0.56	0.845703252684516	0.81793361374577	282127
GO:0001824	blastocyst development	1/317	25/4413	0.56	0.845703252684516	0.81793361374577	510538
GO:0009308	amine metabolic process	1/317	25/4413	0.56	0.845703252684516	0.81793361374577	282146
GO:0018394	peptidyl-lysine acetylation	1/317	25/4413	0.56	0.845703252684516	0.81793361374577	509264
GO:0043154	negative regulation of cysteine-type endopeptidase activity involved in apoptotic process	1/317	25/4413	0.56	0.845703252684516	0.81793361374577	282885
GO:0097553	calcium ion transmembrane import into cytosol	1/317	25/4413	0.56	0.845703252684516	0.81793361374577	281161
GO:1901222	regulation of NIK/NF-kappaB signaling	1/317	25/4413	0.56	0.845703252684516	0.81793361374577	617047
GO:0001933	negative regulation of protein phosphorylation	3/317	64/4413	0.65	0.849201670030722	0.820457588605517	281237/281040/282865
GO:0032386	regulation of intracellular transport	3/317	64/4413	0.65	0.849201670030722	0.820457588605517	281237/613972/282865
GO:0090305	nucleic acid phosphodiester bond hydrolysis	4/317	82/4413	0.68	0.85123805259302	0.821826360428008	282127/280930/282340/280826
GO:0006402	mRNA catabolic process	2/317	46/4413	0.61	0.853587628864008	0.821826360428008	282127/280955
GO:0009152	purine ribonucleotide biosynthetic process	2/317	46/4413	0.61	0.853587628864008	0.821826360428008	281357/280716
GO:0010948	negative regulation of cell cycle process	2/317	46/4413	0.61	0.853587628864008	0.821826360428008	767586/281043
GO:0031400	negative regulation of protein modification process	5/317	100/4413	0.7	0.855939820238622	0.821826360428008	280968/282002/281237/281040/282865
GO:0048568	embryonic organ development	3/317	65/4413	0.64	0.85655272759943	0.821826360428008	537433/539430/280832
GO:0002705	positive regulation of leukocyte mediated immunity	1/317	26/4413	0.54	0.856850032287754	0.821826360428008	280832
GO:0018208	peptidyl-proline modification	1/317	26/4413	0.54	0.856850032287754	0.821826360428008	535310
GO:0048284	organelle fusion	1/317	26/4413	0.54	0.856850032287754	0.821826360428008	493642
GO:0061025	membrane fusion	1/317	26/4413	0.54	0.856850032287754	0.821826360428008	493642
GO:0097305	response to alcohol	1/317	26/4413	0.54	0.856850032287754	0.821826360428008	281203
GO:0099173	postsynapse organization	1/317	26/4413	0.54	0.856850032287754	0.821826360428008	511034
GO:1901607	alpha-amino acid biosynthetic process	1/317	26/4413	0.54	0.856850032287754	0.821826360428008	282146
GO:1903364	positive regulation of cellular protein catabolic process	1/317	26/4413	0.54	0.856850032287754	0.821826360428008	281040
GO:0009607	response to biotic stimulus	17/317	293/4413	0.81	0.857772187165601	0.822283661960138	282127/280955/512642/541148/280858/280846/280836/280826/508292/281237/511711/508882/504741/281052/281043/281040/282653
GO:0007249	I-kappaB kinase/NF-kappaB signaling	2/317	47/4413	0.59	0.861878801819043	0.825363298968444	280846/282865
GO:0060249	anatomical structure homeostasis	2/317	47/4413	0.59	0.861878801819043	0.825363298968444	281135/617453
GO:0022402	cell cycle process	12/317	216/4413	0.77	0.863042644606717	0.825742025159959	280968/511869/617047/282023/767586/777596/540868/281043/529878/493642/282146/282142
GO:0000226	microtubule cytoskeleton organization	6/317	119/4413	0.7	0.867082643543189	0.825742025159959	280968/527210/282023/614904/523187/529878
GO:0002768	immune response-regulating cell surface receptor signaling pathway	1/317	27/4413	0.52	0.867193898201769	0.825742025159959	280832
GO:0005976	polysaccharide metabolic process	1/317	27/4413	0.52	0.867193898201769	0.825742025159959	281220
GO:0010675	regulation of cellular carbohydrate metabolic process	1/317	27/4413	0.52	0.867193898201769	0.825742025159959	282865
GO:0010970	transport along microtubule	1/317	27/4413	0.52	0.867193898201769	0.825742025159959	511034
GO:0031929	TOR signaling	1/317	27/4413	0.52	0.867193898201769	0.825742025159959	280836
GO:0032872	regulation of stress-activated MAPK cascade	1/317	27/4413	0.52	0.867193898201769	0.825742025159959	280836
GO:0042177	negative regulation of protein catabolic process	1/317	27/4413	0.52	0.867193898201769	0.825742025159959	282002
GO:0071621	granulocyte chemotaxis	1/317	27/4413	0.52	0.867193898201769	0.825742025159959	508292
GO:2001236	regulation of extrinsic apoptotic signaling pathway	1/317	27/4413	0.52	0.867193898201769	0.825742025159959	281040
GO:0009117	nucleotide metabolic process	6/317	120/4413	0.7	0.872187737238749	0.830069067344962	281972/281971/281357/533873/613448/280716
GO:0120035	regulation of plasma membrane bounded cell projection organization	4/317	86/4413	0.65	0.875917464240841	0.830069394794511	280955/527210/281136/281040
GO:0002244	hematopoietic progenitor cell differentiation	1/317	28/4413	0.5	0.876792515226401	0.830069394794511	768240
GO:0006473	protein acetylation	1/317	28/4413	0.5	0.876792515226401	0.830069394794511	509264
GO:0007565	female pregnancy	1/317	28/4413	0.5	0.876792515226401	0.830069394794511	404185
GO:0009755	hormone-mediated signaling pathway	1/317	28/4413	0.5	0.876792515226401	0.830069394794511	767586
GO:0010950	positive regulation of endopeptidase activity	1/317	28/4413	0.5	0.876792515226401	0.830069394794511	617104
GO:0030705	cytoskeleton-dependent intracellular transport	1/317	28/4413	0.5	0.876792515226401	0.830069394794511	511034
GO:0031333	negative regulation of protein-containing complex assembly	1/317	28/4413	0.5	0.876792515226401	0.830069394794511	282331
GO:0070302	regulation of stress-activated protein kinase signaling cascade	1/317	28/4413	0.5	0.876792515226401	0.830069394794511	280836
GO:0031396	regulation of protein ubiquitination	2/317	49/4413	0.57	0.87718717273732	0.830069394794511	282002/281040
GO:0051707	response to other organism	16/317	283/4413	0.79	0.877233038742234	0.830069394794511	282127/280955/512642/541148/280858/280846/280836/280826/508292/281237/511711/504741/281052/281043/281040/282653
GO:1901137	carbohydrate derivative biosynthetic process	7/317	138/4413	0.71	0.877583059125964	0.830069394794511	282121/504583/281357/281220/530101/533873/280716
GO:0043207	response to external biotic stimulus	16/317	284/4413	0.78	0.880526107521794	0.832426654050841	282127/280955/512642/541148/280858/280846/280836/280826/508292/281237/511711/504741/281052/281043/281040/282653
GO:0006006	glucose metabolic process	2/317	50/4413	0.56	0.884241677725148	0.833051870539936	613972/282865
GO:0006164	purine nucleotide biosynthetic process	2/317	50/4413	0.56	0.884241677725148	0.833051870539936	281357/280716
GO:0033554	cellular response to stress	23/317	394/4413	0.81	0.884554182148126	0.833051870539936	282127/510550/281530/617047/516087/282021/282885/280836/530430/280826/506618/280795/281160/617104/522462/511767/538426/513010/615934/281040/282653/613972/282139
GO:0002706	regulation of lymphocyte mediated immunity	1/317	29/4413	0.48	0.885699418914709	0.833051870539936	280836
GO:0030308	negative regulation of cell growth	1/317	29/4413	0.48	0.885699418914709	0.833051870539936	507058
GO:0030534	adult behavior	1/317	29/4413	0.48	0.885699418914709	0.833051870539936	280836
GO:0043624	cellular protein complex disassembly	1/317	29/4413	0.48	0.885699418914709	0.833051870539936	614904
GO:1903322	positive regulation of protein modification by small protein conjugation or removal	1/317	29/4413	0.48	0.885699418914709	0.833051870539936	281040
GO:1990542	mitochondrial transmembrane transport	1/317	29/4413	0.48	0.885699418914709	0.833051870539936	511755
GO:2001235	positive regulation of apoptotic signaling pathway	1/317	29/4413	0.48	0.885699418914709	0.833051870539936	281040
GO:0031344	regulation of cell projection organization	4/317	88/4413	0.63	0.886877479103267	0.833414638285556	280955/527210/281136/281040
GO:0072657	protein localization to membrane	5/317	106/4413	0.66	0.88811797218707	0.833414638285556	524215/535990/280753/282146/282865
GO:0051052	regulation of DNA metabolic process	3/317	70/4413	0.6	0.888793473001737	0.833414638285556	280826/281161/282865
GO:0051607	defense response to virus	3/317	70/4413	0.6	0.888793473001737	0.833414638285556	280826/281237/511711
GO:0060271	cilium assembly	3/317	70/4413	0.6	0.888793473001737	0.833414638285556	534475/535077/523187
GO:0140546	defense response to symbiont	3/317	70/4413	0.6	0.888793473001737	0.833414638285556	280826/281237/511711
GO:0051603	proteolysis involved in cellular protein catabolic process	8/317	158/4413	0.7	0.891347791816965	0.83538553398181	767615/515834/529167/282002/616212/508882/539082/281040
GO:0046031	ADP metabolic process	1/317	30/4413	0.46	0.893964310384608	0.836988043351448	280716
GO:0090316	positive regulation of intracellular protein transport	1/317	30/4413	0.46	0.893964310384608	0.836988043351448	281237
GO:0061024	membrane organization	8/317	159/4413	0.7	0.895225487816064	0.837527552378549	508014/616523/281342/508794/615934/493642/281020/282139
GO:1901575	organic substance catabolic process	29/317	490/4413	0.82	0.895447787329244	0.837527552378549	282127/280955/518364/514113/767615/515834/533481/505300/529167/282002/508493/282271/281972/281971/280843/286879/280826/281237/505987/506618/281161/616212/508882/539082/540386/540868/281040/282146/282865
GO:0009150	purine ribonucleotide metabolic process	4/317	90/4413	0.62	0.896986147571621	0.838541613772484	281972/281971/281357/280716
GO:0044706	multi-multicellular organism process	1/317	31/4413	0.45	0.901633330144608	0.842184453607737	404185
GO:1901565	organonitrogen compound catabolic process	17/317	307/4413	0.77	0.902105953196944	0.842184453607737	767615/515834/533481/529167/282002/282271/281972/281971/281237/506618/281161/616212/508882/539082/540386/281040/282146
GO:0098542	defense response to other organism	12/317	227/4413	0.74	0.902251315150683	0.842184453607737	280955/512642/541148/280858/280846/280836/280826/508292/281237/511711/504741/282653
GO:0140694	non-membrane-bounded organelle assembly	3/317	73/4413	0.57	0.904882241834359	0.844213426333058	617525/614834/529878
GO:0048285	organelle fission	4/317	92/4413	0.61	0.906294315590877	0.845103790295799	777596/280760/540868/493642
GO:1901135	carbohydrate derivative metabolic process	13/317	245/4413	0.74	0.907551261243551	0.845373773847577	282121/504583/281972/281971/281357/534787/281237/281220/530101/281161/533873/280760/280716
GO:0009135	purine nucleoside diphosphate metabolic process	1/317	32/4413	0.44	0.908749312423056	0.845373773847577	280716
GO:0009179	purine ribonucleoside diphosphate metabolic process	1/317	32/4413	0.44	0.908749312423056	0.845373773847577	280716
GO:0009185	ribonucleoside diphosphate metabolic process	1/317	32/4413	0.44	0.908749312423056	0.845373773847577	280716
GO:0072522	purine-containing compound biosynthetic process	2/317	54/4413	0.52	0.908873200703004	0.845373773847577	281357/280716
GO:0045087	innate immune response	8/317	164/4413	0.68	0.912920334342483	0.848710588030272	280955/512642/541148/280858/280846/280836/508292/281237
GO:1903311	regulation of mRNA metabolic process	2/317	55/4413	0.51	0.914217160287695	0.849260748748551	282127/280955
GO:0006165	nucleoside diphosphate phosphorylation	1/317	33/4413	0.42	0.915352021384912	0.849260748748551	613448
GO:0046939	nucleotide phosphorylation	1/317	33/4413	0.42	0.915352021384912	0.849260748748551	613448
GO:0051028	mRNA transport	1/317	33/4413	0.42	0.915352021384912	0.849260748748551	282127
GO:0006790	sulfur compound metabolic process	3/317	76/4413	0.55	0.918842529802565	0.851643308641777	513433/509150/280760
GO:0044782	cilium organization	3/317	76/4413	0.55	0.918842529802565	0.851643308641777	534475/535077/523187
GO:0001505	regulation of neurotransmitter levels	1/317	34/4413	0.41	0.921478370522123	0.852374782141021	282030
GO:0006109	regulation of carbohydrate metabolic process	1/317	34/4413	0.41	0.921478370522123	0.852374782141021	282865
GO:0006836	neurotransmitter transport	1/317	34/4413	0.41	0.921478370522123	0.852374782141021	282030
GO:0022904	respiratory electron transport chain	1/317	34/4413	0.41	0.921478370522123	0.852374782141021	768074
GO:0006163	purine nucleotide metabolic process	4/317	96/4413	0.58	0.922707627109407	0.853084457185726	281972/281971/281357/280716
GO:0006401	RNA catabolic process	2/317	57/4413	0.49	0.924036271109985	0.853885263962338	282127/280955
GO:0000910	cytokinesis	1/317	35/4413	0.4	0.92716262641262	0.855917498277756	282142
[truncated: 117 more rows]
