# Supplementary material for: Weighted Gene Co-Expression Network Analysis Identifies Key Modules and Central Genes Associated With Bovine Subcutaneous Adipose Tissue
Source: Front Vet Sci. 2022 Jun 22;9:914848. doi: 10.3389/fvets.2022.914848 (PMC9257221; doi:10.3389/fvets.2022.914848)
Supplement: Supplementary file 1 [file Data_Sheet_1.ZIP › supplementary table/supplementary table 6-enrich_KEGG.xls]

ID	Description	GeneRatio	BgRatio	enrich_factor	pvalue	qvalue	geneID
bta04512	ECM-receptor interaction	23/563	78/6840	3.58	3.36388250426386e-08	8.07331801023327e-06	282654/540664/504323/338092/281530/281499/532572/520167/529670/281873/523755/444872/522692/504977/281439/530657/282194/511422/508632/282191/282188/282187/281052
bta04510	Focal adhesion	38/563	189/6840	2.44	1.48816481989501e-07	1.78579778387401e-05	282121/783645/282654/540664/504323/338092/281530/281499/533455/517456/282002/537654/282301/525931/540106/505908/513432/534526/505964/531391/532572/520167/529670/280831/281873/523755/281165/530657/282194/511422/508632/282191/282188/282187/493642/281040/281020/100137872
bta04360	Axon guidance	33/563	177/6840	2.27	5.713563409151e-06	0.000370887177660298	508008/407151/282100/512892/519843/539452/615883/614707/518458/516019/506636/100299041/531141/512660/537777/100337359/512924/527349/504294/513432/534526/787473/537455/787961/539369/505964/531391/112441487/525767/516017/537176/540595/540876
bta04024	cAMP signaling pathway	37/563	210/6840	2.14	6.18145296100497e-06	0.000370887177660298	511094/537376/282459/519037/536636/533048/511224/505964/531391/286879/281900/280831/512167/616000/100295209/617578/281793/513785/281773/281172/280795/526221/534129/513010/513105/281701/408013/408015/617701/282146/100137872/282133/319095/535017/505740/788151/535603
bta04151	PI3K-Akt signaling pathway	51/563	337/6840	1.84	1.1251994568299e-05	0.000450347892312552	286862/282121/282654/540664/504323/338092/281530/281499/505915/505353/509080/533130/282301/525931/540106/505908/505824/531391/539738/281136/532572/520167/529670/281885/280832/281873/523755/280826/281203/513340/281769/281768/616885/281161/326285/281160/281096/534129/513010/513105/530657/282194/511422/508632/282191/282188/282187/617701/281020/617915/100137872
bta05030	Cocaine addiction	14/563	46/6840	3.7	1.12586973078138e-05	0.000450347892312552	788410/281453/282459/280831/616000/100295209/100139799/281793/540819/534129/513010/513105/617701/505740
bta04925	Aldosterone synthesis and secretion	21/563	93/6840	2.74	1.51471539211251e-05	0.000519330991581433	533270/282002/281971/533048/286879/519188/281793/523665/281741/534129/513010/513105/526873/282412/408013/408015/282146/535017/505740/788151/535603
bta05031	Amphetamine addiction	16/563	64/6840	3.04	4.19448907426921e-05	0.00125834672228076	788410/282002/282459/280831/616000/100295209/281793/540819/280795/534129/513010/513105/408013/408015/519403/505740
bta04923	Regulation of lipolysis in adipocytes	14/563	52/6840	3.27	5.22411055723097e-05	0.00139309614859493	282023/508493/520598/533048/505290/286879/281793/615498/100137872/282133/535017/505740/788151/535603
bta04933	AGE-RAGE signaling pathway in diabetic complications	20/563	96/6840	2.53	8.20079875917726e-05	0.00196819170220254	282121/515125/281375/281484/519037/511224/282872/531391/280831/280826/506618/407125/508632/282191/510833/282188/282187/281043/281020/100137872
bta04724	Glutamatergic synapse	21/563	107/6840	2.38	0.00013561256417528	0.00295881958200611	282100/523673/282354/512428/282002/505485/531391/616000/100295209/532553/281203/513340/281793/281199/408013/408015/282648/535017/505740/788151/535603
bta05200	Pathways in cancer	64/563	500/6840	1.56	0.000184760862040493	0.00369521724080986	538720/508008/445420/539337/282121/515125/538628/282023/282331/507948/282002/282301/540106/505908/534661/536128/789485/767866/282872/531391/536328/539738/281136/532572/520167/529670/280833/281885/280832/538808/280831/280826/281247/282452/281857/281237/505642/281203/513340/281793/510255/445416/539144/506618/280795/281769/281768/616885/281161/326285/281160/540313/537176/508632/282191/281020/511220/…
bta04713	Circadian entrainment	18/563	87/6840	2.51	0.000202240664668553	0.00373367380926559	537376/507449/282002/512237/516318/531391/281203/513340/281793/280795/282412/408013/408015/319095/535017/505740/788151/535603
bta04926	Relaxin signaling pathway	22/563	123/6840	2.17	0.000382025297316378	0.0065490050968522	282121/533455/282872/531391/280831/281203/513340/281793/280795/534129/513010/513105/508632/282191/510833/282188/282187/100137872/535017/505740/788151/535603
bta04014	Ras signaling pathway	33/563	222/6840	1.81	0.000570528036547472	0.00875258865865185	282121/533455/522344/524957/512872/282532/282002/519037/505485/282301/525931/540106/505908/513432/534526/505824/531391/100138565/281885/280832/281203/513340/281769/281768/616885/281161/326285/281160/540313/617701/617915/100137872/540876
bta04514	Cell adhesion molecules	23/563	135/6840	2.07	0.00058350591057679	0.00875258865865185	282662/281484/536092/787473/537808/530042/112441487/525767/516017/513412/616926/281705/617453/101907895/282184/506545/414922/525796/613644/281051/508656/531178/281614
bta04928	Parathyroid hormone synthesis, secretion and action	19/563	104/6840	2.22	0.00071753561935818	0.0101299146262331	282880/282002/536622/282886/531391/536328/281793/280795/281768/407125/534129/513010/513105/281020/511220/535017/505740/788151/535603
bta05165	Human papillomavirus infection	42/563	311/6840	1.64	0.00084030252773277	0.0109142448140812	538720/508008/445420/539337/282654/540664/504323/338092/281530/281499/517456/282023/282331/505915/536128/789485/767866/505267/531391/521194/532572/520167/529670/281873/523755/617638/507480/281793/445416/506618/534129/513010/513105/530657/282194/511422/508632/282191/282188/282187/526572/100137872
bta04015	Rap1 signaling pathway	30/563	200/6840	1.82	0.00086404438111476	0.0109142448140812	282121/281530/513625/533270/282002/519037/508874/282301/525931/540106/505908/531391/539738/281136/281885/280832/281793/281769/281768/616885/281161/326285/281160/533670/617915/100137872/535017/505740/788151/535603
bta04340	Hedgehog signaling pathway	12/563	53/6840	2.75	0.000995687283777762	0.0118756316498045	507948/615688/538808/618833/768006/510255/540336/280834/282874/525833/768234/281020
bta05143	African trypanosomiasis	9/563	33/6840	3.31	0.00103911776935789	0.0118756316498045	510889/281484/282002/529670/280833/280826/281857/281237/506281
bta04927	Cortisol synthesis and secretion	13/563	61/6840	2.59	0.00113658421121026	0.0123991004859301	519188/281793/281741/534129/513010/513105/282412/408013/408015/535017/505740/788151/535603
bta04072	Phospholipase D signaling pathway	23/563	143/6840	1.95	0.00132024386552702	0.0137764577272384	533455/505485/537654/282301/525931/540106/505908/531987/531391/539738/281136/281885/280832/281793/506315/508794/517887/100137872/507456/535017/505740/788151/535603
bta04022	cGMP-PKG signaling pathway	25/563	161/6840	1.89	0.00139005295796851	0.0139005295796851	407151/281972/536636/281971/281357/533048/511224/505964/531391/280833/534568/281918/281773/534129/513010/513105/408013/408015/282146/100137872/282133/535017/505740/788151/535603
bta04934	Cushing syndrome	23/563	148/6840	1.89	0.0021058973863187	0.0197087652384836	538720/508008/445420/539337/507449/531391/506805/508330/519188/281793/445416/281741/534129/513010/513105/282412/408013/408015/526572/535017/505740/788151/535603
bta05206	MicroRNAs in cancer	24/563	157/6840	1.86	0.00213511623416905	0.0197087652384836	784747/535183/280955/282654/540664/282094/281530/282023/282002/282301/540106/505908/536128/789485/767866/282886/531391/281873/517559/281769/613318/281020/526572/540876
bta04924	Renin secretion	13/563	66/6840	2.39	0.0024191095454933	0.0215031959599405	282331/536636/281969/533048/281793/507504/408013/408015/282653/282133/319095/505740/509484
bta05146	Amoebiasis	16/563	91/6840	2.14	0.00277865797061419	0.0229944041008485	783645/282002/532572/520167/529670/280826/281857/281237/281793/508632/282191/510833/282188/282187/516046/509004
bta04911	Insulin secretion	15/563	83/6840	2.2	0.00282943870463761	0.0229944041008485	537376/282002/534568/281793/281773/534129/513010/513105/408013/408015/319095/535017/505740/788151/535603
bta04020	Calcium signaling pathway	31/563	225/6840	1.67	0.00287430051260606	0.0229944041008485	282121/537376/282002/519037/282301/525931/540106/505908/281969/539126/505824/514345/281900/512167/281793/281769/281768/616885/281161/326285/281160/526221/526873/282412/408013/408015/282648/282146/535017/788151/535603
bta03320	PPAR signaling pathway	14/563	76/6840	2.24	0.00322041440380167	0.0242886032154524	504625/514427/535727/280924/107131384/520598/280843/505987/281052/615498/509963/282865/506059/536628
bta05224	Breast cancer	22/563	144/6840	1.86	0.00323848042872699	0.0242886032154524	538720/508008/445420/539337/533455/536128/789485/767866/531391/536328/280832/280831/445416/539144/280795/281768/616885/281161/326285/281160/526572/100137872
bta04974	Protein digestion and absorption	17/563	103/6840	2.01	0.00412400187575289	0.0287538448361565	527762/281773/280781/528454/538564/530657/282194/511422/507881/538590/100848491/508632/282191/510833/282188/282187/100139730
bta04913	Ovarian steroidogenesis	10/563	47/6840	2.58	0.00419326903860616	0.0287538448361565	282023/505485/281900/281793/281172/282870/535017/505740/788151/535603
bta05144	Malaria	10/563	47/6840	2.58	0.00419326903860616	0.0287538448361565	504323/338092/281530/281484/280826/281237/281096/281052/281043/528076
bta04726	Serotonergic synapse	17/563	104/6840	1.99	0.00456494672828985	0.030432978188599	282100/100336620/282023/282002/505485/531391/512167/281203/513340/281793/539175/408013/408015/282648/282139/787450/505740
bta05205	Proteoglycans in cancer	27/563	196/6840	1.67	0.0052395501025237	0.0337237598033278	538720/508008/445420/539337/782170/282094/281530/517456/282002/519037/282872/531391/280847/281873/281857/444872/445416/281165/281768/281161/280760/515200/282188/282187/493642/281040/100137872
bta04916	Melanogenesis	16/563	97/6840	2	0.00533959530219356	0.0337237598033278	538720/508008/445420/539337/282002/531391/281885/280832/281793/445416/513010/513105/535017/505740/788151/535603
bta04540	Gap junction	14/563	81/6840	2.1	0.00583899476963668	0.0359322755054565	535605/404053/282002/282301/525931/540106/505908/531391/281136/281793/535017/505740/788151/535603
bta01522	Endocrine resistance	15/563	90/6840	2.02	0.00623792387675268	0.0374275432605161	533455/536128/789485/767866/282872/531391/280831/281793/280795/281020/100137872/535017/505740/788151/535603
bta04725	Cholinergic synapse	17/563	108/6840	1.91	0.00673197185340975	0.0392271447982391	282002/531391/281203/513340/280795/534129/513010/513105/408013/408015/282648/281020/100137872/535017/505740/788151/535603
bta04921	Oxytocin signaling pathway	21/563	144/6840	1.77	0.00686475033969184	0.0392271447982391	537376/282023/282002/504219/505485/281357/533048/511224/505964/531391/280831/281793/280795/509084/526873/408013/408015/535017/505740/788151/535603
bta04727	GABAergic synapse	14/563	84/6840	2.02	0.00809294608575746	0.045169931641437	514339/512495/282002/281203/513340/281199/513785/408013/408015/282648/535017/505740/788151/535603
bta04640	Hematopoietic cell lineage	14/563	85/6840	2	0.00898103408859932	0.0489874586650872	281885/280832/281873/618294/280826/522692/504977/281096/407126/281052/281051/516046/509004/404191
bta05032	Morphine addiction	14/563	86/6840	1.98	0.00994426153818213	0.0530360615369714	282002/536636/281971/281969/281203/513340/281793/513785/282648/282133/535017/505740/788151/535603
bta01521	EGFR tyrosine kinase inhibitor resistance	13/563	78/6840	2.02	0.0105147658564773	0.0548596479468382	533455/282002/282301/525931/540106/505908/531391/280826/504526/281769/281161/281020/100137872
bta04371	Apelin signaling pathway	19/563	132/6840	1.75	0.0112794042990735	0.0575969581229284	281499/515125/281375/537376/504219/520598/789485/531391/286879/517559/281203/513340/407125/281103/100137872/535017/505740/788151/535603
bta04918	Thyroid hormone synthesis	12/563	71/6840	2.05	0.012290994517495	0.0614549725874748	282002/534661/523311/281793/281773/534129/513010/513105/535017/505740/788151/535603
bta04728	Dopaminergic synapse	18/563	125/6840	1.75	0.0133791101365887	0.0655303353628834	517795/788410/282002/505915/282459/281203/513340/281793/280795/526221/534129/513010/513105/408013/408015/282648/100137872/505740
bta04310	Wnt signaling pathway	21/563	156/6840	1.64	0.0165016061264502	0.0784431879562432	538720/508008/445420/539337/511478/282880/515125/282069/518004/510821/282002/537192/785152/789390/511224/536328/280831/445416/539144/768234/526572
bta04330	Notch signaling pathway	10/563	57/6840	2.13	0.0166691774407017	0.0784431879562432	511478/510973/536128/789485/767866/538549/505267/521194/407215/512873
bta00730	Thiamine metabolism	4/563	13/6840	3.74	0.0178068502609696	0.0821854627429367	280994/615606/613448/280716
bta04211	Longevity regulating pathway	13/563	86/6840	1.84	0.0227464300044558	0.10300270190697	504219/506618/534129/513010/513105/509084/100137872/407234/282865/535017/505740/788151/535603
bta04929	GnRH secretion	10/563	60/6840	2.02	0.0233378094721631	0.103723597654058	282100/281499/282002/531391/538255/513785/282412/408013/408015/100137872
bta05034	Alcoholism	21/563	162/6840	1.57	0.0242519110818763	0.103994024650908	788410/533455/282459/505824/531391/509843/517559/104975679/615091/616000/100295209/281203/513340/281793/540819/534129/513010/513105/509084/617701/505740
bta05218	Melanoma	11/563	69/6840	1.94	0.0242652724185453	0.103994024650908	282301/525931/540106/505908/531391/281768/616885/281161/326285/281160/100137872
bta05207	Chemical carcinogenesis - receptor activation	23/563	182/6840	1.54	0.0248610064380813	0.104677921844553	517953/282002/531391/280831/505642/281793/280795/616885/281161/326285/282870/534129/513010/513105/408013/408015/282648/281020/100137872/535017/505740/788151/535603
bta04270	Vascular smooth muscle contraction	18/563	134/6840	1.63	0.0257174382457243	0.106416985844376	504230/282002/505485/281357/533048/505964/531391/534568/281918/281793/408013/408015/511220/280713/535017/505740/788151/535603
bta04010	MAPK signaling pathway	33/563	285/6840	1.41	0.0273750806096298	0.108751495968401	282121/517953/524957/282002/505485/282301/525931/540106/505908/505824/511224/537598/618893/531391/281885/280832/280831/280795/281165/281769/281768/616885/281161/326285/281160/539175/282412/408013/408015/282648/617701/617915/100137872
bta04152	AMPK signaling pathway	16/563	116/6840	1.68	0.0274993095348421	0.108751495968401	539361/280924/504219/505915/286879/280836/506618/281152/534129/513010/513105/281052/509084/100137872/407234/282865
bta04810	Regulation of actin cytoskeleton	25/563	204/6840	1.49	0.0279524804551636	0.108751495968401	783645/517456/537654/508874/282301/525931/540106/505908/513432/534526/505964/531391/539738/281136/280833/281873/523755/535077/281769/281768/616885/281161/326285/281160/526572
bta04710	Circadian rhythm	6/563	29/6840	2.51	0.0280941364585037	0.108751495968401	527470/504219/512237/516318/768234/509058
bta05321	Inflammatory bowel disease	10/563	62/6840	1.96	0.0287388616353546	0.109481377658494	515125/527470/511224/280831/280826/407221/281247/282452/281857/281237
bta04915	Estrogen signaling pathway	17/563	127/6840	1.63	0.0305379442021698	0.114517290758137	533455/282872/531391/788424/280831/281793/513785/280795/534129/513010/513105/281020/100137872/535017/505740/788151/535603
bta04972	Pancreatic secretion	13/563	91/6840	1.74	0.0344746545156965	0.125411907530439	282100/282360/537376/282002/281793/281773/528454/507504/282146/535017/505740/788151/535603
bta04670	Leukocyte transendothelial migration	15/563	110/6840	1.66	0.0351535708203764	0.125411907530439	783645/614712/517456/282002/281346/505964/282872/513412/616926/617453/101907895/282184/506545/414922/613644
bta04935	Growth hormone synthesis, secretion and action	15/563	110/6840	1.66	0.0351535708203764	0.125411907530439	533455/282002/531391/281793/280795/534129/513010/513105/408013/408015/100137872/535017/505740/788151/535603
bta04550	Signaling pathways regulating pluripotency of stem cells	18/563	139/6840	1.57	0.0355333738002911	0.125411907530439	510844/538720/508008/445420/539337/515125/530748/531391/280840/530430/100848012/445416/281769/281768/281161/526572/100137872/536380
bta04060	Cytokine-cytokine receptor interaction	30/563	261/6840	1.4	0.037373729522549	0.129995580947997	530884/530748/280840/280836/530430/618294/280826/508292/507054/520709/407221/504992/281247/282452/281857/616826/100138192/281237/539510/104968455/613947/511674/281096/508387/617258/281043/540595/534536/536380/509585
bta05231	Choline metabolism in cancer	13/563	94/6840	1.68	0.04331041251245	0.148492842899829	530146/535665/282002/505485/537654/282301/525931/540106/505908/531391/280831/280795/100137872
bta04261	Adrenergic signaling in cardiomyocytes	18/563	143/6840	1.53	0.0451806452079007	0.150602150693002	511094/537376/505915/531391/281793/281773/534129/513010/513105/408013/408015/281020/282146/100137872/535017/505740/788151/535603
bta05226	Gastric cancer	18/563	143/6840	1.53	0.0451806452079007	0.150602150693002	538720/508008/445420/539337/515125/533455/531391/536328/445416/539144/616885/281161/326285/281160/507526/281020/526572/100137872
bta05215	Prostate cancer	13/563	96/6840	1.65	0.0500154731117262	0.164434432148141	535183/282301/525931/540106/505908/531391/506618/281768/534129/513010/513105/281020/100137872
bta04912	GnRH signaling pathway	12/563	87/6840	1.68	0.0517905825022353	0.167969456764006	505485/282872/531391/280831/281793/407125/408013/408015/535017/505740/788151/535603
bta05418	Fluid shear stress and atherosclerosis	17/563	136/6840	1.52	0.0534357917123584	0.170994533479547	281484/540106/505908/281346/282872/280831/281237/505642/280795/539175/515200/281043/493642/281040/281020/505940/100137872
bta04611	Platelet activation	15/563	117/6840	1.56	0.0558004477387294	0.176211940227566	505485/408007/531391/522692/504977/281793/510833/282188/282187/533670/100137872/535017/505740/788151/535603
bta05414	Dilated cardiomyopathy	12/563	90/6840	1.62	0.064111781288778	0.196674925082749	511094/537376/281873/523755/281793/281439/408013/408015/535017/505740/788151/535603
bta00532	Glycosaminoglycan biosynthesis - chondroitin sulfate / dermatan sulfate	4/563	19/6840	2.56	0.0652740087541725	0.196674925082749	541295/540357/513030/540002
bta04614	Renin-angiotensin system	4/563	19/6840	2.56	0.0652740087541725	0.196674925082749	510889/528454/404191/509484
bta05217	Basal cell carcinoma	9/563	62/6840	1.76	0.0655583083609162	0.196674925082749	538720/508008/445420/539337/507948/538808/510255/445416/526572
bta04742	Taste transduction	10/563	72/6840	1.69	0.0691734548643221	0.204410168575661	533065/539718/281969/513340/513785/408015/282648/617930/535017/788151
bta04390	Hippo signaling pathway	18/563	151/6840	1.45	0.0698401409300177	0.204410168575661	286862/505059/538720/508008/445420/539337/515105/515125/281375/789390/617525/510255/445416/281160/768234/281103/540595/526572
bta00230	Purine metabolism	15/563	122/6840	1.49	0.0748669391379379	0.214955129903575	518364/514113/281972/536636/281971/281969/281357/533048/615606/613448/280716/535017/505740/788151/535603
bta04392	Hippo signaling pathway - multiple species	5/563	28/6840	2.17	0.0752342954662514	0.214955129903575	505059/617525/539323/515576/768234
bta05100	Bacterial invasion of epithelial cells	10/563	74/6840	1.64	0.0802026106625161	0.226454430105928	783645/533455/517456/281873/508361/506315/508794/493642/281040/510704
bta04920	Adipocytokine signaling pathway	9/563	66/6840	1.66	0.089853056929548	0.247870501874615	504219/280836/281052/509084/100137872/407234/282865/506059/536628
bta05230	Central carbon metabolism in cancer	9/563	66/6840	1.66	0.089853056929548	0.247870501874615	282301/539126/531391/281275/280832/281179/281769/281768/100137872
bta04350	TGF-beta signaling pathway	11/563	86/6840	1.55	0.0935994835700822	0.251045585190414	281530/515125/530748/531391/530430/281237/100848012/281154/280760/540595/536380
bta04657	IL-17 signaling pathway	11/563	86/6840	1.55	0.0935994835700822	0.251045585190414	282023/531391/280831/280826/504992/281247/281237/540819/280795/281096/281043
bta04931	Insulin resistance	13/563	106/6840	1.49	0.0941420944464052	0.251045585190414	539361/514427/535727/517953/504219/280826/530101/506618/534129/513010/513105/281052/100137872
bta04721	Synaptic vesicle cycle	10/563	77/6840	1.58	0.0986669756336231	0.260220595077687	282378/788410/282363/514339/523673/282354/534114/506315/508794/282648
bta00533	Glycosaminoglycan biosynthesis - keratan sulfate	3/563	14/6840	2.6	0.102186900872982	0.265912570437925	444879/615978/506932
bta04976	Bile secretion	9/563	68/6840	1.61	0.103753843160555	0.265912570437925	282360/281793/281773/282653/535017/505740/788151/535603/100336913
bta04919	Thyroid hormone signaling pathway	14/563	118/6840	1.44	0.104149090088187	0.265912570437925	788329/518047/535872/282002/519037/536128/789485/767866/517336/531391/407215/281773/506618/100137872
bta04658	Th1 and Th2 cell differentiation	11/563	88/6840	1.52	0.105929061623543	0.267610260943687	789485/767866/511224/531391/521194/280831/281247/282452/281857/281237/280795
bta00561	Glycerolipid metabolism	8/563	59/6840	1.65	0.10869779826395	0.271744495659874	508493/505290/541284/280843/509808/497202/505987/507456
bta04625	C-type lectin receptor signaling pathway	12/563	99/6840	1.47	0.111945275555145	0.276978001373554	282023/511224/531391/508832/100138565/280831/280826/281857/526233/513266/525906/100137872
bta04977	Vitamin digestion and absorption	4/563	23/6840	2.11	0.1154334467218	0.282694155237062	537280/513433/505865/523202
bta00061	Fatty acid biosynthesis	3/563	15/6840	2.43	0.120280930003504	0.291590133341829	281152/506059/536628
bta04723	Retrograde endocannabinoid signaling	16/563	142/6840	1.37	0.121996039325081	0.292790494380195	534114/282023/282002/3283888/505290/531391/281203/513340/523665/408013/408015/282648/535017/505740/788151/535603
bta00590	Arachidonic acid metabolism	8/563	61/6840	1.59	0.125496643954612	0.298209847020859	282023/282021/286858/505485/100139892/523311/282139/787450
bta04970	Salivary secretion	10/563	83/6840	1.46	0.14240489280559	0.335070336013153	282002/281793/281773/281102/282167/282146/535017/505740/788151/535603
bta05142	Chagas disease	12/563	104/6840	1.4	0.145605714837039	0.33927545204747	281375/531391/280833/280831/280826/281857/281237/281793/280795/281043/100137872/509484
bta05166	Human T-cell leukemia virus 1 infection	22/563	212/6840	1.26	0.15194498374543	0.350642270181762	282127/507169/515125/539369/511224/286872/531391/407215/280831/280826/280795/540313/407125/540109/534129/513010/513105/100137872/535017/505740/788151/535603
bta04750	Inflammatory mediator regulation of TRP channels	11/563	95/6840	1.41	0.156074222197079	0.354656263828949	282331/282002/505485/280833/281793/617930/787450/535017/505740/788151/535603
bta00250	Alanine, aspartate and glutamate metabolism	5/563	35/6840	1.74	0.156639849857786	0.354656263828949	538579/618400/281199/530101/505865
bta04714	Thermogenesis	23/563	225/6840	1.24	0.162477827925448	0.36411557974501	509060/540904/517953/504219/100137803/508493/520598/533048/3283888/505290/286879/281793/281768/534129/513010/513105/618339/535017/505740/788151/535603/506059/536628
bta04668	TNF signaling pathway	13/563	117/6840	1.35	0.163852010885255	0.36411557974501	281484/282023/531391/280840/280831/280826/407221/280795/534129/513010/513105/281043/100137872
bta05410	Hypertrophic cardiomyopathy	10/563	86/6840	1.41	0.167506176630295	0.368820939369457	511094/537376/504219/281873/523755/280826/281439/408013/408015/509484
bta04370	VEGF signaling pathway	7/563	56/6840	1.52	0.174253863395818	0.380190247409057	533455/517456/282023/282002/505485/531391/100137872
bta04213	Longevity regulating pathway - multiple species	7/563	57/6840	1.49	0.185598827088181	0.401294761271744	504219/506618/100137872/535017/505740/788151/535603
bta04662	B cell receptor signaling pathway	8/563	69/6840	1.41	0.204698609188118	0.434758108010162	511224/531391/790068/280831/280795/407126/515377/100137872
bta05140	Leishmaniasis	8/563	69/6840	1.41	0.204698609188118	0.434758108010162	282023/281346/531391/280831/281857/281237/280795/782652
bta04630	JAK-STAT signaling pathway	16/563	156/6840	1.25	0.211982641148322	0.44386667552207	282301/540106/505908/280840/280836/618294/280826/281247/282452/281857/616826/100138192/281237/281096/281020/100137872
bta04961	Endocrine and other factor-regulated calcium reabsorption	6/563	49/6840	1.49	0.212686115354325	0.44386667552207	282002/281793/281773/506315/508794/282146
bta05163	Human cytomegalovirus infection	21/563	213/6840	1.2	0.221701275529468	0.458692294198898	517456/282023/282331/282002/282301/511224/531391/280826/281203/513340/281793/534129/513010/513105/281043/511220/100137872/535017/505740/788151/535603
bta00130	Ubiquinone and other terpenoid-quinone biosynthesis	2/563	11/6840	2.21	0.227673226772598	0.465689687322798	533481/504633
bta00640	Propanoate metabolism	4/563	30/6840	1.62	0.230485029067291	0.465689687322798	281275/282150/506459/282873
bta04012	ErbB signaling pathway	9/563	82/6840	1.33	0.230904469964221	0.465689687322798	533455/282002/513432/534526/531391/280831/525906/100137872/540876
bta05214	Glioma	8/563	72/6840	1.35	0.238599103677723	0.476205291179757	533455/282002/282301/540106/505908/531391/526873/100137872
bta00830	Retinol metabolism	6/563	51/6840	1.43	0.240086834303128	0.476205291179757	785567/514971/539048/540868/282870/510551
bta04964	Proximal tubule bicarbonate reclamation	3/563	21/6840	1.74	0.246820773317626	0.485540253214991	282360/281773/282653
bta00512	Mucin type O-glycan biosynthesis	4/563	31/6840	1.57	0.248839379772683	0.485540253214991	444879/526331/618078/531644
bta04722	Neurotrophin signaling pathway	12/563	117/6840	1.25	0.254042583432879	0.491695322773315	515105/511591/533455/517953/539126/505824/531391/280831/617701/281020/100137872/540876
bta00514	Other types of O-glycan biosynthesis	5/563	42/6840	1.45	0.261490196112436	0.498076564023687	505267/507299/526331/618078/531644
bta04962	Vasopressin-regulated water reabsorption	5/563	42/6840	1.45	0.261490196112436	0.498076564023687	281793/534129/513010/513105/535603
bta04978	Mineral absorption	6/563	53/6840	1.38	0.26846869424801	0.506297398238548	281658/404070/519580/281773/534257/282146
bta04936	Alcoholic liver disease	13/563	130/6840	1.21	0.271436179030357	0.506297398238548	539361/280924/504219/280826/281857/506618/281152/509084/493645/100137872/407234/282865/510551
bta04380	Osteoclast differentiation	12/563	119/6840	1.23	0.272905776718383	0.506297398238548	506467/530884/511224/281346/531391/790068/280831/281237/540819/280795/782652/100137872
bta04610	Complement and coagulation cascades	8/563	75/6840	1.3	0.27424442404588	0.506297398238548	282522/281375/280699/282005/280833/617881/407126/493645
bta04930	Type II diabetes mellitus	5/563	43/6840	1.41	0.277694842651671	0.508753910201534	531391/408013/408015/282648/282865
bta05225	Hepatocellular carcinoma	16/563	165/6840	1.18	0.282106493497174	0.512920897267588	538720/508008/445420/539337/509060/540904/515125/533455/282002/531391/536328/505642/445416/539144/526572/100137872
bta00603	Glycosphingolipid biosynthesis - globo and isoglobo series	2/563	13/6840	1.87	0.290895598879011	0.524924388954606	444879/618369
bta04530	Tight junction	15/563	156/6840	1.17	0.301985264225204	0.54086912995559	535605/404053/504219/505964/280831/513412/617453/101907895/282184/506545/414922/516046/509004/408013/505940
bta00120	Primary bile acid biosynthesis	2/563	14/6840	1.74	0.322347048546682	0.564538480195185	506438/513855
bta00350	Tyrosine metabolism	4/563	35/6840	1.39	0.324661452268556	0.564538480195185	517795/533481/280858/510551
bta05211	Renal cell carcinoma	7/563	68/6840	1.25	0.325973599739019	0.564538480195185	540106/513432/534526/531391/280831/540313/100137872
bta00270	Cysteine and methionine metabolism	5/563	46/6840	1.32	0.327335140767955	0.564538480195185	533481/516783/281275/281643/508158
bta04979	Cholesterol metabolism	5/563	46/6840	1.32	0.327335140767955	0.564538480195185	511591/280843/509808/281052/509963
bta04660	T cell receptor signaling pathway	10/563	102/6840	1.19	0.329314113447191	0.564538480195185	513432/534526/511224/531391/280831/281237/280795/525906/515377/100137872
bta05135	Yersinia infection	13/563	137/6840	1.15	0.337325825192778	0.573736827187457	517953/517456/509080/537654/511224/531391/280831/281873/280826/280795/508361/281043/100137872
bta00650	Butanoate metabolism	3/563	25/6840	1.46	0.339460956085912	0.573736827187457	535804/100299006/505842
bta04960	Aldosterone-regulated sodium reabsorption	4/563	36/6840	1.35	0.34393887564581	0.577240071013946	282002/531391/100295639/281773
bta04520	Adherens junction	7/563	70/6840	1.21	0.353430881747936	0.589051469579893	783645/504625/504492/515125/536092/531391/281768
bta00980	Metabolism of xenobiotics by cytochrome P450	5/563	48/6840	1.27	0.360929204629859	0.595013573085954	100139892/505642/514971/282870/510551
bta04061	Viral protein interaction with cytokine and cytokine receptor	8/563	82/6840	1.19	0.361966590293956	0.595013573085954	280826/508292/407221/511674/508387/617258/281043/509585
bta04940	Type I diabetes mellitus	4/563	38/6840	1.28	0.382520310168896	0.618529826556949	286810/281857/281237/280753
bta05219	Bladder cancer	4/563	38/6840	1.28	0.382520310168896	0.618529826556949	281530/282872/531391/281769
bta00910	Nitrogen metabolism	2/563	16/6840	1.52	0.384003933987439	0.618529826556949	281199/515918
bta04145	Phagosome	13/563	143/6840	1.1	0.396166545053453	0.633866472085525	535605/404053/504323/338092/281530/281346/529049/281873/782652/515200/504741/281052/513266
bta05210	Colorectal cancer	8/563	85/6840	1.14	0.400540445747383	0.636620576022331	515125/531391/280831/280795/537176/281020/526572/100137872
bta04922	Glucagon signaling pathway	9/563	97/6840	1.13	0.404939989426631	0.639378930673628	539570/504219/281275/281793/506618/534129/513010/513105/100137872
bta05161	Hepatitis B	14/563	156/6840	1.09	0.408245576547175	0.640385218113215	515125/282002/511224/531391/280831/280826/444872/280795/526233/534129/513010/513105/281020/100137872
bta00360	Phenylalanine metabolism	2/563	17/6840	1.43	0.413931029966386	0.645087319428134	533481/280858
bta04973	Carbohydrate digestion and absorption	4/563	40/6840	1.21	0.420833781112853	0.651613596561836	514332/281773/408013/100137872
bta00630	Glyoxylate and dicarboxylate metabolism	3/563	29/6840	1.26	0.431366842412549	0.65941428139498	281199/506459/282873
bta01523	Antifolate resistance	3/563	29/6840	1.26	0.431366842412549	0.65941428139498	280826/516067/787450
bta00620	Pyruvate metabolism	4/563	41/6840	1.19	0.439786861612106	0.66803067586649	281275/510551/506459/282873
bta05222	Small cell lung cancer	8/563	89/6840	1.09	0.451950354906305	0.682189214952913	282023/532572/520167/529670/508632/282191/281020/100137872
bta00480	Glutathione metabolism	5/563	54/6840	1.12	0.461277098449391	0.690105519969537	100139892/505642/523311/281179/404191
bta05221	Acute myeloid leukemia	6/563	66/6840	1.1	0.462945786312898	0.690105519969537	538628/512237/531391/280832/534346/100137872
bta01210	2-Oxocarboxylic acid metabolism	2/563	19/6840	1.28	0.471472845564494	0.694759618798158	618400/281643
bta04066	HIF-1 signaling pathway	9/563	103/6840	1.06	0.477093718761793	0.694759618798158	281375/282002/531391/281275/280826/281237/281020/617915/100137872
bta01212	Fatty acid metabolism	5/563	55/6840	1.1	0.477642246767362	0.694759618798158	280924/618814/281152/506059/536628
bta04146	Peroxisome	7/563	79/6840	1.08	0.477647237923733	0.694759618798158	535727/282885/617037/534380/615334/506059/536628
bta04659	Th17 cell differentiation	9/563	104/6840	1.05	0.488971516909415	0.704393069768199	515125/527470/511224/531391/280831/506141/280826/281237/280795
bta04730	Long-term depression	5/563	56/6840	1.08	0.493839503754892	0.704393069768199	282002/505485/531391/281793/282648
bta00380	Tryptophan metabolism	4/563	44/6840	1.1	0.495405678833395	0.704393069768199	100336620/506281/282870/281013
bta00220	Arginine biosynthesis	2/563	20/6840	1.21	0.498945091085808	0.704393069768199	618400/281199
bta00770	Pantothenate and CoA biosynthesis	2/563	20/6840	1.21	0.498945091085808	0.704393069768199	614957/281643
bta05204	Chemical carcinogenesis - DNA adducts	4/563	45/6840	1.08	0.513430289094675	0.720603914518843	282023/100139892/505642/282870
bta05133	Pertussis	6/563	70/6840	1.04	0.521391931466136	0.727523625301585	531391/280831/281873/280826/281857/280795
bta00280	Valine, leucine and isoleucine degradation	4/563	47/6840	1.03	0.548553508140485	0.753829485616916	535804/282150/281643/505842
bta00510	N-Glycan biosynthesis	4/563	47/6840	1.03	0.548553508140485	0.753829485616916	785213/282276/520087/506537
bta04971	Gastric acid secretion	6/563	72/6840	1.01	0.549667333262335	0.753829485616916	282002/281793/535017/505740/788151/535603
bta05415	Diabetic cardiomyopathy	16/563	197/6840	0.99	0.561277665364489	0.756691471010277	511094/515125/537376/282002/3283888/281346/282872/530101/281179/618339/510833/282188/282187/281052/100137872/509484
bta05020	Prion disease	21/563	259/6840	0.99	0.563394324057288	0.756691471010277	535605/404053/537376/767866/3283888/281346/531391/532572/508999/280826/616000/100295209/407125/534129/513010/513105/618339/493642/281040/408013/408015
bta04144	Endocytosis	19/563	235/6840	0.98	0.568699014581119	0.756691471010277	515125/510489/520311/512450/537654/282301/521541/516067/281769/538348/506315/508794/509221/517887/525906/493642/281040/614722/522241
bta05323	Rheumatoid arthritis	7/563	86/6840	0.99	0.569773694516623	0.756691471010277	530884/280831/280826/281237/280795/515200/281043
bta04720	Long-term potentiation	5/563	61/6840	1	0.571630479572123	0.756691471010277	517953/282002/531391/408015/535017
bta00920	Sulfur metabolism	1/563	10/6840	1.21	0.576645918046296	0.756691471010277	509150
bta05412	Arrhythmogenic right ventricular cardiomyopathy	6/563	74/6840	0.99	0.577167554300015	0.756691471010277	537376/281873/523755/281439/408013/408015
bta05033	Nicotine addiction	3/563	36/6840	1.01	0.578459997056744	0.756691471010277	616000/100295209/282648
bta00140	Steroid hormone biosynthesis	4/563	49/6840	0.99	0.582306729918487	0.756691471010277	517795/281741/282870/513855
bta04062	Chemokine signaling pathway	14/563	175/6840	0.97	0.585775704953267	0.756691471010277	533455/517456/531391/281203/513340/511674/508387/617258/281043/100137872/535017/505740/788151/535603
bta00310	Lysine degradation	5/563	62/6840	0.98	0.586435890032965	0.756691471010277	535630/514102/100137803/506805/508330
bta04914	Progesterone-mediated oocyte maturation	7/563	88/6840	0.97	0.594702460148101	0.760140121077514	517953/531391/100137872/535017/505740/788151/535603
bta00513	Various types of N-glycan biosynthesis	3/563	37/6840	0.99	0.597449906306795	0.760140121077514	282276/100271926/506537
bta04080	Neuroactive ligand-receptor interaction	26/563	326/6840	0.97	0.599036740946549	0.760140121077514	788329/281135/282331/515331/767936/100296381/539614/539738/281136/281900/280836/280833/512167/282248/615323/616000/100295209/532553/617578/513785/281172/526221/493645/282133/280713/319095
bta04210	Apoptosis	10/563	127/6840	0.96	0.606400737942684	0.760140121077514	535605/404053/505122/507426/531391/280831/280795/515200/281020/100137872
bta04071	Sphingolipid signaling pathway	9/563	115/6840	0.95	0.613298565839915	0.760140121077514	281135/282002/505915/531987/531391/280833/281020/100137872/282133
bta04666	Fc gamma R-mediated phagocytosis	7/563	90/6840	0.94	0.618879516722524	0.760140121077514	282002/505485/537654/531391/535077/614722/100137872
bta00563	Glycosylphosphatidylinositol (GPI)-anchor biosynthesis	2/563	25/6840	0.97	0.621823830687752	0.760140121077514	504583/504677
bta01040	Biosynthesis of unsaturated fatty acids	2/563	25/6840	0.97	0.621823830687752	0.760140121077514	280924/618814
bta05310	Asthma	2/563	25/6840	0.97	0.621823830687752	0.760140121077514	531987/281247
bta04664	Fc epsilon RI signaling pathway	5/563	65/6840	0.93	0.629120730418573	0.760140121077514	505485/531987/531391/281247/100137872
bta04216	Ferroptosis	3/563	39/6840	0.93	0.633717488863397	0.760140121077514	282139/506059/536628
bta05145	Toxoplasmosis	8/563	105/6840	0.93	0.643147498365193	0.760140121077514	531391/532572/520167/529670/281857/281237/281020/100137872
bta00790	Folate biosynthesis	2/563	26/6840	0.93	0.643417098207438	0.760140121077514	100336620/280994
bta04744	Phototransduction	2/563	26/6840	0.93	0.643417098207438	0.760140121077514	281453/286851
bta05167	Kaposi sarcoma-associated herpesvirus infection	14/563	182/6840	0.93	0.64568410760352	0.760140121077514	282127/282023/540106/511224/533051/531391/280831/280826/281203/513340/280795/281161/516008/100137872
bta00071	Fatty acid degradation	3/563	40/6840	0.91	0.650978330032361	0.760140121077514	510551/506059/536628
bta00260	Glycine, serine and threonine metabolism	3/563	40/6840	0.91	0.650978330032361	0.760140121077514	516783/538212/615334
bta04620	Toll-like receptor signaling pathway	7/563	93/6840	0.91	0.653618941119965	0.760140121077514	281499/531391/280831/280826/281857/280795/100137872
bta04917	Prolactin signaling pathway	6/563	80/6840	0.91	0.654215603144905	0.760140121077514	530884/533455/531391/281900/280795/100137872
bta01240	Biosynthesis of cofactors	10/563	132/6840	0.92	0.655620854429356	0.760140121077514	614957/506281/533873/540283/504633/281643/280994/615606/613448/280716
bta04910	Insulin signaling pathway	10/563	132/6840	0.92	0.655620854429356	0.760140121077514	539361/504625/533455/504219/531391/286879/506618/281152/525906/100137872
bta00564	Glycerophospholipid metabolism	7/563	96/6840	0.89	0.686405132403136	0.784021272762763	505485/282271/541284/497202/533229/614834/507456
bta04260	Cardiac muscle contraction	6/563	83/6840	0.88	0.689323846806814	0.784021272762763	511094/537376/281773/618339/408013/408015
bta00604	Glycosphingolipid biosynthesis - ganglio series	1/563	14/6840	0.87	0.699928029979953	0.784021272762763	444879
bta05202	Transcriptional misregulation in cancer	13/563	176/6840	0.9	0.700443063558166	0.784021272762763	535183/538628/618054/512237/505908/534661/508330/280826/506618/529124/534346/784403/781149
bta05203	Viral carcinogenesis	14/563	189/6840	0.9	0.700801245760249	0.784021272762763	286862/517456/531391/407215/280831/509843/517559/104975679/615091/535077/526233/534129/513010/513105
bta00010	Glycolysis / Gluconeogenesis	4/563	57/6840	0.85	0.701571732347861	0.784021272762763	281275/510551/506459/282873
bta00591	Linoleic acid metabolism	2/563	29/6840	0.84	0.702352390183309	0.784021272762763	505485/282139
bta00860	Porphyrin metabolism	2/563	29/6840	0.84	0.702352390183309	0.784021272762763	519580/540283
bta05235	PD-L1 expression and PD-1 checkpoint pathway in cancer	6/563	85/6840	0.86	0.711384805781544	0.789840220175822	511224/531391/280831/281237/280795/100137872
bta00982	Drug metabolism - cytochrome P450	3/563	44/6840	0.83	0.714147199075639	0.789840220175822	100139892/505642/510551
bta04150	mTOR signaling pathway	11/563	153/6840	0.87	0.725016150282254	0.798182917741931	538720/508008/445420/539337/618601/517953/282002/531391/536328/445416/100137872
bta04114	Oocyte meiosis	8/563	114/6840	0.85	0.732139081707438	0.79999614340604	286862/517953/505915/531391/535017/505740/788151/535603
bta05152	Tuberculosis	12/563	169/6840	0.86	0.746225057224824	0.79999614340604	529049/531391/508832/100138565/280826/281857/281237/782652/513266/282167/281020/100137872
bta05220	Chronic myeloid leukemia	5/563	75/6840	0.81	0.750702797539641	0.79999614340604	515125/533455/531391/100137872/540876
bta05330	Allograft rejection	2/563	33/6840	0.74	0.768105032679851	0.79999614340604	281857/281237
bta00511	Other glycan degradation	1/563	17/6840	0.71	0.768230304359496	0.79999614340604	100847654
bta05162	Measles	9/563	132/6840	0.83	0.769668999960085	0.79999614340604	515105/280831/280826/281857/280795/513266/525906/281020/100137872
bta04070	Phosphatidylinositol signaling system	6/563	93/6840	0.78	0.788695861638501	0.79999614340604	518435/282002/510684/519037/537654/614834
bta05332	Graft-versus-host disease	2/563	35/6840	0.69	0.79598077573914	0.79999614340604	280826/281237
bta04613	Neutrophil extracellular trap formation	11/563	163/6840	0.82	0.796889385670952	0.79999614340604	282002/281346/531391/509843/517559/104975679/615091/504977/282167/493645/100137872
bta04932	Non-alcoholic fatty liver disease	10/563	150/6840	0.81	0.800930836406939	0.79999614340604	539361/504219/280836/280831/280826/280795/618339/100137872/407234/282865
bta00040	Pentose and glucuronate interconversions	1/563	19/6840	0.64	0.804903782754669	0.79999614340604	281725
bta05216	Thyroid cancer	2/563	36/6840	0.67	0.808776115661634	0.79999614340604	534661/531391
bta05017	Spinocerebellar ataxia	9/563	138/6840	0.79	0.812531031183031	0.79999614340604	618601/282002/617852/616000/100295209/538483/282648/100297073/100137872
bta04068	FoxO signaling pathway	8/563	126/6840	0.77	0.825354866531981	0.79999614340604	515125/281135/504219/531391/280826/506618/768234/100137872
bta05132	Salmonella infection	16/563	236/6840	0.82	0.827378946935931	0.79999614340604	535605/404053/509080/508874/534526/505964/531391/508999/280831/280826/280795/281165/508361/517887/281020/100137872
bta05417	Lipid and atherosclerosis	13/563	196/6840	0.81	0.830575230394548	0.79999614340604	281484/511224/281346/531391/280831/280826/281857/280795/282870/281052/281043/281020/100137872
bta04115	p53 signaling pathway	4/563	69/6840	0.7	0.831047591844898	0.79999614340604	515105/281530/281375/281020
bta02010	ABC transporters	2/563	38/6840	0.64	0.832239646605268	0.79999614340604	100336913/504278
bta05416	Viral myocarditis	3/563	54/6840	0.67	0.833204117567413	0.79999614340604	281439/281040/540876
bta01230	Biosynthesis of amino acids	4/563	70/6840	0.69	0.839352240967293	0.79999614340604	516783/618400/281199/281643
bta00534	Glycosaminoglycan biosynthesis - heparan sulfate / heparin	1/563	22/6840	0.55	0.849341309578623	0.79999614340604	541295
bta01524	Platinum drug resistance	4/563	72/6840	0.67	0.854937215819699	0.79999614340604	531391/505642/281020/100137872
bta04621	NOD-like receptor signaling pathway	10/563	160/6840	0.76	0.859198891961756	0.79999614340604	506790/509080/531391/280831/280826/516949/281043/282167/281020/616010
bta05213	Endometrial cancer	3/563	57/6840	0.64	0.85941416140711	0.79999614340604	531391/526572/100137872
bta00515	Mannose type O-glycan biosynthesis	1/563	23/6840	0.53	0.861782031594938	0.79999614340604	785213
bta04650	Natural killer cell mediated cytotoxicity	6/563	103/6840	0.71	0.861850223915481	0.79999614340604	533455/282002/511224/533051/531391/281237
bta05160	Hepatitis C	9/563	148/6840	0.74	0.870172392410301	0.79999614340604	286862/531391/281237/617453/101907895/282184/506545/414922/100137872
bta00592	alpha-Linolenic acid metabolism	1/563	24/6840	0.51	0.873197128589518	0.79999614340604	505485
bta00601	Glycosphingolipid biosynthesis - lacto and neolacto series	1/563	24/6840	0.51	0.873197128589518	0.79999614340604	618369
bta00983	Drug metabolism - other enzymes	3/563	59/6840	0.62	0.874818323293992	0.79999614340604	541028/505642/505928
bta04218	Cellular senescence	9/563	149/6840	0.73	0.875053786169759	0.79999614340604	515125/281375/511224/531391/280826/506618/540313/408013/100137872
bta05164	Influenza A	9/563	152/6840	0.72	0.888808455293004	0.79999614340604	281545/531391/280826/507054/281857/281237/538426/281043/100137872
bta00062	Fatty acid elongation	1/563	26/6840	0.47	0.893281172713878	0.79999614340604	618814
bta05170	Human immunodeficiency virus 1 infection	12/563	198/6840	0.74	0.900503014888098	0.79999614340604	517456/282002/513432/534526/511224/531391/280831/281203/513340/280795/281020/100137872
bta04975	Fat digestion and absorption	2/563	46/6840	0.53	0.90219098939062	0.79999614340604	514427/281052
bta05010	Alzheimer disease	24/563	366/6840	0.8	0.905692515644773	0.79999614340604	538720/508008/445420/539337/618601/535605/404053/527210/282023/3283888/531391/536328/280843/508999/280826/445416/539144/768234/618339/408013/408015/526572/505096/100137872
bta00030	Pentose phosphate pathway	1/563	28/6840	0.43	0.910188894486565	0.79999614340604	281179
bta00330	Arginine and proline metabolism	2/563	48/6840	0.51	0.914825406118253	0.79999614340604	507327/615334
bta05022	Pathways of neurodegeneration - multiple diseases	30/563	451/6840	0.81	0.914909726756865	0.79999614340604	538720/508008/445420/539337/618601/535605/404053/788410/537376/282023/282002/3283888/531391/536328/508999/280826/523311/445416/539144/524709/525414/100298754/788092/768234/618339/408013/408015/617701/281020/526572
bta04064	NF-kappa B signaling pathway	5/563	98/6840	0.62	0.915047290878303	0.79999614340604	530884/282023/613947/515377/281020
bta00052	Galactose metabolism	1/563	29/6840	0.42	0.91761162678311	0.79999614340604	514332
bta05150	Staphylococcus aureus infection	4/563	83/6840	0.59	0.919448806421913	0.79999614340604	788424/782652/282167/493645
bta05171	Coronavirus disease - COVID-19	13/563	220/6840	0.72	0.924631569977313	0.79999614340604	286884/282002/539369/531391/280831/280826/281857/280795/617881/281096/281043/493645/509484
bta05223	Non-small cell lung cancer	3/563	70/6840	0.52	0.935583912047875	0.79999614340604	282002/531391/100137872
bta00240	Pyrimidine metabolism	2/563	52/6840	0.47	0.935635580725066	0.79999614340604	541028/533873
bta04136	Autophagy - other	1/563	32/6840	0.38	0.93640263706431	0.79999614340604	618601
bta04215	Apoptosis - multiple species	1/563	32/6840	0.38	0.93640263706431	0.79999614340604	281020
bta00562	Inositol phosphate metabolism	3/563	71/6840	0.51	0.939478246986252	0.79999614340604	518435/519037/537654
bta03410	Base excision repair	1/563	33/6840	0.37	0.941661937201324	0.79999614340604	507426
bta05134	Legionellosis	2/563	54/6840	0.45	0.944138664301429	0.79999614340604	280826/281857
bta04140	Autophagy - animal	7/563	139/6840	0.61	0.947035575081121	0.79999614340604	614285/618601/531391/515200/509084/281020/100137872
bta04623	Cytosolic DNA-sensing pathway	2/563	55/6840	0.44	0.947978798837122	0.79999614340604	280826/507054
bta01200	Carbon metabolism	5/563	108/6840	0.56	0.949702074270674	0.79999614340604	516783/618400/281179/506459/282873
bta05212	Pancreatic cancer	3/563	74/6840	0.49	0.949892346528566	0.79999614340604	515125/531391/100137872
bta01250	Biosynthesis of nucleotide sugars	1/563	36/6840	0.34	0.954974745905693	0.79999614340604	530101
bta04612	Antigen processing and presentation	2/563	63/6840	0.39	0.970813329730678	0.79999614340604	281237/515200
bta05016	Huntington disease	16/563	290/6840	0.67	0.971771349121416	0.79999614340604	618601/535605/404053/282354/3283888/508999/523311/524709/525414/100298754/788092/534129/513010/513105/618339/617701
bta04217	Necroptosis	6/563	136/6840	0.54	0.972787208554747	0.79999614340604	505485/507054/281237/281199/281020/282139
bta04672	Intestinal immune network for IgA production	1/563	43/6840	0.28	0.975409672285249	0.79999614340604	280826
bta05208	Chemical carcinogenesis - reactive oxygen species	11/563	218/6840	0.61	0.975458029746654	0.79999614340604	533270/3283888/281346/531391/280831/505642/280795/282870/618339/100137872/540876
bta04622	RIG-I-like receptor signaling pathway	2/563	66/6840	0.37	0.976579393373987	0.79999614340604	281857/100138192
bta03050	Proteasome	1/563	45/6840	0.27	0.979314901117624	0.79999614340604	281237
bta00520	Amino sugar and nucleotide sugar metabolism	1/563	47/6840	0.26	0.982600859558588	0.79999614340604	530101
bta00565	Ether lipid metabolism	1/563	48/6840	0.25	0.984042890482851	0.79999614340604	505485
bta03460	Fanconi anemia pathway	1/563	51/6840	0.24	0.98769167814609	0.79999614340604	523362
bta04110	Cell cycle	4/563	121/6840	0.4	0.991888944791749	0.79999614340604	286862/515125/510972/540876
bta03015	mRNA surveillance pathway	2/563	82/6840	0.3	0.992938322457616	0.79999614340604	505915/101908085
bta05322	Systemic lupus erythematosus	3/563	107/6840	0.34	0.994526051355683	0.79999614340604	281237/104975679/615091
bta04740	Olfactory transduction	6/563	174/6840	0.42	0.996917857861938	0.79999614340604	281971/281969/510584/281940/281701/535603
bta05169	Epstein-Barr virus infection	7/563	196/6840	0.43	0.997532829577742	0.79999614340604	280955/538549/280831/280826/407126/281020/100137872
bta03008	Ribosome biogenesis in eukaryotes	1/563	70/6840	0.17	0.997629332581445	0.79999614340604	515057
bta04137	Mitophagy - animal	1/563	70/6840	0.17	0.997629332581445	0.79999614340604	280831
bta03018	RNA degradation	1/563	74/6840	0.16	0.998325026218815	0.79999614340604	101908085
bta05012	Parkinson disease	10/563	258/6840	0.47	0.998515812324089	0.79999614340604	535605/404053/788410/527210/3283888/508999/281793/539175/618339/505740
bta04142	Lysosome	3/563	126/6840	0.29	0.998592840678762	0.79999614340604	511591/282271/515200
bta05168	Herpes simplex virus 1 infection	10/563	260/6840	0.47	0.998669933028378	0.79999614340604	525522/444866/786262/281873/280826/281857/281237/281043/281020/100137872
bta00190	Oxidative phosphorylation	3/563	132/6840	0.28	0.999092288132727	0.79999614340604	615820/3283888/618339
bta05014	Amyotrophic lateral sclerosis	14/563	340/6840	0.5	0.999292162104246	0.79999614340604	618601/535605/404053/508874/3283888/508999/523311/524709/525414/100298754/788092/618339/281020/282142
bta04141	Protein processing in endoplasmic reticulum	4/563	164/6840	0.3	0.999560176261982	0.79999614340604	516399/507880/538426/281020
bta03040	Spliceosome	2/563	122/6840	0.2	0.999690114886874	0.79999614340604	522621/513782
bta03010	Ribosome	1/563	127/6840	0.1	0.99998354737994	0.79999614340604	286884
bta04120	Ubiquitin mediated proteolysis	1/563	141/6840	0.09	0.99999517925755	0.79999614340604	525906
