# Supplementary material for: Weighted Gene Co-Expression Network Analysis Identifies Key Modules and Central Genes Associated With Bovine Subcutaneous Adipose Tissue
Source: Front Vet Sci. 2022 Jun 22;9:914848. doi: 10.3389/fvets.2022.914848 (PMC9257221; doi:10.3389/fvets.2022.914848)
Supplement: Supplementary file 1 [file Data_Sheet_1.ZIP › supplementary table/supplementary table 7-hub gene.csv]

	x
1	WTIP
2	VIM
3	TP53I11
4	TNS1
5	TIMP3
6	TACC1
7	SPARC
8	SLC16A2
9	SCD
10	S100G
11	ROBO4
12	PTCH2
13	PPA2
14	PLIN1
15	PEAR1
16	PDGFRA
17	PDE1A
18	PCDH9
19	NID2
20	MTURN
21	METTL7A
22	MCAM
23	LGALS12
24	LAMC1
25	LAMA4
26	KIRREL1
27	KIF7
28	ITGA5
29	IFNLR1
30	HSPG2
31	HDGFL2
32	FGFR1
33	FASN
34	EVC
35	ESYT1
36	EPB41L4A
37	EHD2
38	CPXM1
39	COL5A2
40	COL5A1
41	COL4A2
42	COL4A1
43	CLDN10
44	CHRDL1
45	CCDC3
46	CC2D2A
47	CAV2
48	CAV1
49	CACNA1A
50	ATP8B4
51	ANXA5
52	ADGRL3
53	ADGRA2
54	ADAMTS2
55	ADAMTS16
56	ABL1
