# Supplementary material for: Weighted Gene Co-Expression Network Analysis Identifies Key Modules and Central Genes Associated With Bovine Subcutaneous Adipose Tissue
Source: Front Vet Sci. 2022 Jun 22;9:914848. doi: 10.3389/fvets.2022.914848 (PMC9257221; doi:10.3389/fvets.2022.914848)
Supplement: Supplementary file 1 [file Data_Sheet_1.ZIP › supplementary table/supplementary table 8-cytoscape.csv]

Top 20 in network string_interactions_short.tsv ranked by Degree method
Rank	Name	Score
1	MAPK3	97.0
2	IL6	94.0
3	COL1A1	89.0
4	FGF2	81.0
5	JUN	75.0
6	NOTCH1	66.0
7	MMP2	62.0
7	COL1A2	62.0
9	COL3A1	61.0
9	HSPG2	61.0
9	ITGA5	61.0
12	ABL1	60.0
12	CTGF	60.0
14	CAV1	59.0
14	COL6A1	59.0
16	FBN1	56.0
17	BDNF	55.0
18	CD34	54.0
18	COL5A1	54.0
20	KIT	53.0
