# Supplementary material for: Weighted Gene Co-Expression Network Analysis Identifies Key Modules and Central Genes Associated With Bovine Subcutaneous Adipose Tissue
Source: Front Vet Sci. 2022 Jun 22;9:914848. doi: 10.3389/fvets.2022.914848 (PMC9257221; doi:10.3389/fvets.2022.914848)
Supplement: Supplementary file 2 [file Data_Sheet_2.ZIP]

Archive with 62 entries (57 files):
- 914848-Raw Data/
- 914848-Raw Data/Adipocyte quantitative PCR results/
- 914848-Raw Data/Adipocyte quantitative PCR results/ABL1.xlsx
- 914848-Raw Data/Adipocyte quantitative PCR results/CAV1.xlsx
- 914848-Raw Data/Adipocyte quantitative PCR results/CEBPa┴.xlsx
- 914848-Raw Data/Adipocyte quantitative PCR results/COL5A1.xlsx
- 914848-Raw Data/Adipocyte quantitative PCR results/FABP4.xlsx
- 914848-Raw Data/Adipocyte quantitative PCR results/HSPG2.xlsx
- 914848-Raw Data/Adipocyte quantitative PCR results/ITGA5.xlsx
- 914848-Raw Data/Adipocyte quantitative PCR results/PPAR.xlsx
- 914848-Raw Data/GSE116775 expression matrix and sample classification/
- 914848-Raw Data/GSE116775 expression matrix and sample classification/Bos_taurus_ARS-UCD1_2_101.txt
- 914848-Raw Data/GSE116775 expression matrix and sample classification/GSE116775.txt
- 914848-Raw Data/GSE116775 expression matrix and sample classification/Step08-WGCNA1.R
- 914848-Raw Data/GSE116775 expression matrix and sample classification/blue-fat_enrich_GO_BP.xls
- 914848-Raw Data/GSE116775 expression matrix and sample classification/blue-fat_enrich_KEGG.xls
- 914848-Raw Data/GSE116775 expression matrix and sample classification/blue_fat_genes.csv
- 914848-Raw Data/GSE116775 expression matrix and sample classification/blue_subcutaneous.fat_hub_genes_56.csv
- 914848-Raw Data/GSE116775 expression matrix and sample classification/genes-all-modules.csv
- 914848-Raw Data/GSE116775 expression matrix and sample classification/trait-1.txt
- 914848-Raw Data/GSE116775 expression matrix and sample classification/trait-2.txt
- 914848-Raw Data/Tissue quantitative PCR results/
- 914848-Raw Data/Tissue quantitative PCR results/ABL1.xlsx
- 914848-Raw Data/Tissue quantitative PCR results/CAV1.xlsx
- 914848-Raw Data/Tissue quantitative PCR results/COL5A1.xlsx
- 914848-Raw Data/Tissue quantitative PCR results/HSPG2.xlsx
- 914848-Raw Data/Tissue quantitative PCR results/ITGA5.xlsx
- 914848-Raw Data/figure/
- 914848-Raw Data/figure/figure-1.png
- 914848-Raw Data/figure/figure-10A.emf
- 914848-Raw Data/figure/figure-10B.emf
- 914848-Raw Data/figure/figure-10C.emf
- 914848-Raw Data/figure/figure-10D.emf
- 914848-Raw Data/figure/figure-10E.emf
- 914848-Raw Data/figure/figure-11.png
- 914848-Raw Data/figure/figure-2A.png
- 914848-Raw Data/figure/figure-2B.png
- 914848-Raw Data/figure/figure-2C.pdf
- 914848-Raw Data/figure/figure-3A.tiff
- 914848-Raw Data/figure/figure-3B.tiff
- 914848-Raw Data/figure/figure-3C.tiff
- 914848-Raw Data/figure/figure-4A.pdf
- 914848-Raw Data/figure/figure-4B.pdf
- 914848-Raw Data/figure/figure-5.png
- 914848-Raw Data/figure/figure-6A.tif
- 914848-Raw Data/figure/figure-6B.tif
- 914848-Raw Data/figure/figure-7A1.tif
- 914848-Raw Data/figure/figure-7A2.tif
- 914848-Raw Data/figure/figure-7B.emf
- 914848-Raw Data/figure/figure-7C1.emf
- 914848-Raw Data/figure/figure-7C2.emf
- 914848-Raw Data/figure/figure-7C3.emf
- 914848-Raw Data/figure/figure-8A.tiff
- 914848-Raw Data/figure/figure-8B.tiff
- 914848-Raw Data/figure/figure-8C.tiff
- 914848-Raw Data/figure/figure-8D.tiff
- 914848-Raw Data/figure/figure-8E.tiff
- 914848-Raw Data/figure/figure-9A.emf
- 914848-Raw Data/figure/figure-9B.emf
- 914848-Raw Data/figure/figure-9C.emf
- 914848-Raw Data/figure/figure-9D.emf
- 914848-Raw Data/figure/figure-9E.emf
