# Supplementary material for: Weighted Gene Co-Expression Network Analysis Identifies Key Modules and Central Genes Associated With Bovine Subcutaneous Adipose Tissue
Source: Front Vet Sci. 2022 Jun 22;9:914848. doi: 10.3389/fvets.2022.914848 (PMC9257221; doi:10.3389/fvets.2022.914848)
Supplement: Supplementary file 2 [file Data_Sheet_2.ZIP › 914848-Raw Data/Adipocyte quantitative PCR results/ABL1.xlsx]

## Sheet: Sheet1
Well	Fluor	Target	Content	Sample	Cq			26.22	26.72	8.4375	11.51	11.565	-3.1275	-0.055	8.73919	1.03886	0.00100485
A01	SYBR	ABL1	Unkn	1	26.57	26.72		26.555	26.465	8.9475	11.535		-2.6175	-0.03	6.13686	1.02101
B01	SYBR	ABL1	Unkn	1	26.7			26.91	26.5025	8.59	11.65		-2.975	0.085	7.86256	0.942785
C01	SYBR	ABL1	Unkn	1	26.81			17.7825	15.21	10.7625			-0.8025	-0.055	1.74412	1.03886	0.000639213
D01	SYBR	ABL1	Unkn	1	26.8			17.6075	14.93	10.745			-0.82	-0.03	1.76541	1.02101
A02	SYBR	ABL1	Unkn	2	26.45	26.465		18.32	14.8525	10.9225			-0.6425	0.085	1.56103	0.942785
B02	SYBR	ABL1	Unkn	2	26.55			27.15		10.4425			-1.1225	-0.055	2.17724	1.03886	0.015311
C02	SYBR	ABL1	Unkn	2	26.34			27.325		10.7225			-0.8425	-0.03	1.79315	1.02101
D02	SYBR	ABL1	Unkn	2	26.52			27.2075		10.0475			-1.5175	0.085	2.86295	0.942785
A03	SYBR	ABL1	Unkn	3	26.44	26.5025		16.3875		9.49			-2.075	-0.055	4.21344	1.03886	0.00612241
B03	SYBR	ABL1	Unkn	3	26.72			16.58		9.23			-2.335	-0.03	5.04551	1.02101
C03	SYBR	ABL1	Unkn	3	26.36			16.285		9.965			-1.6	0.085	3.03143	0.942785
D03	SYBR	ABL1	Unkn	3	26.49			27.34		9.1575			-2.4075	-0.055	5.30554	1.03886	1.53021e-05
A04	SYBR	ABL1	Unkn	21	26.28	26.22		27.39		9.13			-2.435	-0.03	5.40764	1.02101
B04	SYBR	ABL1	Unkn	21	26.03			27.135		9.0075			-2.5575	0.085	5.88687	0.942785
C04	SYBR	ABL1	Unkn	21	26.19			16.8975
D04	SYBR	ABL1	Unkn	21	26.38			16.6675
A05	SYBR	ABL1	Unkn	22	26.47	26.555		17.0875
B05	SYBR	ABL1	Unkn	22	26.67			27.005
C05	SYBR	ABL1	Unkn	22	26.49			26.5675
D05	SYBR	ABL1	Unkn	22	26.59			27.2575
A06	SYBR	ABL1	Unkn	23	26.93	26.91		17.515
B06	SYBR	ABL1	Unkn	23	26.96			17.3375
C06	SYBR	ABL1	Unkn	23	26.88			17.2925
D06	SYBR	ABL1	Unkn	23	26.87			27.35
A07	SYBR	ABL1	Unkn	41	27.2	27.15		27.3175
B07	SYBR	ABL1	Unkn	41	27.23			27.1925
C07	SYBR	ABL1	Unkn	41	27.08			18.1925
D07	SYBR	ABL1	Unkn	41	27.09			18.1875
A08	SYBR	ABL1	Unkn	42	27.27	27.325		18.185
B08	SYBR	ABL1	Unkn	42	27.35
C08	SYBR	ABL1	Unkn	42	27.19
D08	SYBR	ABL1	Unkn	42	27.49
A09	SYBR	ABL1	Unkn	43	27.18	27.2075		8.73919	6.13686	7.86256	1.74412	1.76541	1.56103	2.17724	1.79315	2.86295	4.21344	5.04551	3.03143	5.30554	5.40764	5.88687
B09	SYBR	ABL1	Unkn	43	27.43
C09	SYBR	ABL1	Unkn	43	27.16
D09	SYBR	ABL1	Unkn	43	27.06
E01	SYBR	ABL1	Unkn	61	27.19	27.34
F01	SYBR	ABL1	Unkn	61	27.32
G01	SYBR	ABL1	Unkn	61	27.29
H01	SYBR	ABL1	Unkn	61	27.56
E02	SYBR	ABL1	Unkn	62	27.25	27.39
F02	SYBR	ABL1	Unkn	62	27.45
G02	SYBR	ABL1	Unkn	62	27.34
H02	SYBR	ABL1	Unkn	62	27.52
E03	SYBR	ABL1	Unkn	63	27.07	27.135
F03	SYBR	ABL1	Unkn	63	27.19
G03	SYBR	ABL1	Unkn	63	27.09
H03	SYBR	ABL1	Unkn	63	27.19
E04	SYBR	ABL1	Unkn	81	26.89	27.005
F04	SYBR	ABL1	Unkn	81	27.14
G04	SYBR	ABL1	Unkn	81	26.78
H04	SYBR	ABL1	Unkn	81	27.21
E05	SYBR	ABL1	Unkn	82	26.31	26.5675
F05	SYBR	ABL1	Unkn	82	26.78
G05	SYBR	ABL1	Unkn	82	26.55
H05	SYBR	ABL1	Unkn	82	26.63
E06	SYBR	ABL1	Unkn	83	27.15	27.2575
F06	SYBR	ABL1	Unkn	83	27.46
G06	SYBR	ABL1	Unkn	83	27.17
H06	SYBR	ABL1	Unkn	83	27.25
E07	SYBR	ABL1	Unkn	101	27.28	27.35
F07	SYBR	ABL1	Unkn	101	27.43
G07	SYBR	ABL1	Unkn	101	27.26
H07	SYBR	ABL1	Unkn	101	27.43
E08	SYBR	ABL1	Unkn	102	27.27	27.3175
F08	SYBR	ABL1	Unkn	102	27.24
G08	SYBR	ABL1	Unkn	102	27.35
H08	SYBR	ABL1	Unkn	102	27.41
E09	SYBR	ABL1	Unkn	103	27.13	27.1925
F09	SYBR	ABL1	Unkn	103	27.16
G09	SYBR	ABL1	Unkn	103	27.26
H09	SYBR	ABL1	Unkn	103	27.22
