# Supplementary material for: Weighted Gene Co-Expression Network Analysis Identifies Key Modules and Central Genes Associated With Bovine Subcutaneous Adipose Tissue
Source: Front Vet Sci. 2022 Jun 22;9:914848. doi: 10.3389/fvets.2022.914848 (PMC9257221; doi:10.3389/fvets.2022.914848)
Supplement: Supplementary file 2 [file Data_Sheet_2.ZIP › 914848-Raw Data/Adipocyte quantitative PCR results/CAV1.xlsx]

## Sheet: Sheet1
Well	Fluor	Target	Content	Sample	Cq			21.13	22.5275	3.3475	7.3175	7.41333	-4.06583	-0.0958333	16.747	1.06868	0.00173679
A01	SYBR	CAV1	Unkn	0	22.29	22.5275		21.4175	22.4925	3.81	7.5625		-3.60333	0.149167	12.1538	0.901771
B01	SYBR	CAV1	Unkn	0	22.57			21.4875	22.2125	3.1675	7.36		-4.24583	-0.0533333	18.9724	1.03766
C01	SYBR	CAV1	Unkn	0	22.67			17.7825	15.21	3.8775			-3.53583	-0.0958333	11.5982	1.06868	0.000321307
D01	SYBR	CAV1	Unkn	0	22.58			17.6075	14.93	3.8025			-3.61083	0.149167	12.2171	0.901771
A02	SYBR	CAV1	Unkn	0	22.46	22.4925		18.32	14.8525	4.1875			-3.22583	-0.0533333	9.35562	1.03766
B02	SYBR	CAV1	Unkn	0	22.61			20.265		6.1975			-1.21583	-0.0958333	2.32275	1.06868	0.0110159
C02	SYBR	CAV1	Unkn	0	22.28			20.3825		6.2475			-1.16583	0.149167	2.24363	0.901771
D02	SYBR	CAV1	Unkn	0	22.62			20.4725		5.66			-1.75333	-0.0533333	3.37137	1.03766
A03	SYBR	CAV1	Unkn	0	22.22	22.2125		16.3875		5.975			-1.43833	-0.0958333	2.71008	1.06868	0.000114055
B03	SYBR	CAV1	Unkn	0	22.3			16.58		6.065			-1.34833	0.149167	2.54618	0.901771
C03	SYBR	CAV1	Unkn	0	22.12			16.285		6.15			-1.26333	-0.0533333	2.4005	1.03766
D03	SYBR	CAV1	Unkn	0	22.21			23.095		5.59			-1.82333	-0.0958333	3.53898	1.06868	0.00562414
A04	SYBR	CAV1	Unkn	2	21.13	21.13		22.915		5.21			-2.20333	0.149167	4.60542	0.901771
B04	SYBR	CAV1	Unkn	2	21.2			22.7475		4.85843			-2.5549	-0.0533333	5.87627	1.03766
C04	SYBR	CAV1	Unkn	2	21.07			16.8975
D04	SYBR	CAV1	Unkn	2	21.12			16.6675
A05	SYBR	CAV1	Unkn	2	21.42	21.4175		17.0875
B05	SYBR	CAV1	Unkn	2	21.54			23.49
C05	SYBR	CAV1	Unkn	2	21.33			23.4025
D05	SYBR	CAV1	Unkn	2	21.38			23.4425
A06	SYBR	CAV1	Unkn	2	21.41	21.4875		17.515
B06	SYBR	CAV1	Unkn	2	21.53			17.3375
C06	SYBR	CAV1	Unkn	2	21.53			17.2925
D06	SYBR	CAV1	Unkn	2	21.48			23.7825
A07	SYBR	CAV1	Unkn-04		20.34	20.265		23.3975
B07	SYBR	CAV1	Unkn-04		20.36			23.0434
C07	SYBR	CAV1	Unkn-04		20.16			18.1925
D07	SYBR	CAV1	Unkn-04		20.2			18.1875
A08	SYBR	CAV1	Unkn-04		20.45	20.3825		18.185
B08	SYBR	CAV1	Unkn-04		20.42
C08	SYBR	CAV1	Unkn-04		20.3
D08	SYBR	CAV1	Unkn-04		20.36			16.747	12.1538	18.9724	11.5982	12.2171	9.35562	2.32275	2.24363	3.37137	2.71008	2.54618	2.4005	3.53898	4.60542	5.87627
A09	SYBR	CAV1	Unkn-04		20.5	20.4725
B09	SYBR	CAV1	Unkn-04		20.59
C09	SYBR	CAV1	Unkn-04		20.43
D09	SYBR	CAV1	Unkn-04		20.37
E01	SYBR	CAV1	Unkn-06		23.1	23.095
F01	SYBR	CAV1	Unkn-06		23.14
G01	SYBR	CAV1	Unkn-06		22.92
H01	SYBR	CAV1	Unkn-06		23.22
E02	SYBR	CAV1	Unkn-06		22.68	22.915
F02	SYBR	CAV1	Unkn-06		22.99
G02	SYBR	CAV1	Unkn-06		22.84
H02	SYBR	CAV1	Unkn-06		23.15
E03	SYBR	CAV1	Unkn-06		22.71	22.7475
F03	SYBR	CAV1	Unkn-06		22.81
G03	SYBR	CAV1	Unkn-06		22.72
H03	SYBR	CAV1	Unkn-06		22.75
E04	SYBR	CAV1	Unkn-08		23.4	23.49
F04	SYBR	CAV1	Unkn-08		23.55
G04	SYBR	CAV1	Unkn-08		23.38
H04	SYBR	CAV1	Unkn-08		23.63
E05	SYBR	CAV1	Unkn-08		23.3	23.4025
F05	SYBR	CAV1	Unkn-08		23.41
G05	SYBR	CAV1	Unkn-08		23.34
H05	SYBR	CAV1	Unkn-08		23.56
E06	SYBR	CAV1	Unkn-08		23.34	23.4425
F06	SYBR	CAV1	Unkn-08		23.51
G06	SYBR	CAV1	Unkn-08		23.33
H06	SYBR	CAV1	Unkn-08		23.59
E07	SYBR	CAV1	Unkn-10		23.65	23.7825
F07	SYBR	CAV1	Unkn-10		23.79
G07	SYBR	CAV1	Unkn-10		23.78
H07	SYBR	CAV1	Unkn-10		23.91
E08	SYBR	CAV1	Unkn-10		23.26	23.3975
F08	SYBR	CAV1	Unkn-10		23.48
G08	SYBR	CAV1	Unkn-10		23.34
H08	SYBR	CAV1	Unkn-10		23.51
E09	SYBR	CAV1	Unkn-10		23.1329	23.0434
F09	SYBR	CAV1	Unkn-10		22.9921
G09	SYBR	CAV1	Unkn-10		23.1141
H09	SYBR	CAV1	Unkn-10		22.9347
