# Supplementary material for: Weighted Gene Co-Expression Network Analysis Identifies Key Modules and Central Genes Associated With Bovine Subcutaneous Adipose Tissue
Source: Front Vet Sci. 2022 Jun 22;9:914848. doi: 10.3389/fvets.2022.914848 (PMC9257221; doi:10.3389/fvets.2022.914848)
Supplement: Supplementary file 2 [file Data_Sheet_2.ZIP › 914848-Raw Data/Adipocyte quantitative PCR results/CEBPa┴.xlsx]

## Sheet: Sheet1
Well	Fluor	Target	Content	Sample	Cq			30.645	31.2825	12.8625	16.0725	16.4667	-3.60417	-0.394167	12.1608	1.31418	0.000457079
A01	SYBR	C/EBPβ	Unkn	1	31.55	31.2825		30.12	31.295	12.5125	16.365		-3.95417	-0.101667	15.4997	1.07301
B01	SYBR	C/EBPβ	Unkn	1	31.24			31.2025	31.815	12.8825	16.9625		-3.58417	0.495833	11.9934	0.709152
C01	SYBR	C/EBPβ	Unkn	1	31.21			17.7825	15.21	14.9125			-1.55417	-0.394167	2.93664	1.31418	0.00628951
D01	SYBR	C/EBPβ	Unkn	1	31.13			17.6075	14.93	14.3025			-2.16417	-0.101667	4.48207	1.07301
A02	SYBR	C/EBPβ	Unkn	2	31.45	31.295		18.32	14.8525	14.7			-1.76667	0.495833	3.40267	0.709152
B02	SYBR	C/EBPβ	Unkn	2	31.53			31.3		14.045			-2.42167	-0.394167	5.3579	1.31418	0.00368733
C02	SYBR	C/EBPβ	Unkn	2	31.14			30.8825		14.1225			-2.34417	-0.101667	5.07767	1.07301
D02	SYBR	C/EBPβ	Unkn	2	31.06			30.985		14.6475			-1.81917	0.495833	3.52877	0.709152
A03	SYBR	C/EBPβ	Unkn	3	31.82	31.815		16.3875		13.1175			-3.34917	-0.394167	10.1906	1.31418	3.34533e-06
B03	SYBR	C/EBPβ	Unkn	3	31.73			16.58		13.125			-3.34167	-0.101667	10.1378	1.07301
C03	SYBR	C/EBPβ	Unkn	3	31.97			16.285		13.045			-3.42167	0.495833	10.7158	0.709152
D03	SYBR	C/EBPβ	Unkn	3	31.74			30.9425		13.3575			-3.10917	-0.394167	8.62884	1.31418	0.00207516
A04	SYBR	C/EBPβ	Unkn	21	30.72	30.645		30.79		12.8425			-3.62417	-0.101667	12.3306	1.07301
B04	SYBR	C/EBPβ	Unkn	21	30.75			31.735		13.355			-3.11167	0.495833	8.64381	0.709152
C04	SYBR	C/EBPβ	Unkn	21	30.47			16.8975
D04	SYBR	C/EBPβ	Unkn	21	30.64			16.6675
A05	SYBR	C/EBPβ	Unkn	22	30.29	30.12		17.0875
B05	SYBR	C/EBPβ	Unkn	22	30.31			30.6325
C05	SYBR	C/EBPβ	Unkn	22	29.95			30.4625
D05	SYBR	C/EBPβ	Unkn	22	29.93			30.3375
A06	SYBR	C/EBPβ	Unkn	23	31.15	31.2025		17.515
B06	SYBR	C/EBPβ	Unkn	23	31.35			17.3375
C06	SYBR	C/EBPβ	Unkn	23	31.09			17.2925
D06	SYBR	C/EBPβ	Unkn	23	31.22			31.55
A07	SYBR	C/EBPβ	Unkn	41	31.26	31.3		31.03
B07	SYBR	C/EBPβ	Unkn	41	31.56			31.54
C07	SYBR	C/EBPβ	Unkn	41	31.31			18.1925
D07	SYBR	C/EBPβ	Unkn	41	31.07			18.1875
A08	SYBR	C/EBPβ	Unkn	42	31.03	30.8825		18.185
B08	SYBR	C/EBPβ	Unkn	42	30.82
C08	SYBR	C/EBPβ	Unkn	42	30.66
D08	SYBR	C/EBPβ	Unkn	42	31.02
A09	SYBR	C/EBPβ	Unkn	43	30.75	30.985		12.1608	15.4997	11.9934	2.93664	4.48207	3.40267	5.3579	5.07767	3.52877	10.1906	10.1378	10.7158	8.62884	12.3306	8.64381
B09	SYBR	C/EBPβ	Unkn	43	31.12
C09	SYBR	C/EBPβ	Unkn	43	31.09
D09	SYBR	C/EBPβ	Unkn	43	30.98
E01	SYBR	C/EBPβ	Unkn	61	30.85	30.9425
F01	SYBR	C/EBPβ	Unkn	61	31.01
G01	SYBR	C/EBPβ	Unkn	61	30.8
H01	SYBR	C/EBPβ	Unkn	61	31.11
E02	SYBR	C/EBPβ	Unkn	62	30.42	30.79
F02	SYBR	C/EBPβ	Unkn	62	31
G02	SYBR	C/EBPβ	Unkn	62	30.74
H02	SYBR	C/EBPβ	Unkn	62	31
E03	SYBR	C/EBPβ	Unkn	63	31.82	31.735
F03	SYBR	C/EBPβ	Unkn	63	31.84
G03	SYBR	C/EBPβ	Unkn	63	31.6
H03	SYBR	C/EBPβ	Unkn	63	31.68
E04	SYBR	C/EBPβ	Unkn	81	30.29	30.6325
F04	SYBR	C/EBPβ	Unkn	81	30.68
G04	SYBR	C/EBPβ	Unkn	81	30.74
H04	SYBR	C/EBPβ	Unkn	81	30.82
E05	SYBR	C/EBPβ	Unkn	82	30.31	30.4625
F05	SYBR	C/EBPβ	Unkn	82	30.68
G05	SYBR	C/EBPβ	Unkn	82	30.4
H05	SYBR	C/EBPβ	Unkn	82	30.46
E06	SYBR	C/EBPβ	Unkn	83	30.43	30.3375
F06	SYBR	C/EBPβ	Unkn	83	30.21
G06	SYBR	C/EBPβ	Unkn	83	30.35
H06	SYBR	C/EBPβ	Unkn	83	30.36
E07	SYBR	C/EBPβ	Unkn	101	31.35	31.55
F07	SYBR	C/EBPβ	Unkn	101	31.89
G07	SYBR	C/EBPβ	Unkn	101	31.69
H07	SYBR	C/EBPβ	Unkn	101	31.27
E08	SYBR	C/EBPβ	Unkn	102	31.07	31.03
F08	SYBR	C/EBPβ	Unkn	102	31.24
G08	SYBR	C/EBPβ	Unkn	102	30.76
H08	SYBR	C/EBPβ	Unkn	102	31.05
E09	SYBR	C/EBPβ	Unkn	103	32.05	31.54
F09	SYBR	C/EBPβ	Unkn	103	31.45
G09	SYBR	C/EBPβ	Unkn	103	31.55
H09	SYBR	C/EBPβ	Unkn	103	31.11
