# Supplementary material for: Weighted Gene Co-Expression Network Analysis Identifies Key Modules and Central Genes Associated With Bovine Subcutaneous Adipose Tissue
Source: Front Vet Sci. 2022 Jun 22;9:914848. doi: 10.3389/fvets.2022.914848 (PMC9257221; doi:10.3389/fvets.2022.914848)
Supplement: Supplementary file 2 [file Data_Sheet_2.ZIP › 914848-Raw Data/Adipocyte quantitative PCR results/COL5A1.xlsx]

## Sheet: Sheet1
Well	Fluor	Target	Content	Sample	Cq			23.735	23.53	5.9525	8.32	8.47917	-2.52667	-0.159167	5.76239	1.11664	0.00585121
A01	SYBR	COL5A1	Unkn	1	23.39	23.53		23.815	23.235	6.2075	8.305		-2.27167	-0.174167	4.82881	1.12831
B01	SYBR	COL5A1	Unkn	1	23.57			23.785	23.665	5.465	8.8125		-3.01417	0.333333	8.07894	0.793701
C01	SYBR	COL5A1	Unkn	1	23.63			17.7825	15.21	7.175			-1.30417	-0.159167	2.46941	1.11664	0.000229779
D01	SYBR	COL5A1	Unkn	1	23.53			17.6075	14.93	7.0625			-1.41667	-0.174167	2.66968	1.12831
A02	SYBR	COL5A1	Unkn	2	23.16	23.235		18.32	14.8525	7.09			-1.38917	0.333333	2.61927	0.793701
B02	SYBR	COL5A1	Unkn	2	23.33			23.5625		5.335			-3.14417	-0.159167	8.84074	1.11664	0.000148351
C02	SYBR	COL5A1	Unkn	2	23.08			23.6425		5.34			-3.13917	-0.174167	8.81015	1.12831
D02	SYBR	COL5A1	Unkn	2	23.37			23.375		5.075			-3.40417	0.333333	10.5866	0.793701
A03	SYBR	COL5A1	Unkn	3	23.5	23.665		16.3875		4.5475			-3.93167	-0.159167	15.2598	1.11664	0.000942314
B03	SYBR	COL5A1	Unkn	3	23.8			16.58		4.965			-3.51417	-0.174167	11.4254	1.12831
C03	SYBR	COL5A1	Unkn	3	23.65			16.285		4.9975			-3.48167	0.333333	11.1708	0.793701
D03	SYBR	COL5A1	Unkn	3	23.71			22.2325		5.155			-3.32417	-0.159167	10.0155	1.11664	0.000118091
A04	SYBR	COL5A1	Unkn	21	23.87	23.735		22.0075		4.855			-3.62417	-0.174167	12.3306	1.12831
B04	SYBR	COL5A1	Unkn	21	23.98			22.1625		4.945			-3.53417	0.333333	11.5848	0.793701
C04	SYBR	COL5A1	Unkn	21	23.94			16.8975
D04	SYBR	COL5A1	Unkn	21	23.15			16.6675
A05	SYBR	COL5A1	Unkn	22	24.08	23.815		17.0875
B05	SYBR	COL5A1	Unkn	22	23.84			22.0625
C05	SYBR	COL5A1	Unkn	22	23.63			22.3025
D05	SYBR	COL5A1	Unkn	22	23.71			22.29
A06	SYBR	COL5A1	Unkn	23	23.73	23.785		17.515
B06	SYBR	COL5A1	Unkn	23	23.99			17.3375
C06	SYBR	COL5A1	Unkn	23	23.69			17.2925
D06	SYBR	COL5A1	Unkn	23	23.73			23.3475
A07	SYBR	COL5A1	Unkn	41	23.43	23.5625		23.0425
B07	SYBR	COL5A1	Unkn	41	23.73			23.13
C07	SYBR	COL5A1	Unkn	41	23.42			18.1925
D07	SYBR	COL5A1	Unkn	41	23.67			18.1875
A08	SYBR	COL5A1	Unkn	42	23.57	23.6425		18.185
B08	SYBR	COL5A1	Unkn	42	23.77
C08	SYBR	COL5A1	Unkn	42	23.63
D08	SYBR	COL5A1	Unkn	42	23.6
A09	SYBR	COL5A1	Unkn	43	23.29	23.375
B09	SYBR	COL5A1	Unkn	43	23.53
C09	SYBR	COL5A1	Unkn	43	23.28			5.76239	4.82881	8.07894	2.46941	2.66968	2.61927	8.84074	8.81015	10.5866	15.2598	11.4254	11.1708	10.0155	12.3306	11.5848
D09	SYBR	COL5A1	Unkn	43	23.4
E01	SYBR	COL5A1	Unkn	61	22.38	22.2325
F01	SYBR	COL5A1	Unkn	61	22.15
G01	SYBR	COL5A1	Unkn	61	21.97
H01	SYBR	COL5A1	Unkn	61	22.43
E02	SYBR	COL5A1	Unkn	62	21.75	22.0075
F02	SYBR	COL5A1	Unkn	62	22.1
G02	SYBR	COL5A1	Unkn	62	21.91
H02	SYBR	COL5A1	Unkn	62	22.27
E03	SYBR	COL5A1	Unkn	63	21.97	22.1625
F03	SYBR	COL5A1	Unkn	63	22.36
G03	SYBR	COL5A1	Unkn	63	22
H03	SYBR	COL5A1	Unkn	63	22.32
E04	SYBR	COL5A1	Unkn	81	21.94	22.0625
F04	SYBR	COL5A1	Unkn	81	22.13
G04	SYBR	COL5A1	Unkn	81	22.01
H04	SYBR	COL5A1	Unkn	81	22.17
E05	SYBR	COL5A1	Unkn	82	22.2	22.3025
F05	SYBR	COL5A1	Unkn	82	22.38
G05	SYBR	COL5A1	Unkn	82	22.24
H05	SYBR	COL5A1	Unkn	82	22.39
E06	SYBR	COL5A1	Unkn	83	22.25	22.29
F06	SYBR	COL5A1	Unkn	83	22.36
G06	SYBR	COL5A1	Unkn	83	22.27
H06	SYBR	COL5A1	Unkn	83	22.28
E07	SYBR	COL5A1	Unkn	101	23.2	23.3475
F07	SYBR	COL5A1	Unkn	101	23.41
G07	SYBR	COL5A1	Unkn	101	23.27
H07	SYBR	COL5A1	Unkn	101	23.51
E08	SYBR	COL5A1	Unkn	102	22.9	23.0425
F08	SYBR	COL5A1	Unkn	102	23.15
G08	SYBR	COL5A1	Unkn	102	22.98
H08	SYBR	COL5A1	Unkn	102	23.14
E09	SYBR	COL5A1	Unkn	103	23.06	23.13
F09	SYBR	COL5A1	Unkn	103	23.16
G09	SYBR	COL5A1	Unkn	103	23.13
H09	SYBR	COL5A1	Unkn	103	23.17
