# Supplementary material for: Weighted Gene Co-Expression Network Analysis Identifies Key Modules and Central Genes Associated With Bovine Subcutaneous Adipose Tissue
Source: Front Vet Sci. 2022 Jun 22;9:914848. doi: 10.3389/fvets.2022.914848 (PMC9257221; doi:10.3389/fvets.2022.914848)
Supplement: Supplementary file 2 [file Data_Sheet_2.ZIP › 914848-Raw Data/Adipocyte quantitative PCR results/FABP4.xlsx]

## Sheet: Sheet1
Well	Fluor	Target	Content	Sample	Cq		19.0425	17.7825	-7.29	2.5725	2.90583	-10.1958	-0.333333	1172.87	1.25992	0.000128499
A01	SYBR	C/EBPβ	Unkn	1	26.22	26.3325	18.5525	17.6075	-7.6325	2.6775		-10.5383	-0.228333	1487.15	1.17148
B01	SYBR	C/EBPβ	Unkn	1	26.39		18.82	18.32	-7.525	3.4675		-10.4308	0.561667	1380.36	0.677519
C01	SYBR	C/EBPβ	Unkn	1	26.4		17.2325	16.3875	-9.1	1.1775	1.42	-10.52	-0.2425	1468.37	1.18304	6.53302e-05
D01	SYBR	C/EBPβ	Unkn	1	26.32		17.35	16.58	-8.835	1.65		-10.255	0.23	1221.98	0.852635
A02	SYBR	C/EBPβ	Unkn	2	26.13	26.185	17.26	16.285	-9.085	1.4325		-10.505	0.0125	1453.18	0.991373
B02	SYBR	C/EBPβ	Unkn	2	26.25		20.57	16.8975	-5.7625	1.6875	1.88667	-7.64917	-0.199167	200.738	1.14804	0.000152147
C02	SYBR	C/EBPβ	Unkn	2	26.1		20.3775	16.6675	-5.8075	1.7375		-7.69417	-0.149167	207.098	1.10893
D02	SYBR	C/EBPβ	Unkn	2	26.26		20.8775	17.0875	-5.4675	2.235		-7.35417	0.348333	163.616	0.785491
A03	SYBR	C/EBPβ	Unkn	3	26.3	26.345	21.6075	17.515	-4.725	2.305	2.38417	-7.10917	-0.0791667	138.061	1.05641	0.000716131
B03	SYBR	C/EBPβ	Unkn	3	26.34		20.93	17.3375	-5.255	2.4075		-7.63917	0.0233333	199.351	0.983957
C03	SYBR	C/EBPβ	Unkn	3	26.44		21.2075	17.2925	-5.1375	2.44		-7.52167	0.0558333	183.758	0.962039
D03	SYBR	C/EBPβ	Unkn	3	26.3		21.3575	17.1925	-4.975	1.9825	2.8575	-7.8325	-0.875	227.938	1.83401	0.000311498
A04	SYBR	C/EBPβ	Unkn	21	19.04	19.0425	21.6375	18.1875	-4.5475	3.2575		-7.405	0.4	169.483	0.757858
B04	SYBR	C/EBPβ	Unkn	21	19.14		21.5875	18.185	-4.7575	3.3325		-7.615	0.475	196.039	0.719467
C04	SYBR	C/EBPβ	Unkn	21	18.92		26.3325	15.21
D04	SYBR	C/EBPβ	Unkn	21	19.07		26.185	14.93
A05	SYBR	C/EBPβ	Unkn	22	18.57	18.5525	26.345	14.8525
B05	SYBR	C/EBPβ	Unkn	22	18.64
C05	SYBR	C/EBPβ	Unkn	22	18.48
D05	SYBR	C/EBPβ	Unkn	22	18.52
A06	SYBR	C/EBPβ	Unkn	23	18.82	18.82								1172.87	1487.15	1380.36	1468.37	1221.98	1453.18	200.738	207.098	163.616	138.061	199.351	183.758	227.938	169.483	196.039
B06	SYBR	C/EBPβ	Unkn	23	18.94
C06	SYBR	C/EBPβ	Unkn	23	18.68
D06	SYBR	C/EBPβ	Unkn	23	18.84
A07	SYBR	C/EBPβ	Unkn	41	17.3	17.2325
B07	SYBR	C/EBPβ	Unkn	41	17.32
C07	SYBR	C/EBPβ	Unkn	41	17.11
D07	SYBR	C/EBPβ	Unkn	41	17.2
A08	SYBR	C/EBPβ	Unkn	42	17.4	17.35
B08	SYBR	C/EBPβ	Unkn	42	17.42
C08	SYBR	C/EBPβ	Unkn	42	17.25
D08	SYBR	C/EBPβ	Unkn	42	17.33
A09	SYBR	C/EBPβ	Unkn	43	17.25	17.26
B09	SYBR	C/EBPβ	Unkn	43	17.43
C09	SYBR	C/EBPβ	Unkn	43	17.19
D09	SYBR	C/EBPβ	Unkn	43	17.17
E01	SYBR	C/EBPβ	Unkn	61	20.57	20.57
F01	SYBR	C/EBPβ	Unkn	61	20.64
G01	SYBR	C/EBPβ	Unkn	61	20.41
H01	SYBR	C/EBPβ	Unkn	61	20.66
E02	SYBR	C/EBPβ	Unkn	62	20.3	20.3775
F02	SYBR	C/EBPβ	Unkn	62	20.38
G02	SYBR	C/EBPβ	Unkn	62	20.3
H02	SYBR	C/EBPβ	Unkn	62	20.53
E03	SYBR	C/EBPβ	Unkn	63	20.78	20.8775
F03	SYBR	C/EBPβ	Unkn	63	20.95
G03	SYBR	C/EBPβ	Unkn	63	20.78
H03	SYBR	C/EBPβ	Unkn	63	21
E04	SYBR	C/EBPβ	Unkn	81	21.54	21.6075
F04	SYBR	C/EBPβ	Unkn	81	21.62
G04	SYBR	C/EBPβ	Unkn	81	21.5
H04	SYBR	C/EBPβ	Unkn	81	21.77
E05	SYBR	C/EBPβ	Unkn	82	20.76	20.93
F05	SYBR	C/EBPβ	Unkn	82	21.03
G05	SYBR	C/EBPβ	Unkn	82	20.9
H05	SYBR	C/EBPβ	Unkn	82	21.03
E06	SYBR	C/EBPβ	Unkn	83	21.1	21.2075
F06	SYBR	C/EBPβ	Unkn	83	21.27
G06	SYBR	C/EBPβ	Unkn	83	21.16
H06	SYBR	C/EBPβ	Unkn	83	21.3
E07	SYBR	C/EBPβ	Unkn	101	21.28	21.3575
F07	SYBR	C/EBPβ	Unkn	101	21.37
G07	SYBR	C/EBPβ	Unkn	101	21.29
H07	SYBR	C/EBPβ	Unkn	101	21.49
E08	SYBR	C/EBPβ	Unkn	102	21.54	21.6375
F08	SYBR	C/EBPβ	Unkn	102	21.67
G08	SYBR	C/EBPβ	Unkn	102	21.57
H08	SYBR	C/EBPβ	Unkn	102	21.77
E09	SYBR	C/EBPβ	Unkn	103	21.51	21.5875
F09	SYBR	C/EBPβ	Unkn	103	21.63
G09	SYBR	C/EBPβ	Unkn	103	21.53
H09	SYBR	C/EBPβ	Unkn	103	21.68

## Sheet: Sheet2
Well	Fluor	Target	Content	Sample	Cq			19.0425	26.3325	1.26	11.1225	11.29	-10.03	-0.1675	1045.52	1.12311	0.00296108
A01	SYBR	C/EBPβ	Unkn	1	26.22	26.3325		18.5525	26.185	0.945	11.255		-10.345	-0.035	1300.63	1.02456
B01	SYBR	C/EBPβ	Unkn	1	26.39			18.82	26.345	0.5	11.4925		-10.79	0.2025	1770.57	0.869043
C01	SYBR	C/EBPβ	Unkn	1	26.4			17.7825	15.21	0.845			-10.445	-0.1675	1393.99	1.12311	1.69748e-05
D01	SYBR	C/EBPβ	Unkn	1	26.32			17.6075	14.93	0.77			-10.52	-0.035	1468.37	1.02456
A02	SYBR	C/EBPβ	Unkn	2	26.13	26.185		18.32	14.8525	0.975			-10.315	0.2025	1273.87	0.869043
B02	SYBR	C/EBPβ	Unkn	2	26.25			17.2325		3.6725			-7.6175	-0.1675	196.379	1.12311	1.97512e-06
C02	SYBR	C/EBPβ	Unkn	2	26.1			17.35		3.71			-7.58	-0.035	191.341	1.02456
D02	SYBR	C/EBPβ	Unkn	2	26.26			17.26		3.79			-7.5	0.2025	181.019	0.869043
A03	SYBR	C/EBPβ	Unkn	3	26.3	26.345		16.3875		4.0925			-7.1975	-0.1675	146.779	1.12311	0.000655183
B03	SYBR	C/EBPβ	Unkn	3	26.34			16.58		3.5925			-7.6975	-0.035	207.577	1.02456
C03	SYBR	C/EBPβ	Unkn	3	26.44			16.285		3.915			-7.375	0.2025	165.995	0.869043
D03	SYBR	C/EBPβ	Unkn	3	26.3			20.57		3.165			-8.125	-0.1675	279.17	1.12311	9.15522e-05
A04	SYBR	C/EBPβ	Unkn	21	19.04	19.0425		20.3775		3.45			-7.84	-0.035	229.126	1.02456
B04	SYBR	C/EBPβ	Unkn	21	19.14			20.8775		3.4025			-7.8875	0.2025	236.796	0.869043
C04	SYBR	C/EBPβ	Unkn	21	18.92			16.8975
D04	SYBR	C/EBPβ	Unkn	21	19.07			16.6675
A05	SYBR	C/EBPβ	Unkn	22	18.57	18.5525		17.0875
B05	SYBR	C/EBPβ	Unkn	22	18.64			21.6075
C05	SYBR	C/EBPβ	Unkn	22	18.48			20.93
D05	SYBR	C/EBPβ	Unkn	22	18.52			21.2075
A06	SYBR	C/EBPβ	Unkn	23	18.82	18.82		17.515
B06	SYBR	C/EBPβ	Unkn	23	18.94			17.3375
C06	SYBR	C/EBPβ	Unkn	23	18.68			17.2925
D06	SYBR	C/EBPβ	Unkn	23	18.84			21.3575
A07	SYBR	C/EBPβ	Unkn	41	17.3	17.2325		21.6375
B07	SYBR	C/EBPβ	Unkn	41	17.32			21.5875
C07	SYBR	C/EBPβ	Unkn	41	17.11			18.1925
D07	SYBR	C/EBPβ	Unkn	41	17.2			18.1875
A08	SYBR	C/EBPβ	Unkn	42	17.4	17.35		18.185
B08	SYBR	C/EBPβ	Unkn	42	17.42
C08	SYBR	C/EBPβ	Unkn	42	17.25
D08	SYBR	C/EBPβ	Unkn	42	17.33
A09	SYBR	C/EBPβ	Unkn	43	17.25	17.26		1045.52	1300.63	1770.57	1393.99	1468.37	1273.87	196.379	191.341	181.019	146.779	207.577	165.995	279.17	229.126	236.796
B09	SYBR	C/EBPβ	Unkn	43	17.43
C09	SYBR	C/EBPβ	Unkn	43	17.19
D09	SYBR	C/EBPβ	Unkn	43	17.17
E01	SYBR	C/EBPβ	Unkn	61	20.57	20.57
F01	SYBR	C/EBPβ	Unkn	61	20.64
G01	SYBR	C/EBPβ	Unkn	61	20.41
H01	SYBR	C/EBPβ	Unkn	61	20.66
E02	SYBR	C/EBPβ	Unkn	62	20.3	20.3775
F02	SYBR	C/EBPβ	Unkn	62	20.38
G02	SYBR	C/EBPβ	Unkn	62	20.3
H02	SYBR	C/EBPβ	Unkn	62	20.53
E03	SYBR	C/EBPβ	Unkn	63	20.78	20.8775
F03	SYBR	C/EBPβ	Unkn	63	20.95
G03	SYBR	C/EBPβ	Unkn	63	20.78
H03	SYBR	C/EBPβ	Unkn	63	21
E04	SYBR	C/EBPβ	Unkn	81	21.54	21.6075
F04	SYBR	C/EBPβ	Unkn	81	21.62
G04	SYBR	C/EBPβ	Unkn	81	21.5
H04	SYBR	C/EBPβ	Unkn	81	21.77
E05	SYBR	C/EBPβ	Unkn	82	20.76	20.93
F05	SYBR	C/EBPβ	Unkn	82	21.03
G05	SYBR	C/EBPβ	Unkn	82	20.9
H05	SYBR	C/EBPβ	Unkn	82	21.03
E06	SYBR	C/EBPβ	Unkn	83	21.1	21.2075
F06	SYBR	C/EBPβ	Unkn	83	21.27
G06	SYBR	C/EBPβ	Unkn	83	21.16
H06	SYBR	C/EBPβ	Unkn	83	21.3
E07	SYBR	C/EBPβ	Unkn	101	21.28	21.3575
F07	SYBR	C/EBPβ	Unkn	101	21.37
G07	SYBR	C/EBPβ	Unkn	101	21.29
H07	SYBR	C/EBPβ	Unkn	101	21.49
E08	SYBR	C/EBPβ	Unkn	102	21.54	21.6375
F08	SYBR	C/EBPβ	Unkn	102	21.67
G08	SYBR	C/EBPβ	Unkn	102	21.57
H08	SYBR	C/EBPβ	Unkn	102	21.77
E09	SYBR	C/EBPβ	Unkn	103	21.51	21.5875
F09	SYBR	C/EBPβ	Unkn	103	21.63
G09	SYBR	C/EBPβ	Unkn	103	21.53
H09	SYBR	C/EBPβ	Unkn	103	21.68
