# Supplementary material for: Weighted Gene Co-Expression Network Analysis Identifies Key Modules and Central Genes Associated With Bovine Subcutaneous Adipose Tissue
Source: Front Vet Sci. 2022 Jun 22;9:914848. doi: 10.3389/fvets.2022.914848 (PMC9257221; doi:10.3389/fvets.2022.914848)
Supplement: Supplementary file 2 [file Data_Sheet_2.ZIP › 914848-Raw Data/Adipocyte quantitative PCR results/HSPG2.xlsx]

## Sheet: Sheet1
Well	Fluor	Target	Content	Sample	Cq			24.2825	24.33	6.5	9.12	9.18333	-2.68333	-0.0633333	6.42338	1.04488	0.00552863
A01	SYBR	HSPG2	Unkn	1	24.21	24.33		24.68	24.1275	7.0725	9.1975		-2.11083	0.0141667	4.31941	0.990228
B01	SYBR	HSPG2	Unkn	1	24.35			24.5975	24.085	6.2775	9.2325		-2.90583	0.0491667	7.49451	0.966494
C01	SYBR	HSPG2	Unkn	1	24.42			17.7825	15.21	7.795			-1.38833	-0.0633333	2.61776	1.04488	0.00973362
D01	SYBR	HSPG2	Unkn	1	24.34			17.6075	14.93	8.2875			-0.895833	0.0141667	1.86068	0.990228
A02	SYBR	HSPG2	Unkn	2	24.05	24.1275		18.32	14.8525	7.6375			-1.54583	0.0491667	2.91973	0.966494
B02	SYBR	HSPG2	Unkn	2	24.14			24.1825		7.23			-1.95333	-0.0633333	3.87268	1.04488	3.42567e-06
C02	SYBR	HSPG2	Unkn	2	23.98			24.8675		7.185			-1.99833	0.0141667	3.99538	0.990228
D02	SYBR	HSPG2	Unkn	2	24.34			23.9225		7.2825			-1.90083	0.0491667	3.73429	0.966494
A03	SYBR	HSPG2	Unkn	3	24.1	24.085		16.3875		6.6525			-2.53083	-0.0633333	5.77905	1.04488	6.2938e-05
B03	SYBR	HSPG2	Unkn	3	24.14			16.58		6.88			-2.30333	0.0141667	4.93597	0.990228
C03	SYBR	HSPG2	Unkn	3	23.99			16.285		6.71			-2.47333	0.0491667	5.55325	0.966494
D03	SYBR	HSPG2	Unkn	3	24.11			24.1275		6.4025			-2.78083	-0.0633333	6.87249	1.04488	0.00328964
A04	SYBR	HSPG2	Unkn	21	24.21	24.2825		23.8525		6.17			-3.01333	0.0141667	8.07428	0.990228
B04	SYBR	HSPG2	Unkn	21	24.29			24.37		5.7275			-3.45583	0.0491667	10.9726	0.966494
C04	SYBR	HSPG2	Unkn	21	24.19			16.8975
D04	SYBR	HSPG2	Unkn	21	24.44			16.6675
A05	SYBR	HSPG2	Unkn	22	24.61	24.68		17.0875
B05	SYBR	HSPG2	Unkn	22	24.79			24.1675
C05	SYBR	HSPG2	Unkn	22	24.64			24.2175
D05	SYBR	HSPG2	Unkn	22	24.68			24.0025
A06	SYBR	HSPG2	Unkn	23	24.6	24.5975		17.515
B06	SYBR	HSPG2	Unkn	23	24.68			17.3375
C06	SYBR	HSPG2	Unkn	23	24.55			17.2925
D06	SYBR	HSPG2	Unkn	23	24.56			24.595
A07	SYBR	HSPG2	Unkn	41	24.23	24.1825		24.3575
B07	SYBR	HSPG2	Unkn	41	24.25			23.9125
C07	SYBR	HSPG2	Unkn	41	24.08			18.1925
D07	SYBR	HSPG2	Unkn	41	24.17			18.1875
A08	SYBR	HSPG2	Unkn	42	24.96	24.8675		18.185
B08	SYBR	HSPG2	Unkn	42	24.94
C08	SYBR	HSPG2	Unkn	42	24.71
D08	SYBR	HSPG2	Unkn	42	24.86
A09	SYBR	HSPG2	Unkn	43	23.86	23.9225
B09	SYBR	HSPG2	Unkn	43	24.04
C09	SYBR	HSPG2	Unkn	43	23.95			6.42338	4.31941	7.49451	2.61776	1.86068	2.91973	3.87268	3.99538	3.73429	5.77905	4.93597	5.55325	6.87249	8.07428	10.9726
D09	SYBR	HSPG2	Unkn	43	23.84
E01	SYBR	HSPG2	Unkn	61	24.07	24.1275
F01	SYBR	HSPG2	Unkn	61	24.19
G01	SYBR	HSPG2	Unkn	61	23.95
H01	SYBR	HSPG2	Unkn	61	24.3
E02	SYBR	HSPG2	Unkn	62	23.7	23.8525
F02	SYBR	HSPG2	Unkn	62	23.9
G02	SYBR	HSPG2	Unkn	62	23.8
H02	SYBR	HSPG2	Unkn	62	24.01
E03	SYBR	HSPG2	Unkn	63	24.25	24.37
F03	SYBR	HSPG2	Unkn	63	24.44
G03	SYBR	HSPG2	Unkn	63	24.31
H03	SYBR	HSPG2	Unkn	63	24.48
E04	SYBR	HSPG2	Unkn	81	24.07	24.1675
F04	SYBR	HSPG2	Unkn	81	24.23
G04	SYBR	HSPG2	Unkn	81	24.1
H04	SYBR	HSPG2	Unkn	81	24.27
E05	SYBR	HSPG2	Unkn	82	24.14	24.2175
F05	SYBR	HSPG2	Unkn	82	24.29
G05	SYBR	HSPG2	Unkn	82	24.16
H05	SYBR	HSPG2	Unkn	82	24.28
E06	SYBR	HSPG2	Unkn	83	23.83	24.0025
F06	SYBR	HSPG2	Unkn	83	24.1
G06	SYBR	HSPG2	Unkn	83	23.94
H06	SYBR	HSPG2	Unkn	83	24.14
E07	SYBR	HSPG2	Unkn	101	24.49	24.595
F07	SYBR	HSPG2	Unkn	101	24.68
G07	SYBR	HSPG2	Unkn	101	24.54
H07	SYBR	HSPG2	Unkn	101	24.67
E08	SYBR	HSPG2	Unkn	102	24.21	24.3575
F08	SYBR	HSPG2	Unkn	102	24.43
G08	SYBR	HSPG2	Unkn	102	24.34
H08	SYBR	HSPG2	Unkn	102	24.45
E09	SYBR	HSPG2	Unkn	103	23.74	23.9125
F09	SYBR	HSPG2	Unkn	103	23.93
G09	SYBR	HSPG2	Unkn	103	23.97
H09	SYBR	HSPG2	Unkn	103	24.01
