# Supplementary material for: Weighted Gene Co-Expression Network Analysis Identifies Key Modules and Central Genes Associated With Bovine Subcutaneous Adipose Tissue
Source: Front Vet Sci. 2022 Jun 22;9:914848. doi: 10.3389/fvets.2022.914848 (PMC9257221; doi:10.3389/fvets.2022.914848)
Supplement: Supplementary file 2 [file Data_Sheet_2.ZIP › 914848-Raw Data/Adipocyte quantitative PCR results/ITGA5.xlsx]

## Sheet: Sheet1
Well	Fluor	Target	Content	Sample	Cq			36.495	36.2375	18.7125	21.0275	21.3192	-2.60667	-0.291667	6.09095	1.22405	0.00591777
A01	SYBR	ITGA5	Unkn	1	36.51	36.2375		35.4575	36.34	17.85	21.41		-3.46917	0.0908333	11.0745	0.93898
B01	SYBR	ITGA5	Unkn	1	35.88			36.3933	36.3725	18.0733	21.52		-3.24583	0.200833	9.48622	0.870048
C01	SYBR	ITGA5	Unkn	1	36.19			17.7825	15.21	20.87			-0.449167	-0.159167	1.36525	1.11664	0.0388637
D01	SYBR	ITGA5	Unkn	1	36.37			17.6075	14.93	20.6925			-0.626667	-0.174167	1.54399	1.12831
A02	SYBR	ITGA5	Unkn	2	N/A	36.34		18.32	14.8525	20.9275			-0.391667	0.333333	1.31191	0.793701
B02	SYBR	ITGA5	Unkn	2	36.03			37.2575		20.75			-0.569167	-0.159167	1.48367	1.11664	0.0423343
C02	SYBR	ITGA5	Unkn	2	36.56			37.2725		20.8425			-0.476667	-0.174167	1.39152	1.12831
D02	SYBR	ITGA5	Unkn	2	36.43			37.2125		20.3658			-0.953333	0.333333	1.93634	0.793701
A03	SYBR	ITGA5	Unkn	3	36.04	36.3725		16.3875		18.9717			-2.3475	-0.159167	5.08942	1.11664	0.0291893
B03	SYBR	ITGA5	Unkn	3	36.35			16.58		18.02			-3.29917	-0.174167	9.84347	1.12831
C03	SYBR	ITGA5	Unkn	3	36.8			16.285		19.0925			-2.22667	0.333333	4.68051	0.793701
D03	SYBR	ITGA5	Unkn	3	36.3			37.6475		19.2175			-2.10167	-0.159167	4.29205	1.11664	0.0219245
A04	SYBR	ITGA5	Unkn	21	36.84	36.495		37.51		18.7375			-2.58167	-0.174167	5.98631	1.12831
B04	SYBR	ITGA5	Unkn	21	36.08			37.4533		18.075			-3.24417	0.333333	9.47527	0.793701
C04	SYBR	ITGA5	Unkn	21	36.05			16.8975
D04	SYBR	ITGA5	Unkn	21	37.01			16.6675
A05	SYBR	ITGA5	Unkn	22	35.16	35.4575		17.0875
B05	SYBR	ITGA5	Unkn	22	35.38			36.4867
C05	SYBR	ITGA5	Unkn	22	35.91			35.3575
D05	SYBR	ITGA5	Unkn	22	35.38			36.385
A06	SYBR	ITGA5	Unkn	23	N/A	36.3933		17.515
B06	SYBR	ITGA5	Unkn	23	36.47			17.3375
C06	SYBR	ITGA5	Unkn	23	36.46			17.2925
D06	SYBR	ITGA5	Unkn	23	36.25			37.41
A07	SYBR	ITGA5	Unkn	41	37.48	37.2575		36.925
B07	SYBR	ITGA5	Unkn	41	37.95			36.26
C07	SYBR	ITGA5	Unkn	41	35.72			18.1925
D07	SYBR	ITGA5	Unkn	41	37.88			18.1875
A08	SYBR	ITGA5	Unkn	42	37.02	37.2725		18.185
B08	SYBR	ITGA5	Unkn	42	37.06
C08	SYBR	ITGA5	Unkn	42	37.45
D08	SYBR	ITGA5	Unkn	42	37.56			6.09095	11.0745	9.48622	1.36525	1.54399	1.31191	1.48367	1.39152	1.93634	5.08942	9.84347	4.68051	4.29205	5.98631	9.47527
A09	SYBR	ITGA5	Unkn	43	36.56	37.2125
B09	SYBR	ITGA5	Unkn	43	37.43
C09	SYBR	ITGA5	Unkn	43	37.44
D09	SYBR	ITGA5	Unkn	43	37.42
E01	SYBR	ITGA5	Unkn	61	38.38	37.6475
F01	SYBR	ITGA5	Unkn	61	37.46
G01	SYBR	ITGA5	Unkn	61	37.57
H01	SYBR	ITGA5	Unkn	61	37.18
E02	SYBR	ITGA5	Unkn	62	37.71	37.51
F02	SYBR	ITGA5	Unkn	62	37.36
G02	SYBR	ITGA5	Unkn	62	37.54
H02	SYBR	ITGA5	Unkn	62	37.43
E03	SYBR	ITGA5	Unkn	63	37.43	37.4533
F03	SYBR	ITGA5	Unkn	63	37.48
G03	SYBR	ITGA5	Unkn	63	N/A
H03	SYBR	ITGA5	Unkn	63	37.45
E04	SYBR	ITGA5	Unkn	81	37.08	36.4867
F04	SYBR	ITGA5	Unkn	81	N/A
G04	SYBR	ITGA5	Unkn	81	36.36
H04	SYBR	ITGA5	Unkn	81	36.02
E05	SYBR	ITGA5	Unkn	82	35.04	35.3575
F05	SYBR	ITGA5	Unkn	82	35.21
G05	SYBR	ITGA5	Unkn	82	35.41
H05	SYBR	ITGA5	Unkn	82	35.77
E06	SYBR	ITGA5	Unkn	83	36.43	36.385
F06	SYBR	ITGA5	Unkn	83	37.65
G06	SYBR	ITGA5	Unkn	83	36.04
H06	SYBR	ITGA5	Unkn	83	35.42
E07	SYBR	ITGA5	Unkn	101	37.3	37.41
F07	SYBR	ITGA5	Unkn	101	37.02
G07	SYBR	ITGA5	Unkn	101	N/A
H07	SYBR	ITGA5	Unkn	101	37.91
E08	SYBR	ITGA5	Unkn	102	37.03	36.925
F08	SYBR	ITGA5	Unkn	102	38.13
G08	SYBR	ITGA5	Unkn	102	35.83
H08	SYBR	ITGA5	Unkn	102	36.71
E09	SYBR	ITGA5	Unkn	103	36.41	36.26
F09	SYBR	ITGA5	Unkn	103	37.07
G09	SYBR	ITGA5	Unkn	103	36.16
H09	SYBR	ITGA5	Unkn	103	35.4
