# Supplementary material for: Weighted Gene Co-Expression Network Analysis Identifies Key Modules and Central Genes Associated With Bovine Subcutaneous Adipose Tissue
Source: Front Vet Sci. 2022 Jun 22;9:914848. doi: 10.3389/fvets.2022.914848 (PMC9257221; doi:10.3389/fvets.2022.914848)
Supplement: Supplementary file 2 [file Data_Sheet_2.ZIP › 914848-Raw Data/Adipocyte quantitative PCR results/PPAR.xlsx]

## Sheet: Sheet1
Well	Fluor	Target	Content	Sample	Cq			24.6925	26.175	6.91	10.965	10.9858	-4.07583	-0.0208333	16.8635	1.01455	2.09255e-05
A01	SYBR	PPAR	Unkn	1	26.05	26.175		24.4725	25.8725	6.865	10.9425		-4.12083	-0.0433333	17.3978	1.03049
B01	SYBR	PPAR	Unkn	1	26.16			25.0375	25.9025	6.7175	11.05		-4.26833	0.0641667	19.2707	0.956498
C01	SYBR	PPAR	Unkn	1	26.25			17.7825	15.21	7.495			-3.49083	-0.0208333	11.2421	1.01455	0.000228826
D01	SYBR	PPAR	Unkn	1	26.24			17.6075	14.93	7.13			-3.85583	-0.0433333	14.4784	1.03049
A02	SYBR	PPAR	Unkn	2	25.86	25.8725		18.32	14.8525	7.3225			-3.66333	0.0641667	12.6699	0.956498
B02	SYBR	PPAR	Unkn	2	25.89			23.8825		8.35			-2.63583	-0.0208333	6.21534	1.01455	1.65934e-06
C02	SYBR	PPAR	Unkn	2	25.8			23.71		8.4075			-2.57833	-0.0433333	5.97249	1.03049
D02	SYBR	PPAR	Unkn	2	25.94			23.6075		8.4425			-2.54333	0.0641667	5.82934	0.956498
A03	SYBR	PPAR	Unkn	3	25.79	25.9025		16.3875		8.7725			-2.21333	-0.0208333	4.63746	1.01455	0.00180395
B03	SYBR	PPAR	Unkn	3	26			16.58		8.2775			-2.70833	-0.0433333	6.53566	1.03049
C03	SYBR	PPAR	Unkn	3	25.82			16.285		8.6875			-2.29833	0.0641667	4.91889	0.956498
D03	SYBR	PPAR	Unkn	3	26			25.2475		8.895			-2.09083	-0.0208333	4.25994	1.01455	6.13398e-06
A04	SYBR	PPAR	Unkn	21	24.62	24.6925		25.075		8.895			-2.09083	-0.0433333	4.25994	1.03049
B04	SYBR	PPAR	Unkn	21	24.82			25.53		8.99833			-1.9875	0.0641667	3.96549	0.956498
C04	SYBR	PPAR	Unkn	21	24.56			16.8975
D04	SYBR	PPAR	Unkn	21	24.77			16.6675
A05	SYBR	PPAR	Unkn	22	24.47	24.4725		17.0875
B05	SYBR	PPAR	Unkn	22	24.6			26.2875
C05	SYBR	PPAR	Unkn	22	24.38			25.615
D05	SYBR	PPAR	Unkn	22	24.44			25.98
A06	SYBR	PPAR	Unkn	23	25.05	25.0375		17.515
B06	SYBR	PPAR	Unkn	23	25.17			17.3375
C06	SYBR	PPAR	Unkn	23	24.99			17.2925
D06	SYBR	PPAR	Unkn	23	24.94			27.0875
A07	SYBR	PPAR	Unkn	41	23.89	23.8825		27.0825
B07	SYBR	PPAR	Unkn	41	24.09			27.1833
C07	SYBR	PPAR	Unkn	41	23.71			18.1925
D07	SYBR	PPAR	Unkn	41	23.84			18.1875
A08	SYBR	PPAR	Unkn	42	23.69	23.71		18.185
B08	SYBR	PPAR	Unkn	42	23.83
C08	SYBR	PPAR	Unkn	42	23.59
D08	SYBR	PPAR	Unkn	42	23.73			16.8635	17.3978	19.2707	11.2421	14.4784	12.6699	6.21534	5.97249	5.82934	4.63746	6.53566	4.91889	4.25994	4.25994	3.96549
A09	SYBR	PPAR	Unkn	43	23.61	23.6075
B09	SYBR	PPAR	Unkn	43	23.68
C09	SYBR	PPAR	Unkn	43	23.51
D09	SYBR	PPAR	Unkn	43	23.63
E01	SYBR	PPAR	Unkn	61	25.2	25.2475
F01	SYBR	PPAR	Unkn	61	25.38
G01	SYBR	PPAR	Unkn	61	25.11
H01	SYBR	PPAR	Unkn	61	25.3
E02	SYBR	PPAR	Unkn	62	25.04	25.075
F02	SYBR	PPAR	Unkn	62	25.15
G02	SYBR	PPAR	Unkn	62	24.98
H02	SYBR	PPAR	Unkn	62	25.13
E03	SYBR	PPAR	Unkn	63	25.43	25.53
F03	SYBR	PPAR	Unkn	63	25.53
G03	SYBR	PPAR	Unkn	63	25.39
H03	SYBR	PPAR	Unkn	63	25.77
E04	SYBR	PPAR	Unkn	81	26.18	26.2875
F04	SYBR	PPAR	Unkn	81	26.29
G04	SYBR	PPAR	Unkn	81	26.27
H04	SYBR	PPAR	Unkn	81	26.41
E05	SYBR	PPAR	Unkn	82	25.65	25.615
F05	SYBR	PPAR	Unkn	82	25.44
G05	SYBR	PPAR	Unkn	82	25.68
H05	SYBR	PPAR	Unkn	82	25.69
E06	SYBR	PPAR	Unkn	83	25.84	25.98
F06	SYBR	PPAR	Unkn	83	26.01
G06	SYBR	PPAR	Unkn	83	25.93
H06	SYBR	PPAR	Unkn	83	26.14
E07	SYBR	PPAR	Unkn	101	27.07	27.0875
F07	SYBR	PPAR	Unkn	101	27.16
G07	SYBR	PPAR	Unkn	101	26.94
H07	SYBR	PPAR	Unkn	101	27.18
E08	SYBR	PPAR	Unkn	102	26.42	27.0825
F08	SYBR	PPAR	Unkn	102	27.34
G08	SYBR	PPAR	Unkn	102	27.22
H08	SYBR	PPAR	Unkn	102	27.35
E09	SYBR	PPAR	Unkn	103	N/A	27.1833
F09	SYBR	PPAR	Unkn	103	27.15
G09	SYBR	PPAR	Unkn	103	27.05
H09	SYBR	PPAR	Unkn	103	27.35
