# Supplementary material for: Weighted Gene Co-Expression Network Analysis Identifies Key Modules and Central Genes Associated With Bovine Subcutaneous Adipose Tissue
Source: Front Vet Sci. 2022 Jun 22;9:914848. doi: 10.3389/fvets.2022.914848 (PMC9257221; doi:10.3389/fvets.2022.914848)
Supplement: Supplementary file 2 [file Data_Sheet_2.ZIP › 914848-Raw Data/GSE116775 expression matrix and sample classification/Bos_taurus_ARS-UCD1_2_101.txt]

1 gene 339070 350389 - ENSBTAG00000006648 
1 gene 626079 668340 + ENSBTAG00000054829 
1 gene 764121 820845 - ENSBTAG00000001753 
1 gene 882081 1002223 + ENSBTAG00000020035 RCAN1
1 gene 904168 904713 - ENSBTAG00000005540 CBX3
1 gene 1040523 1047017 + ENSBTAG00000001150 KCNE1
1 gene 1061262 1061597 + ENSBTAG00000026259 
1 gene 1071552 1077244 + ENSBTAG00000051226 
1 gene 1099127 1100145 - ENSBTAG00000013841 FAM243A
1 gene 1102887 1118312 - ENSBTAG00000011528 SMIM11A
1 gene 1123943 1131748 - ENSBTAG00000026260 KCNE2
1 gene 1390803 1455219 - ENSBTAG00000012594 MRPS6
1 gene 1643628 1651039 + ENSBTAG00000018278 ATP5PO
1 gene 1665339 1908788 - ENSBTAG00000021997 ITSN1
1 gene 1909498 1943914 + ENSBTAG00000008490 CRYZL1
1 gene 1942815 1954023 + ENSBTAG00000035175 DONSON
1 gene 1954230 1985068 - ENSBTAG00000008482 SON
1 gene 1985522 2012383 + ENSBTAG00000009188 GART
1 gene 2028900 2030042 + ENSBTAG00000009187 DNAJC28
1 gene 2046733 2083566 + ENSBTAG00000001258 TMEM50B
1 gene 2098968 2124278 - ENSBTAG00000012899 IFNGR2
1 gene 2189895 2218344 - ENSBTAG00000021819 IFNAR1
1 gene 2242523 2314142 - ENSBTAG00000019404 IL10RB
1 gene 2315596 2350090 - ENSBTAG00000015212 IFNAR2
1 gene 2398499 2398810 + ENSBTAG00000051429 
1 gene 2410576 2410773 - ENSBTAG00000051548 
1 gene 2497798 2499871 - ENSBTAG00000037547 OLIG1
1 gene 2547063 2548046 - ENSBTAG00000049136 OLIG2
1 gene 2749168 2768577 + ENSBTAG00000043993 C1H21orf62
1 gene 2786812 2819637 + ENSBTAG00000003064 PAXBP1
1 gene 2827691 2916599 + ENSBTAG00000003063 SYNJ1
1 gene 2924656 2936276 + ENSBTAG00000003059 CFAP298
1 gene 2978428 3080528 - ENSBTAG00000017310 EVA1C
1 gene 3103263 3180340 + ENSBTAG00000012412 URB1
1 gene 3183412 3197291 - ENSBTAG00000023718 MRAP
1 gene 3209824 3222938 + ENSBTAG00000016619 MIS18A
1 gene 3501645 3629427 - ENSBTAG00000020762 HUNK
1 gene 3760509 3822150 + ENSBTAG00000018855 SCAF4
1 gene 3824601 3833406 - ENSBTAG00000018854 SOD1
1 gene 4192104 4358253 + ENSBTAG00000017839 TIAM1
1 gene 4381315 4431774 + ENSBTAG00000048631 
1 gene 4673635 4674514 + ENSBTAG00000034869 KRTAP11-1
1 gene 4736889 4737152 + ENSBTAG00000046804 KRTAP7-1
1 gene 4759050 4760169 + ENSBTAG00000015812 KRTAP8-1
1 gene 4770078 4770269 + ENSBTAG00000048503 
1 gene 4845319 4845591 - ENSBTAG00000050662 
1 gene 4857239 4857508 + ENSBTAG00000054173 
1 gene 4868145 4868417 - ENSBTAG00000049506 
1 gene 4913814 4914086 + ENSBTAG00000049468 
1 gene 4925768 4926037 - ENSBTAG00000052340 
1 gene 4957550 4957843 - ENSBTAG00000044154 
1 gene 5173646 5173873 - ENSBTAG00000052530 
1 gene 5195059 5195313 - ENSBTAG00000051544 
1 gene 5389438 5389653 + ENSBTAG00000052321 
1 gene 5448262 5448483 + ENSBTAG00000053953 
1 gene 5489982 5490224 - ENSBTAG00000054015 
1 gene 5506542 5506952 - ENSBTAG00000052457 KRTAP15-1
1 gene 5510180 5511024 + ENSBTAG00000039602 KRTAP13-1
1 gene 5522179 5581920 + ENSBTAG00000050522 
1 gene 5560876 5561253 - ENSBTAG00000037933 
1 gene 5581423 5586373 + ENSBTAG00000055221 
1 gene 5627779 5628384 + ENSBTAG00000052202 KRTAP27-1
1 gene 5689903 5690709 + ENSBTAG00000046384 KRTAP24-1
1 gene 5770225 5772218 + ENSBTAG00000039820 CLDN8
1 gene 5830120 5830797 + ENSBTAG00000039255 CLDN17
1 gene 6112447 6577795 + ENSBTAG00000034854 GRIK1
1 gene 6815185 6858058 - ENSBTAG00000004139 BACH1
1 gene 7005502 7053831 - ENSBTAG00000007444 MAP3K7CL
1 gene 7114205 7127950 + ENSBTAG00000014233 CCT8
1 gene 7129414 7155271 - ENSBTAG00000020122 USP16
1 gene 7167841 7170830 + ENSBTAG00000020121 RWDD2B
1 gene 7183913 7240822 + ENSBTAG00000000201 LTN1
1 gene 7246094 7246462 + ENSBTAG00000038433 
1 gene 7259998 7280970 - ENSBTAG00000001412 N6AMT1
1 gene 8918075 8918386 + ENSBTAG00000052349 H4C16
1 gene 8960274 8960585 + ENSBTAG00000052332 H4C13
1 gene 9440973 9491324 + ENSBTAG00000000648 ADAMTS5
1 gene 9583345 9592271 + ENSBTAG00000000706 ADAMTS1
1 gene 9868852 10011696 + ENSBTAG00000050914 CYYR1
1 gene 10231296 10543984 + ENSBTAG00000017753 APP
1 gene 10656634 10691694 - ENSBTAG00000019043 GABPA
1 gene 10690694 10698960 + ENSBTAG00000000605 ATP5PF
1 gene 10702387 10787934 - ENSBTAG00000000603 JAM2
1 gene 10823242 10849340 + ENSBTAG00000019542 MRPL39
1 gene 11580798 11581218 + ENSBTAG00000038900 
1 gene 15324270 15556567 - ENSBTAG00000003301 NCAM2
1 gene 16129030 16129188 - ENSBTAG00000053315 
1 gene 18567977 18710975 + ENSBTAG00000000597 TMPRSS15
1 gene 18712589 18736860 - ENSBTAG00000000588 CHODL
1 gene 19227894 19256713 + ENSBTAG00000001395 C1H21orf91
1 gene 19417655 19437170 + ENSBTAG00000018704 BTG3
1 gene 19437777 19502580 - ENSBTAG00000004869 CXADR
1 gene 21167188 21328190 - ENSBTAG00000019314 USP25
1 gene 22189815 22193285 + ENSBTAG00000047293 NRIP1
1 gene 22617489 22675629 + ENSBTAG00000002623 SAMSN1
1 gene 22783876 22794051 + ENSBTAG00000012908 HSPA13
1 gene 22807642 22906567 - ENSBTAG00000054574 
1 gene 22948185 22967236 - ENSBTAG00000034347 RBM11
1 gene 22966535 22989880 + ENSBTAG00000038512 LIPI
1 gene 23022840 23032284 + ENSBTAG00000048954 
1 gene 24414164 24482074 + ENSBTAG00000046755 
1 gene 24870588 25065331 + ENSBTAG00000010462 ROBO2
1 gene 26116520 26265576 - ENSBTAG00000009851 ROBO1
1 gene 28280840 28284623 - ENSBTAG00000051036 
1 gene 29058030 29062155 + ENSBTAG00000008359 
1 gene 29107326 29419066 - ENSBTAG00000036262 GBE1
1 gene 32846911 32848986 + ENSBTAG00000054327 
1 gene 33282081 33285538 + ENSBTAG00000045974 
1 gene 33714841 34095244 + ENSBTAG00000009219 CADM2
1 gene 35036368 35123427 - ENSBTAG00000026156 VGLL3
1 gene 35381297 35415198 + ENSBTAG00000007939 CHMP2B
1 gene 35417574 35435629 - ENSBTAG00000009128 POU1F1
1 gene 36006380 36007572 + ENSBTAG00000039151 HTR1F
1 gene 36058732 36063724 - ENSBTAG00000046959 CGGBP1
1 gene 36063528 36147146 + ENSBTAG00000023675 ZNF654
1 gene 36156437 36162573 + ENSBTAG00000007970 C1H3orf38
1 gene 36488119 36490296 + ENSBTAG00000045590 CSNKA2IP
1 gene 37110684 37519280 + ENSBTAG00000006811 EPHA3
1 gene 38203313 38267163 - ENSBTAG00000023652 PROS1
1 gene 38275588 38352554 + ENSBTAG00000005155 ARL13B
1 gene 38315772 38331093 - ENSBTAG00000005162 STX19
1 gene 38360629 38420853 + ENSBTAG00000015728 NSUN3
1 gene 40948983 40950338 + ENSBTAG00000034182 
1 gene 40974784 41183078 + ENSBTAG00000050258 
1 gene 41409771 41994030 + ENSBTAG00000044111 EPHA6
1 gene 42010599 42049950 + ENSBTAG00000010091 ARL6
1 gene 42070368 42196081 + ENSBTAG00000047147 CRYBG3
1 gene 42194819 42230806 - ENSBTAG00000015546 RIOX2
1 gene 42241399 42286990 - ENSBTAG00000001416 GABRR3
1 gene 42326818 42328486 + ENSBTAG00000048630 
1 gene 42369229 42374903 + ENSBTAG00000054232 
1 gene 42417314 42418243 + ENSBTAG00000050430 
1 gene 42439998 42440924 + ENSBTAG00000052415 
1 gene 42460442 42461380 + ENSBTAG00000054488 
1 gene 42466127 42467104 + ENSBTAG00000022908 
1 gene 42489713 42490705 + ENSBTAG00000051584 
1 gene 42547339 42548863 + ENSBTAG00000051784 
1 gene 42571919 42572848 + ENSBTAG00000051905 
1 gene 42592173 42593117 + ENSBTAG00000033437 
1 gene 42603906 42606863 + ENSBTAG00000051566 
1 gene 42661782 42676415 + ENSBTAG00000050543 OR5K4
1 gene 42685180 42686106 + ENSBTAG00000052122 
1 gene 42711857 42712786 + ENSBTAG00000049354 
1 gene 42735409 42736335 + ENSBTAG00000053167 
1 gene 42792045 42793013 + ENSBTAG00000027782 
1 gene 42822730 42830190 - ENSBTAG00000020996 CLDND1
1 gene 42839325 42840401 + ENSBTAG00000020997 GPR15
1 gene 42888156 42901415 - ENSBTAG00000004124 CPOX
1 gene 42936757 42941412 + ENSBTAG00000023666 
1 gene 43047976 43111603 + ENSBTAG00000004471 ST3GAL6
1 gene 43112237 43195312 - ENSBTAG00000014889 DCBLD2
1 gene 43902264 44073696 + ENSBTAG00000013662 COL8A1
1 gene 44086074 44481342 + ENSBTAG00000013663 CMSS1
1 gene 44096867 44402309 - ENSBTAG00000013664 FILIP1L
1 gene 44483988 44511474 + ENSBTAG00000013667 TMEM30C
1 gene 44554751 44611092 + ENSBTAG00000015010 TBC1D23
1 gene 44617553 44637448 + ENSBTAG00000004833 NIT2
1 gene 44650783 44687949 - ENSBTAG00000014302 TOMM70
1 gene 44688566 44729118 + ENSBTAG00000034442 LNP1
1 gene 44751049 44847773 + ENSBTAG00000013321 
1 gene 44948235 45061338 + ENSBTAG00000004459 TMEM45A
1 gene 45082065 45145326 + ENSBTAG00000012140 ADGRG7
1 gene 45155599 45188354 + ENSBTAG00000016363 TFG
1 gene 45273441 45477104 - ENSBTAG00000026836 
1 gene 45436376 45436630 + ENSBTAG00000053387 
1 gene 45743519 45816098 - ENSBTAG00000015662 IMPG2
1 gene 45816823 45988234 - ENSBTAG00000016932 SENP7
1 gene 45964099 45969615 + ENSBTAG00000018731 
1 gene 45988289 45992514 + ENSBTAG00000024027 TRMT10C
1 gene 46001965 46016856 + ENSBTAG00000015069 PCNP
1 gene 46028911 46058876 - ENSBTAG00000013460 ZBTB11
1 gene 46061453 46066949 - ENSBTAG00000013461 RPL24
1 gene 46077322 46098614 + ENSBTAG00000013464 CEP97
1 gene 46114976 46166455 + ENSBTAG00000013465 NXPE3
1 gene 46190242 46201247 + ENSBTAG00000010987 NFKBIZ
1 gene 46886995 46938289 + ENSBTAG00000003666 ZPLD1
1 gene 49930775 50160291 + ENSBTAG00000000088 ALCAM
1 gene 50258002 50481552 - ENSBTAG00000013057 CBLB
1 gene 51940576 51941806 + ENSBTAG00000046313 CCDC54
1 gene 52133128 52430797 + ENSBTAG00000006893 BBX
1 gene 52712128 52777176 - ENSBTAG00000003585 CD47
1 gene 52734583 52735593 + ENSBTAG00000049729 
1 gene 52879903 52953508 - ENSBTAG00000005787 IFT57
1 gene 53068463 53110905 + ENSBTAG00000018397 HHLA2
1 gene 53114698 53273181 - ENSBTAG00000018399 MYH15
1 gene 53314658 53338782 - ENSBTAG00000017140 CIP2A
1 gene 53353203 53467047 + ENSBTAG00000006158 DZIP3
1 gene 53510497 53513527 - ENSBTAG00000054027 
1 gene 53578753 53626469 + ENSBTAG00000049108 TRAT1
1 gene 54058687 54070616 - ENSBTAG00000020460 DPPA2
1 gene 54084686 54095829 - ENSBTAG00000038103 DPPA4
1 gene 54226950 54227678 - ENSBTAG00000022275 
1 gene 54472880 54478166 - ENSBTAG00000051495 
1 gene 55457926 55458564 + ENSBTAG00000033360 
1 gene 55893616 56089185 + ENSBTAG00000013769 NECTIN3
1 gene 56306180 56403972 + ENSBTAG00000014441 CD96
1 gene 56342926 56343579 - ENSBTAG00000046637 ZBED2
1 gene 56425478 56476144 + ENSBTAG00000012646 PLCXD2
1 gene 56486571 56727153 + ENSBTAG00000001209 PHLDB2
1 gene 56737576 56750712 + ENSBTAG00000004601 ABHD10
1 gene 56759915 56773309 + ENSBTAG00000004599 TAGLN3
1 gene 56831560 56872261 + ENSBTAG00000015065 TMPRSS7
1 gene 56882970 56918320 + ENSBTAG00000016554 C1H3orf52
1 gene 56929578 56944529 - ENSBTAG00000048550 GCSAM
1 gene 56963723 57060956 - ENSBTAG00000019332 SLC9C1
1 gene 57126575 57147988 + ENSBTAG00000033319 CD200
1 gene 57228945 57261728 - ENSBTAG00000011871 BTLA
1 gene 57309120 57343709 - ENSBTAG00000009084 ATG3
1 gene 57343853 57364455 + ENSBTAG00000009085 SLC35A5
1 gene 57364375 57478155 - ENSBTAG00000010793 CCDC80
1 gene 57570680 57586854 - ENSBTAG00000040144 
1 gene 57639751 57681112 - ENSBTAG00000001235 CD200R1L
1 gene 57707956 57727875 + ENSBTAG00000006534 GTPBP8
1 gene 57725471 57740983 - ENSBTAG00000005723 NEPRO
1 gene 57798617 57799321 - ENSBTAG00000000242 
1 gene 57945013 58023212 + ENSBTAG00000013909 BOC
1 gene 58031272 58058215 - ENSBTAG00000050116 
1 gene 58075022 58113303 - ENSBTAG00000013920 
1 gene 58125957 58131730 - ENSBTAG00000049524 
1 gene 58141829 58199879 - ENSBTAG00000013937 SPICE1
1 gene 58218879 58326309 + ENSBTAG00000013292 SIDT1
1 gene 58345399 58392043 - ENSBTAG00000021000 USF3
1 gene 58402278 58433748 - ENSBTAG00000007784 NAA50
1 gene 58434456 58495220 + ENSBTAG00000002703 ATP6V1A
1 gene 58518934 58618308 + ENSBTAG00000004971 GRAMD1C
1 gene 58619102 58629385 + ENSBTAG00000004974 ZDHHC23
1 gene 58637237 58735117 - ENSBTAG00000004975 CCDC191
1 gene 58735307 58761901 + ENSBTAG00000004977 QTRT2
1 gene 58791091 58837917 - ENSBTAG00000002132 DRD3
1 gene 58926907 58945271 + ENSBTAG00000011921 TIGIT
1 gene 58975735 59030035 - ENSBTAG00000011928 ZBTB20
1 gene 59909220 59909921 + ENSBTAG00000047946 
1 gene 60306484 60407701 + ENSBTAG00000006451 GAP43
1 gene 60367894 60368418 - ENSBTAG00000049208 
1 gene 60476794 60798351 - ENSBTAG00000049383 LSAMP
1 gene 61190692 61192295 - ENSBTAG00000048452 
1 gene 61393686 61394866 - ENSBTAG00000048985 
1 gene 63749635 63892877 - ENSBTAG00000045704 IGSF11
1 gene 63957312 63961902 + ENSBTAG00000014157 
1 gene 63981593 64010650 + ENSBTAG00000009014 UPK1B
1 gene 64019141 64049977 - ENSBTAG00000001390 B4GALT4
1 gene 64083127 64203306 + ENSBTAG00000000210 ARHGAP31
1 gene 64211525 64240562 - ENSBTAG00000000213 TMEM39A
1 gene 64246626 64269696 + ENSBTAG00000008562 POGLUT1
1 gene 64275417 64295231 + ENSBTAG00000012581 TIMMDC1
1 gene 64301489 64323696 - ENSBTAG00000018059 CD80
1 gene 64334745 64377235 + ENSBTAG00000009391 ADPRH
1 gene 64397770 64415902 - ENSBTAG00000005604 POPDC2
1 gene 64425088 64432940 - ENSBTAG00000002182 COX17
1 gene 64451181 64565304 + ENSBTAG00000001293 CFAP91
1 gene 64603582 64604189 + ENSBTAG00000053648 
1 gene 64606698 64639471 + ENSBTAG00000019557 NR1I2
1 gene 64646190 64861271 - ENSBTAG00000048057 GSK3B
1 gene 64938048 65020584 - ENSBTAG00000001464 GPR156
1 gene 65078552 65096582 - ENSBTAG00000033170 LRRC58
1 gene 65138529 65198315 - ENSBTAG00000022155 FSTL1
1 gene 65235359 65235744 - ENSBTAG00000048370 
1 gene 65318371 65324506 + ENSBTAG00000015892 NDUFB4
1 gene 65337969 65380604 - ENSBTAG00000015895 HGD
1 gene 65387679 65433970 - ENSBTAG00000015898 RABL3
1 gene 65433369 65474553 + ENSBTAG00000016848 GTF2E1
1 gene 65607598 65930952 + ENSBTAG00000001918 STXBP5L
1 gene 65944699 66053204 - ENSBTAG00000001920 POLQ
1 gene 66095751 66108659 + ENSBTAG00000014508 FBXO40
1 gene 66112082 66145729 - ENSBTAG00000001009 HCLS1
1 gene 66151427 66215030 - ENSBTAG00000008862 GOLGB1
1 gene 66248439 66293959 - ENSBTAG00000013069 IQCB1
1 gene 66294136 66349798 + ENSBTAG00000013070 EAF2
1 gene 66366134 66408044 + ENSBTAG00000033166 SLC15A2
1 gene 66438934 66441965 + ENSBTAG00000001442 
1 gene 66482692 66608853 - ENSBTAG00000004705 ILDR1
1 gene 66543642 66610926 + ENSBTAG00000013118 CD86
1 gene 66655046 66744722 + ENSBTAG00000003865 CASR
1 gene 66771565 66772604 + ENSBTAG00000014133 
1 gene 66772681 66783747 + ENSBTAG00000010688 CSTA
1 gene 66796530 66819338 - ENSBTAG00000054520 CCDC58
1 gene 66820312 66861495 + ENSBTAG00000011140 FAM162A
1 gene 66864803 66866398 - ENSBTAG00000054326 WDR5B
1 gene 66875768 66944339 - ENSBTAG00000011143 KPNA1
1 gene 66958506 66988476 - ENSBTAG00000021791 PARP9
1 gene 66988057 66996322 + ENSBTAG00000009933 DTX3L
1 gene 67012287 67058498 + ENSBTAG00000016656 PARP14
1 gene 67055375 67120252 - ENSBTAG00000005066 HSPBAP1
1 gene 67121600 67210214 + ENSBTAG00000005071 SLC49A4
1 gene 67239728 67280749 - ENSBTAG00000018765 SEMA5B
1 gene 67411430 67504231 + ENSBTAG00000018877 PDIA5
1 gene 67555432 67637451 + ENSBTAG00000014797 SEC22A
1 gene 67666437 67823745 - ENSBTAG00000018777 ADCY5
1 gene 67866129 67952810 - ENSBTAG00000023607 HACD2
1 gene 67982278 68068472 - ENSBTAG00000014567 MYLK
1 gene 68166277 68171402 - ENSBTAG00000054441 
1 gene 68289450 68332524 - ENSBTAG00000000566 CCDC14
1 gene 68349806 68384919 - ENSBTAG00000006947 ROPN1
1 gene 68647206 68942661 + ENSBTAG00000002640 KALRN
1 gene 68984705 69120012 + ENSBTAG00000053238 
1 gene 69127863 69178521 + ENSBTAG00000013727 UMPS
1 gene 69196881 69312128 - ENSBTAG00000013755 ITGB5
1 gene 69332534 69349823 - ENSBTAG00000010382 MUC13
1 gene 69422854 69525187 - ENSBTAG00000021396 HEG1
1 gene 69521456 69670381 - ENSBTAG00000000496 SLC12A8
1 gene 69686148 69766359 - ENSBTAG00000050482 ZNF148
1 gene 69887221 69946638 - ENSBTAG00000011383 SNX4
1 gene 69962379 70053523 - ENSBTAG00000006471 OSBPL11
1 gene 70085553 70086158 - ENSBTAG00000003383 
1 gene 70125517 70172948 - ENSBTAG00000044172 LMLN
1 gene 70176689 70180132 - ENSBTAG00000014208 RPL35A
1 gene 70180444 70226096 + ENSBTAG00000018025 IQCG
1 gene 70229447 70335542 - ENSBTAG00000032839 LRCH3
1 gene 70342777 70373184 - ENSBTAG00000014874 FYTTD1
1 gene 70372268 70433147 + ENSBTAG00000001890 RUBCN
1 gene 70460152 70476679 + ENSBTAG00000032819 MUC20
1 gene 70484258 70515363 - ENSBTAG00000014721 MUC4
1 gene 70600179 70627585 - ENSBTAG00000021364 TNK2
1 gene 70652654 70679923 - ENSBTAG00000032719 TFRC
1 gene 70789424 70802153 - ENSBTAG00000021515 ZDHHC19
1 gene 70809680 70827658 + ENSBTAG00000012347 SLC51A
1 gene 70824603 70878013 - ENSBTAG00000016979 PCYT1A
1 gene 70881969 70909767 - ENSBTAG00000032684 TCTEX1D2
1 gene 70913018 70922405 - ENSBTAG00000040161 
1 gene 70935047 70987415 - ENSBTAG00000007577 UBXN7
1 gene 71020360 71048691 - ENSBTAG00000013317 RNF168
1 gene 71044905 71052495 - ENSBTAG00000013319 SMCO1
1 gene 71087882 71101117 - ENSBTAG00000014660 WDR53
1 gene 71101138 71112719 + ENSBTAG00000006388 FBXO45
1 gene 71155752 71182955 + ENSBTAG00000009614 NRROS
1 gene 71223038 71228675 - ENSBTAG00000013192 CEP19
1 gene 71229011 71238780 + ENSBTAG00000049165 
1 gene 71232257 71252236 + ENSBTAG00000048195 PIGX
1 gene 71257814 71346318 + ENSBTAG00000047856 PAK2
1 gene 71370900 71400231 + ENSBTAG00000032674 SENP5
1 gene 71404768 71410588 - ENSBTAG00000008873 NCBP2
1 gene 71410763 71411062 + ENSBTAG00000048390 NCBP2AS2
1 gene 71415019 71440654 - ENSBTAG00000011659 PIGZ
1 gene 71476619 71500652 - ENSBTAG00000002998 MELTF
1 gene 71513093 71780855 - ENSBTAG00000020378 DLG1
1 gene 71763573 71764594 + ENSBTAG00000048826 
1 gene 71868325 71868900 + ENSBTAG00000048225 
1 gene 71964668 72000537 - ENSBTAG00000000448 BDH1
1 gene 72061983 72075639 + ENSBTAG00000023600 APOD
1 gene 72071105 72072121 - ENSBTAG00000050331 
1 gene 72100094 72118577 + ENSBTAG00000006724 PPP1R2
1 gene 72150081 72264225 + ENSBTAG00000003378 ACAP2
1 gene 72278287 72317902 + ENSBTAG00000054986 ACAP2
1 gene 72326705 72499174 + ENSBTAG00000014564 XXYLT1
1 gene 72861563 72862834 - ENSBTAG00000008462 FAM43A
1 gene 72877165 72901758 + ENSBTAG00000008461 LSG1
1 gene 72908919 72956817 + ENSBTAG00000002394 TMEM44
1 gene 73048103 73125832 + ENSBTAG00000013204 ATP13A3
1 gene 73132670 73134289 + ENSBTAG00000013203 GP5
1 gene 73171521 73173275 + ENSBTAG00000038600 LRRC15
1 gene 73178781 73188076 + ENSBTAG00000032656 CPN2
1 gene 73362759 73365438 - ENSBTAG00000000569 HES1
1 gene 73771857 73856448 - ENSBTAG00000019514 OPA1
1 gene 73893640 74020388 + ENSBTAG00000016305 ATP13A4
1 gene 74043235 74159562 + ENSBTAG00000018657 ATP13A5
1 gene 74163666 74183456 - ENSBTAG00000035844 PLAAT1
1 gene 74489024 74609955 + ENSBTAG00000005430 MB21D2
1 gene 74876548 75283017 + ENSBTAG00000012413 FGF12
1 gene 75767996 75769407 + ENSBTAG00000054301 
1 gene 75926837 76006093 - ENSBTAG00000006945 CCDC50
1 gene 76047771 76055460 + ENSBTAG00000044148 UTS2B
1 gene 76065896 76102113 - ENSBTAG00000018703 OSTN
1 gene 76130415 76130618 + ENSBTAG00000050537 
1 gene 76376779 76383714 + ENSBTAG00000051592 GMNC
1 gene 76577593 76723526 - ENSBTAG00000013205 IL1RAP
1 gene 76794862 76815721 + ENSBTAG00000013456 TMEM207
1 gene 76847361 76869738 - ENSBTAG00000006494 CLDN16
1 gene 76973808 76989396 + ENSBTAG00000013148 CLDN1
1 gene 77130100 77309576 + ENSBTAG00000021025 P3H2
1 gene 77389337 77689118 - ENSBTAG00000015460 TP63
1 gene 78003183 78008962 + ENSBTAG00000053900 
1 gene 78014932 78184743 - ENSBTAG00000032538 TPRG1
1 gene 78452386 79136219 - ENSBTAG00000044001 LPP
1 gene 79202424 79203656 - ENSBTAG00000049984 
1 gene 79558314 79611183 + ENSBTAG00000001511 BCL6
1 gene 79629615 79633348 + ENSBTAG00000003179 RTP2
1 gene 79657444 79659377 + ENSBTAG00000017312 SST
1 gene 79911983 79916543 - ENSBTAG00000032265 RTP4
1 gene 80006310 80074215 + ENSBTAG00000012467 MASP1
1 gene 80082559 80085391 - ENSBTAG00000012706 RTP1
1 gene 80194829 80267738 - ENSBTAG00000010357 ST6GAL1
1 gene 80349375 80351782 + ENSBTAG00000006872 
1 gene 80416135 80427813 - ENSBTAG00000052213 ADIPOQ
1 gene 80452885 80467441 + ENSBTAG00000014727 RFC4
1 gene 80467443 80473754 - ENSBTAG00000014724 EIF4A2
1 gene 80506965 80530772 - ENSBTAG00000005122 KNG1
1 gene 80536976 80545514 - ENSBTAG00000001265 HRG
1 gene 80560914 80576233 - ENSBTAG00000017531 FETUB
1 gene 80611849 80618915 - ENSBTAG00000000522 AHSG
1 gene 80643739 80661936 - ENSBTAG00000003151 DNAJB11
1 gene 80666383 80688899 + ENSBTAG00000003143 TBCCD1
1 gene 80690735 80696502 + ENSBTAG00000003140 CRYGS
1 gene 80873608 81097089 + ENSBTAG00000005091 DGKG
1 gene 81135305 81194599 + ENSBTAG00000014915 ETV5
1 gene 81254282 81273853 - ENSBTAG00000011305 
1 gene 81287578 81307980 + ENSBTAG00000001697 TRA2B
1 gene 81402025 81572413 + ENSBTAG00000007666 IGF2BP2
1 gene 81586790 81621312 - ENSBTAG00000001749 SENP2
1 gene 81636267 81688516 + ENSBTAG00000001535 LIPH
1 gene 81696499 81706039 + ENSBTAG00000017115 TMEM41A
1 gene 81711839 81868201 - ENSBTAG00000017103 MAP3K13
1 gene 81877674 81931209 + ENSBTAG00000019625 EHHADH
1 gene 81956536 81960076 + ENSBTAG00000007296 
1 gene 81984064 82104798 + ENSBTAG00000005212 C1H3orf70
1 gene 82116216 82377026 - ENSBTAG00000005209 VPS8
1 gene 82384309 82406799 - ENSBTAG00000050932 
1 gene 82499645 82501239 + ENSBTAG00000019014 MAGEF1
1 gene 82610922 82631983 - ENSBTAG00000005313 EPHB3
1 gene 82703621 82705452 + ENSBTAG00000008343 
1 gene 82754031 82755812 + ENSBTAG00000050376 
1 gene 82803353 82813103 - ENSBTAG00000002878 CHRD
1 gene 82816651 82821567 + ENSBTAG00000000476 THPO
1 gene 82824296 82829473 - ENSBTAG00000040199 POLR2H
1 gene 82830348 82844401 + ENSBTAG00000012284 CLCN2
1 gene 82845021 82851428 - ENSBTAG00000012273 FAM131A
1 gene 82854035 82872768 - ENSBTAG00000012881 EIF4G1
1 gene 82878892 82888239 - ENSBTAG00000005660 PSMD2
1 gene 82894597 82909029 - ENSBTAG00000005658 ECE2
1 gene 82918317 82920472 + ENSBTAG00000005657 CAMK2N2
1 gene 82920059 82927198 - ENSBTAG00000051586 ECE2
1 gene 82927910 82933513 + ENSBTAG00000005652 ALG3
1 gene 82933517 82945153 - ENSBTAG00000040399 VWA5B2
1 gene 82960351 82968194 - ENSBTAG00000006920 ABCF3
1 gene 82970702 82977115 - ENSBTAG00000020106 AP2M1
1 gene 82981845 82996905 - ENSBTAG00000019336 DVL3
1 gene 83002134 83012323 - ENSBTAG00000011414 EIF2B5
1 gene 83030383 83035642 - ENSBTAG00000040304 
1 gene 83064169 83070990 - ENSBTAG00000016624 HTR3C
1 gene 83104953 83111141 - ENSBTAG00000039011 
1 gene 83122147 83205242 + ENSBTAG00000017666 ABCC5
1 gene 83227750 83237050 + ENSBTAG00000052825 
1 gene 83246423 83301299 + ENSBTAG00000014460 PARL
1 gene 83304567 83311791 + ENSBTAG00000014459 MAP6D1
1 gene 83313948 83416551 - ENSBTAG00000014451 YEATS2
1 gene 83419537 83420366 + ENSBTAG00000014449 
1 gene 83449266 83481681 - ENSBTAG00000017450 KLHL24
1 gene 83545202 83598532 + ENSBTAG00000037951 KLHL6
1 gene 83653154 83911446 + ENSBTAG00000010394 MCF2L2
1 gene 83710030 83711034 - ENSBTAG00000032217 
1 gene 83752076 83827942 - ENSBTAG00000010397 B3GNT5
1 gene 83922240 83951783 + ENSBTAG00000006552 LAMP3
1 gene 83960686 84019357 + ENSBTAG00000006548 MCCC1
1 gene 84042262 84074786 + ENSBTAG00000012797 DCUN1D1
1 gene 84108412 84205584 - ENSBTAG00000000290 ATP11B
1 gene 86035467 86040735 + ENSBTAG00000023513 DNAJC19
1 gene 86047794 86121242 - ENSBTAG00000016457 FXR1
1 gene 86318896 86371093 + ENSBTAG00000001969 CCDC39
1 gene 86372984 86382674 - ENSBTAG00000001968 TTC14
1 gene 87028551 87382268 + ENSBTAG00000013219 PEX5L
1 gene 87355950 87482259 - ENSBTAG00000005946 USP13
1 gene 87503557 87518661 - ENSBTAG00000002463 NDUFB5
1 gene 87518534 87536139 + ENSBTAG00000002462 MRPL47
1 gene 87536382 87567798 - ENSBTAG00000002460 ACTL6A
1 gene 87648347 87716734 + ENSBTAG00000002767 GNB4
1 gene 87721169 87765315 - ENSBTAG00000010485 MFN1
1 gene 87723327 87724631 + ENSBTAG00000050978 
1 gene 87780857 87785489 - ENSBTAG00000037393 ZNF639
1 gene 87793359 87870663 + ENSBTAG00000009235 KCNMB3
1 gene 87879574 87964195 - ENSBTAG00000009232 PIK3CA
1 gene 87931209 87933194 + ENSBTAG00000054655 
1 gene 88005930 88038010 + ENSBTAG00000012463 ZMAT3
1 gene 88158304 88194815 - ENSBTAG00000011377 KCNMB2
1 gene 88314453 88323208 - ENSBTAG00000050181 
1 gene 88340909 88350179 + ENSBTAG00000035144 PLCXD1
1 gene 88354297 88362389 - ENSBTAG00000054315 GTPBP6
1 gene 88367544 88407508 - ENSBTAG00000052803 
1 gene 88714019 88714485 - ENSBTAG00000048417 
1 gene 90030089 90204389 + ENSBTAG00000021910 TBL1XR1
1 gene 90203158 90207592 + ENSBTAG00000054926 
1 gene 91436009 92436553 - ENSBTAG00000048493 NAALADL2
1 gene 91599763 91603343 + ENSBTAG00000054712 
1 gene 93147160 93897117 - ENSBTAG00000031891 NLGN1
1 gene 93392162 93401801 + ENSBTAG00000046279 
1 gene 93681319 93683506 + ENSBTAG00000012401 
1 gene 94320196 94597863 + ENSBTAG00000031802 SPATA16
1 gene 94709117 94769544 - ENSBTAG00000023814 ECT2
1 gene 94818555 94882838 + ENSBTAG00000020073 NCEH1
1 gene 94985031 95001222 + ENSBTAG00000018994 TNFSF10
1 gene 95029121 95032760 + ENSBTAG00000010874 GHSR
1 gene 95121236 95406498 - ENSBTAG00000019376 FNDC3B
1 gene 95639747 95650387 - ENSBTAG00000006174 TMEM212
1 gene 95742044 95963408 + ENSBTAG00000017490 PLD1
1 gene 96022258 96299999 + ENSBTAG00000049814 
1 gene 96158154 96158791 - ENSBTAG00000051079 TMSB4
1 gene 96395573 96426824 + ENSBTAG00000011742 TNIK
1 gene 96398536 96399909 - ENSBTAG00000050747 
1 gene 96452471 96483056 + ENSBTAG00000005386 SLC2A2
1 gene 96540992 96557978 + ENSBTAG00000010550 EIF5A2
1 gene 96572443 96576821 + ENSBTAG00000007394 RPL22L1
1 gene 96744768 96744947 + ENSBTAG00000052203 
1 gene 96865068 96974741 + ENSBTAG00000016323 SLC7A14
1 gene 96999962 97014928 - ENSBTAG00000019060 CLDN11
1 gene 97035501 97055587 - ENSBTAG00000004154 SKIL
1 gene 97094274 97163222 - ENSBTAG00000001403 PRKCI
1 gene 97196214 97271658 + ENSBTAG00000013938 PHC3
1 gene 97281198 97282211 - ENSBTAG00000048011 GPR160
1 gene 97337537 97342603 + ENSBTAG00000045991 
1 gene 97388346 97421921 - ENSBTAG00000039442 SEC62
1 gene 97443569 97458182 - ENSBTAG00000018228 SAMD7
1 gene 97562712 97580517 + ENSBTAG00000006409 LRRC34
1 gene 97587928 97604139 - ENSBTAG00000013142 MYNN
1 gene 97604626 97610506 + ENSBTAG00000013141 ACTRT3
1 gene 98022943 98023362 + ENSBTAG00000047144 
1 gene 98280869 98347503 + ENSBTAG00000005871 MECOM
1 gene 98639656 98662615 - ENSBTAG00000054693 
1 gene 99361283 99445684 + ENSBTAG00000018727 GOLIM4
1 gene 99548884 99579160 - ENSBTAG00000031704 LRRC77
1 gene 99660456 99743550 - ENSBTAG00000012708 SERPINI1
1 gene 99744376 99804996 + ENSBTAG00000031709 PDCD10
1 gene 99823209 99990635 + ENSBTAG00000031618 WDR49
1 gene 99995832 100031888 + ENSBTAG00000011423 SERPINI2
1 gene 100098900 100168463 + ENSBTAG00000035710 ZBBX
1 gene 101522744 101601660 + ENSBTAG00000011139 BCHE
1 gene 102184529 102187471 + ENSBTAG00000017180 SLITRK3
1 gene 102272282 102388043 + ENSBTAG00000006975 SI
1 gene 102768933 102769967 - ENSBTAG00000048551 
1 gene 103333840 103334262 + ENSBTAG00000018312 
1 gene 104351156 104351809 + ENSBTAG00000027213 
1 gene 104406536 104410050 + ENSBTAG00000025847 
1 gene 105877308 105908063 - ENSBTAG00000018489 OTOL1
1 gene 106028381 106057292 + ENSBTAG00000049223 SPTSSB
1 gene 106150166 106186579 - ENSBTAG00000016228 NMD3
1 gene 106405113 106727070 - ENSBTAG00000001274 PPM1L
1 gene 106487163 106590503 + ENSBTAG00000055054 
1 gene 106838580 106839158 - ENSBTAG00000017322 ARL14
1 gene 106924853 107002190 + ENSBTAG00000017416 KPNA4
1 gene 107030008 107042373 + ENSBTAG00000008078 TRIM59
1 gene 107045175 107078624 - ENSBTAG00000005862 SMC4
1 gene 107094668 107209406 + ENSBTAG00000031572 IFT80
1 gene 107237030 107237770 - ENSBTAG00000047247 C1H3orf80
1 gene 107385860 107426856 + ENSBTAG00000052570 
1 gene 107432967 107440547 - ENSBTAG00000015150 IL12A
1 gene 107552681 107731909 - ENSBTAG00000014960 SCHIP1
1 gene 108226813 108249139 - ENSBTAG00000003135 IQCJ
1 gene 108695964 108697001 + ENSBTAG00000038395 
1 gene 108706429 108732991 - ENSBTAG00000009263 MFSD1
1 gene 108807496 108849597 + ENSBTAG00000014713 RARRES1
1 gene 108852511 108903175 - ENSBTAG00000027795 GFM1
1 gene 108867031 108874756 + ENSBTAG00000009336 LXN
1 gene 108908179 108938862 - ENSBTAG00000004126 MLF1
1 gene 108967043 109414482 - ENSBTAG00000031561 RSRC1
1 gene 109417834 109426592 + ENSBTAG00000005230 SHOX2
1 gene 110066582 110342096 + ENSBTAG00000024643 VEPH1
1 gene 110158198 110164262 - ENSBTAG00000009012 PTX3
1 gene 110447554 110461439 + ENSBTAG00000003851 CCNL1
1 gene 110575012 110642235 - ENSBTAG00000018009 
1 gene 110753808 110776942 - ENSBTAG00000050129 LEKR1
1 gene 110928202 110955891 - ENSBTAG00000012120 TIPARP
1 gene 111095638 111107466 + ENSBTAG00000018471 SSR3
1 gene 111111924 111559606 - ENSBTAG00000018465 KCNAB1
1 gene 111732900 111804777 - ENSBTAG00000013013 GMPS
1 gene 111829274 111850038 + ENSBTAG00000014318 SLC33A1
1 gene 111876350 111901894 + ENSBTAG00000005203 C1H3orf33
1 gene 111945804 112167879 + ENSBTAG00000008307 PLCH1
1 gene 112478989 112595507 - ENSBTAG00000002075 MME
1 gene 112686345 112686731 - ENSBTAG00000024623 
1 gene 113234818 113319984 + ENSBTAG00000006147 GPR149
1 gene 113326569 113371550 + ENSBTAG00000006142 DHX36
1 gene 113382720 113519848 - ENSBTAG00000013439 ARHGEF26
1 gene 114370080 114375211 - ENSBTAG00000047341 
1 gene 114554443 114558377 - ENSBTAG00000055257 RAP2B
1 gene 114908447 114910097 - ENSBTAG00000001465 P2RY1
1 gene 115264273 115264638 - ENSBTAG00000033740 
1 gene 115303718 115524968 - ENSBTAG00000004564 MBNL1
1 gene 115938554 115949379 - ENSBTAG00000053581 SUCNR1
1 gene 116008718 116028839 - ENSBTAG00000049884 
1 gene 116033356 116050220 - ENSBTAG00000011569 AADAC
1 gene 116097757 116098884 - ENSBTAG00000050308 
1 gene 116201550 116227639 - ENSBTAG00000013378 
1 gene 116288361 116291974 - ENSBTAG00000050232 
1 gene 116318277 116319233 - ENSBTAG00000010385 
1 gene 116623017 116652023 + ENSBTAG00000001728 IGSF10
1 gene 116654940 117017533 - ENSBTAG00000021703 MED12L
1 gene 116694941 116747192 + ENSBTAG00000015837 P2RY12
1 gene 116756155 116798069 + ENSBTAG00000011192 GPR87
1 gene 116847497 116879544 + ENSBTAG00000020990 P2RY14
1 gene 116891760 116898285 + ENSBTAG00000009848 GPR171
1 gene 117161151 117204819 + ENSBTAG00000011267 CLRN1
1 gene 117361864 117380735 + ENSBTAG00000023445 SIAH2
1 gene 117434619 117479150 + ENSBTAG00000001331 ERICH6
1 gene 117507281 117537602 - ENSBTAG00000031435 SELENOT
1 gene 117556623 117597952 - ENSBTAG00000009106 EIF2A
1 gene 117598268 117600549 + ENSBTAG00000009104 SERP1
1 gene 117672585 117718237 - ENSBTAG00000018402 TSC22D2
1 gene 118213388 118220074 + ENSBTAG00000011150 PFN2
1 gene 118223007 118350034 - ENSBTAG00000011147 RNF13
1 gene 118367157 118397535 + ENSBTAG00000031346 ANKUB1
1 gene 118403615 118414343 + ENSBTAG00000005068 COMMD2
1 gene 118469263 118642804 + ENSBTAG00000007814 WWTR1
1 gene 118662871 118691339 - ENSBTAG00000001893 TM4SF4
1 gene 118809503 118817968 + ENSBTAG00000015163 TM4SF1
1 gene 118858862 118883835 + ENSBTAG00000019960 TM4SF18
1 gene 118901381 119012034 + ENSBTAG00000012164 CP
1 gene 118969378 119046161 - ENSBTAG00000002395 HPS3
1 gene 119074041 119137489 + ENSBTAG00000019704 HLTF
1 gene 119150402 119191206 - ENSBTAG00000001721 GYG1
1 gene 119297388 119329547 - ENSBTAG00000015008 CPA3
1 gene 119339499 119376792 - ENSBTAG00000000456 CPB1
1 gene 119465679 119521250 - ENSBTAG00000045633 AGTR1
1 gene 120897288 120900384 - ENSBTAG00000014751 ZIC1
1 gene 120907816 120916227 + ENSBTAG00000014749 ZIC4
1 gene 120918766 120921826 + ENSBTAG00000053400 
1 gene 121852796 121878087 + ENSBTAG00000005522 PLSCR5
1 gene 121946372 121974115 + ENSBTAG00000022227 PLSCR2
1 gene 122019015 122022219 + ENSBTAG00000054268 
1 gene 122041887 122092789 + ENSBTAG00000031306 PLSCR1
1 gene 122257891 122300144 + ENSBTAG00000011986 PLSCR4
1 gene 122349984 122471157 + ENSBTAG00000007331 PLOD2
1 gene 124104153 124107219 - ENSBTAG00000049240 
1 gene 124866092 124888751 - ENSBTAG00000007933 DIPK2A
1 gene 125042863 125706599 + ENSBTAG00000031178 SLC9A9
1 gene 125109231 125110338 - ENSBTAG00000054067 
1 gene 125870591 125874332 - ENSBTAG00000011584 CHST2
1 gene 125961513 125987011 - ENSBTAG00000009154 U2SURP
1 gene 126040064 126042144 + ENSBTAG00000011116 PAQR9
1 gene 126128644 126129171 - ENSBTAG00000038111 
1 gene 126132067 126231903 + ENSBTAG00000016026 PCOLCE2
1 gene 126259412 126320424 - ENSBTAG00000002232 TRPC1
1 gene 126325256 126418836 - ENSBTAG00000023429 PLS1
1 gene 126471505 126591861 + ENSBTAG00000011529 ATR
1 gene 126593243 126700958 + ENSBTAG00000011524 XRN1
1 gene 126736159 126814507 + ENSBTAG00000018138 GK5
1 gene 126884717 127026615 + ENSBTAG00000006222 TFDP2
1 gene 127035398 127035796 + ENSBTAG00000019007 
1 gene 127050091 127086255 - ENSBTAG00000014140 ATP1B3
1 gene 127145178 127185456 - ENSBTAG00000021886 GRK7
1 gene 127214846 127222120 - ENSBTAG00000002185 RNF7
1 gene 127345515 127469070 - ENSBTAG00000015413 RASA2
1 gene 127530714 127574835 - ENSBTAG00000040061 ZBTB38
1 gene 127673805 127774738 - ENSBTAG00000050763 PXYLP1
1 gene 127715270 127718907 + ENSBTAG00000050470 
1 gene 127831477 127918128 - ENSBTAG00000009115 SPSB4
1 gene 128008638 128042419 - ENSBTAG00000015310 SLC25A36
1 gene 128064859 128066292 + ENSBTAG00000052041 
1 gene 128258678 128288461 - ENSBTAG00000018346 TRIM42
1 gene 128385395 128561717 - ENSBTAG00000008714 CLSTN2
1 gene 129414272 129535900 + ENSBTAG00000051936 
1 gene 129556881 129560370 + ENSBTAG00000020028 RBP1
1 gene 129620306 129651650 + ENSBTAG00000015056 RBP2
1 gene 129706887 129741285 + ENSBTAG00000014843 COPB2
1 gene 129741091 129754572 - ENSBTAG00000047608 MRPS22
1 gene 130033044 130033820 + ENSBTAG00000046040 
1 gene 130057450 130058343 + ENSBTAG00000046738 
1 gene 130075490 130076132 - ENSBTAG00000051220 
1 gene 130081745 130082671 - ENSBTAG00000048724 
1 gene 130113244 130114032 + ENSBTAG00000045637 
1 gene 130185388 130186521 + ENSBTAG00000031277 FOXL2
1 gene 130293099 130471254 + ENSBTAG00000006909 PIK3CB
1 gene 130488923 130505304 - ENSBTAG00000023426 FAIM
1 gene 130509435 130510586 - ENSBTAG00000048975 
1 gene 130531395 130598375 + ENSBTAG00000018538 CEP70
1 gene 130568067 130569639 + ENSBTAG00000026861 
1 gene 130610161 130664345 - ENSBTAG00000008111 ESYT3
1 gene 130707102 130773432 - ENSBTAG00000001497 MRAS
1 gene 130793239 130816718 + ENSBTAG00000012850 NME9
1 gene 130822345 130930767 - ENSBTAG00000019952 ARMC8
1 gene 130942894 130955677 + ENSBTAG00000019949 DBR1
1 gene 131003440 131008085 + ENSBTAG00000001451 A4GNT
1 gene 131015352 131071635 + ENSBTAG00000015198 DZIP1L
1 gene 131114604 131131817 - ENSBTAG00000014589 CLDN18
1 gene 131371915 131372637 - ENSBTAG00000019535 SOX14
1 gene 132167385 132207262 - ENSBTAG00000008299 IL20RB
1 gene 132216626 132292949 - ENSBTAG00000018427 NCK1
1 gene 132298308 132334597 - ENSBTAG00000003833 SLC35G2
1 gene 132419127 132742565 + ENSBTAG00000054797 
1 gene 132547744 132548300 - ENSBTAG00000016306 
1 gene 132757274 132922494 + ENSBTAG00000035437 STAG1
1 gene 132920382 133024359 - ENSBTAG00000015221 PCCB
1 gene 132923969 132924157 + ENSBTAG00000052750 
1 gene 133084511 133113773 + ENSBTAG00000000750 MSL2
1 gene 133116975 133350011 - ENSBTAG00000023416 PPP2R3A
1 gene 134087026 134553600 - ENSBTAG00000015377 EPHB1
1 gene 134626237 134626404 + ENSBTAG00000054179 
1 gene 134699565 134742497 + ENSBTAG00000051206 KY
1 gene 134765523 134838769 - ENSBTAG00000007014 CEP63
1 gene 134839356 134845010 + ENSBTAG00000014461 ANAPC13
1 gene 134947902 134965883 + ENSBTAG00000000742 AMOTL2
1 gene 135029919 135030904 - ENSBTAG00000049951 
1 gene 135082834 135191082 + ENSBTAG00000016999 RYK
1 gene 135287615 135288184 + ENSBTAG00000048733 
1 gene 135336540 135423996 + ENSBTAG00000001324 SLCO2A1
1 gene 135468728 135526439 + ENSBTAG00000000905 RAB6B
1 gene 135532008 135573130 - ENSBTAG00000044075 SRPRB
1 gene 135579069 135618070 - ENSBTAG00000007273 TF
1 gene 135642794 135686442 - ENSBTAG00000023411 
1 gene 135753514 135824423 + ENSBTAG00000000526 TOPBP1
1 gene 135867529 135881717 - ENSBTAG00000035556 CDV3
1 gene 135950798 136027624 - ENSBTAG00000017659 BFSP2
1 gene 136031260 136310998 - ENSBTAG00000018508 TMEM108
1 gene 136340338 136341554 + ENSBTAG00000049758 
1 gene 136696251 136696592 + ENSBTAG00000049044 
1 gene 136814837 136869560 + ENSBTAG00000005769 NPHP3
1 gene 136872755 136905496 - ENSBTAG00000004495 UBA5
1 gene 136905776 137025947 + ENSBTAG00000031010 ACAD11
1 gene 136981306 136983324 - ENSBTAG00000019577 ACKR4
1 gene 137051554 137215251 - ENSBTAG00000002966 DNAJC13
1 gene 137242683 137294481 - ENSBTAG00000011634 ACP3
1 gene 137310130 137314757 + ENSBTAG00000054801 
1 gene 137376538 137377662 + ENSBTAG00000049430 
1 gene 137814904 137818985 + ENSBTAG00000054913 
1 gene 138091992 138094372 + ENSBTAG00000054550 
1 gene 138181418 138320203 + ENSBTAG00000010448 CPNE4
1 gene 138333246 138346198 + ENSBTAG00000053358 
1 gene 138384449 138441532 + ENSBTAG00000030942 MRPL3
1 gene 138547391 138550417 - ENSBTAG00000018749 NUDT16
1 gene 138565353 138835292 - ENSBTAG00000009258 NEK11
1 gene 138839426 138853788 + ENSBTAG00000007462 ASTE1
1 gene 138872223 139026120 - ENSBTAG00000011626 ATP2C1
1 gene 139122464 139127550 - ENSBTAG00000050167 
1 gene 139225714 139238322 - ENSBTAG00000013600 PSMG1
1 gene 139238832 139362519 - ENSBTAG00000013602 BRWD1
1 gene 139406045 139412414 - ENSBTAG00000018768 HMGN1
1 gene 139422600 139432042 - ENSBTAG00000023106 
1 gene 139443100 139458044 + ENSBTAG00000013629 GET1
1 gene 139470703 139512432 - ENSBTAG00000030993 LCA5L
1 gene 139528818 139600025 + ENSBTAG00000007068 SH3BGR
1 gene 139747766 139748825 + ENSBTAG00000023407 B3GALT5
1 gene 139827395 139881435 + ENSBTAG00000002029 IGSF5
1 gene 139937150 140005775 + ENSBTAG00000051421 PCP4
1 gene 140132680 140470932 - ENSBTAG00000004754 DSCAM
1 gene 140290824 140294219 + ENSBTAG00000054486 
1 gene 141381147 141486921 + ENSBTAG00000000394 BACE2
1 gene 141551208 141617001 + ENSBTAG00000030921 FAM3B
1 gene 141621165 141658223 + ENSBTAG00000008471 MX2
1 gene 141677687 141706496 + ENSBTAG00000030913 MX1
1 gene 141713171 141747814 - ENSBTAG00000009132 TMPRSS2
1 gene 141860782 141863260 + ENSBTAG00000050235 
1 gene 141870134 141870505 - ENSBTAG00000045771 
1 gene 141872518 141872892 + ENSBTAG00000046015 
1 gene 142011078 142037290 - ENSBTAG00000021251 RIPK4
1 gene 142065605 142132485 - ENSBTAG00000021253 PRDM15
1 gene 142142610 142204837 - ENSBTAG00000021259 C2CD2
1 gene 142235364 142253631 - ENSBTAG00000030836 ZBTB21
1 gene 142327757 142403210 + ENSBTAG00000021270 UMODL1
1 gene 142488705 142561127 + ENSBTAG00000021272 ABCG1
1 gene 142565466 142569246 - ENSBTAG00000021276 TFF3
1 gene 142614729 142618268 - ENSBTAG00000030814 TFF2
1 gene 142629559 142634531 - ENSBTAG00000048276 TFF1
1 gene 142660182 142680495 - ENSBTAG00000021280 TMPRSS3
1 gene 142694786 142737902 + ENSBTAG00000023398 UBASH3A
1 gene 142759178 142772547 - ENSBTAG00000021284 RSPH1
1 gene 142814827 142872558 + ENSBTAG00000021286 SLC37A1
1 gene 142930579 143034932 + ENSBTAG00000021899 PDE9A
1 gene 143087683 143108077 - ENSBTAG00000021490 WDR4
1 gene 143119850 143131757 + ENSBTAG00000021491 NDUFV3
1 gene 143182017 143202288 + ENSBTAG00000014153 PKNOX1
1 gene 143219189 143242441 - ENSBTAG00000000160 CBS
1 gene 143261977 143274941 - ENSBTAG00000011645 U2AF1
1 gene 143317096 143319925 + ENSBTAG00000003134 CRYAA
1 gene 143512564 143523992 - ENSBTAG00000011437 
1 gene 143641658 143729051 - ENSBTAG00000017407 HSF2BP
1 gene 143729215 143755086 + ENSBTAG00000017418 RRP1B
1 gene 143782380 143810301 + ENSBTAG00000018186 PDXK
1 gene 143819489 143823793 - ENSBTAG00000018189 CSTB
1 gene 143846935 143850428 - ENSBTAG00000000524 CSTB
1 gene 143851101 143874772 + ENSBTAG00000003981 RRP1
1 gene 143941826 144025795 + ENSBTAG00000020456 AGPAT3
1 gene 144056126 144132832 + ENSBTAG00000007100 TRAPPC10
1 gene 144134113 144147949 + ENSBTAG00000007105 
1 gene 144148919 144158060 + ENSBTAG00000007106 GATD3A
1 gene 144225436 144234833 - ENSBTAG00000014880 
1 gene 144242585 144256996 - ENSBTAG00000014882 
1 gene 144284837 144298200 + ENSBTAG00000023393 AIRE
1 gene 144302157 144309156 - ENSBTAG00000051579 
1 gene 144308711 144335975 + ENSBTAG00000010658 PFKL
1 gene 144341397 144352212 - ENSBTAG00000019589 CFAP410
1 gene 144361187 144410547 + ENSBTAG00000021901 TRPM2
1 gene 144424403 144426734 + ENSBTAG00000017882 LRRC3
1 gene 144441578 144619108 - ENSBTAG00000018607 TSPEAR
1 gene 144490028 144492086 - ENSBTAG00000051900 
1 gene 144498435 144499274 - ENSBTAG00000037662 
1 gene 144515247 144516447 - ENSBTAG00000052773 
1 gene 144560582 144561641 + ENSBTAG00000040291 KRTAP10-8
1 gene 144570008 144570913 + ENSBTAG00000053056 
1 gene 144579697 144580388 + ENSBTAG00000018610 KRTAP12-2
1 gene 144597151 144597495 + ENSBTAG00000051778 
1 gene 144605123 144611696 + ENSBTAG00000050038 
1 gene 144659041 144684327 - ENSBTAG00000048090 UBE2G2
1 gene 144687135 144696665 - ENSBTAG00000017321 SUMO3
1 gene 144713171 144730575 - ENSBTAG00000021771 PTTG1IP
1 gene 144759527 144789479 - ENSBTAG00000017060 ITGB2
1 gene 144809574 144833722 + ENSBTAG00000017010 FAM207A
1 gene 144937738 145050738 + ENSBTAG00000017486 ADARB1
1 gene 145089416 145103157 - ENSBTAG00000007818 POFUT2
1 gene 145202138 145296595 + ENSBTAG00000023907 COL18A1
1 gene 145299698 145325287 - ENSBTAG00000024162 SLC19A1
1 gene 145395830 145625230 + ENSBTAG00000030775 PCBP3
1 gene 145537854 145538926 - ENSBTAG00000048318 
1 gene 145668949 145687210 + ENSBTAG00000011802 COL6A1
1 gene 145807169 145837649 + ENSBTAG00000019269 COL6A2
1 gene 145848081 145863601 - ENSBTAG00000020404 FTCD
1 gene 145865673 145881365 - ENSBTAG00000020409 SPATC1L
1 gene 145889102 145919613 - ENSBTAG00000018936 LSS
1 gene 145931228 145971979 - ENSBTAG00000003148 MCM3AP
1 gene 145972840 145977560 + ENSBTAG00000003161 YBEY
1 gene 145988468 145994118 - ENSBTAG00000021984 C1H21orf58
1 gene 146001886 146105891 + ENSBTAG00000030670 PCNT
1 gene 146121832 146241261 + ENSBTAG00000011495 DIP2A
1 gene 146272607 146280008 - ENSBTAG00000004777 S100B
1 gene 146320299 146345063 + ENSBTAG00000005503 PRMT2
1 gene 146386643 146430178 - ENSBTAG00000052513 
1 gene 146528127 146556177 + ENSBTAG00000007039 FBXO25
1 gene 146562507 146607459 - ENSBTAG00000043957 TDRP
1 gene 146703936 146704817 + ENSBTAG00000052599 
1 gene 146744680 146745833 + ENSBTAG00000053000 
1 gene 146865776 146877553 + ENSBTAG00000046447 
1 gene 146975141 147244722 - ENSBTAG00000004742 RUNX1
1 gene 148306238 148341194 - ENSBTAG00000018682 SETD4
1 gene 148346840 148357793 + ENSBTAG00000023384 CBR1
1 gene 148359250 148405057 + ENSBTAG00000052342 
1 gene 148405188 148407258 + ENSBTAG00000030629 MGC127133
1 gene 148440558 148450711 + ENSBTAG00000018688 CBR3
1 gene 148460221 148508639 + ENSBTAG00000053201 
1 gene 148516597 148594523 + ENSBTAG00000014306 DOP1B
1 gene 148604900 148639711 + ENSBTAG00000011876 MORC3
1 gene 148657613 148683915 + ENSBTAG00000011880 CHAF1B
1 gene 148736485 148757447 - ENSBTAG00000030585 CLDN14
1 gene 148972847 149039609 + ENSBTAG00000021447 SIM2
1 gene 149031196 149199816 - ENSBTAG00000033679 HLCS
1 gene 149259149 149269725 + ENSBTAG00000051916 RIPPLY3
1 gene 149301433 149317939 - ENSBTAG00000055107 PIGP
1 gene 149318018 149436586 + ENSBTAG00000008167 TTC3
1 gene 149461702 149496009 - ENSBTAG00000004791 VPS26C
1 gene 149567810 149711585 + ENSBTAG00000001771 DYRK1A
1 gene 149814196 150141048 - ENSBTAG00000037616 KCNJ6
1 gene 150591084 150595749 + ENSBTAG00000000973 KCNJ15
1 gene 150668926 150803833 - ENSBTAG00000011001 ERG
1 gene 151161814 151181631 + ENSBTAG00000009214 ETS2
1 gene 151476118 151562607 + ENSBTAG00000020787 PIK3R4
1 gene 151565699 151680026 - ENSBTAG00000012837 COL6A6
1 gene 151788694 151939725 - ENSBTAG00000049122 COL6A5
1 gene 152232655 152284372 + ENSBTAG00000006479 CAPN7
1 gene 152286347 152366452 - ENSBTAG00000023377 SH3BP5
1 gene 152412955 152413176 + ENSBTAG00000030592 
1 gene 152434570 152450925 - ENSBTAG00000023375 METTL6
1 gene 152450841 152463273 + ENSBTAG00000019202 EAF1
1 gene 152483264 152508764 - ENSBTAG00000051541 COLQ
1 gene 152510195 152548791 - ENSBTAG00000040193 COLQ
1 gene 152599803 152638556 - ENSBTAG00000003718 HACL1
1 gene 152638136 152679233 + ENSBTAG00000019129 BTD
1 gene 152701411 152833098 - ENSBTAG00000024815 ANKRD28
1 gene 153179306 153226107 + ENSBTAG00000008240 GALNT15
1 gene 153215080 153217247 - ENSBTAG00000051065 
1 gene 153260324 153266600 - ENSBTAG00000003916 DPH3
1 gene 153261644 153265490 - ENSBTAG00000053091 
1 gene 153274404 153318611 + ENSBTAG00000004891 OXNAD1
1 gene 153335376 153514351 - ENSBTAG00000030593 
1 gene 153472750 153543136 - ENSBTAG00000051752 
1 gene 153640084 153663068 - ENSBTAG00000000502 DAZL
1 gene 153882096 154095595 + ENSBTAG00000009942 PLCL2
1 gene 154081532 154083190 - ENSBTAG00000049193 
1 gene 154096128 154616588 - ENSBTAG00000030581 TBC1D5
1 gene 155431343 155525165 - ENSBTAG00000021158 SATB1
1 gene 156340497 156841779 + ENSBTAG00000012798 KCNH8
1 gene 156554616 156554996 - ENSBTAG00000047978 
1 gene 157125001 157190548 - ENSBTAG00000013806 EFHB
1 gene 157198501 157232069 + ENSBTAG00000046385 RAB5A
1 gene 157232248 157249033 - ENSBTAG00000004061 PP2D1
1 gene 157277141 157374828 + ENSBTAG00000000746 KAT2B
1 gene 157392691 157410804 - ENSBTAG00000000752 SGO1
1 gene 157479440 157480687 - ENSBTAG00000047076 
1 gene 157490908 157500089 - ENSBTAG00000049158 ZNF596
1 gene 157545780 157559387 - ENSBTAG00000004538 PRDM9
1 gene 157728794 157745955 + ENSBTAG00000040393 
1 gene 157751045 157762600 + ENSBTAG00000051758 
1 gene 157958300 157977304 + ENSBTAG00000049102 
1 gene 157996922 158004891 - ENSBTAG00000012023 GPX5
1 gene 158026832 158031903 + ENSBTAG00000053325 
1 gene 158063320 158064264 + ENSBTAG00000049601 
1 gene 158075340 158077174 + ENSBTAG00000037965 ZSCAN23
1 gene 158215919 158228038 - ENSBTAG00000012867 TXLNA
1 gene 158238278 158293060 - ENSBTAG00000002896 KPNA6
1 gene 158271677 158272330 - ENSBTAG00000049543 
1 gene 158296611 158315972 - ENSBTAG00000016954 TMEM39B
1 gene 158336214 158359816 - ENSBTAG00000012497 KHDRBS1
1 gene 158390488 158415855 + ENSBTAG00000049541 ASMT
10 gene 296293 297101 + ENSBTAG00000017396 
10 gene 663554 985178 + ENSBTAG00000035858 MCC
10 gene 688921 690439 - ENSBTAG00000051800 
10 gene 825380 825835 + ENSBTAG00000050598 
10 gene 995927 1043639 - ENSBTAG00000000767 DCP2
10 gene 1094651 1145330 + ENSBTAG00000012804 REEP5
10 gene 1153328 1161671 - ENSBTAG00000012803 SRP19
10 gene 1167671 1299249 - ENSBTAG00000018852 APC
10 gene 1518392 1814761 + ENSBTAG00000014750 EPB41L4A
10 gene 1705691 1707451 - ENSBTAG00000055244 
10 gene 2105418 2106513 + ENSBTAG00000050601 
10 gene 2121825 2127227 - ENSBTAG00000051430 
10 gene 2213062 2245525 + ENSBTAG00000011338 NREP
10 gene 2413343 2486039 + ENSBTAG00000014099 YTHDC2
10 gene 3245214 3246091 - ENSBTAG00000052874 
10 gene 3260025 3428630 + ENSBTAG00000011076 KCNN2
10 gene 3638271 3638663 + ENSBTAG00000023186 
10 gene 3734941 3735099 + ENSBTAG00000053655 
10 gene 3972433 4015816 - ENSBTAG00000014027 TRIM36
10 gene 4050987 4104900 - ENSBTAG00000001895 PGGT1B
10 gene 4108967 4139252 - ENSBTAG00000001898 CCDC112
10 gene 4120471 4121550 + ENSBTAG00000053987 
10 gene 4175143 4175605 + ENSBTAG00000049873 
10 gene 4358418 4386867 - ENSBTAG00000008699 FEM1C
10 gene 4427217 4444604 - ENSBTAG00000002357 TICAM2
10 gene 4461911 4471313 - ENSBTAG00000035030 TMED7
10 gene 4660062 4671522 - ENSBTAG00000017442 CDO1
10 gene 4680316 4702801 - ENSBTAG00000017525 ATG12
10 gene 4702850 4778608 + ENSBTAG00000051386 AP3S1
10 gene 4770013 4774303 + ENSBTAG00000049135 
10 gene 4850840 4929057 + ENSBTAG00000016644 LVRN
10 gene 4904503 4905626 + ENSBTAG00000035005 
10 gene 4956740 4966831 + ENSBTAG00000039618 ARL14EPL
10 gene 5012186 5025730 + ENSBTAG00000011608 KIAA1191
10 gene 5026117 5109495 - ENSBTAG00000034998 SIMC1
10 gene 5185866 5197272 + ENSBTAG00000035174 THOC3
10 gene 5276691 5279401 - ENSBTAG00000054924 CPLX2
10 gene 5450044 5474341 - ENSBTAG00000044071 HRH2
10 gene 5613866 5674977 - ENSBTAG00000014536 SFXN1
10 gene 5715882 5718113 + ENSBTAG00000047719 DRD1
10 gene 6500608 6531769 - ENSBTAG00000050091 GCNT4
10 gene 6541983 6677304 - ENSBTAG00000024878 ANKRD31
10 gene 6763962 6784639 + ENSBTAG00000007840 HMGCR
10 gene 6796016 6925123 - ENSBTAG00000000081 CERT1
10 gene 6925321 7006062 + ENSBTAG00000004028 POLK
10 gene 7084931 7115694 - ENSBTAG00000007114 POC5
10 gene 7361671 7574347 + ENSBTAG00000017507 SV2C
10 gene 7581958 7582209 + ENSBTAG00000052974 
10 gene 7624974 7934460 + ENSBTAG00000000897 IQGAP2
10 gene 7846836 7854604 - ENSBTAG00000000898 F2RL2
10 gene 7945904 7963558 + ENSBTAG00000020199 F2R
10 gene 8022302 8031994 + ENSBTAG00000034848 F2RL1
10 gene 8059019 8062052 + ENSBTAG00000020201 S100Z
10 gene 8104261 8118309 + ENSBTAG00000020202 CRHBP
10 gene 8176687 8223030 + ENSBTAG00000034823 AGGF1
10 gene 8234994 8235638 - ENSBTAG00000052845 ZBED3
10 gene 8336670 8590336 + ENSBTAG00000020205 
10 gene 8595264 8642850 - ENSBTAG00000020212 WDR41
10 gene 8755491 8765137 - ENSBTAG00000009249 OTP
10 gene 8804197 8885008 - ENSBTAG00000003263 TBCA
10 gene 8952521 8953315 + ENSBTAG00000052130 
10 gene 9099553 9335422 - ENSBTAG00000005016 AP3B1
10 gene 9403959 9554754 + ENSBTAG00000007371 SCAMP1
10 gene 9534467 9626567 - ENSBTAG00000007374 LHFPL2
10 gene 9823217 10003931 - ENSBTAG00000008341 ARSB
10 gene 10026069 10142758 - ENSBTAG00000002110 DMGDH
10 gene 10143679 10158404 + ENSBTAG00000038234 BHMT2
10 gene 10191139 10214743 + ENSBTAG00000002255 BHMT
10 gene 10305686 10375811 + ENSBTAG00000025856 JMY
10 gene 10413731 10546778 - ENSBTAG00000025853 HOMER1
10 gene 10611782 10671411 + ENSBTAG00000006751 TENT2
10 gene 10675335 10773419 + ENSBTAG00000006823 CMYA5
10 gene 10952454 10961762 - ENSBTAG00000013132 MTX3
10 gene 11005591 11060139 + ENSBTAG00000012866 THBS4
10 gene 11111559 11216841 - ENSBTAG00000001619 SERINC5
10 gene 11392564 11404461 + ENSBTAG00000005344 GNPNAT1
10 gene 11410206 11460277 - ENSBTAG00000046956 STYX
10 gene 11462175 11486288 - ENSBTAG00000015732 PSMC6
10 gene 11498442 11548825 + ENSBTAG00000015716 ERO1A
10 gene 11555686 11615749 - ENSBTAG00000000821 GPR137C
10 gene 11623049 11719602 + ENSBTAG00000010399 TXNDC16
10 gene 11826416 11838823 - ENSBTAG00000002163 PTGER2
10 gene 11906117 11926485 - ENSBTAG00000011540 SPG21
10 gene 11936565 11961634 - ENSBTAG00000021630 MTFMT
10 gene 11983354 11993942 + ENSBTAG00000003737 SLC51B
10 gene 11993897 12010945 - ENSBTAG00000000062 RASL12
10 gene 12018684 12020060 + ENSBTAG00000017471 KBTBD13
10 gene 12044492 12062943 - ENSBTAG00000051351 UBAP1L
10 gene 12071306 12083726 - ENSBTAG00000039658 PDCD7
10 gene 12092543 12157468 - ENSBTAG00000008386 CLPX
10 gene 12187382 12228909 - ENSBTAG00000012352 PARP16
10 gene 12270524 12311903 - ENSBTAG00000008828 IGDCC3
10 gene 12315689 12354764 - ENSBTAG00000006440 IGDCC4
10 gene 12373709 12424564 - ENSBTAG00000014807 DPP8
10 gene 12436032 12464228 + ENSBTAG00000015155 HACD3
10 gene 12466732 12500862 - ENSBTAG00000015158 INTS14
10 gene 12524013 12550520 + ENSBTAG00000025826 SLC24A1
10 gene 12556380 12638806 - ENSBTAG00000017095 DENND4A
10 gene 12743190 12762968 + ENSBTAG00000018959 RAB11A
10 gene 12771484 13163546 - ENSBTAG00000034140 MEGF11
10 gene 13201806 13234117 + ENSBTAG00000000371 DIS3L
10 gene 13235273 13252124 - ENSBTAG00000000372 TIPIN
10 gene 13276203 13351206 + ENSBTAG00000033983 MAP2K1
10 gene 13352814 13356161 - ENSBTAG00000005210 SNAPC5
10 gene 13357473 13362297 - ENSBTAG00000005211 RPL4
10 gene 13362441 13404844 + ENSBTAG00000005213 ZWILCH
10 gene 13404231 13420411 - ENSBTAG00000005214 LCTL
10 gene 13405660 13406287 + ENSBTAG00000050356 
10 gene 13478777 13621037 + ENSBTAG00000000625 SMAD6
10 gene 13895783 14018262 + ENSBTAG00000012599 SMAD3
10 gene 14030086 14103131 - ENSBTAG00000040368 AAGAB
10 gene 14103229 14332391 + ENSBTAG00000013638 IQCH
10 gene 14357643 14362726 + ENSBTAG00000045628 C10H15orf61
10 gene 14382469 14672701 + ENSBTAG00000000218 MAP2K5
10 gene 14905205 15030499 + ENSBTAG00000005564 PIAS1
10 gene 15035521 15044913 - ENSBTAG00000025822 CALML4
10 gene 15051437 15067688 - ENSBTAG00000005565 CLN6
10 gene 15105565 15119491 + ENSBTAG00000008378 FEM1B
10 gene 15129322 15262276 - ENSBTAG00000008380 ITGA11
10 gene 15419306 15567397 + ENSBTAG00000012681 CORO2B
10 gene 15613398 15652308 - ENSBTAG00000012365 ANP32A
10 gene 15763555 15791716 + ENSBTAG00000005994 SPESP1
10 gene 15849508 15888340 + ENSBTAG00000009030 NOX5
10 gene 16029521 16138025 + ENSBTAG00000001405 GLCE
10 gene 16171972 16268128 + ENSBTAG00000020352 PAQR5
10 gene 16268432 16328199 + ENSBTAG00000009983 KIF23
10 gene 16343826 16345977 + ENSBTAG00000018320 RPLP1
10 gene 16923512 16970803 - ENSBTAG00000015580 TLE3
10 gene 17533608 17619279 - ENSBTAG00000013982 UACA
10 gene 17679370 17701804 - ENSBTAG00000003915 LARP6
10 gene 17735485 17737087 - ENSBTAG00000040208 THAP10
10 gene 17737186 17895044 + ENSBTAG00000010944 LRRC49
10 gene 18399009 18628833 + ENSBTAG00000011644 THSD4
10 gene 18653771 18659405 + ENSBTAG00000014236 NR2E3
10 gene 18677351 19002748 - ENSBTAG00000007433 MYO9A
10 gene 18952671 18960021 - ENSBTAG00000052937 
10 gene 19077745 19079771 + ENSBTAG00000033344 
10 gene 19099201 19136846 - ENSBTAG00000046391 GRAMD2A
10 gene 19137899 19165177 - ENSBTAG00000001601 PKM
10 gene 19170936 19196490 - ENSBTAG00000005753 PARP6
10 gene 19210000 19240414 - ENSBTAG00000014092 CELF6
10 gene 19264662 19296240 - ENSBTAG00000012981 HEXA
10 gene 19296226 19328757 + ENSBTAG00000025814 TMEM202
10 gene 19367325 19469353 + ENSBTAG00000006708 ARIH1
10 gene 19486143 19532111 + ENSBTAG00000007614 BBS4
10 gene 19537396 19539087 + ENSBTAG00000053111 
10 gene 19545921 19578538 - ENSBTAG00000001578 ADPGK
10 gene 19888399 20126828 + ENSBTAG00000004990 NEO1
10 gene 20147117 20188832 - ENSBTAG00000017466 HCN4
10 gene 20189613 20373267 + ENSBTAG00000048991 REC114
10 gene 20282278 20282609 - ENSBTAG00000055275 
10 gene 20373350 20437776 - ENSBTAG00000008218 NPTN
10 gene 20490779 20520933 + ENSBTAG00000019734 CD276
10 gene 20546893 20559337 - ENSBTAG00000025803 INSYN1
10 gene 20690589 20704207 + ENSBTAG00000007800 TBC1D21
10 gene 20731298 20734731 + ENSBTAG00000004788 SDR39U1
10 gene 20736077 20744735 - ENSBTAG00000010666 KHNYN
10 gene 20744959 20748108 + ENSBTAG00000010665 CBLN3
10 gene 20755325 20776134 - ENSBTAG00000007149 NYNRIN
10 gene 20800020 20809340 - ENSBTAG00000006366 NFATC4
10 gene 20832541 20836686 + ENSBTAG00000018422 RIPK3
10 gene 20837438 20853263 + ENSBTAG00000018419 ADCY4
10 gene 20853778 20855801 - ENSBTAG00000010238 LTB4R
10 gene 20858847 20863172 - ENSBTAG00000040056 LTB4R2
10 gene 20862517 20865361 + ENSBTAG00000010236 CIDEB
10 gene 20865162 20871269 - ENSBTAG00000010235 NOP9
10 gene 20871434 20880388 + ENSBTAG00000010234 DHRS1
10 gene 20893324 20899745 + ENSBTAG00000018796 RABGGTA
10 gene 20902051 20916712 + ENSBTAG00000003920 TGM1
10 gene 20926605 20932421 + ENSBTAG00000002718 TINF2
10 gene 20929689 20936187 - ENSBTAG00000002715 GMPR2
10 gene 20936646 20945396 + ENSBTAG00000038842 NEDD8
10 gene 20946293 20947792 + ENSBTAG00000002712 MDP1
10 gene 20948208 20951937 + ENSBTAG00000039415 CHMP4A
10 gene 20949085 20955298 - ENSBTAG00000002710 TSSK4
10 gene 20962178 20967158 + ENSBTAG00000002709 TM9SF1
10 gene 20966510 20976590 + ENSBTAG00000002707 IPO4
10 gene 20976598 20982410 - ENSBTAG00000002705 REC8
10 gene 20986934 20992851 - ENSBTAG00000005816 IRF9
10 gene 20992517 21003538 - ENSBTAG00000005815 RNF31
10 gene 20993568 21007790 + ENSBTAG00000005814 PSME2
10 gene 20998111 21026409 - ENSBTAG00000021395 PSME1
10 gene 21010337 21012734 + ENSBTAG00000025778 EMC9
10 gene 21017350 21020266 - ENSBTAG00000021394 FITM1
10 gene 21021437 21029337 - ENSBTAG00000021392 DCAF11
10 gene 21036261 21044548 - ENSBTAG00000011934 PCK2
10 gene 21057749 21059432 + ENSBTAG00000001871 NRL
10 gene 21062394 21069248 - ENSBTAG00000001870 CPNE6
10 gene 21070899 21087370 - ENSBTAG00000015208 CARMIL3
10 gene 21088232 21100627 - ENSBTAG00000017665 DHRS4
10 gene 21156269 21160558 - ENSBTAG00000055002 
10 gene 21174936 21175457 + ENSBTAG00000030841 
10 gene 21371662 21380865 + ENSBTAG00000007104 JPH4
10 gene 21380886 21389479 + ENSBTAG00000007099 AP1G2
10 gene 21388435 21431236 - ENSBTAG00000007097 THTPA
10 gene 21395335 21423831 + ENSBTAG00000007053 ZFHX2
10 gene 21461584 21468818 - ENSBTAG00000009595 NGDN
10 gene 21490410 21510517 + ENSBTAG00000009703 MYH7
10 gene 21507163 21509872 - ENSBTAG00000049196 
10 gene 21515534 21545497 + ENSBTAG00000040053 MYH6
10 gene 21543326 21546661 - ENSBTAG00000032709 CMTM5
10 gene 21548273 21550846 - ENSBTAG00000009701 IL25
10 gene 21559582 21569094 + ENSBTAG00000038733 EFS
10 gene 21572220 21578551 + ENSBTAG00000016467 SLC22A17
10 gene 21590451 21597349 - ENSBTAG00000006884 PABPN1
10 gene 21602048 21606907 - ENSBTAG00000019692 BCL2L2
10 gene 21610569 21613167 + ENSBTAG00000037679 PPP1R3E
10 gene 21620421 21627524 + ENSBTAG00000032686 HOMEZ
10 gene 21629668 21670962 - ENSBTAG00000025755 RNF212B
10 gene 21683779 21737239 + ENSBTAG00000007415 SLC7A8
10 gene 21743260 21745419 + ENSBTAG00000005952 CEBPE
10 gene 21760123 21760551 - ENSBTAG00000047027 C10H14orf119
10 gene 21762262 21800719 + ENSBTAG00000011571 ACIN1
10 gene 21801644 21812292 + ENSBTAG00000011349 CDH24
10 gene 21816319 21827346 - ENSBTAG00000054080 PSMB11
10 gene 21821525 21827804 + ENSBTAG00000012726 PSMB5
10 gene 21839185 21859297 + ENSBTAG00000012725 C10H14orf93
10 gene 21862619 21871325 + ENSBTAG00000012724 AJUBA
10 gene 21886704 21896202 + ENSBTAG00000012723 HAUS4
10 gene 21915369 21923670 + ENSBTAG00000010890 PRMT5
10 gene 21924846 21936748 + ENSBTAG00000038333 RBM23
10 gene 21942073 21946377 - ENSBTAG00000016381 REM2
10 gene 21950052 21955730 - ENSBTAG00000016378 LRP10
10 gene 21967557 21978162 - ENSBTAG00000014824 MMP14
10 gene 21979443 21984547 - ENSBTAG00000014822 MRPL52
10 gene 21990496 22026915 + ENSBTAG00000014821 SLC7A7
10 gene 22026651 22042635 - ENSBTAG00000014820 OXA1L
10 gene 22083862 22084989 - ENSBTAG00000052080 
10 gene 22097814 22098903 - ENSBTAG00000052423 
10 gene 22108759 22109884 - ENSBTAG00000054564 
10 gene 22122679 22123605 - ENSBTAG00000050326 
10 gene 22135699 22139532 - ENSBTAG00000051691 
10 gene 22157907 22158412 - ENSBTAG00000009274 
10 gene 22200351 22212618 - ENSBTAG00000016658 ABHD4
10 gene 22229577 22252106 + ENSBTAG00000019077 DAD1
10 gene 22263101 22328152 - ENSBTAG00000000432 
10 gene 22286927 22286986 - ENSBTAG00000054785 biotype=TR_J_gene
10 gene 22312848 22312925 - ENSBTAG00000050828 biotype=TR_J_gene
10 gene 22313487 22313564 - ENSBTAG00000050128 biotype=TR_J_gene
10 gene 22318563 22318622 - ENSBTAG00000051261 biotype=TR_J_gene
10 gene 22348419 22356985 - ENSBTAG00000055197 
10 gene 22366930 22366986 - ENSBTAG00000054106 biotype=TR_J_gene
10 gene 22503598 22505368 - ENSBTAG00000049900 
10 gene 22582742 22584331 - ENSBTAG00000049803 
10 gene 22645512 22645808 - ENSBTAG00000049985 biotype=TR_V_gene
10 gene 22748524 22749865 + ENSBTAG00000052267 
10 gene 22751906 22781795 + ENSBTAG00000054833 
10 gene 22799023 22799771 + ENSBTAG00000050913 
10 gene 22809889 22811420 + ENSBTAG00000047690 
10 gene 22820047 22821406 + ENSBTAG00000054417 
10 gene 22837377 22845743 + ENSBTAG00000050391 
10 gene 22893872 22897961 + ENSBTAG00000050781 
10 gene 22913859 22914509 + ENSBTAG00000054091 
10 gene 22973723 22974707 + ENSBTAG00000046819 
10 gene 22999008 23012716 + ENSBTAG00000038544 
10 gene 23032036 23033790 + ENSBTAG00000045863 
10 gene 23035063 23035675 + ENSBTAG00000054130 
10 gene 23046791 23049092 + ENSBTAG00000049260 
10 gene 23053860 23066313 + ENSBTAG00000052371 
10 gene 23247087 23247801 + ENSBTAG00000051127 
10 gene 23272050 23273434 + ENSBTAG00000051187 
10 gene 23341861 23342634 - ENSBTAG00000047444 
10 gene 23395541 23396355 - ENSBTAG00000052729 
10 gene 23439107 23439403 - ENSBTAG00000052011 biotype=TR_V_gene
10 gene 23535563 23536167 - ENSBTAG00000051554 
10 gene 23541649 23542543 - ENSBTAG00000048374 
10 gene 23587345 23587949 - ENSBTAG00000052580 
10 gene 23605475 23606210 - ENSBTAG00000048874 
10 gene 23697580 23720368 - ENSBTAG00000048236 TRAV24
10 gene 23771972 23773355 - ENSBTAG00000052314 
10 gene 24871559 24873709 - ENSBTAG00000050533 
10 gene 24923804 24925001 - ENSBTAG00000050806 
10 gene 24978413 24979024 - ENSBTAG00000046995 
10 gene 24984563 24986266 - ENSBTAG00000049140 
10 gene 25025329 25025940 - ENSBTAG00000049032 
10 gene 25036536 25037611 - ENSBTAG00000048302 
10 gene 25040667 25042311 - ENSBTAG00000052281 
10 gene 25060218 25061519 - ENSBTAG00000040504 TRAV16
10 gene 25077734 25079668 - ENSBTAG00000054224 
10 gene 25091344 25095915 - ENSBTAG00000054115 
10 gene 25101709 25104420 - ENSBTAG00000050668 
10 gene 25148534 25150622 - ENSBTAG00000054698 
10 gene 25209034 25209733 - ENSBTAG00000051523 
10 gene 25261909 25262976 - ENSBTAG00000049741 
10 gene 25265958 25267290 - ENSBTAG00000035530 
10 gene 25282090 25283652 - ENSBTAG00000051624 
10 gene 25315215 25315887 - ENSBTAG00000050916 
10 gene 25322729 25323877 - ENSBTAG00000049734 
10 gene 25331599 25332211 - ENSBTAG00000050265 
10 gene 25333733 25334464 - ENSBTAG00000054254 
10 gene 25361588 25361914 - ENSBTAG00000048928 biotype=TR_V_gene
10 gene 25366947 25367231 - ENSBTAG00000048784 biotype=TR_V_gene
10 gene 25385255 25413577 - ENSBTAG00000053908 
10 gene 25394436 25394720 - ENSBTAG00000053197 biotype=TR_V_gene
10 gene 25419887 25420171 - ENSBTAG00000049160 biotype=TR_V_gene
10 gene 25434856 25435325 - ENSBTAG00000006514 
10 gene 25453498 25454223 - ENSBTAG00000052597 
10 gene 25460980 25482775 - ENSBTAG00000052108 biotype=TR_V_gene
10 gene 25475629 25476339 - ENSBTAG00000049996 
10 gene 25534347 25535294 + ENSBTAG00000011925 OR4E1
10 gene 25539229 25540170 - ENSBTAG00000007029 OR4E2
10 gene 25581951 25586369 + ENSBTAG00000055178 
10 gene 25587007 25587963 + ENSBTAG00000055093 
10 gene 25598580 25599521 + ENSBTAG00000024752 OR10G3
10 gene 25613233 25613652 - ENSBTAG00000055080 
10 gene 25633096 25633251 - ENSBTAG00000049161 
10 gene 25641552 25655398 + ENSBTAG00000013249 SALL2
10 gene 25661794 25677142 + ENSBTAG00000015148 METTL3
10 gene 25677580 25692928 - ENSBTAG00000015146 TOX4
10 gene 25693007 25710158 + ENSBTAG00000044207 RAB2B
10 gene 25725926 25770778 + ENSBTAG00000020422 CHD8
10 gene 25771978 25806673 + ENSBTAG00000020421 SUPT16H
10 gene 25807460 25857008 - ENSBTAG00000004694 RPGRIP1
10 gene 25880971 25925727 + ENSBTAG00000011396 HNRNPC
10 gene 25950779 25951714 + ENSBTAG00000018919 OR5AU1
10 gene 25987818 25990641 - ENSBTAG00000032908 TMEM253
10 gene 25997903 26000852 + ENSBTAG00000021008 ZNF219
10 gene 26001808 26023736 - ENSBTAG00000013401 ARHGEF40
10 gene 26058341 26058811 - ENSBTAG00000046482 
10 gene 26069296 26071780 + ENSBTAG00000046189 RNASE13
10 gene 26072695 26074864 - ENSBTAG00000000328 TPPP2
10 gene 26078548 26087333 + ENSBTAG00000000843 NDRG2
10 gene 26094678 26097587 - ENSBTAG00000000936 SLC39A2
10 gene 26119686 26125451 - ENSBTAG00000006613 METTL17
10 gene 26170839 26171786 - ENSBTAG00000025664 RNASE2
10 gene 26194495 26195477 - ENSBTAG00000049914 
10 gene 26201505 26201930 + ENSBTAG00000049034 
10 gene 26223844 26225388 + ENSBTAG00000025663 RNASE1
10 gene 26256262 26257893 + ENSBTAG00000004950 BRB
10 gene 26288847 26289353 - ENSBTAG00000032873 
10 gene 26300260 26302086 - ENSBTAG00000003769 
10 gene 26319890 26320396 - ENSBTAG00000051988 
10 gene 26351238 26385111 + ENSBTAG00000008793 RNASE1
10 gene 26370334 26371828 - ENSBTAG00000008792 RNASE6
10 gene 26384746 26389073 - ENSBTAG00000055081 
10 gene 26391241 26412980 - ENSBTAG00000019612 RNASE4
10 gene 26401174 26413011 - ENSBTAG00000046668 ANG2
10 gene 26456676 26457758 + ENSBTAG00000053798 
10 gene 26460479 26461474 + ENSBTAG00000039241 OR6S1
10 gene 26501967 26506356 + ENSBTAG00000051780 RNASE12
10 gene 26511346 26511942 + ENSBTAG00000046058 RNASE11
10 gene 26541378 26542004 + ENSBTAG00000003006 
10 gene 26557364 26557996 + ENSBTAG00000052633 
10 gene 26596045 26596680 - ENSBTAG00000032869 RNASE10
10 gene 26632023 26638353 - ENSBTAG00000012317 PNP
10 gene 26644523 26648616 - ENSBTAG00000037452 
10 gene 26667296 26670811 + ENSBTAG00000002748 PIP4P1
10 gene 26670901 26673480 - ENSBTAG00000002745 APEX1
10 gene 26673858 26680410 + ENSBTAG00000002743 OSGEP
10 gene 26692917 26702595 + ENSBTAG00000001183 KLHL33
10 gene 26715137 26748582 + ENSBTAG00000001179 TEP1
10 gene 26764162 26778356 - ENSBTAG00000009374 PARP2
10 gene 26779223 26779393 - ENSBTAG00000025666 RPS29
10 gene 26794963 26802885 + ENSBTAG00000008466 CCNB1IP1
10 gene 26806108 26822454 + ENSBTAG00000009372 TTC5
10 gene 26844813 26845757 - ENSBTAG00000038643 OR11H4
10 gene 26866721 26867689 + ENSBTAG00000015983 
10 gene 26869054 26870552 + ENSBTAG00000054963 
10 gene 26879265 26880236 - ENSBTAG00000032801 OR11H7
10 gene 26886948 26887913 - ENSBTAG00000039785 OR11H6
10 gene 26894566 26895492 - ENSBTAG00000032799 
10 gene 26911104 26912039 - ENSBTAG00000053461 
10 gene 26925897 26926832 - ENSBTAG00000054610 
10 gene 26947574 26948515 - ENSBTAG00000055242 
10 gene 26961535 26962470 - ENSBTAG00000053787 
10 gene 26990020 26990958 - ENSBTAG00000038227 
10 gene 27021419 27022390 + ENSBTAG00000039315 
10 gene 27030777 27031739 - ENSBTAG00000048109 
10 gene 27040646 27041161 - ENSBTAG00000047483 
10 gene 27044882 27045835 - ENSBTAG00000038485 
10 gene 27070126 27071082 - ENSBTAG00000049188 
10 gene 27081487 27082455 - ENSBTAG00000046970 
10 gene 27099127 27100173 - ENSBTAG00000039120 
10 gene 27135423 27136409 - ENSBTAG00000025068 
10 gene 27146096 27147442 - ENSBTAG00000038672 
10 gene 27158209 27159156 + ENSBTAG00000032792 OR4Q3
10 gene 27173545 27174489 + ENSBTAG00000037411 
10 gene 27186803 27187744 + ENSBTAG00000046651 
10 gene 27199825 27204272 + ENSBTAG00000055225 
10 gene 27214257 27215183 + ENSBTAG00000054809 
10 gene 27224397 27225320 + ENSBTAG00000032789 OR4N2
10 gene 27234059 27235018 + ENSBTAG00000011510 
10 gene 27246324 27247271 - ENSBTAG00000037511 OR4K3
10 gene 27260414 27261367 + ENSBTAG00000032783 OR4K2
10 gene 27300847 27301818 + ENSBTAG00000009039 OR4K5
10 gene 27311461 27312396 + ENSBTAG00000032781 OR4K1
10 gene 27319711 27320930 + ENSBTAG00000039370 
10 gene 27353751 27354695 + ENSBTAG00000035758 OR4K15
10 gene 27392208 27393149 + ENSBTAG00000022915 OR4Q2
10 gene 27402051 27402983 - ENSBTAG00000004821 OR4K14
10 gene 27458973 27459902 + ENSBTAG00000048863 
10 gene 27477737 27478666 + ENSBTAG00000050433 
10 gene 27488965 27489891 + ENSBTAG00000048339 OR4N5
10 gene 27510131 27521199 + ENSBTAG00000050892 
10 gene 27540317 27541255 + ENSBTAG00000039416 
10 gene 27558840 27559745 + ENSBTAG00000053084 
10 gene 27563007 27565042 - ENSBTAG00000051795 
10 gene 27579124 27583673 - ENSBTAG00000053927 
10 gene 27602036 27603499 - ENSBTAG00000049903 
10 gene 27629652 27630608 - ENSBTAG00000046061 
10 gene 27657191 27658123 + ENSBTAG00000046009 
10 gene 27667250 27668161 + ENSBTAG00000051428 
10 gene 27731196 27732137 + ENSBTAG00000051750 
10 gene 27768514 27769458 + ENSBTAG00000050516 
10 gene 27784062 27785000 + ENSBTAG00000038188 
10 gene 27823530 27824468 - ENSBTAG00000053839 
10 gene 27841740 27842672 - ENSBTAG00000047465 
10 gene 27862706 27898343 - ENSBTAG00000051986 
10 gene 27891074 27892012 + ENSBTAG00000053279 
10 gene 27939007 27939951 - ENSBTAG00000003549 
10 gene 27970670 27971608 + ENSBTAG00000053435 OR4F15
10 gene 27996260 27997198 + ENSBTAG00000052056 
10 gene 28013670 28015360 + ENSBTAG00000049975 
10 gene 28033405 28034334 + ENSBTAG00000054226 
10 gene 28051394 28052323 + ENSBTAG00000051718 
10 gene 28070981 28071937 + ENSBTAG00000052476 
10 gene 28085994 28086935 - ENSBTAG00000051874 
10 gene 28115806 28116747 + ENSBTAG00000052450 
10 gene 28160076 28161014 - ENSBTAG00000051475 
10 gene 28203512 28204477 - ENSBTAG00000040609 
10 gene 28229730 28231907 - ENSBTAG00000054685 
10 gene 28258152 28258370 + ENSBTAG00000052378 
10 gene 28278976 28287059 + ENSBTAG00000020040 LPCAT4
10 gene 28287799 28298647 - ENSBTAG00000014948 NUTM1
10 gene 28299475 28303025 + ENSBTAG00000025632 NOP10
10 gene 28304735 28385879 + ENSBTAG00000016236 SLC12A6
10 gene 28388336 28391846 - ENSBTAG00000006416 EMC4
10 gene 28406090 28458754 + ENSBTAG00000006413 KATNBL1
10 gene 28490709 28506271 + ENSBTAG00000007385 EMC7
10 gene 28518864 28520462 - ENSBTAG00000037985 CHRM5
10 gene 28535056 28727307 + ENSBTAG00000044029 AVEN
10 gene 29036666 29107859 - ENSBTAG00000053901 
10 gene 29344214 29359739 + ENSBTAG00000021414 TMCO5B
10 gene 29434772 29889488 + ENSBTAG00000025634 FMN1
10 gene 29964364 29978686 - ENSBTAG00000050495 GREM1
10 gene 30003348 30062539 - ENSBTAG00000032613 SCG5
10 gene 30064006 30087255 - ENSBTAG00000020100 
10 gene 30254623 30257816 - ENSBTAG00000021730 GJD2
10 gene 30288637 30294046 - ENSBTAG00000005714 ACTC1
10 gene 30359033 30440494 - ENSBTAG00000012712 AQR
10 gene 30450495 30452561 - ENSBTAG00000040206 ZNF770
10 gene 30837049 31026323 - ENSBTAG00000001364 DPH6
10 gene 32040688 32041701 - ENSBTAG00000050159 
10 gene 32243797 32473979 + ENSBTAG00000002179 CDIN1
10 gene 32547550 32770681 - ENSBTAG00000003172 MEIS2
10 gene 33565746 33580261 + ENSBTAG00000027162 TMCO5A
10 gene 33847959 33966943 + ENSBTAG00000032518 SPRED1
10 gene 34059936 34092922 + ENSBTAG00000021870 FAM98B
10 gene 34100135 34179132 - ENSBTAG00000021872 RASGRP1
10 gene 35209595 35224867 + ENSBTAG00000002006 THBS1
10 gene 35227930 35436219 - ENSBTAG00000012015 FSIP1
10 gene 35455221 35579809 - ENSBTAG00000016826 GPR176
10 gene 35511041 35512185 + ENSBTAG00000054650 
10 gene 35590812 35687969 + ENSBTAG00000014351 EIF2AK4
10 gene 35688239 35691505 - ENSBTAG00000014353 SRP14
10 gene 35737731 35757288 - ENSBTAG00000012180 BMF
10 gene 35786200 35841256 + ENSBTAG00000007237 BUB1B
10 gene 35857579 35895687 + ENSBTAG00000019076 PAK6
10 gene 35899557 35900705 - ENSBTAG00000046052 ANKRD63
10 gene 35905190 35927228 - ENSBTAG00000019079 PLCB2
10 gene 35940324 35940782 + ENSBTAG00000051305 INAFM2
10 gene 35947853 35956754 - ENSBTAG00000013774 CCDC9B
10 gene 35969942 35973540 + ENSBTAG00000049093 PHGR1
10 gene 35975164 35985917 + ENSBTAG00000000552 DISP2
10 gene 36000138 36010049 + ENSBTAG00000032340 KNSTRN
10 gene 36022720 36034673 + ENSBTAG00000004409 IVD
10 gene 36050714 36074743 + ENSBTAG00000004420 BAHD1
10 gene 36077444 36079398 + ENSBTAG00000004421 CHST14
10 gene 36139789 36160950 - ENSBTAG00000025593 CCDC32
10 gene 36167613 36174903 + ENSBTAG00000003193 RPUSD2
10 gene 36179163 36240615 + ENSBTAG00000053398 KNL1
10 gene 36230985 36232046 - ENSBTAG00000048559 
10 gene 36255232 36291194 + ENSBTAG00000002918 RAD51
10 gene 36291370 36306626 - ENSBTAG00000002921 RMDN3
10 gene 36312775 36316540 + ENSBTAG00000013477 GCHFR
10 gene 36316703 36347349 - ENSBTAG00000013480 DNAJC17
10 gene 36319056 36320976 + ENSBTAG00000047281 C10H15orf62
10 gene 36346936 36354616 + ENSBTAG00000013485 ZFYVE19
10 gene 36354678 36378044 - ENSBTAG00000013488 PPP1R14D
10 gene 36377742 36391629 + ENSBTAG00000004086 SPINT1
10 gene 36410171 36412885 - ENSBTAG00000053721 RHOV
10 gene 36433611 36442758 + ENSBTAG00000011567 VPS18
10 gene 36464520 36473693 + ENSBTAG00000010361 DLL4
10 gene 36485672 36488431 + ENSBTAG00000010371 CHAC1
10 gene 36505672 36628891 - ENSBTAG00000010380 INO80
10 gene 36644180 36675444 - ENSBTAG00000038438 
10 gene 36677942 36704017 - ENSBTAG00000008363 EXD1
10 gene 36719642 36755883 + ENSBTAG00000027173 CHP1
10 gene 36780762 36789336 - ENSBTAG00000010766 OIP5
10 gene 36788934 36819852 + ENSBTAG00000010774 NUSAP1
10 gene 36820290 36837237 - ENSBTAG00000010778 NDUFAF1
10 gene 36864199 36909769 + ENSBTAG00000001671 RTF1
10 gene 36918794 36927140 + ENSBTAG00000001675 ITPKA
10 gene 36938808 36955679 - ENSBTAG00000001693 RPAP1
10 gene 36960794 36979416 + ENSBTAG00000001694 TYRO3
10 gene 36997879 36998934 - ENSBTAG00000053676 
10 gene 37075885 37166996 + ENSBTAG00000015138 MGA
10 gene 37171212 37219738 + ENSBTAG00000015142 MAPKBP1
10 gene 37222172 37228629 + ENSBTAG00000046607 JMJD7
10 gene 37229548 37241029 + ENSBTAG00000006784 PLA2G4B
10 gene 37292701 37379567 - ENSBTAG00000006792 EHD4
10 gene 37390030 37428653 - ENSBTAG00000021924 PLA2G4E
10 gene 37485317 37507804 - ENSBTAG00000005268 PLA2G4D
10 gene 37533181 37547704 - ENSBTAG00000032068 PLA2G4F
10 gene 37550085 37596971 - ENSBTAG00000032055 VPS39
10 gene 37598861 37637423 - ENSBTAG00000008863 TMEM87A
10 gene 37638467 37700215 + ENSBTAG00000008866 GANC
10 gene 37711578 37766813 + ENSBTAG00000008868 CAPN3
10 gene 37769390 37821807 - ENSBTAG00000004079 ZNF106
10 gene 37826017 37866625 + ENSBTAG00000005661 SNAP23
10 gene 37869708 37875056 - ENSBTAG00000031981 LRRC57
10 gene 37875148 37888393 + ENSBTAG00000005663 HAUS2
10 gene 37950148 38016333 + ENSBTAG00000048958 
10 gene 38020205 38032350 - ENSBTAG00000005751 CDAN1
10 gene 38039980 38129334 - ENSBTAG00000006470 TTBK2
10 gene 38181492 38333647 - ENSBTAG00000021087 UBR1
10 gene 38358798 38393156 + ENSBTAG00000013031 TMEM62
10 gene 38393529 38403862 + ENSBTAG00000013032 CCNDBP1
10 gene 38404680 38424273 - ENSBTAG00000011439 EPB42
10 gene 38738161 38738472 - ENSBTAG00000046363 
10 gene 39647709 39648473 - ENSBTAG00000024582 RPL10L
10 gene 39826061 39872006 - ENSBTAG00000054557 
10 gene 40090850 40143903 - ENSBTAG00000005697 MDGA2
10 gene 40451037 40451405 + ENSBTAG00000055000 
10 gene 40681124 40681282 - ENSBTAG00000034580 
10 gene 42601306 42601817 - ENSBTAG00000055255 
10 gene 42627501 42629504 - ENSBTAG00000052337 RPS29
10 gene 42644327 42655193 + ENSBTAG00000004926 LRR1
10 gene 42657516 42657836 - ENSBTAG00000025564 RPL36AL
10 gene 42659741 42661081 + ENSBTAG00000033891 MGAT2
10 gene 42664104 42671425 - ENSBTAG00000004930 DNAAF2
10 gene 42673879 42705616 - ENSBTAG00000004931 POLE2
10 gene 42707567 42747501 + ENSBTAG00000031697 KLHDC1
10 gene 42749128 42764722 + ENSBTAG00000004933 KLHDC2
10 gene 42750285 42819594 - ENSBTAG00000004934 NEMF
10 gene 42858869 42859396 + ENSBTAG00000045980 ARF6
10 gene 43046520 43051985 - ENSBTAG00000005547 VCPKMT
10 gene 43053808 43157640 - ENSBTAG00000005550 SOS2
10 gene 43166419 43219854 - ENSBTAG00000015200 L2HGDH
10 gene 43219972 43235333 + ENSBTAG00000015202 DMAC2L
10 gene 43233495 43284821 - ENSBTAG00000004780 CDKL1
10 gene 43312765 43438638 - ENSBTAG00000014792 MAP4K5
10 gene 43448785 43524337 + ENSBTAG00000014312 ATL1
10 gene 43523556 43555390 - ENSBTAG00000001539 SAV1
10 gene 43566883 43567905 - ENSBTAG00000054530 
10 gene 43594044 43700027 - ENSBTAG00000020281 NIN
10 gene 43738868 43756260 + ENSBTAG00000044049 ABHD12B
10 gene 43742881 43797321 - ENSBTAG00000011494 PYGL
10 gene 43826423 43830892 - ENSBTAG00000048395 
10 gene 43826973 43944784 - ENSBTAG00000010103 TRIM9
10 gene 43891033 43892020 - ENSBTAG00000053552 
10 gene 44057645 44070733 + ENSBTAG00000011225 TMX1
10 gene 44297021 44564023 + ENSBTAG00000031707 FRMD6
10 gene 44659979 44794168 + ENSBTAG00000003043 GNG2
10 gene 44831891 44846457 + ENSBTAG00000021944 RTRAF
10 gene 44846568 44939145 - ENSBTAG00000021945 NID2
10 gene 45121371 45125230 - ENSBTAG00000001423 
10 gene 45157991 45165480 + ENSBTAG00000006703 PTGDR
10 gene 45233901 45256216 - ENSBTAG00000008411 PLEKHO2
10 gene 45270353 45277456 + ENSBTAG00000007638 PIF1
10 gene 45313259 45339402 + ENSBTAG00000011037 RBPMS2
10 gene 45366522 45379381 + ENSBTAG00000015806 OAZ2
10 gene 45385273 45582446 - ENSBTAG00000015808 ZNF609
10 gene 45556247 45639746 - ENSBTAG00000014493 TRIP4
10 gene 45563494 45569995 + ENSBTAG00000049725 
10 gene 45645746 45653956 + ENSBTAG00000039462 PCLAF
10 gene 45660900 45811429 + ENSBTAG00000016823 CSNK1G1
10 gene 45806201 45806528 + ENSBTAG00000049412 
10 gene 45818677 45824619 + ENSBTAG00000016822 PPIB
10 gene 45824595 45830579 - ENSBTAG00000016821 SNX22
10 gene 45843188 45880562 - ENSBTAG00000002014 SNX1
10 gene 45880414 45895812 + ENSBTAG00000002012 CIAO2A
10 gene 45948472 46088593 + ENSBTAG00000011820 DAPK2
10 gene 46185094 46254294 + ENSBTAG00000053677 HERC1
10 gene 46308841 46319176 + ENSBTAG00000052707 
10 gene 46323963 46328457 + ENSBTAG00000051076 
10 gene 46356404 46365224 + ENSBTAG00000054388 
10 gene 46370706 46371736 - ENSBTAG00000050908 
10 gene 46372672 46394622 + ENSBTAG00000019474 
10 gene 46401956 46408047 - ENSBTAG00000008807 FBXL22
10 gene 46413154 46513245 - ENSBTAG00000008805 USP3
10 gene 46649404 46851817 + ENSBTAG00000019390 CA12
10 gene 46654444 46772271 - ENSBTAG00000010641 APH1B
10 gene 46780500 46850532 - ENSBTAG00000011146 RAB8B
10 gene 46889250 46892617 + ENSBTAG00000012898 RPS27L
10 gene 46905306 46923194 - ENSBTAG00000017373 LACTB
10 gene 46993261 47022836 - ENSBTAG00000005373 TPM1
10 gene 47008040 47009992 - ENSBTAG00000040590 
10 gene 47248374 47742906 - ENSBTAG00000003667 TLN2
10 gene 47902447 47904131 + ENSBTAG00000020814 C2CD4B
10 gene 48017835 48034891 - ENSBTAG00000010952 
10 gene 48035067 48214587 + ENSBTAG00000038920 VPS13C
10 gene 48892525 49702163 + ENSBTAG00000015904 RORA
10 gene 49707745 49771123 + ENSBTAG00000005328 ICE2
10 gene 49800140 49844615 + ENSBTAG00000009615 ANXA2
10 gene 50214413 50215390 - ENSBTAG00000019114 FOXB1
10 gene 50557150 50607672 + ENSBTAG00000013493 BNIP2
10 gene 50582585 50614948 + ENSBTAG00000010298 GTF2A2
10 gene 50634343 50639462 - ENSBTAG00000009443 GCNT3
10 gene 50806869 50869445 - ENSBTAG00000014699 FAM81A
10 gene 50958102 51177537 + ENSBTAG00000021538 MYO1E
10 gene 51184626 51209368 - ENSBTAG00000005269 CCNB2
10 gene 51225052 51318938 - ENSBTAG00000014181 RNF111
10 gene 51347928 51390892 + ENSBTAG00000011319 SLTM
10 gene 51438301 51509014 - ENSBTAG00000012391 MINDY2
10 gene 51529618 51530112 + ENSBTAG00000049189 
10 gene 51535794 51679258 + ENSBTAG00000005481 ADAM10
10 gene 51696914 51859296 - ENSBTAG00000005479 LIPC
10 gene 51779940 51781680 - ENSBTAG00000049039 
10 gene 52087944 52135881 - ENSBTAG00000013452 AQP9
10 gene 52214465 52340304 + ENSBTAG00000010119 ALDH1A2
10 gene 52583620 52591121 - ENSBTAG00000040384 POLR2M
10 gene 52607700 52719411 - ENSBTAG00000002194 MYZAP
10 gene 52768945 52889275 - ENSBTAG00000008575 CGNL1
10 gene 53024862 53083831 - ENSBTAG00000002586 TCF12
10 gene 53259635 53416873 - ENSBTAG00000053119 
10 gene 53647756 53679340 + ENSBTAG00000052391 
10 gene 53893423 53977929 + ENSBTAG00000000271 MNS1
10 gene 53978331 54099037 - ENSBTAG00000031433 TEX9
10 gene 54224948 54365426 + ENSBTAG00000000565 RFX7
10 gene 54425968 54570727 + ENSBTAG00000013793 NEDD4
10 gene 54442238 54445147 - ENSBTAG00000031396 
10 gene 54636043 54780229 + ENSBTAG00000005848 PRTG
10 gene 54810099 54830804 + ENSBTAG00000009151 PYGO1
10 gene 54845673 54912940 + ENSBTAG00000031388 DNAAF4
10 gene 54923362 54931212 - ENSBTAG00000051675 C15orf65
10 gene 54951054 54973424 + ENSBTAG00000012741 CCPG1
10 gene 54973408 54998890 - ENSBTAG00000012740 PIGB
10 gene 55014868 55094843 + ENSBTAG00000012408 RAB27A
10 gene 55098884 55113416 + ENSBTAG00000001342 RSL24D1
10 gene 55636874 56319410 - ENSBTAG00000025522 UNC13C
10 gene 56554672 56779698 + ENSBTAG00000021876 WDR72
10 gene 57606475 57639205 + ENSBTAG00000046470 ONECUT1
10 gene 57723231 57808958 + ENSBTAG00000024958 FAM214A
10 gene 57819020 57834446 + ENSBTAG00000011022 ARPP19
10 gene 57848520 58048891 + ENSBTAG00000006489 MYO5A
10 gene 58061475 58179382 + ENSBTAG00000003763 MYO5C
10 gene 58191905 58224910 + ENSBTAG00000003762 GNB5
10 gene 58230692 58235389 + ENSBTAG00000005429 
10 gene 58334675 58366916 - ENSBTAG00000005865 MAPK6
10 gene 58404147 58440198 + ENSBTAG00000013830 LEO1
10 gene 58436272 58437594 - ENSBTAG00000051260 
10 gene 58457760 58544522 - ENSBTAG00000048622 TMOD3
10 gene 58560371 58610111 - ENSBTAG00000014011 TMOD2
10 gene 58629048 58642428 + ENSBTAG00000017683 LYSMD2
10 gene 58646803 58684773 - ENSBTAG00000017677 SCG3
10 gene 58718967 58720000 - ENSBTAG00000050593 
10 gene 58738961 58904048 + ENSBTAG00000000737 DMXL2
10 gene 58951441 59006267 - ENSBTAG00000002576 GLDN
10 gene 59102240 59156607 + ENSBTAG00000014890 CYP19A1
10 gene 59314012 59360054 + ENSBTAG00000010472 TNFAIP8L3
10 gene 59393839 59460079 - ENSBTAG00000013616 AP4E1
10 gene 59575781 59628437 + ENSBTAG00000011831 SPPL2A
10 gene 59648276 59757063 + ENSBTAG00000031165 TRPM7
10 gene 59758633 59849849 - ENSBTAG00000011916 USP8
10 gene 59768084 59768489 + ENSBTAG00000052971 
10 gene 59775598 59796120 + ENSBTAG00000011929 USP50
10 gene 59890308 59967550 + ENSBTAG00000022801 GABPB1
10 gene 59949325 59951943 - ENSBTAG00000054826 
10 gene 59982866 60004776 + ENSBTAG00000009911 HDC
10 gene 60012457 60071272 - ENSBTAG00000004303 SLC27A2
10 gene 60137819 60430447 + ENSBTAG00000011936 ATP8B4
10 gene 60695198 60712381 - ENSBTAG00000006201 DTWD1
10 gene 60726278 60768356 + ENSBTAG00000053150 
10 gene 60791420 60854483 - ENSBTAG00000051898 FGF7
10 gene 60924617 61080535 - ENSBTAG00000004011 GALK2
10 gene 61080768 61113961 + ENSBTAG00000013425 COPS2
10 gene 61182241 61240007 + ENSBTAG00000046553 SECISBP2L
10 gene 61284100 61419065 + ENSBTAG00000022583 SHC4
10 gene 61336614 61337249 - ENSBTAG00000005217 
10 gene 61370363 61372119 - ENSBTAG00000027764 EID1
10 gene 61437230 61529573 + ENSBTAG00000011661 CEP152
10 gene 61653913 61919176 + ENSBTAG00000002278 FBN1
10 gene 62059579 62071091 - ENSBTAG00000011998 DUT
10 gene 62094457 62180991 - ENSBTAG00000010145 SLC12A1
10 gene 62186831 62192924 - ENSBTAG00000045847 CTXN2
10 gene 62211057 62242057 + ENSBTAG00000008771 MYEF2
10 gene 62242641 62264605 - ENSBTAG00000004854 SLC24A5
10 gene 62638620 62697268 - ENSBTAG00000016800 SEMA6D
10 gene 64811087 64864928 - ENSBTAG00000010365 SQOR
10 gene 64883550 64898805 - ENSBTAG00000012250 BLOC1S6
10 gene 64947924 64973980 + ENSBTAG00000021019 SLC30A4
10 gene 64962587 65019546 - ENSBTAG00000004558 C10H15orf48
10 gene 65027917 65031735 + ENSBTAG00000050965 
10 gene 65036801 65057305 - ENSBTAG00000018279 SPATA5L1
10 gene 65057813 65059447 - ENSBTAG00000053174 
10 gene 65098687 65114697 + ENSBTAG00000005586 GATM
10 gene 65166732 65202056 - ENSBTAG00000016327 SLC28A2
10 gene 65243731 65262569 + ENSBTAG00000020934 SHF
10 gene 65265033 65295343 - ENSBTAG00000016246 DUOX1
10 gene 65297977 65308806 + ENSBTAG00000016242 DUOXA1
10 gene 65309321 65313503 - ENSBTAG00000016239 DUOXA2
10 gene 65313524 65331190 + ENSBTAG00000016234 DUOX2
10 gene 65335566 65382146 - ENSBTAG00000025496 SORD
10 gene 65424495 65424822 + ENSBTAG00000052848 
10 gene 65519538 65519915 + ENSBTAG00000047170 
10 gene 65537750 65613540 - ENSBTAG00000014501 FERMT2
10 gene 65673444 65741258 - ENSBTAG00000019924 DDHD1
10 gene 66518527 66525667 - ENSBTAG00000003835 BMP4
10 gene 66925220 66941993 + ENSBTAG00000019496 CDKN3
10 gene 66946898 66961872 - ENSBTAG00000019500 CNIH1
10 gene 66980308 66996981 - ENSBTAG00000054095 GMFB
10 gene 67014577 67042304 + ENSBTAG00000017141 CGRRF1
10 gene 67062902 67289712 + ENSBTAG00000001468 SAMD4A
10 gene 67345440 67400407 - ENSBTAG00000040151 GCH1
10 gene 67450966 67504493 - ENSBTAG00000019120 WDHD1
10 gene 67504612 67518536 + ENSBTAG00000021988 SOCS4
10 gene 67525428 67538325 + ENSBTAG00000021986 MAPK1IP1L
10 gene 67611143 67629446 + ENSBTAG00000002326 LGALS3
10 gene 67631639 67677160 - ENSBTAG00000002331 DLGAP5
10 gene 67753220 67834512 + ENSBTAG00000020533 FBXO34
10 gene 67827373 67828413 - ENSBTAG00000051943 
10 gene 67833062 67879072 - ENSBTAG00000010795 ATG14
10 gene 67880963 67907898 - ENSBTAG00000018277 TBPL2
10 gene 68006356 68118826 + ENSBTAG00000017713 KTN1
10 gene 68531860 68727049 + ENSBTAG00000005141 PELI2
10 gene 69005149 69075633 + ENSBTAG00000030881 TMEM260
10 gene 69215730 69224687 - ENSBTAG00000014741 OTX2
10 gene 69616429 69618506 + ENSBTAG00000051793 
10 gene 69619265 69671092 - ENSBTAG00000013042 EXOC5
10 gene 69671251 69691278 + ENSBTAG00000013043 AP5M1
10 gene 69768687 69789526 + ENSBTAG00000012998 NAA30
10 gene 69824307 69853174 - ENSBTAG00000009862 CCDC198
10 gene 69899955 69931987 - ENSBTAG00000006341 SLC35F4
10 gene 70333003 70474703 - ENSBTAG00000020880 ARMH4
10 gene 70515394 70541963 + ENSBTAG00000014392 ACTR10
10 gene 70551104 70576344 + ENSBTAG00000002808 PSMA3
10 gene 70592722 70654759 + ENSBTAG00000018898 ARID4A
10 gene 70671021 70683337 + ENSBTAG00000052431 TOMM20L
10 gene 70683476 70699660 - ENSBTAG00000010503 TIMM9
10 gene 70698684 70832429 + ENSBTAG00000004631 KIAA0586
10 gene 70906350 70915756 + ENSBTAG00000019421 DACT1
10 gene 71340476 71355558 - ENSBTAG00000045799 
10 gene 71479280 71670966 + ENSBTAG00000005984 DAAM1
10 gene 71740722 71742215 - ENSBTAG00000003370 GPR135
10 gene 71747240 71759825 - ENSBTAG00000030824 L3HYPDH
10 gene 71759908 71782133 + ENSBTAG00000003371 JKAMP
10 gene 71769798 71771150 - ENSBTAG00000051848 
10 gene 71781858 72109539 - ENSBTAG00000011451 RTN1
10 gene 72158409 72268307 + ENSBTAG00000003090 LRRC9
10 gene 72321920 72374502 + ENSBTAG00000014096 PCNX4
10 gene 72362347 72385747 - ENSBTAG00000020729 DHRS7
10 gene 72467414 72511866 + ENSBTAG00000018127 PPM1A
10 gene 72694498 72697071 + ENSBTAG00000013035 SIX6
10 gene 72817881 72821235 - ENSBTAG00000012139 SIX1
10 gene 72874594 72885767 - ENSBTAG00000049091 SIX4
10 gene 72895064 73105089 + ENSBTAG00000030801 MNAT1
10 gene 73110976 73121588 - ENSBTAG00000011796 TRMT5
10 gene 73121780 73210131 + ENSBTAG00000007931 SLC38A6
10 gene 73390550 73391611 - ENSBTAG00000016713 TMEM30B
10 gene 73436729 73667888 + ENSBTAG00000003276 PRKCH
10 gene 73836334 73881299 + ENSBTAG00000020935 HIF1A
10 gene 73888955 73919879 + ENSBTAG00000020937 SNAPC1
10 gene 73936265 74230784 + ENSBTAG00000018947 SYT16
10 gene 74249809 74263081 + ENSBTAG00000030792 
10 gene 74940464 75324906 - ENSBTAG00000011379 KCNH5
10 gene 75470506 75564630 + ENSBTAG00000017200 RHOJ
10 gene 75578163 75581977 - ENSBTAG00000049079 GPHB5
10 gene 75605214 75608474 + ENSBTAG00000055159 
10 gene 75639522 75797041 - ENSBTAG00000019784 PPP2R5E
10 gene 75839093 75886203 - ENSBTAG00000008815 WDR89
10 gene 75936963 75968043 - ENSBTAG00000004430 SGPP1
10 gene 76044210 76048647 + ENSBTAG00000051757 
10 gene 76116422 76386867 + ENSBTAG00000025450 SYNE2
10 gene 76395356 76445041 - ENSBTAG00000004498 ESR2
10 gene 76507877 76538495 - ENSBTAG00000013836 
10 gene 76546544 76607077 + ENSBTAG00000009641 MTHFD1
10 gene 76614722 76648488 - ENSBTAG00000009643 ZBTB25
10 gene 76615143 76616429 + ENSBTAG00000009642 AKAP5
10 gene 76649277 76678871 + ENSBTAG00000040551 ZBTB1
10 gene 76679838 76682342 + ENSBTAG00000007807 HSPA2
10 gene 76687169 76710452 + ENSBTAG00000007809 PPP1R36
10 gene 76837233 76885380 + ENSBTAG00000001551 PLEKHG3
10 gene 76890176 77019425 - ENSBTAG00000004732 SPTB
10 gene 77048025 77066487 + ENSBTAG00000003469 CHURC1
10 gene 77076095 77096617 - ENSBTAG00000003474 RAB15
10 gene 77109412 77189928 + ENSBTAG00000005897 FNTB
10 gene 77203357 77226739 - ENSBTAG00000017994 MAX
10 gene 77562414 77838126 + ENSBTAG00000019819 FUT8
10 gene 78121019 78121798 + ENSBTAG00000037625 
10 gene 78535568 78551038 + ENSBTAG00000014234 CCDC196
10 gene 78563456 79097795 + ENSBTAG00000004171 GPHN
10 gene 79106812 79142207 + ENSBTAG00000010239 FAM71D
10 gene 79127657 79238619 + ENSBTAG00000011767 MPP5
10 gene 79239423 79255817 - ENSBTAG00000016309 ATP6V1D
10 gene 79255021 79275823 + ENSBTAG00000016311 EIF2S1
10 gene 79279034 79299893 - ENSBTAG00000016255 PLEK2
10 gene 79345988 79359617 - ENSBTAG00000012900 TMEM229B
10 gene 79408026 79463976 + ENSBTAG00000018297 PLEKHH1
10 gene 79466248 79475522 - ENSBTAG00000018299 PIGH
10 gene 79479909 79480064 + ENSBTAG00000054736 
10 gene 79498980 79534600 + ENSBTAG00000001945 ARG2
10 gene 79534828 79553034 - ENSBTAG00000001948 VTI1B
10 gene 79556432 79566949 - ENSBTAG00000001950 RDH11
10 gene 79579851 79589018 + ENSBTAG00000012838 RDH12
10 gene 79599600 79667575 - ENSBTAG00000014334 ZFYVE26
10 gene 79669849 80286850 + ENSBTAG00000018971 RAD51B
10 gene 80614620 80620778 - ENSBTAG00000025434 ZFP36L1
10 gene 80672883 80775228 - ENSBTAG00000018255 ACTN1
10 gene 80840987 80934684 - ENSBTAG00000048519 DCAF5
10 gene 80994863 81025335 + ENSBTAG00000010052 EXD2
10 gene 81046037 81147943 + ENSBTAG00000009998 GALNT16
10 gene 81172307 81184975 - ENSBTAG00000017798 ERH
10 gene 81185447 81228802 + ENSBTAG00000017811 SLC39A9
10 gene 81245510 81276266 + ENSBTAG00000008576 PLEKHD1
10 gene 81312454 81314550 - ENSBTAG00000047101 CCDC177
10 gene 81344780 81439922 + ENSBTAG00000003857 SUSD6
10 gene 81411811 81412170 - ENSBTAG00000050645 
10 gene 81495740 81501121 + ENSBTAG00000011596 SRSF5
10 gene 81503834 81526924 - ENSBTAG00000001881 SLC10A1
10 gene 81593314 81739443 + ENSBTAG00000030599 SMOC1
10 gene 81762305 81931753 - ENSBTAG00000027080 SLC8A3
10 gene 81981151 82020581 - ENSBTAG00000007586 SYNJ2BP
10 gene 82020450 82060888 + ENSBTAG00000030595 COX16
10 gene 82090678 82092476 - ENSBTAG00000054288 
10 gene 82116736 82119485 - ENSBTAG00000037932 
10 gene 82154116 82156081 + ENSBTAG00000003715 ADAM21
10 gene 82158246 82227072 - ENSBTAG00000006786 MED6
10 gene 82176146 82178847 - ENSBTAG00000038377 ADAM20
10 gene 82209870 82210571 - ENSBTAG00000052827 
10 gene 82281701 82314251 + ENSBTAG00000045604 TTC9
10 gene 82375960 82454849 - ENSBTAG00000005700 MAP3K9
10 gene 82525805 82704991 + ENSBTAG00000012565 PCNX1
10 gene 82866902 82867964 - ENSBTAG00000048690 
10 gene 82976926 83274389 + ENSBTAG00000015805 SIPA1L1
10 gene 83129255 83129884 - ENSBTAG00000025385 
10 gene 83871181 84062445 + ENSBTAG00000014189 RGS6
10 gene 84122761 84405606 - ENSBTAG00000025458 DPF3
10 gene 84303892 84304284 + ENSBTAG00000046952 
10 gene 84446506 84481648 + ENSBTAG00000008713 DCAF4
10 gene 84487291 84531337 - ENSBTAG00000011041 ZFYVE1
10 gene 84568244 84607402 + ENSBTAG00000017177 RBM25
10 gene 84619690 84686874 + ENSBTAG00000011757 PSEN1
10 gene 84702266 84737572 + ENSBTAG00000011680 PAPLN
10 gene 84739671 84901657 - ENSBTAG00000011683 NUMB
10 gene 84922429 84971868 - ENSBTAG00000002842 HEATR4
10 gene 84937977 84940480 + ENSBTAG00000025372 RIOX1
10 gene 84971509 84978751 + ENSBTAG00000046814 ACOT2
10 gene 84987893 84992172 + ENSBTAG00000002843 ACOT4
10 gene 85013824 85030876 + ENSBTAG00000009788 
10 gene 85042309 85046178 + ENSBTAG00000010270 
10 gene 85054840 85113986 + ENSBTAG00000015930 DNAL1
10 gene 85070695 85074051 - ENSBTAG00000009783 
10 gene 85120765 85123417 - ENSBTAG00000009271 PNMA1
10 gene 85127443 85158072 - ENSBTAG00000009272 MIDEAS
10 gene 85254086 85275390 + ENSBTAG00000003747 PTGR2
10 gene 85277621 85320048 + ENSBTAG00000020327 ZNF410
10 gene 85321516 85333750 - ENSBTAG00000020329 FAM161B
10 gene 85333909 85348765 + ENSBTAG00000020331 COQ6
10 gene 85351607 85377557 - ENSBTAG00000020334 ENTPD5
10 gene 85384726 85426894 + ENSBTAG00000018467 BBOF1
10 gene 85391184 85393346 - ENSBTAG00000053938 
10 gene 85428884 85447592 - ENSBTAG00000018469 ALDH6A1
10 gene 85448145 85560860 + ENSBTAG00000030557 LIN52
10 gene 85599605 85618776 + ENSBTAG00000014632 VSX2
10 gene 85631547 85647111 - ENSBTAG00000014633 ABCD4
10 gene 85679086 85681188 + ENSBTAG00000005774 VRTN
10 gene 85710786 85768852 - ENSBTAG00000052950 SYNDIG1L
10 gene 85774962 85783794 - ENSBTAG00000021955 NPC2
10 gene 85783972 85785721 + ENSBTAG00000021956 ISCA2
10 gene 85791017 85898441 - ENSBTAG00000021957 LTBP2
10 gene 85897119 85898131 + ENSBTAG00000050205 
10 gene 85945768 85988421 - ENSBTAG00000020379 AREL1
10 gene 85987324 85998914 + ENSBTAG00000020381 FCF1
10 gene 86019850 86083721 + ENSBTAG00000008287 YLPM1
10 gene 86108354 86116785 - ENSBTAG00000015052 PROX2
10 gene 86137703 86156692 + ENSBTAG00000006463 DLST
10 gene 86158264 86174332 - ENSBTAG00000006688 RPS6KL1
10 gene 86200949 86214110 - ENSBTAG00000013688 PGF
10 gene 86259479 86266555 + ENSBTAG00000008664 EIF2B2
10 gene 86276261 86301871 - ENSBTAG00000019279 MLH3
10 gene 86307298 86313688 - ENSBTAG00000013992 ACYP1
10 gene 86319206 86327460 + ENSBTAG00000013983 ZC2HC1C
10 gene 86332450 86367622 - ENSBTAG00000016612 NEK9
10 gene 86374541 86407514 - ENSBTAG00000005694 TMED10
10 gene 86488645 86492108 + ENSBTAG00000004322 FOS
10 gene 86610233 86655611 + ENSBTAG00000009451 JDP2
10 gene 86713963 86736092 + ENSBTAG00000025405 BATF
10 gene 86764090 86898356 + ENSBTAG00000040078 FLVCR2
10 gene 86881618 86895721 + ENSBTAG00000011985 
10 gene 86908115 86916703 - ENSBTAG00000011987 ERG28
10 gene 86918978 87207088 + ENSBTAG00000025403 TTLL5
10 gene 87237844 87271480 - ENSBTAG00000012004 TGFB3
10 gene 87263348 87371765 + ENSBTAG00000012005 IFT43
10 gene 87459365 87517588 + ENSBTAG00000003084 GPATCH2L
10 gene 87626557 87812758 + ENSBTAG00000012285 ESRRB
10 gene 88017741 88039634 + ENSBTAG00000008735 VASH1
10 gene 88045173 88065276 - ENSBTAG00000019454 ANGEL1
10 gene 88080213 88093219 + ENSBTAG00000013181 LRRC74A
10 gene 88236338 88238662 - ENSBTAG00000025329 IRF2BPL
10 gene 88298760 88314446 + ENSBTAG00000009923 CIPC
10 gene 88330013 88338164 - ENSBTAG00000014384 ZDHHC22
10 gene 88380797 88459271 + ENSBTAG00000016283 TMEM63C
10 gene 88465282 88470538 - ENSBTAG00000016285 NGB
10 gene 88474801 88521545 - ENSBTAG00000002704 POMT2
10 gene 88528915 88537179 + ENSBTAG00000002706 GSTZ1
10 gene 88551975 88581712 - ENSBTAG00000020469 TMED8
10 gene 88581733 88593184 + ENSBTAG00000020471 SAMD15
10 gene 88594829 88615634 - ENSBTAG00000020474 NOXRED1
10 gene 88621488 88648386 - ENSBTAG00000020475 VIPAS39
10 gene 88648515 88656337 + ENSBTAG00000020477 AHSA1
10 gene 88689279 88784551 - ENSBTAG00000020480 SPTLC2
10 gene 88714810 88715345 + ENSBTAG00000049115 
10 gene 88823935 88846698 - ENSBTAG00000008133 ALKBH1
10 gene 88846597 88853571 + ENSBTAG00000008135 SLIRP
10 gene 88853700 88888853 - ENSBTAG00000008136 SNW1
10 gene 88931675 89062788 + ENSBTAG00000012106 ADCK1
10 gene 89364821 89366175 + ENSBTAG00000054532 
10 gene 89777321 90172341 + ENSBTAG00000050101 NRXN3
10 gene 90495258 91099930 + ENSBTAG00000025324 NRXN3
10 gene 91495432 91504569 - ENSBTAG00000001605 DIO2
10 gene 91761127 91761918 - ENSBTAG00000040167 
10 gene 91776872 92255659 - ENSBTAG00000021708 CEP128
10 gene 92174653 92175261 + ENSBTAG00000047322 
10 gene 92282330 92431067 + ENSBTAG00000017489 TSHR
10 gene 92473239 92511524 - ENSBTAG00000013652 GTF2A1
10 gene 92548278 92725507 - ENSBTAG00000025308 STON2
10 gene 92758415 92823117 - ENSBTAG00000008083 SEL1L
10 gene 93774543 93813580 + ENSBTAG00000005489 WDR36
10 gene 94271319 94274745 - ENSBTAG00000018039 
10 gene 94636030 94640352 - ENSBTAG00000054012 
10 gene 95245244 95246552 - ENSBTAG00000049950 
10 gene 97254039 97256021 + ENSBTAG00000021393 FLRT2
10 gene 98287119 98288935 + ENSBTAG00000002900 
10 gene 99667901 99724558 - ENSBTAG00000001124 GALC
10 gene 99742350 99751572 + ENSBTAG00000012737 GPR65
10 gene 99915023 100073747 - ENSBTAG00000019355 KCNK10
10 gene 100119398 100157580 + ENSBTAG00000030456 SPATA7
10 gene 100170718 100247414 - ENSBTAG00000018596 PTPN21
10 gene 100258195 100300825 + ENSBTAG00000030453 ZC3H14
10 gene 100303249 100460074 - ENSBTAG00000009994 EML5
10 gene 100503012 100562243 + ENSBTAG00000030432 TTC8
10 gene 100831725 101280707 - ENSBTAG00000046684 FOXN3
10 gene 101466634 101634822 - ENSBTAG00000013136 EFCAB11
10 gene 101640018 101708726 + ENSBTAG00000013138 TDP1
10 gene 101723038 101828432 + ENSBTAG00000045849 KCNK13
10 gene 101862077 101874842 + ENSBTAG00000005426 PSMC1
10 gene 101875399 101923805 - ENSBTAG00000005427 NRDE2
10 gene 102005601 102013441 + ENSBTAG00000025644 CALM1
10 gene 102131716 102435752 - ENSBTAG00000006392 TTC7B
10 gene 102478630 102673838 - ENSBTAG00000010906 RPS6KA5
10 gene 102772590 102861254 + ENSBTAG00000012545 GOLM2
10 gene 102869154 102941464 + ENSBTAG00000015385 CTDSPL2
10 gene 102954997 102972982 + ENSBTAG00000000359 EIF3J
10 gene 102974981 103055496 - ENSBTAG00000000362 SPG11
10 gene 103060241 103065307 - ENSBTAG00000001558 PATL2
10 gene 103095506 103103769 + ENSBTAG00000048782 
10 gene 103116503 103123174 + ENSBTAG00000012330 B2M
10 gene 103153153 103154157 - ENSBTAG00000007516 
10 gene 103180173 103195384 + ENSBTAG00000007518 TRIM69
10 gene 103201542 103245518 + ENSBTAG00000005954 TERB2
11 gene 144638 189991 - ENSBTAG00000020646 ZC3H6
11 gene 203490 230821 + ENSBTAG00000015965 ZC3H8
11 gene 245530 303203 - ENSBTAG00000009230 FBLN7
11 gene 319215 361708 - ENSBTAG00000012099 TMEM87B
11 gene 380816 516486 - ENSBTAG00000005828 MERTK
11 gene 528774 626099 + ENSBTAG00000027991 ANAPC1
11 gene 692847 694097 + ENSBTAG00000051068 
11 gene 1187496 1233256 - ENSBTAG00000024105 BCL2L11
11 gene 1237943 1576166 - ENSBTAG00000004297 ACOXL
11 gene 1585412 1618575 + ENSBTAG00000021181 BUB1
11 gene 1621368 1674858 - ENSBTAG00000046419 TPC3
11 gene 1697163 1762645 + ENSBTAG00000007675 NPHP1
11 gene 1773930 1807073 + ENSBTAG00000024091 MALL
11 gene 1848632 1873328 + ENSBTAG00000034586 MAL
11 gene 1913421 1918226 + ENSBTAG00000034657 
11 gene 1922410 1945833 - ENSBTAG00000008241 MRPS5
11 gene 1962361 1969817 - ENSBTAG00000001947 ZNF514
11 gene 1988985 1998602 + ENSBTAG00000048358 
11 gene 2018028 2033977 + ENSBTAG00000001952 PROM2
11 gene 2042277 2138470 + ENSBTAG00000017955 KCNIP3
11 gene 2153786 2164529 + ENSBTAG00000011553 FAHD2A
11 gene 2164621 2174030 - ENSBTAG00000011558 GPAT2
11 gene 2253295 2254638 - ENSBTAG00000009510 ADRA2B
11 gene 2262755 2298652 + ENSBTAG00000055309 
11 gene 2263560 2277825 - ENSBTAG00000020348 ASTL
11 gene 2282068 2284537 - ENSBTAG00000020350 DUSP2
11 gene 2318512 2337596 - ENSBTAG00000018372 STARD7
11 gene 2355706 2367369 - ENSBTAG00000015667 TMEM127
11 gene 2367548 2374474 + ENSBTAG00000015659 CIAO1
11 gene 2375182 2400447 - ENSBTAG00000000848 SNRNP200
11 gene 2401757 2402150 - ENSBTAG00000048670 
11 gene 2422587 2422997 + ENSBTAG00000047659 
11 gene 2426982 2428625 + ENSBTAG00000034995 ITPRIPL1
11 gene 2433855 2467290 + ENSBTAG00000012925 NCAPH
11 gene 2518213 2526093 - ENSBTAG00000002965 NEURL3
11 gene 2557280 2630187 - ENSBTAG00000004497 KANSL3
11 gene 2557613 2569332 + ENSBTAG00000014090 ARID5A
11 gene 2630338 2684017 + ENSBTAG00000003963 FER1L5
11 gene 2683641 2704083 - ENSBTAG00000003975 LMAN2L
11 gene 2722676 2758397 + ENSBTAG00000019213 CNNM4
11 gene 2763444 2794689 + ENSBTAG00000010846 CNNM3
11 gene 2801347 2807103 - ENSBTAG00000010849 ANKRD23
11 gene 2807896 2815132 - ENSBTAG00000035244 ANKRD39
11 gene 2816520 2826541 - ENSBTAG00000021920 SEMA4C
11 gene 2831250 2875972 - ENSBTAG00000050476 
11 gene 2871450 2933372 - ENSBTAG00000006019 
11 gene 2946406 2949703 - ENSBTAG00000053107 COX5B
11 gene 2963146 2974226 - ENSBTAG00000048041 ACTR1B
11 gene 3047488 3087280 + ENSBTAG00000005892 ZAP70
11 gene 3113419 3298177 - ENSBTAG00000006744 TMEM131
11 gene 3393891 3560303 + ENSBTAG00000034384 VWA3B
11 gene 3599748 3620746 + ENSBTAG00000054062 CNGA3
11 gene 3650777 3769745 + ENSBTAG00000004814 INPP4A
11 gene 3790084 3824582 - ENSBTAG00000014873 COA5
11 gene 3824075 3834738 + ENSBTAG00000014877 UNC50
11 gene 3840888 3956079 - ENSBTAG00000010388 MGAT4A
11 gene 4040004 4171264 - ENSBTAG00000054686 CRACDL
11 gene 4203832 4296700 - ENSBTAG00000018991 TSGA10
11 gene 4304516 4304941 + ENSBTAG00000048207 C2orf15
11 gene 4311242 4314128 + ENSBTAG00000003965 LIPT1
11 gene 4320918 4336873 - ENSBTAG00000003970 MITD1
11 gene 4336948 4351724 + ENSBTAG00000038949 MRPL30
11 gene 4443235 4454741 - ENSBTAG00000004544 TXNDC9
11 gene 4479846 4531610 + ENSBTAG00000034255 EIF5B
11 gene 4533386 4616248 - ENSBTAG00000043999 REV1
11 gene 4665771 5289303 - ENSBTAG00000012449 AFF3
11 gene 5501359 5522717 - ENSBTAG00000004328 CHST10
11 gene 5537564 5547779 + ENSBTAG00000034184 NMS
11 gene 5581311 5592467 + ENSBTAG00000009962 PDCL3
11 gene 5846769 5977543 + ENSBTAG00000019697 NPAS2
11 gene 5978170 6119371 - ENSBTAG00000025898 TBC1D8
11 gene 6164467 6177875 + ENSBTAG00000008267 CNOT11
11 gene 6191651 6208758 - ENSBTAG00000008269 RNF149
11 gene 6246765 6264954 - ENSBTAG00000021161 CREG2
11 gene 6278068 6329951 - ENSBTAG00000033998 RFX8
11 gene 6481883 6555244 + ENSBTAG00000054755 
11 gene 6577660 6628589 + ENSBTAG00000013023 MAP4K4
11 gene 6689610 6728985 + ENSBTAG00000006343 IL1R2
11 gene 6876050 6915249 + ENSBTAG00000005273 IL1R1
11 gene 7031920 7057285 + ENSBTAG00000005704 IL1RL2
11 gene 7127282 7165290 + ENSBTAG00000018571 IL1RL1
11 gene 7165278 7193294 + ENSBTAG00000001034 IL18R1
11 gene 7203304 7233720 + ENSBTAG00000033748 IL18RAP
11 gene 7241330 7296376 + ENSBTAG00000024075 SLC9A4
11 gene 7335538 7424633 + ENSBTAG00000001706 SLC9A2
11 gene 7432259 7442878 - ENSBTAG00000001714 MFSD9
11 gene 7459624 7502937 + ENSBTAG00000038462 TMEM182
11 gene 8999578 9001077 + ENSBTAG00000050523 POU3F3
11 gene 9113958 9158980 + ENSBTAG00000006150 MRPS9
11 gene 9209287 9210408 + ENSBTAG00000048142 GPR45
11 gene 9215779 9243006 - ENSBTAG00000021731 TGFBRAP1
11 gene 9256368 9266802 + ENSBTAG00000012332 C11H2orf49
11 gene 9268665 9316088 - ENSBTAG00000001086 FHL2
11 gene 9482775 9669064 + ENSBTAG00000015575 TACR1
11 gene 9706676 9718212 - ENSBTAG00000017189 POLE4
11 gene 9743172 9810098 - ENSBTAG00000013108 HK2
11 gene 9961628 9986344 - ENSBTAG00000006989 SEMA4F
11 gene 9989574 10084934 + ENSBTAG00000006988 M1AP
11 gene 10085663 10088615 - ENSBTAG00000018579 DOK1
11 gene 10089360 10107285 + ENSBTAG00000018578 LOXL3
11 gene 10107424 10111181 - ENSBTAG00000020124 HTRA2
11 gene 10110333 10114465 + ENSBTAG00000020123 AUP1
11 gene 10114072 10120751 + ENSBTAG00000016609 DQX1
11 gene 10122252 10124335 - ENSBTAG00000051550 TLX2
11 gene 10130551 10132842 + ENSBTAG00000016606 PCGF1
11 gene 10138281 10140220 + ENSBTAG00000016602 LBX2
11 gene 10151984 10158175 + ENSBTAG00000016600 CCDC142
11 gene 10159213 10162298 + ENSBTAG00000016599 MRPL53
11 gene 10164061 10167845 + ENSBTAG00000001844 MOGS
11 gene 10168029 10170419 - ENSBTAG00000001843 WBP1
11 gene 10170214 10173993 - ENSBTAG00000001840 INO80B
11 gene 10187533 10202365 + ENSBTAG00000000490 RTKN
11 gene 10201853 10205764 - ENSBTAG00000000489 WDR54
11 gene 10205805 10211683 + ENSBTAG00000040226 C11H2orf81
11 gene 10211644 10218786 + ENSBTAG00000037856 MGC152281
11 gene 10219762 10221111 + ENSBTAG00000050345 
11 gene 10238630 10269100 + ENSBTAG00000004887 DCTN1
11 gene 10306886 10307580 - ENSBTAG00000010072 
11 gene 10321047 10328776 + ENSBTAG00000050408 
11 gene 10337166 10421482 + ENSBTAG00000004884 SLC4A5
11 gene 10417033 10418040 - ENSBTAG00000049783 
11 gene 10424409 10446337 - ENSBTAG00000004881 MTHFD2
11 gene 10475427 10496960 + ENSBTAG00000006259 MOB1A
11 gene 10504933 10514090 + ENSBTAG00000050675 BOLA3
11 gene 10561669 10666478 - ENSBTAG00000022381 TET3
11 gene 10696134 10730414 - ENSBTAG00000012037 DGUOK
11 gene 10736902 10761462 - ENSBTAG00000015441 ACTG2
11 gene 10793276 10817432 - ENSBTAG00000009600 STAMBP
11 gene 10828592 10837538 - ENSBTAG00000039878 C11H2orf78
11 gene 10848262 10864265 + ENSBTAG00000033255 DUSP11
11 gene 10874115 10880817 + ENSBTAG00000011176 TPRKB
11 gene 10887584 10890211 + ENSBTAG00000047969 
11 gene 10889460 11079798 - ENSBTAG00000011172 ALMS1
11 gene 11158418 11161386 + ENSBTAG00000024058 EGR4
11 gene 11168103 11195919 + ENSBTAG00000012759 FBXO41
11 gene 11197280 11214567 - ENSBTAG00000012756 CCT7
11 gene 11215589 11219819 + ENSBTAG00000008765 PRADC1
11 gene 11220289 11232163 - ENSBTAG00000008764 SMYD5
11 gene 11234192 11240497 - ENSBTAG00000024061 NOTO
11 gene 11295693 11296169 - ENSBTAG00000008035 
11 gene 11326325 11369731 + ENSBTAG00000006162 RAB11FIP5
11 gene 11371161 11498288 + ENSBTAG00000050078 SFXN5
11 gene 11491795 11496911 + ENSBTAG00000049635 
11 gene 11505904 11523111 - ENSBTAG00000001866 EMX1
11 gene 11548544 11556964 - ENSBTAG00000021961 SPR
11 gene 11625730 12344742 + ENSBTAG00000020799 EXOC6B
11 gene 11891345 11892369 - ENSBTAG00000048355 
11 gene 12376837 12396521 + ENSBTAG00000012212 CYP26B1
11 gene 12899573 13123869 - ENSBTAG00000013290 DYSF
11 gene 13156084 13246782 - ENSBTAG00000009242 ZNF638
11 gene 13347786 13393656 + ENSBTAG00000054656 PAIP2B
11 gene 13396657 13405830 - ENSBTAG00000014668 NAGK
11 gene 13411110 13414335 + ENSBTAG00000048791 
11 gene 13428958 13436886 + ENSBTAG00000002105 TEX261
11 gene 13434822 13442574 - ENSBTAG00000010623 ANKRD53
11 gene 13454348 13480401 - ENSBTAG00000010620 ATP6V1B1
11 gene 13482524 13508824 - ENSBTAG00000010605 VAX2
11 gene 13559661 13564560 + ENSBTAG00000004562 CD207
11 gene 13572359 13584327 + ENSBTAG00000004560 CLEC4F
11 gene 13600445 13615325 + ENSBTAG00000008905 FIGLA
11 gene 13623423 13744471 + ENSBTAG00000009076 ADD2
11 gene 13861144 13975868 + ENSBTAG00000000783 TGFA
11 gene 14081749 14084046 + ENSBTAG00000050557 
11 gene 14150135 14154627 + ENSBTAG00000008674 FAM136A
11 gene 14164544 14269931 - ENSBTAG00000012519 XDH
11 gene 14324110 14370453 - ENSBTAG00000003108 SRD5A2
11 gene 14545698 14655844 - ENSBTAG00000007734 MEMO1
11 gene 14571647 14571961 + ENSBTAG00000033887 
11 gene 14665931 14678497 - ENSBTAG00000009246 DPY30
11 gene 14667203 14672231 + ENSBTAG00000049576 
11 gene 14696392 14751826 + ENSBTAG00000021694 SPAST
11 gene 14763571 14809754 + ENSBTAG00000010898 SLC30A6
11 gene 14815806 14865722 - ENSBTAG00000008223 NLRC4
11 gene 14822884 14824101 + ENSBTAG00000048521 
11 gene 14884680 14918172 + ENSBTAG00000033041 YIPF4
11 gene 14960980 15176529 + ENSBTAG00000027932 BIRC6
11 gene 15188503 15362377 + ENSBTAG00000033010 TTC27
11 gene 15473232 15930122 + ENSBTAG00000019839 LTBP1
11 gene 16067572 16114724 + ENSBTAG00000008006 RASGRP3
11 gene 16138037 16154045 - ENSBTAG00000008548 FAM98A
11 gene 18812764 19022665 + ENSBTAG00000009020 CRIM1
11 gene 19023725 19068890 - ENSBTAG00000009021 FEZ2
11 gene 19157433 19280885 + ENSBTAG00000024980 VIT
11 gene 19304941 19423575 - ENSBTAG00000018590 STRN
11 gene 19440552 19541520 - ENSBTAG00000014310 HEATR5B
11 gene 19542599 19557191 + ENSBTAG00000003861 GPATCH11
11 gene 19556770 19597286 - ENSBTAG00000008703 EIF2AK2
11 gene 19605859 19621401 - ENSBTAG00000008707 SULT6B1
11 gene 19630126 19635196 + ENSBTAG00000048620 
11 gene 19635217 19659337 - ENSBTAG00000039770 CEBPZ
11 gene 19642413 19643891 + ENSBTAG00000053553 
11 gene 19659154 19675873 + ENSBTAG00000001113 NDUFAF7
11 gene 19680235 19765027 - ENSBTAG00000001114 PRKD3
11 gene 19792170 19822758 + ENSBTAG00000013923 QPCT
11 gene 20086106 20111391 - ENSBTAG00000023736 CDC42EP3
11 gene 20358649 20426537 + ENSBTAG00000032905 RMDN2
11 gene 20470965 20476592 - ENSBTAG00000010531 CYP1B1
11 gene 20672449 20740864 - ENSBTAG00000016167 ATL2
11 gene 20910393 20948016 - ENSBTAG00000020567 HNRNPLL
11 gene 21021076 21075762 + ENSBTAG00000021102 GALM
11 gene 21086083 21091537 - ENSBTAG00000014891 SRSF7
11 gene 21111071 21112837 + ENSBTAG00000012984 
11 gene 21128704 21132566 + ENSBTAG00000015521 GEMIN6
11 gene 21145287 21198813 - ENSBTAG00000014679 DHX57
11 gene 21205638 21213907 + ENSBTAG00000024042 MORN2
11 gene 21250827 21295045 + ENSBTAG00000017039 ARHGEF33
11 gene 21308259 21434854 - ENSBTAG00000011643 SOS1
11 gene 21498947 21549080 - ENSBTAG00000024044 CDKL4
11 gene 21528543 21529010 + ENSBTAG00000032775 
11 gene 21552945 21736237 - ENSBTAG00000016442 MAP4K3
11 gene 21962840 22020615 + ENSBTAG00000017318 TMEM178A
11 gene 22040726 22080803 - ENSBTAG00000004722 THUMPD2
11 gene 22410362 22764982 - ENSBTAG00000013861 SLC8A1
11 gene 23597191 23598353 + ENSBTAG00000026034 
11 gene 24464835 24474936 + ENSBTAG00000019382 PKDCC
11 gene 24585989 24739169 + ENSBTAG00000010935 EML4
11 gene 24680768 24682012 - ENSBTAG00000051513 
11 gene 24756935 24769582 - ENSBTAG00000000705 COX7A2L
11 gene 24807710 24809948 + ENSBTAG00000048539 
11 gene 24832853 24885462 - ENSBTAG00000032623 KCNG3
11 gene 24886922 25096963 + ENSBTAG00000004073 MTA3
11 gene 25106734 25107870 - ENSBTAG00000004076 OXER1
11 gene 25110252 25125594 - ENSBTAG00000004674 HAAO
11 gene 25506546 25510785 - ENSBTAG00000003553 ZFP36L2
11 gene 25515109 25845945 - ENSBTAG00000003555 THADA
11 gene 25888955 25993933 + ENSBTAG00000032521 PLEKHH2
11 gene 25999952 26038209 + ENSBTAG00000013676 DYNC2LI1
11 gene 26047011 26079187 - ENSBTAG00000016365 ABCG5
11 gene 26078726 26097141 + ENSBTAG00000016366 ABCG8
11 gene 26107978 26207684 - ENSBTAG00000016368 LRPPRC
11 gene 26426196 26428580 + ENSBTAG00000054517 
11 gene 26441298 26474363 - ENSBTAG00000016794 
11 gene 26643590 26670025 + ENSBTAG00000000223 PPM1B
11 gene 26701406 26735016 + ENSBTAG00000017421 SLC3A1
11 gene 26734669 26771592 - ENSBTAG00000017429 PREPL
11 gene 26736270 26736446 + ENSBTAG00000040564 
11 gene 26771728 27198776 + ENSBTAG00000032519 CAMKMT
11 gene 27366407 27370463 + ENSBTAG00000027017 SIX3
11 gene 27425619 27429295 - ENSBTAG00000004159 SIX2
11 gene 27806024 28050575 - ENSBTAG00000007508 SRBD1
11 gene 27843796 27844014 + ENSBTAG00000050857 
11 gene 27914690 27915291 + ENSBTAG00000032651 
11 gene 28094209 28098374 + ENSBTAG00000050580 
11 gene 28303215 28635155 + ENSBTAG00000020614 PRKCE
11 gene 28734999 28828070 + ENSBTAG00000003711 EPAS1
11 gene 28928747 28933551 + ENSBTAG00000004105 TMEM247
11 gene 28966166 28974105 - ENSBTAG00000013734 ATP6V1E2
11 gene 28991537 29029383 + ENSBTAG00000013749 RHOQ
11 gene 29028864 29060370 - ENSBTAG00000015719 PIGF
11 gene 29060557 29071522 + ENSBTAG00000015723 CRIPT
11 gene 29142823 29210949 + ENSBTAG00000008987 SOCS5
11 gene 29359106 29406229 - ENSBTAG00000003358 MCFD2
11 gene 29405102 29527513 + ENSBTAG00000032558 TTC7A
11 gene 29542242 29574794 - ENSBTAG00000049698 STPG4
11 gene 29581381 29594347 - ENSBTAG00000001575 CALM2
11 gene 29782764 29793436 + ENSBTAG00000006474 EPCAM
11 gene 29804956 29886276 + ENSBTAG00000002742 MSH2
11 gene 29914745 29963621 - ENSBTAG00000017500 KCNK12
11 gene 30122026 30143448 + ENSBTAG00000001424 MSH6
11 gene 30143409 30256247 - ENSBTAG00000001425 FBXO11
11 gene 30657152 30713233 + ENSBTAG00000015151 FOXN2
11 gene 30751958 30824312 + ENSBTAG00000002570 PPP1R21
11 gene 30836473 30892686 + ENSBTAG00000004168 STON1
11 gene 30916684 30965350 + ENSBTAG00000023999 GTF2A1L
11 gene 30977114 31040358 - ENSBTAG00000016573 LHCGR
11 gene 31113278 31113971 - ENSBTAG00000027015 
11 gene 31255653 31450384 - ENSBTAG00000032424 FSHR
11 gene 32278324 32766620 - ENSBTAG00000046199 NRXN1
11 gene 32884867 33050686 - ENSBTAG00000024021 NRXN1
11 gene 33203072 33203299 + ENSBTAG00000052116 
11 gene 35187879 35188286 - ENSBTAG00000027786 
11 gene 36214606 36215112 - ENSBTAG00000002943 
11 gene 36401341 36519701 - ENSBTAG00000019458 ASB3
11 gene 36455980 36456639 + ENSBTAG00000051601 
11 gene 36490398 36499906 + ENSBTAG00000019459 CHAC2
11 gene 36519763 36544362 + ENSBTAG00000008068 ERLEC1
11 gene 36562674 36569539 - ENSBTAG00000000102 GPR75
11 gene 36572842 36673067 - ENSBTAG00000020262 PSME4
11 gene 36710560 36714886 - ENSBTAG00000024019 
11 gene 36831220 37010446 + ENSBTAG00000006852 ACYP2
11 gene 36956209 36957453 - ENSBTAG00000046563 
11 gene 37035251 37061596 + ENSBTAG00000006861 C11H2orf73
11 gene 37177107 37389119 + ENSBTAG00000006995 SPTBN1
11 gene 37435497 37719952 + ENSBTAG00000011101 EML6
11 gene 37722029 37796520 - ENSBTAG00000011104 RTN4
11 gene 37932812 37970086 - ENSBTAG00000000295 CLHC1
11 gene 37970354 37972652 + ENSBTAG00000015473 RPS27A
11 gene 37973502 37996104 - ENSBTAG00000015481 MTIF2
11 gene 38004972 38007987 + ENSBTAG00000017460 PRORSD1
11 gene 38012490 38128602 - ENSBTAG00000017469 CCDC88A
11 gene 38211758 38282970 + ENSBTAG00000000542 CFAP36
11 gene 38244239 38297064 - ENSBTAG00000000545 PPP4R3B
11 gene 38307014 38347120 - ENSBTAG00000008909 PNPT1
11 gene 38484912 38554752 - ENSBTAG00000017448 EFEMP1
11 gene 38849940 39075742 + ENSBTAG00000012394 CCDC85A
11 gene 40689183 40797603 + ENSBTAG00000033801 VRK2
11 gene 40797526 40886322 - ENSBTAG00000005870 FANCL
11 gene 43129852 43135481 + ENSBTAG00000048348 
11 gene 43208567 43311324 - ENSBTAG00000016534 BCL11A
11 gene 43514061 43544017 + ENSBTAG00000007414 PAPOLG
11 gene 43625180 43662860 + ENSBTAG00000015386 REL
11 gene 43674599 43760004 - ENSBTAG00000009694 PUS10
11 gene 43760329 43791822 + ENSBTAG00000005257 PEX13
11 gene 43826699 43867415 + ENSBTAG00000054531 KIAA1841
11 gene 43921124 43998529 + ENSBTAG00000008048 GCFC2
11 gene 44013014 44013238 - ENSBTAG00000053292 
11 gene 44019398 44030213 - ENSBTAG00000002557 MRPL19
11 gene 44267491 44323707 + ENSBTAG00000022461 SEPTIN10
11 gene 44340266 44502072 - ENSBTAG00000038011 SH3RF3
11 gene 44555138 44607245 + ENSBTAG00000019628 EDAR
11 gene 44615244 44645726 - ENSBTAG00000000157 CCDC138
11 gene 44646703 44708627 - ENSBTAG00000000152 RANBP2
11 gene 44660117 44663186 + ENSBTAG00000054181 
11 gene 44715399 44796640 - ENSBTAG00000010971 LIMS1
11 gene 44805532 44840401 - ENSBTAG00000016038 GCC2
11 gene 44843369 44856180 - ENSBTAG00000054241 
11 gene 44861171 44870370 - ENSBTAG00000032051 SULT1C4
11 gene 44885317 44890533 - ENSBTAG00000038369 SULT1C2
11 gene 44901335 44903929 - ENSBTAG00000054883 
11 gene 44906839 44921512 - ENSBTAG00000002803 SULT1C3
11 gene 45013217 45034289 - ENSBTAG00000004352 SLC5A7
11 gene 45551844 45607498 + ENSBTAG00000000703 ST6GAL2
11 gene 45721302 45778536 + ENSBTAG00000005614 UXS1
11 gene 45829019 45838416 - ENSBTAG00000012637 ECRG4
11 gene 45895955 45896826 - ENSBTAG00000034555 
11 gene 45919450 46034499 - ENSBTAG00000015205 NCK2
11 gene 46209195 46242645 + ENSBTAG00000014159 TTL
11 gene 46252625 46274597 + ENSBTAG00000014166 POLR1B
11 gene 46282973 46288981 + ENSBTAG00000052525 CHCHD5
11 gene 46352478 46366279 + ENSBTAG00000007895 SLC20A1
11 gene 46451747 46473972 - ENSBTAG00000002298 CKAP2L
11 gene 46482543 46493673 - ENSBTAG00000010349 IL1A
11 gene 46537344 46538090 - ENSBTAG00000047637 
11 gene 46543394 46552101 - ENSBTAG00000001321 IL1B
11 gene 46612787 46619812 + ENSBTAG00000013675 IL37
11 gene 46637927 46648729 - ENSBTAG00000039476 
11 gene 46674697 46682184 + ENSBTAG00000002085 IL36G
11 gene 46700982 46704288 + ENSBTAG00000002087 IL36A
11 gene 46706527 46716318 + ENSBTAG00000002088 IL36B
11 gene 46752632 46756877 + ENSBTAG00000039839 IL36RN
11 gene 46767731 46771499 + ENSBTAG00000018012 IL1F10
11 gene 46815591 46837831 + ENSBTAG00000019665 IL1RN
11 gene 46884578 46900867 + ENSBTAG00000019072 PSD4
11 gene 46917080 46980824 - ENSBTAG00000019354 PAX8
11 gene 47137533 47137853 + ENSBTAG00000047185 biotype=IG_V_gene
11 gene 47161967 47175039 + ENSBTAG00000054154 
11 gene 47169325 47182618 + ENSBTAG00000050329 
11 gene 47179770 47180201 - ENSBTAG00000047029 
11 gene 47200137 47207624 + ENSBTAG00000051611 
11 gene 47233511 47305610 + ENSBTAG00000003408 
11 gene 47240337 47243970 + ENSBTAG00000051342 
11 gene 47255181 47267139 + ENSBTAG00000045514 
11 gene 47282394 47283086 + ENSBTAG00000045659 
11 gene 47351626 47386204 - ENSBTAG00000002866 RPIA
11 gene 47433953 47515738 + ENSBTAG00000000184 EIF2AK3
11 gene 47540445 47545141 - ENSBTAG00000009033 TEX37
11 gene 47610779 47615082 + ENSBTAG00000040093 FOXI3
11 gene 47866198 47884245 - ENSBTAG00000004364 THNSL2
11 gene 47917375 47923252 + ENSBTAG00000018054 FABP1
11 gene 47933130 47977936 - ENSBTAG00000021120 SMYD1
11 gene 47993772 48008161 + ENSBTAG00000002542 KRCC1
11 gene 48014107 48015018 + ENSBTAG00000002545 
11 gene 48034273 48035016 + ENSBTAG00000053986 
11 gene 48044725 48064460 + ENSBTAG00000008956 CD8B
11 gene 48118023 48125256 + ENSBTAG00000021141 CD8A
11 gene 48137705 48196047 - ENSBTAG00000021140 RMND5A
11 gene 48278953 48302184 + ENSBTAG00000020947 RNF103
11 gene 48289321 48290409 - ENSBTAG00000052021 
11 gene 48325513 48368467 + ENSBTAG00000013589 CHMP3
11 gene 48378513 48434868 - ENSBTAG00000013580 KDM3A
11 gene 48518871 48654804 + ENSBTAG00000004824 REEP1
11 gene 48639480 48676952 + ENSBTAG00000054778 
11 gene 48659309 48665790 - ENSBTAG00000004823 MRPL35
11 gene 48673645 48716318 + ENSBTAG00000003307 IMMT
11 gene 48720843 48725568 - ENSBTAG00000054392 
11 gene 48727826 48759022 - ENSBTAG00000006482 PTCD3
11 gene 48759421 48843648 + ENSBTAG00000006481 POLR1A
11 gene 48977897 49034683 + ENSBTAG00000011601 ST3GAL5
11 gene 49082202 49126498 - ENSBTAG00000024000 ATOH8
11 gene 49190623 49193633 - ENSBTAG00000047816 
11 gene 49196739 49202049 - ENSBTAG00000039981 
11 gene 49225771 49228296 - ENSBTAG00000047449 
11 gene 49258417 49260854 - ENSBTAG00000053497 GNLY
11 gene 49302385 49306958 - ENSBTAG00000031828 
11 gene 49329763 49340734 + ENSBTAG00000021230 SFTPB
11 gene 49357672 49394318 - ENSBTAG00000010691 USP39
11 gene 49397839 49403916 + ENSBTAG00000018291 C11H2orf68
11 gene 49406589 49411187 + ENSBTAG00000018289 TMEM150A
11 gene 49411569 49413440 - ENSBTAG00000018286 RNF181
11 gene 49416059 49425368 - ENSBTAG00000018285 VAMP5
11 gene 49427905 49431079 - ENSBTAG00000023997 VAMP8
11 gene 49449754 49463257 + ENSBTAG00000038477 GGCX
11 gene 49465580 49472218 - ENSBTAG00000020873 MAT2A
11 gene 49558192 49560015 - ENSBTAG00000048587 
11 gene 49587704 49605849 + ENSBTAG00000005432 CAPG
11 gene 49602748 49642410 - ENSBTAG00000021935 ELMOD3
11 gene 49642200 49656929 + ENSBTAG00000021934 RETSAT
11 gene 49661817 49664860 - ENSBTAG00000038116 
11 gene 49674139 49876828 - ENSBTAG00000010111 TCF7L1
11 gene 49922458 49922739 - ENSBTAG00000031731 HIGD1A
11 gene 49941280 50018731 - ENSBTAG00000020630 KCMF1
11 gene 49970876 49971907 + ENSBTAG00000048762 
11 gene 50094264 50095274 - ENSBTAG00000005654 TMSB10
11 gene 50204211 50483750 - ENSBTAG00000049566 DNAH6
11 gene 50516577 50551425 + ENSBTAG00000006075 SUCLG1
11 gene 52146923 52148192 + ENSBTAG00000050900 
11 gene 54799681 55985486 - ENSBTAG00000031669 CTNNA2
11 gene 55211496 55214132 + ENSBTAG00000054157 LRRTM1
11 gene 56606755 56609713 + ENSBTAG00000007135 REG3G
11 gene 56716800 56719549 - ENSBTAG00000011314 REG3A
11 gene 57045486 57045764 + ENSBTAG00000000168 
11 gene 58509673 58513714 + ENSBTAG00000000374 LRRTM4
11 gene 59794837 59822193 + ENSBTAG00000047149 C11H2orf74
11 gene 59837506 59859806 + ENSBTAG00000006025 AHSA2
11 gene 59860971 60057096 - ENSBTAG00000006027 USP34
11 gene 60136683 60178374 - ENSBTAG00000013254 XPO1
11 gene 60331964 60333596 + ENSBTAG00000048424 
11 gene 60336402 60336899 - ENSBTAG00000039218 
11 gene 60365013 60365481 + ENSBTAG00000051819 
11 gene 60430455 60435346 - ENSBTAG00000009290 FAM161A
11 gene 60448752 60449603 - ENSBTAG00000049111 
11 gene 60465179 60478339 - ENSBTAG00000004531 CCT4
11 gene 60495828 60667407 + ENSBTAG00000019867 COMMD1
11 gene 60724002 60756539 + ENSBTAG00000018046 B3GNT2
11 gene 61003740 61011375 - ENSBTAG00000000899 TMEM17
11 gene 61185353 61540443 + ENSBTAG00000044173 EHBP1
11 gene 61543663 61551630 + ENSBTAG00000006760 OTX1
11 gene 61723956 62023241 - ENSBTAG00000005151 WDPCP
11 gene 61783669 61784172 + ENSBTAG00000023318 
11 gene 62022816 62047723 + ENSBTAG00000019295 MDH1
11 gene 62288610 62345665 + ENSBTAG00000000111 UGP2
11 gene 62347545 62449163 - ENSBTAG00000000115 VPS54
11 gene 62517245 62573809 - ENSBTAG00000020865 PELI1
11 gene 62641523 62644306 - ENSBTAG00000053585 
11 gene 62858513 62866683 + ENSBTAG00000055296 LGALSL
11 gene 62957397 62996669 + ENSBTAG00000009299 AFTPH
11 gene 63035631 63058567 - ENSBTAG00000049341 SERTAD2
11 gene 63329990 63332575 + ENSBTAG00000050435 
11 gene 63379682 63409616 + ENSBTAG00000007763 SLC1A4
11 gene 63443972 63468974 + ENSBTAG00000016717 CEP68
11 gene 63471793 63500632 - ENSBTAG00000016720 RAB1A
11 gene 63594845 63632511 + ENSBTAG00000009761 ACTR2
11 gene 63679273 63801394 - ENSBTAG00000019456 SPRED2
11 gene 64808522 64951995 + ENSBTAG00000008448 MEIS1
11 gene 65838846 65852520 + ENSBTAG00000011727 ETAA1
11 gene 66493584 66514419 - ENSBTAG00000049002 C1D
11 gene 66560111 66589114 - ENSBTAG00000010595 WDR92
11 gene 66589551 66598955 + ENSBTAG00000010604 PNO1
11 gene 66604007 66667996 - ENSBTAG00000010619 PPP3R1
11 gene 66705245 66729498 - ENSBTAG00000001408 CNRIP1
11 gene 66786975 66814889 + ENSBTAG00000009658 PLEK
11 gene 66861857 66865204 - ENSBTAG00000047772 FBXO48
11 gene 66865277 66958571 + ENSBTAG00000018401 APLF
11 gene 67001028 67025387 + ENSBTAG00000050333 PROKR1
11 gene 67091343 67183466 + ENSBTAG00000023976 ARHGAP25
11 gene 67211523 67219184 - ENSBTAG00000000992 BMP10
11 gene 67271674 67278790 + ENSBTAG00000038835 GKN3P
11 gene 67286584 67291599 - ENSBTAG00000017199 GKN2
11 gene 67308836 67314682 + ENSBTAG00000012949 GKN1
11 gene 67359790 67615063 + ENSBTAG00000007808 ANTXR1
11 gene 67708302 67766635 - ENSBTAG00000017626 GFPT1
11 gene 67778940 67807964 - ENSBTAG00000000141 NFU1
11 gene 67828491 67990881 - ENSBTAG00000009343 AAK1
11 gene 68096833 68171538 + ENSBTAG00000001105 ANXA4
11 gene 68176875 68232649 + ENSBTAG00000001108 GMCL1
11 gene 68242066 68249964 + ENSBTAG00000037746 SNRNP27
11 gene 68259932 68282685 + ENSBTAG00000001042 MXD1
11 gene 68302507 68304476 - ENSBTAG00000006497 ASPRV1
11 gene 68411350 68430059 + ENSBTAG00000008985 PCBP1
11 gene 68474083 68513151 - ENSBTAG00000016939 C11H2orf42
11 gene 68523385 68555041 - ENSBTAG00000019182 TIA1
11 gene 68588196 68599750 + ENSBTAG00000002783 PCYOX1
11 gene 68602486 68611488 - ENSBTAG00000053210 SNRPG
11 gene 68659832 68688786 - ENSBTAG00000001662 EHD3
11 gene 68715819 68742726 + ENSBTAG00000015865 CAPN14
11 gene 68772415 68987963 + ENSBTAG00000021735 GALNT14
11 gene 69068510 69144508 + ENSBTAG00000008946 CAPN13
11 gene 69223339 69424304 - ENSBTAG00000054158 LCLAT1
11 gene 69617500 69644870 - ENSBTAG00000026111 LBH
11 gene 69713717 69727353 - ENSBTAG00000023744 YPEL5
11 gene 70153921 70661150 + ENSBTAG00000007379 ALK
11 gene 70671210 70747621 - ENSBTAG00000007378 CLIP4
11 gene 70760932 70769467 + ENSBTAG00000016934 PCARE
11 gene 70782620 70827276 - ENSBTAG00000044021 TOGARAM2
11 gene 70866369 70905461 - ENSBTAG00000018196 WDR43
11 gene 70915664 70928358 + ENSBTAG00000053233 TRMT61B
11 gene 70928399 70967857 - ENSBTAG00000031347 SPDYA
11 gene 70976071 71012355 - ENSBTAG00000012447 PPP1CB
11 gene 71129758 71222960 - ENSBTAG00000018669 PLB1
11 gene 71323766 71324818 + ENSBTAG00000048347 
11 gene 71340649 71360069 - ENSBTAG00000023929 FOSL2
11 gene 71413781 71835625 - ENSBTAG00000031335 BABAM2
11 gene 71835379 71932235 + ENSBTAG00000031332 RBKS
11 gene 71932410 71940793 - ENSBTAG00000055077 MRPL33
11 gene 72006059 72030110 - ENSBTAG00000018680 
11 gene 72030387 72043098 + ENSBTAG00000003906 SUPT7L
11 gene 72043664 72067357 - ENSBTAG00000003904 GPN1
11 gene 72067527 72071484 + ENSBTAG00000049389 
11 gene 72076374 72106794 - ENSBTAG00000003902 ZNF512
11 gene 72106815 72110132 - ENSBTAG00000046280 C11H2orf16
11 gene 72190119 72192915 + ENSBTAG00000018164 FNDC4
11 gene 72195168 72198933 + ENSBTAG00000052307 
11 gene 72210703 72219493 + ENSBTAG00000018157 IFT172
11 gene 72232726 72234923 - ENSBTAG00000018156 KRTCAP3
11 gene 72234487 72247034 - ENSBTAG00000018153 NRBP1
11 gene 72262171 72282780 + ENSBTAG00000019522 PPM1G
11 gene 72283322 72286788 + ENSBTAG00000019518 ZNF513
11 gene 72286895 72292664 - ENSBTAG00000019515 SNX17
11 gene 72292597 72297447 + ENSBTAG00000019510 EIF2B4
11 gene 72308892 72321809 + ENSBTAG00000017283 GTF3C2
11 gene 72324890 72334888 + ENSBTAG00000018269 MPV17
11 gene 72337029 72358244 - ENSBTAG00000018267 TRIM54
11 gene 72359159 72362283 - ENSBTAG00000018262 DNAJC5G
11 gene 72374144 72382875 + ENSBTAG00000011381 SLC30A3
11 gene 72393099 72414662 - ENSBTAG00000017894 CAD
11 gene 72414856 72419512 - ENSBTAG00000031185 ATRAID
11 gene 72420089 72430694 + ENSBTAG00000006832 SLC5A6
11 gene 72478712 72485928 - ENSBTAG00000054302 TCF23
11 gene 72502083 72503279 + ENSBTAG00000047596 PRR30
11 gene 72504307 72508662 + ENSBTAG00000007080 PREB
11 gene 72504307 72515568 - ENSBTAG00000007077 ABHD1
11 gene 72519185 72535548 + ENSBTAG00000051104 CGREF1
11 gene 72537265 72549970 - ENSBTAG00000011325 KHK
11 gene 72551220 72559504 - ENSBTAG00000011324 EMILIN1
11 gene 72566960 72585095 - ENSBTAG00000013403 AGBL5
11 gene 72593792 72602182 - ENSBTAG00000017423 TMEM214
11 gene 72604793 72606421 + ENSBTAG00000051160 
11 gene 72609654 72665036 - ENSBTAG00000008884 MAPRE3
11 gene 72682465 72771830 - ENSBTAG00000018576 DPYSL5
11 gene 72792306 72798612 - ENSBTAG00000023938 CENPA
11 gene 72804692 72820755 - ENSBTAG00000018761 SLC35F6
11 gene 72840611 72879668 - ENSBTAG00000051102 KCNK3
11 gene 72930044 72983048 + ENSBTAG00000005041 CIB4
11 gene 72984743 73002321 - ENSBTAG00000031150 FAM166C
11 gene 73006439 73094548 + ENSBTAG00000009650 OTOF
11 gene 73094992 73133466 - ENSBTAG00000009649 DRC1
11 gene 73145020 73184405 - ENSBTAG00000007837 SELENOI
11 gene 73196933 73197443 + ENSBTAG00000017330 
11 gene 73210558 73220120 + ENSBTAG00000005736 ADGRF3
11 gene 73226234 73256305 - ENSBTAG00000010083 HADHB
11 gene 73256623 73298910 + ENSBTAG00000015038 HADHA
11 gene 73278479 73279498 - ENSBTAG00000054613 
11 gene 73302138 73317846 - ENSBTAG00000015037 GAREM2
11 gene 73343471 73408822 - ENSBTAG00000000985 RAB10
11 gene 73459358 73495508 + ENSBTAG00000019138 KIF3C
11 gene 73541771 73647164 + ENSBTAG00000019983 ASXL2
11 gene 73701587 73941286 + ENSBTAG00000021072 DTNB
11 gene 73971560 74074893 + ENSBTAG00000021143 DNMT3A
11 gene 74111771 74111947 - ENSBTAG00000054828 
11 gene 74117511 74124989 + ENSBTAG00000007897 POMC
11 gene 74126883 74224519 - ENSBTAG00000007888 EFR3B
11 gene 74272582 74310523 + ENSBTAG00000018239 DNAJC27
11 gene 74335471 74419717 + ENSBTAG00000018705 ADCY3
11 gene 74418119 74433150 - ENSBTAG00000015014 CENPO
11 gene 74432443 74436977 + ENSBTAG00000015012 PTRHD1
11 gene 74447679 74612645 - ENSBTAG00000015007 NCOA1
11 gene 74837252 74838394 + ENSBTAG00000049243 
11 gene 74844189 74898502 + ENSBTAG00000023172 ITSN2
11 gene 74915657 74932174 + ENSBTAG00000051942 
11 gene 74934684 74946757 - ENSBTAG00000000261 FAM228A
11 gene 74947557 74974106 - ENSBTAG00000030864 FAM228B
11 gene 74974219 74978079 + ENSBTAG00000003404 PFN4
11 gene 74983559 74989607 + ENSBTAG00000003405 TP53I3
11 gene 74990095 74998214 + ENSBTAG00000003407 SF3B6
11 gene 75002737 75016124 - ENSBTAG00000003409 FKBP1B
11 gene 75008630 75029311 + ENSBTAG00000016987 WDCP
11 gene 75034973 75047562 - ENSBTAG00000002034 MFSD2B
11 gene 75052239 75081213 - ENSBTAG00000002033 UBXN2A
11 gene 75091973 75213880 + ENSBTAG00000017255 ATAD2B
11 gene 75240502 75572709 - ENSBTAG00000021969 KLHL29
11 gene 77426654 77427329 - ENSBTAG00000004565 
11 gene 77600792 77603857 - ENSBTAG00000054991 
11 gene 77600906 77601361 + ENSBTAG00000030834 
11 gene 77798022 77808517 - ENSBTAG00000051889 TDRD15
11 gene 77885935 77927967 + ENSBTAG00000008505 APOB
11 gene 78103100 78189034 + ENSBTAG00000031014 LDAH
11 gene 78204301 78208326 - ENSBTAG00000038224 GDF7
11 gene 78208891 78257439 + ENSBTAG00000015490 HS1BP3
11 gene 78441028 78445794 - ENSBTAG00000049117 
11 gene 78486240 78601472 + ENSBTAG00000011155 PUM2
11 gene 78628994 78653573 + ENSBTAG00000011154 SDC1
11 gene 78796769 78814735 + ENSBTAG00000020894 LAPTM4A
11 gene 78803229 78804392 - ENSBTAG00000052052 
11 gene 78828218 78841622 + ENSBTAG00000020893 MATN3
11 gene 78846441 78897661 + ENSBTAG00000051164 WDR35
11 gene 78904244 78910954 + ENSBTAG00000015587 TTC32
11 gene 79405644 79413111 + ENSBTAG00000008113 OSR1
11 gene 80143746 80157733 + ENSBTAG00000005270 NT5C1B
11 gene 80160549 80165517 + ENSBTAG00000023928 RDH14
11 gene 80787341 80787922 - ENSBTAG00000039113 MSGN1
11 gene 80822886 80851879 - ENSBTAG00000020059 GEN1
11 gene 80851889 80925696 + ENSBTAG00000018256 SMC6
11 gene 80940114 81060900 - ENSBTAG00000017158 VSNL1
11 gene 81091299 81097693 + ENSBTAG00000037812 RAD51AP2
11 gene 81786078 81885694 + ENSBTAG00000012779 CYRIA
11 gene 82407831 82412205 - ENSBTAG00000023372 MYCN
11 gene 82677576 82717290 - ENSBTAG00000009906 DDX1
11 gene 82736891 83207199 + ENSBTAG00000014081 NBAS
11 gene 82860038 82861977 + ENSBTAG00000022142 SCGB1C1
11 gene 82862822 82866369 + ENSBTAG00000001730 ODF3
11 gene 82867458 82871788 - ENSBTAG00000001744 BET1L
11 gene 82873450 82878792 + ENSBTAG00000002042 RIC8A
11 gene 82879486 82902135 - ENSBTAG00000002044 SIRT3
11 gene 82902339 82922670 + ENSBTAG00000002045 PSMD13
11 gene 82921987 82924620 - ENSBTAG00000002046 COX8B
11 gene 82948817 82954244 + ENSBTAG00000001076 NLRP6
11 gene 82956390 82976683 + ENSBTAG00000016722 PGGHG
11 gene 82964863 82966228 - ENSBTAG00000020575 IFITM5
11 gene 82978840 82979892 - ENSBTAG00000019018 
11 gene 83673039 83676241 - ENSBTAG00000004948 LRATD1
11 gene 84090372 84091724 - ENSBTAG00000019284 
11 gene 85237104 85266681 - ENSBTAG00000016045 TRIB2
11 gene 86083907 86175202 - ENSBTAG00000007689 LPIN1
11 gene 86217391 86225065 + ENSBTAG00000003691 NTSR2
11 gene 86232489 86365887 - ENSBTAG00000015402 GREB1
11 gene 86379649 86401981 + ENSBTAG00000048286 E2F6
11 gene 86489509 86615280 + ENSBTAG00000005847 ROCK2
11 gene 86541915 86542226 - ENSBTAG00000048065 
11 gene 86619510 86632431 - ENSBTAG00000020297 SLC66A3
11 gene 86644113 86651190 - ENSBTAG00000001903 C11H2orf50
11 gene 86784119 86786428 - ENSBTAG00000021283 KCNF1
11 gene 86859610 86882947 + ENSBTAG00000001928 PDIA6
11 gene 86882894 86942882 - ENSBTAG00000001927 ATP6V1C2
11 gene 86971480 87061426 + ENSBTAG00000002716 NOL10
11 gene 87197374 87204771 + ENSBTAG00000004256 ODC1
11 gene 87213288 87330722 - ENSBTAG00000004259 HPCAL1
11 gene 87488674 87495961 - ENSBTAG00000008216 RRM2
11 gene 87525663 87541872 + ENSBTAG00000052669 CYS1
11 gene 87547144 87558851 - ENSBTAG00000046218 KLF11
11 gene 87587451 87637666 - ENSBTAG00000007485 GRHL1
11 gene 87654106 87710164 - ENSBTAG00000007543 TAF1B
11 gene 87671714 87673069 + ENSBTAG00000048394 
11 gene 87861882 87893172 + ENSBTAG00000002108 YWHAQ
11 gene 87917749 87960440 + ENSBTAG00000001141 ADAM17
11 gene 87961968 87973214 - ENSBTAG00000001140 IAH1
11 gene 87980285 88013771 - ENSBTAG00000019735 CPSF3
11 gene 88013833 88030303 + ENSBTAG00000013063 ITGB1BP1
11 gene 88030765 88187321 - ENSBTAG00000002329 ASAP2
11 gene 88363056 88464714 + ENSBTAG00000008160 MBOAT2
11 gene 88488031 88581016 + ENSBTAG00000007963 KIDINS220
11 gene 88604880 88607401 - ENSBTAG00000021187 ID2
11 gene 89124784 89125650 + ENSBTAG00000037793 
11 gene 89901723 89994194 - ENSBTAG00000044064 RNF144A
11 gene 90038994 90056291 - ENSBTAG00000016061 RSAD2
11 gene 90067533 90083512 + ENSBTAG00000019979 CMPK2
11 gene 90342081 90343159 - ENSBTAG00000051441 
11 gene 90953818 90955173 - ENSBTAG00000050114 SOX11
11 gene 92235653 92241230 - ENSBTAG00000039201 
11 gene 92281916 92299694 - ENSBTAG00000039186 
11 gene 92317777 92395185 - ENSBTAG00000012090 GGTA1
11 gene 92474356 92686144 + ENSBTAG00000008232 DAB2IP
11 gene 92715936 92922596 - ENSBTAG00000012827 
11 gene 93028887 93046862 - ENSBTAG00000004295 NDUFA8
11 gene 93046923 93081450 + ENSBTAG00000004296 MORN5
11 gene 93083908 93109821 - ENSBTAG00000005525 LHX6
11 gene 93120914 93141347 - ENSBTAG00000016367 RBM18
11 gene 93141363 93196372 + ENSBTAG00000018426 MRRF
11 gene 93236273 93262107 + ENSBTAG00000006716 PTGS1
11 gene 93274223 93277740 + ENSBTAG00000049268 
11 gene 93285747 93286799 - ENSBTAG00000047610 
11 gene 93308013 93308960 - ENSBTAG00000047693 
11 gene 93322097 93323041 - ENSBTAG00000050980 
11 gene 93331041 93331985 - ENSBTAG00000050997 
11 gene 93367959 93368888 + ENSBTAG00000051762 
11 gene 93380505 93381461 + ENSBTAG00000038309 
11 gene 93388233 93389177 + ENSBTAG00000053840 
11 gene 93408543 93409496 - ENSBTAG00000052668 
11 gene 93425185 93426141 - ENSBTAG00000037739 
11 gene 93432655 93433587 - ENSBTAG00000038278 
11 gene 93492129 93493070 + ENSBTAG00000048686 
11 gene 93515625 93516847 + ENSBTAG00000048884 
11 gene 93525906 93526847 + ENSBTAG00000054916 
11 gene 93553656 93554596 + ENSBTAG00000055261 
11 gene 93565187 93566173 + ENSBTAG00000038726 
11 gene 93582524 93583459 + ENSBTAG00000037542 
11 gene 93604203 93605144 + ENSBTAG00000054775 OR1J2
11 gene 93611260 93612213 - ENSBTAG00000040047 OR1N2
11 gene 93633129 93634064 + ENSBTAG00000037767 OR1N1
11 gene 93639709 93640806 - ENSBTAG00000050201 
11 gene 93649200 93650141 - ENSBTAG00000053543 
11 gene 93664345 93665286 - ENSBTAG00000052682 
11 gene 93672201 93673142 - ENSBTAG00000052366 
11 gene 93686020 93686961 - ENSBTAG00000053182 
11 gene 93697087 93698031 + ENSBTAG00000020660 
11 gene 93710855 93711799 + ENSBTAG00000051688 
11 gene 93718419 93718688 + ENSBTAG00000052438 
11 gene 93726340 93727440 + ENSBTAG00000038551 
11 gene 93737883 93738827 + ENSBTAG00000046221 OR1Q1
11 gene 93746567 93747508 - ENSBTAG00000054351 
11 gene 93760983 93761936 - ENSBTAG00000045528 OR1B1
11 gene 93791101 93792033 + ENSBTAG00000049925 
11 gene 93801509 93802501 + ENSBTAG00000001549 OR1L1
11 gene 93812464 93813441 + ENSBTAG00000048218 OR1L3
11 gene 93839279 93840220 + ENSBTAG00000050629 
11 gene 93856847 93857776 + ENSBTAG00000049303 
11 gene 93871203 93872144 + ENSBTAG00000052523 
11 gene 93888892 93889839 + ENSBTAG00000038665 
11 gene 93904491 93905420 + ENSBTAG00000004667 
11 gene 93938998 93939945 + ENSBTAG00000030677 
11 gene 93964029 93964991 + ENSBTAG00000038249 OR5C1
11 gene 93972553 93973503 + ENSBTAG00000030676 OR1K1
11 gene 93986475 93994983 - ENSBTAG00000030675 PDCL
11 gene 94013635 94068398 - ENSBTAG00000023867 RC3H2
11 gene 94076975 94079017 - ENSBTAG00000039815 ZBTB6
11 gene 94084614 94086044 - ENSBTAG00000038610 ZBTB26
11 gene 94096281 94264860 + ENSBTAG00000039172 RABGAP1
11 gene 94189213 94191396 + ENSBTAG00000040296 GPR21
11 gene 94221909 94223758 - ENSBTAG00000048537 
11 gene 94280014 94420605 - ENSBTAG00000021921 STRBP
11 gene 94503778 94525383 + ENSBTAG00000014391 CRB2
11 gene 94528363 95058808 - ENSBTAG00000003610 DENND1A
11 gene 94833161 94834255 - ENSBTAG00000048688 
11 gene 94934572 94935072 + ENSBTAG00000023860 
11 gene 95125097 95144837 + ENSBTAG00000010990 LHX2
11 gene 95315044 95401330 + ENSBTAG00000019470 NEK6
11 gene 95402062 95459519 - ENSBTAG00000003067 PSMB7
11 gene 95484186 95503624 + ENSBTAG00000017576 ADGRD2
11 gene 95513842 95538735 - ENSBTAG00000009017 NR5A1
11 gene 95553002 95774429 - ENSBTAG00000040585 NR6A1
11 gene 95786174 95805310 + ENSBTAG00000004848 OLFML2A
11 gene 95845901 95850466 + ENSBTAG00000039223 WDR38
11 gene 95849987 95854749 - ENSBTAG00000003205 RPL35
11 gene 95859752 95866961 + ENSBTAG00000015278 ARPC5L
11 gene 95868596 95911867 - ENSBTAG00000015286 GOLGA1
11 gene 95924987 96038852 - ENSBTAG00000015553 SCAI
11 gene 96044191 96085238 - ENSBTAG00000008033 PPP6C
11 gene 96085018 96114101 + ENSBTAG00000015098 RABEPK
11 gene 96115141 96119503 - ENSBTAG00000007662 HSPA5
11 gene 96142850 96214312 + ENSBTAG00000011544 GAPVD1
11 gene 96283674 96516604 - ENSBTAG00000010271 MAPKAP1
11 gene 96551860 96776539 + ENSBTAG00000013314 PBX3
11 gene 97112230 97306620 + ENSBTAG00000050426 MVB12B
11 gene 97399924 97486808 + ENSBTAG00000049695 LMX1B
11 gene 97584412 97610512 + ENSBTAG00000003438 ZBTB43
11 gene 97614735 97654974 + ENSBTAG00000039343 ZBTB34
11 gene 97676252 97978475 + ENSBTAG00000023843 RALGPS1
11 gene 97835687 97858358 - ENSBTAG00000011810 ANGPTL2
11 gene 98027457 98137332 + ENSBTAG00000006948 GARNL3
11 gene 98149418 98158448 + ENSBTAG00000006957 SLC2A8
11 gene 98162344 98177721 + ENSBTAG00000023885 ZNF79
11 gene 98179658 98183783 - ENSBTAG00000006963 RPL12
11 gene 98183693 98217754 + ENSBTAG00000012844 LRSAM1
11 gene 98220651 98272276 - ENSBTAG00000012847 NIBAN2
11 gene 98313634 98381906 + ENSBTAG00000003525 STXBP1
11 gene 98327773 98328090 - ENSBTAG00000023823 
11 gene 98387399 98394479 + ENSBTAG00000012735 CFAP157
11 gene 98393584 98395443 - ENSBTAG00000012736 PTRH1
11 gene 98396191 98411787 + ENSBTAG00000013509 TTC16
11 gene 98411722 98415785 - ENSBTAG00000013510 TOR2A
11 gene 98421824 98454917 - ENSBTAG00000015375 SH2D3C
11 gene 98461647 98466335 + ENSBTAG00000004695 CDK9
11 gene 98472429 98497457 + ENSBTAG00000008994 FPGS
11 gene 98497640 98529734 - ENSBTAG00000008997 ENG
11 gene 98538932 98549627 - ENSBTAG00000006305 AK1
11 gene 98555376 98568425 - ENSBTAG00000044129 ST6GALNAC6
11 gene 98573717 98582947 - ENSBTAG00000046548 ST6GALNAC4
11 gene 98588918 98598087 - ENSBTAG00000003387 PIP5KL1
11 gene 98600692 98603745 - ENSBTAG00000003388 DPM2
11 gene 98609978 98643839 - ENSBTAG00000023851 FAM102A
11 gene 98685584 98686780 - ENSBTAG00000050072 
11 gene 98706627 98711496 - ENSBTAG00000012156 NAIF1
11 gene 98712579 98748930 + ENSBTAG00000011912 SLC25A25
11 gene 98728974 98730116 - ENSBTAG00000049313 
11 gene 98758509 98765006 - ENSBTAG00000016218 PTGES2
11 gene 98781893 98785927 + ENSBTAG00000014149 LCN2
11 gene 98789901 98793297 + ENSBTAG00000014150 C11H9orf16
11 gene 98794261 98811474 - ENSBTAG00000012274 CIZ1
11 gene 98822624 98866066 + ENSBTAG00000011307 DNM1
11 gene 98866668 98883294 - ENSBTAG00000011317 GOLGA2
11 gene 98883625 98889564 + ENSBTAG00000030608 
11 gene 98906989 98909535 - ENSBTAG00000055269 
11 gene 98906989 98918673 - ENSBTAG00000004663 TRUB2
11 gene 98919110 98933125 + ENSBTAG00000004664 COQ4
11 gene 98945593 98959912 + ENSBTAG00000015436 SLC27A4
11 gene 98967372 99005387 + ENSBTAG00000025612 URM1
11 gene 99005557 99017657 + ENSBTAG00000038139 CERCAM
11 gene 99034978 99062572 + ENSBTAG00000030567 ODF2
11 gene 99065765 99091383 + ENSBTAG00000030566 GLE1
11 gene 99104054 99159309 + ENSBTAG00000015327 SPTAN1
11 gene 99159372 99179482 - ENSBTAG00000015343 DYNC2I2
11 gene 99200518 99206514 + ENSBTAG00000020959 SET
11 gene 99210796 99226586 + ENSBTAG00000010195 PKN3
11 gene 99223908 99228202 - ENSBTAG00000030540 ZDHHC12
11 gene 99234095 99262779 - ENSBTAG00000010208 ZER1
11 gene 99276468 99292311 + ENSBTAG00000012480 TBC1D13
11 gene 99293313 99303903 + ENSBTAG00000012484 ENDOG
11 gene 99296474 99305631 - ENSBTAG00000012485 SPOUT1
11 gene 99313258 99331831 - ENSBTAG00000036101 KYAT1
11 gene 99351291 99362537 - ENSBTAG00000036099 
11 gene 99394202 99421595 + ENSBTAG00000013030 LRRC8A
11 gene 99424317 99441357 + ENSBTAG00000038831 PHYHD1
11 gene 99443621 99445710 - ENSBTAG00000010601 DOLK
11 gene 99445824 99489060 + ENSBTAG00000010613 NUP188
11 gene 99489805 99506890 - ENSBTAG00000010626 SH3GLB2
11 gene 99510597 99535599 + ENSBTAG00000010653 MIGA2
11 gene 99546701 99556056 + ENSBTAG00000017922 DOLPP1
11 gene 99559586 99572474 - ENSBTAG00000001932 CRAT
11 gene 99573134 99604787 + ENSBTAG00000001933 PTPA
11 gene 99627619 99629173 - ENSBTAG00000030521 IER5L
11 gene 100010583 100017394 - ENSBTAG00000019513 C11H9orf50
11 gene 100021354 100029200 + ENSBTAG00000015437 NTMT1
11 gene 100031083 100036799 - ENSBTAG00000008973 ASB6
11 gene 100059513 100110784 + ENSBTAG00000002936 PRRX2
11 gene 100121985 100133453 - ENSBTAG00000019453 PTGES
11 gene 100188040 100195167 + ENSBTAG00000002837 TOR1B
11 gene 100196649 100205818 - ENSBTAG00000020305 TOR1A
11 gene 100206261 100214788 - ENSBTAG00000020307 C11H9orf78
11 gene 100215024 100259214 + ENSBTAG00000020311 USP20
11 gene 100264412 100399918 - ENSBTAG00000020313 FNBP1
11 gene 100410491 100463233 + ENSBTAG00000004204 GPR107
11 gene 100490472 100534966 + ENSBTAG00000008726 NCS1
11 gene 100580768 100757175 + ENSBTAG00000002319 HMCN2
11 gene 100770166 100822252 + ENSBTAG00000020747 ASS1
11 gene 100882266 100931850 + ENSBTAG00000013072 FUBP3
11 gene 100951292 100966190 + ENSBTAG00000023797 PRDM12
11 gene 100975458 100985125 + ENSBTAG00000048071 EXOSC2
11 gene 100988747 101131037 + ENSBTAG00000017976 ABL1
11 gene 101136448 101136852 - ENSBTAG00000017980 QRFP
11 gene 101147884 101179089 - ENSBTAG00000017982 FIBCD1
11 gene 101225317 101291690 + ENSBTAG00000017473 LAMC3
11 gene 101296503 101321933 + ENSBTAG00000052140 AIF1L
11 gene 101323401 101414345 + ENSBTAG00000021896 NUP214
11 gene 101450754 101465047 - ENSBTAG00000004542 FAM78A
11 gene 101477364 101504765 + ENSBTAG00000050974 PLPP7
11 gene 101536817 101618215 + ENSBTAG00000004400 PRRC2B
11 gene 101622925 101642291 + ENSBTAG00000010805 POMT1
11 gene 101639654 101645280 - ENSBTAG00000010810 UCK1
11 gene 101652894 101678757 + ENSBTAG00000052831 PRRT1B
11 gene 101696993 101834040 - ENSBTAG00000020791 RAPGEF1
11 gene 101945497 102165314 - ENSBTAG00000000382 MED27
11 gene 102193691 102201568 - ENSBTAG00000053838 
11 gene 102251087 102324089 + ENSBTAG00000007235 NTNG2
11 gene 102338051 102426270 - ENSBTAG00000024822 SETX
11 gene 102451053 102480455 - ENSBTAG00000018710 TTF1
11 gene 102459398 102459766 + ENSBTAG00000023697 
11 gene 102485125 102638859 + ENSBTAG00000019254 CFAP77
11 gene 102648411 102655723 + ENSBTAG00000023801 BARHL1
11 gene 102659360 102733192 - ENSBTAG00000003530 DDX31
11 gene 102733925 102751664 + ENSBTAG00000004091 GTF3C4
11 gene 102774910 102911331 - ENSBTAG00000004092 AK8
11 gene 102911371 102922553 + ENSBTAG00000005189 SPACA9
11 gene 102926937 102960628 - ENSBTAG00000005190 TSC1
11 gene 103007273 103012074 + ENSBTAG00000012772 GFI1B
11 gene 103037482 103056341 + ENSBTAG00000021373 GTF3C5
11 gene 103058904 103067774 + ENSBTAG00000007486 CEL
11 gene 103082834 103132073 - ENSBTAG00000004194 RALGDS
11 gene 103136831 103147276 - ENSBTAG00000030319 GBGT1
11 gene 103206270 103208678 + ENSBTAG00000000893 
11 gene 103231352 103241138 + ENSBTAG00000048091 
11 gene 103255824 103264276 + ENSBTAG00000014678 PAEP
11 gene 103271493 103279630 - ENSBTAG00000020249 GLT6D1
11 gene 103281334 103283945 + ENSBTAG00000038972 LCN9
11 gene 103335988 103387085 + ENSBTAG00000018975 KCNT1
11 gene 103394881 103437809 - ENSBTAG00000006008 CAMSAP1
11 gene 103462731 103481943 - ENSBTAG00000039851 UBAC1
11 gene 103518410 103598058 - ENSBTAG00000020490 NACC2
11 gene 103615330 103619159 - ENSBTAG00000046939 TMEM250
11 gene 103681199 103687920 - ENSBTAG00000011124 LHX3
11 gene 103691455 103716231 - ENSBTAG00000011129 QSOX2
11 gene 103748130 103771510 - ENSBTAG00000023064 CCDC187
11 gene 103788091 103818405 + ENSBTAG00000018799 GPSM1
11 gene 103822110 103824821 - ENSBTAG00000012880 DNLZ
11 gene 103824220 103831359 - ENSBTAG00000006572 CARD9
11 gene 103832673 103855230 - ENSBTAG00000000054 SNAPC4
11 gene 103858845 103865112 - ENSBTAG00000001352 ENTR1
11 gene 103865153 103875086 + ENSBTAG00000001353 PMPCA
11 gene 103876330 103886130 - ENSBTAG00000001354 INPP5E
11 gene 103886570 103916459 - ENSBTAG00000023933 SEC16A
11 gene 103935364 103980160 - ENSBTAG00000022799 NOTCH1
11 gene 104070662 104071668 + ENSBTAG00000049379 
11 gene 104078014 104087183 + ENSBTAG00000030278 EGFL7
11 gene 104087838 104100209 - ENSBTAG00000025161 AGPAT2
11 gene 104113961 104127351 + ENSBTAG00000021928 DIPK1B
11 gene 104132816 104133394 - ENSBTAG00000030281 
11 gene 104176840 104214809 - ENSBTAG00000012525 ABO
11 gene 104240172 104246931 - ENSBTAG00000011554 SURF6
11 gene 104249112 104255687 - ENSBTAG00000011556 MED22
11 gene 104255845 104259161 + ENSBTAG00000011559 RPL7A
11 gene 104259371 104263171 - ENSBTAG00000030384 SURF1
11 gene 104263216 104266858 + ENSBTAG00000000046 SURF2
11 gene 104267123 104278746 - ENSBTAG00000051352 SURF4
11 gene 104285624 104303152 + ENSBTAG00000004140 STKLD1
11 gene 104302962 104312184 - ENSBTAG00000019721 REXO4
11 gene 104321394 104343538 + ENSBTAG00000015093 ADAMTS13
11 gene 104348135 104351579 + ENSBTAG00000051781 
11 gene 104352204 104361244 + ENSBTAG00000015097 CACFD1
11 gene 104361551 104368899 - ENSBTAG00000001824 SLC2A6
11 gene 104400006 104408077 - ENSBTAG00000013242 MYMK
11 gene 104418528 104449657 + ENSBTAG00000007492 ADAMTSL2
11 gene 104451933 104480865 - ENSBTAG00000051577 FAM163B
11 gene 104498693 104518490 + ENSBTAG00000004508 DBH
11 gene 104521668 104582043 - ENSBTAG00000004510 SARDH
11 gene 104592021 104777976 - ENSBTAG00000004511 VAV2
11 gene 104804414 104838104 - ENSBTAG00000010582 BRD3
11 gene 104868346 104884495 + ENSBTAG00000047031 WDR5
11 gene 105021683 105114871 + ENSBTAG00000017851 RXRA
11 gene 105268089 105419303 + ENSBTAG00000047998 COL5A1
11 gene 105440661 105450692 - ENSBTAG00000048155 FCN1
11 gene 105560462 105581640 + ENSBTAG00000038584 OLFM1
11 gene 105574625 105598428 + ENSBTAG00000052600 
11 gene 105806918 105810439 + ENSBTAG00000030317 PPP1R26
11 gene 105814838 105821606 - ENSBTAG00000049410 C11H9orf116
11 gene 105822041 105825257 + ENSBTAG00000005688 MRPS2
11 gene 105841421 105854755 - ENSBTAG00000009599 
11 gene 105858237 105860602 - ENSBTAG00000016144 LCN10
11 gene 105862463 105869980 - ENSBTAG00000055064 
11 gene 105873284 105875130 + ENSBTAG00000001206 LCN15
11 gene 105879001 105881812 + ENSBTAG00000017005 LCN8
11 gene 105883216 105889151 + ENSBTAG00000047297 
11 gene 105895673 105897519 + ENSBTAG00000013889 TMEM141
11 gene 105898128 105908460 + ENSBTAG00000000933 CCDC183
11 gene 105907564 105928629 + ENSBTAG00000039573 RABL6
11 gene 105931316 105934243 + ENSBTAG00000039708 AJM1
11 gene 105936406 105939162 + ENSBTAG00000050722 PHPT1
11 gene 105948272 105952220 - ENSBTAG00000030302 EDF1
11 gene 105961068 105977038 + ENSBTAG00000010497 TRAF2
11 gene 105981080 105984424 - ENSBTAG00000010515 FBXW5
11 gene 105985399 105988492 + ENSBTAG00000052909 C8G
11 gene 105992918 105996520 + ENSBTAG00000039531 LCN12
11 gene 106021670 106024967 + ENSBTAG00000015074 PTGDS
11 gene 106026182 106027931 + ENSBTAG00000030296 
11 gene 106036462 106038206 - ENSBTAG00000049497 
11 gene 106039204 106043647 - ENSBTAG00000015085 CLIC3
11 gene 106039598 106041222 + ENSBTAG00000015081 PAXX
11 gene 106067965 106069085 - ENSBTAG00000046516 FUT7
11 gene 106072818 106080084 - ENSBTAG00000046140 NPDC1
11 gene 106080954 106086455 - ENSBTAG00000048125 ENTPD2
11 gene 106094744 106102179 - ENSBTAG00000047807 SAPCD2
11 gene 106108207 106117113 + ENSBTAG00000048054 UAP1L1
11 gene 106117505 106128515 + ENSBTAG00000046775 MAN1B1
11 gene 106130453 106134589 - ENSBTAG00000047958 DPP7
11 gene 106142573 106144612 - ENSBTAG00000053827 
11 gene 106169309 106186378 + ENSBTAG00000047202 GRIN1
11 gene 106190934 106191835 + ENSBTAG00000049029 
11 gene 106196215 106200561 - ENSBTAG00000045734 LRRC26
11 gene 106198247 106200508 - ENSBTAG00000047964 TMEM210
11 gene 106200925 106211622 - ENSBTAG00000046223 ANAPC2
11 gene 106210967 106212439 + ENSBTAG00000046415 SSNA1
11 gene 106213509 106221057 - ENSBTAG00000047715 TPRN
11 gene 106221206 106224510 - ENSBTAG00000053425 TMEM203
11 gene 106224783 106233382 + ENSBTAG00000047061 NDOR1
11 gene 106236333 106237133 - ENSBTAG00000047357 RNF208
11 gene 106240675 106241679 + ENSBTAG00000045711 CYSRT1
11 gene 106243655 106244125 + ENSBTAG00000046418 RNF224
11 gene 106245252 106250935 + ENSBTAG00000046379 SLC34A3
11 gene 106254513 106259949 + ENSBTAG00000052518 TUBB4B
11 gene 106257250 106260851 - ENSBTAG00000004095 FAM166A
11 gene 106262741 106264091 + ENSBTAG00000052442 
11 gene 106266337 106274382 + ENSBTAG00000021861 NELFB
11 gene 106277920 106279140 + ENSBTAG00000023787 TOR4A
11 gene 106326244 106326588 - ENSBTAG00000046122 NRARP
11 gene 106331417 106383658 - ENSBTAG00000023788 EXD3
11 gene 106405333 106414269 + ENSBTAG00000012121 NOXA1
11 gene 106414236 106418732 - ENSBTAG00000030246 ENTPD8
11 gene 106433973 106439712 - ENSBTAG00000030247 NSMF
11 gene 106440020 106519303 - ENSBTAG00000012126 PNPLA7
11 gene 106520891 106521533 + ENSBTAG00000039138 MRPL41
11 gene 106522808 106541868 - ENSBTAG00000038691 DPH7
11 gene 106544913 106554343 - ENSBTAG00000012144 ZMYND19
11 gene 106565894 106575162 + ENSBTAG00000012147 ARRDC1
11 gene 106578900 106687654 + ENSBTAG00000012148 EHMT1
11 gene 106722392 106933600 + ENSBTAG00000007882 CACNA1B
12 gene 477004 480875 + ENSBTAG00000011862 PCDH20
12 gene 481662 485995 + ENSBTAG00000053256 
12 gene 783000 784421 - ENSBTAG00000035926 
12 gene 1309196 1314053 + ENSBTAG00000054721 
12 gene 1586960 1813642 - ENSBTAG00000009308 TDRD3
12 gene 2180988 2743479 + ENSBTAG00000012443 DIAPH3
12 gene 3473856 3474092 - ENSBTAG00000051623 
12 gene 3880010 3882884 - ENSBTAG00000053708 
12 gene 5105826 5106074 - ENSBTAG00000051281 
12 gene 5106603 5221533 - ENSBTAG00000010420 PCDH17
12 gene 9292973 9297100 + ENSBTAG00000053445 
12 gene 9822966 9826585 - ENSBTAG00000025953 
12 gene 10641503 10665121 - ENSBTAG00000022779 OLFM4
12 gene 10909872 10914329 + ENSBTAG00000018179 PCDH8
12 gene 11051612 11086878 + ENSBTAG00000025502 CNMD
12 gene 11102039 11142794 - ENSBTAG00000002137 SUGT1
12 gene 11154001 11239928 - ENSBTAG00000007356 ELF1
12 gene 11266778 11463803 - ENSBTAG00000012260 MTRF1
12 gene 11277083 11299445 + ENSBTAG00000016637 WBP4
12 gene 11333975 11336092 - ENSBTAG00000008656 KBTBD6
12 gene 11345513 11414148 - ENSBTAG00000039823 KBTBD7
12 gene 11479199 11540859 + ENSBTAG00000038251 NAA16
12 gene 11525547 11526392 - ENSBTAG00000052870 
12 gene 11594527 11610166 + ENSBTAG00000034885 RGCC
12 gene 11675264 12071822 - ENSBTAG00000001133 VWA8
12 gene 12256326 12294096 + ENSBTAG00000053271 
12 gene 12301388 12339175 + ENSBTAG00000013879 DGKH
12 gene 12410713 12461551 + ENSBTAG00000014752 AKAP11
12 gene 12700984 12742850 + ENSBTAG00000008924 TNFSF11
12 gene 12923398 12933168 + ENSBTAG00000003595 FAM216B
12 gene 13015397 13115267 - ENSBTAG00000019054 EPSTI1
12 gene 13141567 13223945 + ENSBTAG00000034785 DNAJC15
12 gene 13339367 13682749 - ENSBTAG00000012434 ENOX1
12 gene 14057127 14083769 - ENSBTAG00000034753 CCDC122
12 gene 14093233 14103845 + ENSBTAG00000016691 LACC1
12 gene 14620269 14645488 + ENSBTAG00000051524 SERP2
12 gene 14678207 14681664 - ENSBTAG00000047739 TSC22D1
12 gene 14768101 14801118 - ENSBTAG00000046664 TSC22D1
12 gene 15118007 15157140 - ENSBTAG00000009415 NUFIP1
12 gene 15157211 15188941 + ENSBTAG00000009416 GPALPP1
12 gene 15228182 15229597 + ENSBTAG00000045689 
12 gene 15282784 15418923 + ENSBTAG00000034495 GTF2F2
12 gene 15339148 15340705 - ENSBTAG00000019416 KCTD4
12 gene 15472287 15475922 - ENSBTAG00000010156 TPT1
12 gene 15541390 15565519 + ENSBTAG00000016529 SLC25A30
12 gene 15582729 15643509 + ENSBTAG00000017907 COG3
12 gene 15769981 15782379 + ENSBTAG00000018580 CBY2
12 gene 15846695 15917349 - ENSBTAG00000051729 SIAH3
12 gene 16035557 16055518 - ENSBTAG00000007067 ZC3H13
12 gene 16071886 16131352 - ENSBTAG00000048402 
12 gene 16138033 16196068 - ENSBTAG00000007073 CPB2
12 gene 16207287 16313140 - ENSBTAG00000007079 LCP1
12 gene 16231498 16231988 + ENSBTAG00000053178 
12 gene 16313355 16346904 + ENSBTAG00000015994 LRRC63
12 gene 16369992 16408879 - ENSBTAG00000013371 RUBCNL
12 gene 16492597 16706784 + ENSBTAG00000002959 LRCH1
12 gene 16723868 16741586 - ENSBTAG00000003415 ESD
12 gene 16775264 16842147 - ENSBTAG00000013498 HTR2A
12 gene 17809328 17853938 - ENSBTAG00000006759 SUCLA2
12 gene 17883601 17889927 + ENSBTAG00000019501 NUDT15
12 gene 17889948 17890988 + ENSBTAG00000050479 
12 gene 17896753 17911232 - ENSBTAG00000019502 MED4
12 gene 17980048 17985061 + ENSBTAG00000024964 
12 gene 18036161 18061776 + ENSBTAG00000003109 ITM2B
12 gene 18095424 18096263 - ENSBTAG00000003560 
12 gene 18118566 18238934 + ENSBTAG00000006640 RB1
12 gene 18204042 18205891 - ENSBTAG00000006645 LPAR6
12 gene 18241680 18284265 - ENSBTAG00000006647 RCBTB2
12 gene 18429085 18453189 + ENSBTAG00000017508 CYSLTR2
12 gene 18620300 18621277 + ENSBTAG00000048524 
12 gene 18729068 18840733 + ENSBTAG00000020681 FNDC3A
12 gene 18857662 18859717 + ENSBTAG00000010475 MLNR
12 gene 18867334 18895163 + ENSBTAG00000002271 CDADC1
12 gene 18919920 19003107 - ENSBTAG00000034222 CAB39L
12 gene 19006999 19010629 + ENSBTAG00000049254 
12 gene 19015845 19053524 + ENSBTAG00000007329 SETDB2
12 gene 19055623 19089521 + ENSBTAG00000013159 PHF11
12 gene 19099031 19155765 - ENSBTAG00000034269 RCBTB1
12 gene 19179821 19181672 + ENSBTAG00000016998 ARL11
12 gene 19203457 19233012 - ENSBTAG00000018410 EBPL
12 gene 19243142 19339516 - ENSBTAG00000004850 KPNA3
12 gene 19398518 19429238 - ENSBTAG00000018829 SPRYD7
12 gene 19448143 19461103 + ENSBTAG00000008173 TRIM13
12 gene 19462731 19468197 + ENSBTAG00000008176 KCNRG
12 gene 20266201 20283354 - ENSBTAG00000055114 DLEU7
12 gene 20312198 20313631 - ENSBTAG00000049315 
12 gene 20346401 20423092 + ENSBTAG00000020149 RNASEH2B
12 gene 20441414 20498087 - ENSBTAG00000007457 
12 gene 20592801 20707135 + ENSBTAG00000046408 FAM124A
12 gene 20680160 20681599 - ENSBTAG00000050638 
12 gene 20784319 20816359 + ENSBTAG00000005284 SERPINE3
12 gene 20817642 20903002 - ENSBTAG00000002970 INTS6
12 gene 21011836 21198062 + ENSBTAG00000008053 WDFY2
12 gene 21205715 21246209 - ENSBTAG00000016109 DHRS12
12 gene 21303460 21309643 + ENSBTAG00000019863 CCDC70
12 gene 21342921 21390489 - ENSBTAG00000010353 ATP7B
12 gene 21415368 21424942 + ENSBTAG00000010337 ALG11
12 gene 21443115 21543353 - ENSBTAG00000019134 NEK5
12 gene 21551352 21575176 - ENSBTAG00000020612 NEK3
12 gene 21581305 21607193 - ENSBTAG00000021162 CKAP2
12 gene 21615450 21646981 + ENSBTAG00000004307 VPS36
12 gene 21650959 21679257 + ENSBTAG00000020374 THSD1
12 gene 21738590 21779227 + ENSBTAG00000011654 
12 gene 21783841 21814435 - ENSBTAG00000011647 SLC25A15
12 gene 21829270 21830510 + ENSBTAG00000054111 
12 gene 21839887 21865301 + ENSBTAG00000015522 MRPS31
12 gene 21900230 21991693 + ENSBTAG00000044105 FOXO1
12 gene 22698525 22753083 - ENSBTAG00000016635 COG6
12 gene 22798940 23004081 + ENSBTAG00000034033 LHFPL6
12 gene 23178045 23219416 - ENSBTAG00000010951 NHLRC3
12 gene 23219451 23251116 + ENSBTAG00000010949 PROSER1
12 gene 23258105 23284263 + ENSBTAG00000018232 STOML3
12 gene 23297835 23449177 - ENSBTAG00000017032 FREM2
12 gene 23675610 23676617 - ENSBTAG00000053045 
12 gene 23680676 23695013 - ENSBTAG00000051486 UFM1
12 gene 23965261 24172034 + ENSBTAG00000009405 TRPC4
12 gene 24218976 24254116 + ENSBTAG00000012409 POSTN
12 gene 24646355 24685566 + ENSBTAG00000011860 SUPT20H
12 gene 24673941 24678526 - ENSBTAG00000051948 
12 gene 24685659 24694910 - ENSBTAG00000011855 EXOSC8
12 gene 24694524 24722674 + ENSBTAG00000011850 ALG5
12 gene 24731844 24795963 + ENSBTAG00000007589 SMAD9
12 gene 24807037 24815859 - ENSBTAG00000005351 RFXAP
12 gene 24901133 24926099 - ENSBTAG00000051461 SERTM1
12 gene 25107258 25118080 - ENSBTAG00000007284 CCNA1
12 gene 25176134 25208192 + ENSBTAG00000008040 SPART
12 gene 25276587 25302987 + ENSBTAG00000018955 
12 gene 25346719 25593295 + ENSBTAG00000053984 
12 gene 25608293 25689221 + ENSBTAG00000038495 DCLK1
12 gene 25769802 26441648 - ENSBTAG00000022991 NBEA
12 gene 25976904 25979327 + ENSBTAG00000034069 MAB21L1
12 gene 27378900 27396278 - ENSBTAG00000010787 RFC3
12 gene 27785642 28012399 + ENSBTAG00000021815 STARD13
12 gene 28051025 28088332 - ENSBTAG00000013984 KL
12 gene 28170664 28170831 + ENSBTAG00000052284 
12 gene 28171074 28171409 + ENSBTAG00000052447 
12 gene 28312936 28495424 - ENSBTAG00000011597 PDS5B
12 gene 28524407 28586101 + ENSBTAG00000023279 N4BP2L2
12 gene 28591476 28614349 + ENSBTAG00000000993 N4BP2L1
12 gene 28616747 28667820 - ENSBTAG00000000988 BRCA2
12 gene 28670476 28679944 + ENSBTAG00000026384 ZAR1L
12 gene 28747721 28997274 - ENSBTAG00000006771 FRY
12 gene 29212314 29274747 - ENSBTAG00000015132 RXFP2
12 gene 29575199 29577177 + ENSBTAG00000053332 
12 gene 29636372 29752743 - ENSBTAG00000033412 B3GLCT
12 gene 29796159 29819628 + ENSBTAG00000005012 HSPH1
12 gene 29841921 29877617 - ENSBTAG00000016052 
12 gene 29967343 30001111 - ENSBTAG00000033386 TEX26
12 gene 29997123 30014621 - ENSBTAG00000008271 MEDAG
12 gene 30108987 30138259 - ENSBTAG00000013201 ALOX5AP
12 gene 30183487 30206285 - ENSBTAG00000001178 USPL1
12 gene 30327227 30333011 + ENSBTAG00000018103 HMGB1
12 gene 30478919 30533274 + ENSBTAG00000009340 KATNAL1
12 gene 30595481 30596761 - ENSBTAG00000052411 
12 gene 30806229 30854060 + ENSBTAG00000012170 UBL3
12 gene 30934105 30991889 + ENSBTAG00000018577 SLC7A1
12 gene 31001535 31388275 - ENSBTAG00000001094 MTUS2
12 gene 31471716 31482858 - ENSBTAG00000014024 POMP
12 gene 31624125 31829369 + ENSBTAG00000016915 FLT1
12 gene 31834570 31957265 - ENSBTAG00000009912 PAN3
12 gene 31991150 32060002 + ENSBTAG00000018572 FLT3
12 gene 32066532 32076509 + ENSBTAG00000013819 URAD
12 gene 32083603 32089291 + ENSBTAG00000001819 CDX2
12 gene 32118971 32123944 - ENSBTAG00000010690 PDX1
12 gene 32211463 32212710 - ENSBTAG00000009166 GSX1
12 gene 32289187 32299958 - ENSBTAG00000048386 
12 gene 32319707 32321401 - ENSBTAG00000008642 POLR1D
12 gene 32322916 32412534 + ENSBTAG00000015614 LNX2
12 gene 32482758 32486422 + ENSBTAG00000020530 MTIF3
12 gene 32485688 32495663 - ENSBTAG00000012600 GTF3A
12 gene 32604390 32606967 - ENSBTAG00000005244 RASL11A
12 gene 32614865 32621581 - ENSBTAG00000001648 RPL21
12 gene 32655066 32715128 + ENSBTAG00000017179 USP12
12 gene 32872542 32875852 + ENSBTAG00000010769 GPR12
12 gene 32913740 32961755 - ENSBTAG00000014619 WASF3
12 gene 33054523 33055872 + ENSBTAG00000049013 
12 gene 33082022 33153677 - ENSBTAG00000016737 CDK8
12 gene 33169752 33179038 + ENSBTAG00000005318 RNF6
12 gene 33219859 33308369 + ENSBTAG00000025428 
12 gene 33338091 33343671 + ENSBTAG00000018214 SHISA2
12 gene 33380874 33831448 - ENSBTAG00000019529 ATP8A2
12 gene 33897705 33926079 - ENSBTAG00000015225 NUP58
12 gene 33932065 33952151 + ENSBTAG00000003116 MTMR6
12 gene 33988872 33990785 + ENSBTAG00000048360 AMER2
12 gene 34185307 34289051 + ENSBTAG00000019545 
12 gene 34293438 34304505 + ENSBTAG00000053310 C1QTNF9
12 gene 34300600 34301169 - ENSBTAG00000051537 
12 gene 34305327 34390737 + ENSBTAG00000008888 MIPEP
12 gene 34421457 34509717 - ENSBTAG00000018300 TNFRSF19
12 gene 34588236 34668349 + ENSBTAG00000001867 SACS
12 gene 34674912 34705884 - ENSBTAG00000001865 SGCG
12 gene 35378340 35406261 - ENSBTAG00000048237 FGF9
12 gene 35458595 35512370 + ENSBTAG00000015943 MICU2
12 gene 35516484 35517635 + ENSBTAG00000052696 
12 gene 35523662 35582364 + ENSBTAG00000006177 ZDHHC20
12 gene 35582808 35583891 - ENSBTAG00000003315 MRPL57
12 gene 35583971 35597394 + ENSBTAG00000003314 SKA3
12 gene 35603044 35610878 - ENSBTAG00000018631 SAP18
12 gene 35615883 35617727 - ENSBTAG00000049776 
12 gene 35662146 35684640 + ENSBTAG00000014406 LATS2
12 gene 35700277 35789390 + ENSBTAG00000003710 XPO4
12 gene 35705003 35705227 - ENSBTAG00000052435 
12 gene 35819236 35848643 - ENSBTAG00000025402 IL17D
12 gene 35853109 35914424 - ENSBTAG00000014286 IFT88
12 gene 35929014 35985473 + ENSBTAG00000011726 CRYL1
12 gene 36052303 36059944 + ENSBTAG00000038662 GJB6
12 gene 36058547 36058870 - ENSBTAG00000051110 
12 gene 36079422 36080453 - ENSBTAG00000052099 
12 gene 36079693 36081883 + ENSBTAG00000017425 GJB2
12 gene 36114554 36115777 + ENSBTAG00000020400 GJA3
12 gene 36133288 36195719 - ENSBTAG00000020403 ZMYM2
12 gene 36221279 36239668 + ENSBTAG00000052451 
12 gene 36232949 36235371 - ENSBTAG00000025383 
12 gene 36235527 36261519 + ENSBTAG00000007167 ZMYM5
12 gene 36270996 36321788 + ENSBTAG00000003934 PSPC1
12 gene 36350339 36395281 - ENSBTAG00000003922 MPHOSPH8
12 gene 36398675 36474734 - ENSBTAG00000025400 PARP4
12 gene 36486712 36521339 + ENSBTAG00000017048 CENPJ
12 gene 36524815 36562931 - ENSBTAG00000000278 RNF17
12 gene 36641397 36664200 - ENSBTAG00000014486 ATP12A
12 gene 37397698 37398144 + ENSBTAG00000049928 
12 gene 37569776 37571355 - ENSBTAG00000054372 
12 gene 37571494 37575229 - ENSBTAG00000052165 
12 gene 39462057 39462389 - ENSBTAG00000054527 
12 gene 40073551 40075192 - ENSBTAG00000048846 
12 gene 40575909 40601637 - ENSBTAG00000019340 PCDH9
12 gene 42301241 42302085 - ENSBTAG00000051692 
12 gene 43998992 44525321 - ENSBTAG00000008647 KLHL1
12 gene 46109476 46548484 - ENSBTAG00000043985 DACH1
12 gene 46886913 46892248 + ENSBTAG00000053316 
12 gene 47461545 47476653 - ENSBTAG00000048960 MZT1
12 gene 47476923 47505656 + ENSBTAG00000019886 BORA
12 gene 47507638 47532823 - ENSBTAG00000019889 DIS3
12 gene 47532885 47763094 + ENSBTAG00000019895 PIBF1
12 gene 47799472 47818754 + ENSBTAG00000002129 KLF5
12 gene 48526712 48803497 - ENSBTAG00000044007 KLF12
12 gene 49827453 49828327 - ENSBTAG00000054936 
12 gene 50163772 50165126 + ENSBTAG00000048625 
12 gene 50330163 50540017 - ENSBTAG00000005760 TBC1D4
12 gene 50570868 50593125 - ENSBTAG00000054578 COMMD6
12 gene 50598782 50648820 + ENSBTAG00000008024 UCHL3
12 gene 50677082 50897222 + ENSBTAG00000010693 LMO7
12 gene 51012743 51013105 + ENSBTAG00000032878 
12 gene 52003904 52004884 - ENSBTAG00000001414 KCTD12
12 gene 52040856 52041095 + ENSBTAG00000054283 
12 gene 52068462 52075849 + ENSBTAG00000008259 ACOD1
12 gene 52105328 52113148 + ENSBTAG00000018846 CLN5
12 gene 52117531 52129926 - ENSBTAG00000018848 FBXL3
12 gene 52149494 52373739 - ENSBTAG00000018851 MYCBP2
12 gene 52683429 52808583 + ENSBTAG00000032821 SCEL
12 gene 52840663 52892666 + ENSBTAG00000003511 SLAIN1
12 gene 53037256 53068390 - ENSBTAG00000005299 EDNRB
12 gene 53744577 53746533 - ENSBTAG00000051184 POU4F1
12 gene 53756338 53801246 - ENSBTAG00000000869 OBI1
12 gene 54427080 54506499 - ENSBTAG00000017573 RBM26
12 gene 54578637 54649183 + ENSBTAG00000014227 NDFIP2
12 gene 55341982 55343875 - ENSBTAG00000001774 SPRY2
12 gene 56097142 56098612 + ENSBTAG00000020684 
12 gene 58782892 58784982 - ENSBTAG00000038168 SLITRK1
12 gene 60696709 60699237 - ENSBTAG00000004388 SLITRK6
12 gene 61176715 61179015 - ENSBTAG00000032711 HTATSF1
12 gene 62295920 62298808 + ENSBTAG00000010129 SLITRK5
12 gene 63315175 63317364 - ENSBTAG00000051320 
12 gene 65755349 66788079 + ENSBTAG00000008708 GPC5
12 gene 67702395 68209239 + ENSBTAG00000040347 GPC6
12 gene 68812433 68930042 + ENSBTAG00000054671 
12 gene 68957842 68958084 - ENSBTAG00000051263 
12 gene 68965800 69006513 - ENSBTAG00000002300 DCT
12 gene 69035982 69041605 - ENSBTAG00000051519 
12 gene 69073166 69096804 - ENSBTAG00000005309 TGDS
12 gene 69099073 69124754 + ENSBTAG00000005310 GPR180
12 gene 69202956 69203789 - ENSBTAG00000022484 SOX21
12 gene 69482002 69666089 - ENSBTAG00000032603 
12 gene 69971487 70218751 + ENSBTAG00000047383 
12 gene 70341283 70685377 + ENSBTAG00000046041 
12 gene 71200007 71200438 + ENSBTAG00000049836 
12 gene 71977720 72139274 - ENSBTAG00000047181 
12 gene 72680464 72875927 - ENSBTAG00000023309 
12 gene 72904593 73009466 + ENSBTAG00000003568 CLDN10
12 gene 73010630 73060581 - ENSBTAG00000003569 DZIP1
12 gene 73095336 73160534 + ENSBTAG00000012065 DNAJC3
12 gene 73169073 73313726 - ENSBTAG00000004401 UGGT2
12 gene 73363796 74075781 + ENSBTAG00000039065 HS6ST3
12 gene 74117026 74117604 + ENSBTAG00000045566 
12 gene 74192308 74193321 - ENSBTAG00000021345 OXGR1
12 gene 74410787 74571445 + ENSBTAG00000018313 MBNL2
12 gene 74632896 74673056 + ENSBTAG00000020412 RAP2A
12 gene 75029683 75069614 + ENSBTAG00000039374 IPO5
12 gene 75180883 75458745 + ENSBTAG00000000146 FARP1
12 gene 75461372 75554716 - ENSBTAG00000032234 STK24
12 gene 75634639 75662955 - ENSBTAG00000004440 SLC15A1
12 gene 75720835 75894298 - ENSBTAG00000010395 DOCK9
12 gene 76079653 76300630 + ENSBTAG00000005682 UBAC2
12 gene 76118033 76121780 - ENSBTAG00000002240 GPR18
12 gene 76165404 76180037 - ENSBTAG00000032084 GPR183
12 gene 76259667 76267138 - ENSBTAG00000038268 
12 gene 76343402 76394962 + ENSBTAG00000001589 TM9SF2
12 gene 76430686 76660289 + ENSBTAG00000004165 CLYBL
12 gene 76587623 76590835 + ENSBTAG00000051991 
12 gene 76721782 76728113 - ENSBTAG00000046271 ZIC5
12 gene 76738408 76742911 + ENSBTAG00000025246 ZIC2
12 gene 76812919 77174969 + ENSBTAG00000010672 PCCA
12 gene 77176134 77220409 - ENSBTAG00000046552 GGACT
12 gene 77235998 77292275 - ENSBTAG00000007066 TMTC4
12 gene 77566984 77847326 - ENSBTAG00000037786 NALCN
12 gene 77891049 78126514 + ENSBTAG00000044027 ITGBL1
12 gene 78130314 78245390 - ENSBTAG00000052496 FGF14
12 gene 78857711 78915642 + ENSBTAG00000020389 TPP2
12 gene 78920744 78929824 - ENSBTAG00000020393 METTL21C
12 gene 79008112 79014993 - ENSBTAG00000025221 TEX30
12 gene 79016634 79029810 - ENSBTAG00000008880 POGLUT2
12 gene 79029563 79076215 + ENSBTAG00000048674 BIVM
12 gene 79064524 79068965 + ENSBTAG00000049806 
12 gene 79079749 79107518 + ENSBTAG00000014043 ERCC5
12 gene 79112891 79128997 + ENSBTAG00000001344 METTL21E
12 gene 79269215 79290951 - ENSBTAG00000005925 SLC10A2
12 gene 82241704 82289618 - ENSBTAG00000016991 EFNB2
12 gene 82296498 82322844 - ENSBTAG00000015124 ARGLU1
12 gene 82805244 83413896 - ENSBTAG00000025220 FAM155A
12 gene 83052566 83052838 + ENSBTAG00000039334 
12 gene 83594754 83602827 - ENSBTAG00000015868 LIG4
12 gene 83604977 83618953 + ENSBTAG00000002432 ABHD13
12 gene 83641466 83672595 + ENSBTAG00000011563 TNFSF13B
12 gene 83879567 84298506 + ENSBTAG00000018237 MYO16
12 gene 84650925 84655079 - ENSBTAG00000012019 IRS2
12 gene 84863917 84995777 - ENSBTAG00000012849 COL4A1
12 gene 85040120 85153241 + ENSBTAG00000025210 COL4A2
12 gene 85168908 85200403 - ENSBTAG00000049416 RAB20
12 gene 85224846 85238032 + ENSBTAG00000011466 NAXD
12 gene 85238266 85258334 - ENSBTAG00000011471 CARS2
12 gene 85262891 85269328 + ENSBTAG00000025211 ING1
12 gene 85327078 85359000 - ENSBTAG00000004041 ANKRD10
12 gene 85435193 85536271 + ENSBTAG00000020726 ARHGEF7
12 gene 85542292 85552388 + ENSBTAG00000007298 TEX29
12 gene 86167315 86183236 + ENSBTAG00000054563 SPACA7
12 gene 86186156 86222088 - ENSBTAG00000044184 TUBGCP3
12 gene 86288141 86389324 + ENSBTAG00000000446 ATP11A
12 gene 86422451 86489884 + ENSBTAG00000017289 MCF2L
12 gene 86491628 86497941 + ENSBTAG00000007411 F7
12 gene 86499761 86514706 + ENSBTAG00000016385 F10
12 gene 86516216 86525634 + ENSBTAG00000019440 PROZ
12 gene 86530490 86545536 - ENSBTAG00000021725 PCID2
12 gene 86545658 86572523 + ENSBTAG00000020093 CUL4A
12 gene 86593182 86605278 + ENSBTAG00000010242 LAMP1
12 gene 86605075 86623712 - ENSBTAG00000010246 GRTP1
12 gene 86636173 86640018 - ENSBTAG00000048756 
12 gene 86648081 86661391 - ENSBTAG00000020928 ADPRHL1
12 gene 86663672 86681453 - ENSBTAG00000018671 DCUN1D2
12 gene 86682932 86704824 + ENSBTAG00000015704 TMCO3
12 gene 86721195 86738806 + ENSBTAG00000019645 TFDP1
12 gene 86741907 86746988 - ENSBTAG00000019961 ATP4B
12 gene 86752867 86766529 + ENSBTAG00000019963 GRK1
12 gene 86782690 86801873 + ENSBTAG00000019965 TMEM255B
12 gene 86810337 86838896 - ENSBTAG00000019964 GAS6
12 gene 86895159 86907629 - ENSBTAG00000025192 C12H13orf46
12 gene 86908880 86988568 - ENSBTAG00000019967 RASA3
12 gene 87009977 87013386 + ENSBTAG00000050250 
12 gene 87032000 87058543 + ENSBTAG00000019971 CDC16
12 gene 87064090 87066212 + ENSBTAG00000051419 
12 gene 87072437 87083048 + ENSBTAG00000020858 UPF3A
12 gene 87088127 87097222 + ENSBTAG00000020861 CHAMP1
12 gene 87121700 87123649 + ENSBTAG00000038732 
12 gene 87132423 87135114 - ENSBTAG00000049832 
12 gene 87175199 87216102 + ENSBTAG00000053845 
13 gene 436254 437174 + ENSBTAG00000024139 
13 gene 485440 486354 - ENSBTAG00000024891 
13 gene 494096 514937 - ENSBTAG00000051498 
13 gene 680566 739284 - ENSBTAG00000035323 TMX4
13 gene 933264 1794219 + ENSBTAG00000008338 PLCB1
13 gene 2304288 2503503 + ENSBTAG00000013116 PLCB4
13 gene 2540227 2553000 + ENSBTAG00000007977 LAMP5
13 gene 2564282 2782083 - ENSBTAG00000017679 PAK5
13 gene 2981378 2981575 - ENSBTAG00000035199 
13 gene 3251954 3279640 + ENSBTAG00000019726 ANKEF1
13 gene 3478001 3561819 + ENSBTAG00000008323 SNAP25
13 gene 3683719 3707178 - ENSBTAG00000034987 MKKS
13 gene 3730112 3926394 + ENSBTAG00000051621 SLX4IP
13 gene 3939809 3984202 - ENSBTAG00000012817 JAG1
13 gene 3951649 3953238 + ENSBTAG00000049787 
13 gene 5455770 5474367 + ENSBTAG00000048432 BTBD3
13 gene 6598913 6750081 + ENSBTAG00000014252 SPTLC3
13 gene 6817156 6909116 + ENSBTAG00000017188 ISM1
13 gene 6988403 7250848 - ENSBTAG00000021614 TASP1
13 gene 7321092 7387380 - ENSBTAG00000007130 ESF1
13 gene 7387520 7413038 + ENSBTAG00000004302 NDUFAF5
13 gene 7424797 7503259 - ENSBTAG00000020120 SEL1L2
13 gene 7552589 7651153 + ENSBTAG00000048850 
13 gene 7894630 7899756 - ENSBTAG00000003319 FLRT3
13 gene 9649910 9878797 + ENSBTAG00000034441 MACROD2
13 gene 10069353 10418278 - ENSBTAG00000000939 KIF16B
13 gene 10562627 10576213 + ENSBTAG00000027506 SNRPB2
13 gene 10585742 10589026 + ENSBTAG00000000516 OTOR
13 gene 10632108 10647980 - ENSBTAG00000050355 
13 gene 10697268 10705509 + ENSBTAG00000000686 NANP
13 gene 10758600 10817097 + ENSBTAG00000023169 
13 gene 10822457 10835395 + ENSBTAG00000017012 
13 gene 10941571 10945554 - ENSBTAG00000036222 
13 gene 11211980 11212960 - ENSBTAG00000049042 
13 gene 11282593 11301579 - ENSBTAG00000022931 
13 gene 11306619 11310751 - ENSBTAG00000051963 
13 gene 11376055 11389221 + ENSBTAG00000040222 
13 gene 11420990 11421970 + ENSBTAG00000054579 
13 gene 11479616 11570661 + ENSBTAG00000040490 CCDC3
13 gene 11673965 12062665 - ENSBTAG00000008650 CAMK1D
13 gene 11908962 11910044 + ENSBTAG00000050894 
13 gene 12143250 12189634 - ENSBTAG00000019511 CDC123
13 gene 12189401 12209716 + ENSBTAG00000019509 NUDT5
13 gene 12212518 12235247 - ENSBTAG00000019508 SEC61A2
13 gene 12236002 12281753 - ENSBTAG00000000291 DHTKD1
13 gene 12300825 12396503 + ENSBTAG00000000288 UPF2
13 gene 12436967 12479175 - ENSBTAG00000039571 PROSER2
13 gene 12517107 12533297 - ENSBTAG00000012377 ECHDC3
13 gene 12640351 12773414 + ENSBTAG00000019488 USP6NL
13 gene 12875332 13197450 - ENSBTAG00000008937 CELF2
13 gene 15129341 15130389 - ENSBTAG00000048047 
13 gene 15906719 15935286 - ENSBTAG00000017243 GATA3
13 gene 15965644 16086403 - ENSBTAG00000002836 TAF3
13 gene 16093405 16110168 - ENSBTAG00000013930 ATP5F1C
13 gene 16109664 16134182 + ENSBTAG00000013925 KIN
13 gene 16140331 16172586 - ENSBTAG00000014075 ITIH2
13 gene 16185827 16186117 - ENSBTAG00000051759 
13 gene 16200781 16281657 + ENSBTAG00000013004 ITIH5
13 gene 16387218 16564334 + ENSBTAG00000005915 SFMBT2
13 gene 17008653 17100097 + ENSBTAG00000010664 PRKCQ
13 gene 17205507 17372393 - ENSBTAG00000008401 PFKFB3
13 gene 17400569 17423448 - ENSBTAG00000021951 RBM17
13 gene 17455360 17500714 + ENSBTAG00000020892 IL2RA
13 gene 17518539 17555784 + ENSBTAG00000006078 
13 gene 17565238 17604498 - ENSBTAG00000004147 FBH1
13 gene 17640546 17708610 - ENSBTAG00000008288 ANKRD26
13 gene 17685757 17688919 + ENSBTAG00000053950 
13 gene 17720460 17749247 - ENSBTAG00000016445 YME1L1
13 gene 17750047 17773222 + ENSBTAG00000017271 MASTL
13 gene 17781345 17810578 - ENSBTAG00000017278 ACBD5
13 gene 17828449 17914912 + ENSBTAG00000005136 ABI1
13 gene 17916359 17956810 - ENSBTAG00000006529 PDSS1
13 gene 17957139 17989644 + ENSBTAG00000048553 
13 gene 17991761 18066070 - ENSBTAG00000012526 APBB1IP
13 gene 18091181 18127217 - ENSBTAG00000005492 CCNY
13 gene 18204782 18205810 + ENSBTAG00000055226 
13 gene 18226732 18280982 - ENSBTAG00000016060 CREM
13 gene 18321888 18393476 + ENSBTAG00000007133 CUL2
13 gene 18484975 19062784 + ENSBTAG00000014991 PARD3
13 gene 18670907 18671137 - ENSBTAG00000048624 
13 gene 19635324 19782189 + ENSBTAG00000019866 NRP1
13 gene 19971622 20014497 + ENSBTAG00000015910 ITGB1
13 gene 20238095 20288065 - ENSBTAG00000002675 
13 gene 20295313 20305460 - ENSBTAG00000052951 
13 gene 20313813 20334424 + ENSBTAG00000043964 ARL5B
13 gene 20648196 20692833 + ENSBTAG00000037969 
13 gene 21312388 21747796 + ENSBTAG00000009475 PLXDC2
13 gene 22096931 22099283 - ENSBTAG00000051867 
13 gene 22100371 22214013 - ENSBTAG00000013339 NEBL
13 gene 22333610 22474557 - ENSBTAG00000048971 
13 gene 22531135 22531659 + ENSBTAG00000003937 
13 gene 22579534 22583692 - ENSBTAG00000050131 
13 gene 22709295 22710548 - ENSBTAG00000050686 
13 gene 22728357 22731125 - ENSBTAG00000044047 SKIDA1
13 gene 22747480 22954556 + ENSBTAG00000044074 MLLT10
13 gene 22968650 23148498 - ENSBTAG00000033315 DNAJC1
13 gene 23162791 23164043 - ENSBTAG00000025968 
13 gene 23414377 23415741 - ENSBTAG00000051361 
13 gene 23425839 23429696 + ENSBTAG00000003589 COMMD3
13 gene 23430468 23440823 + ENSBTAG00000015584 BMI1
13 gene 23455035 23517704 + ENSBTAG00000033291 SPAG6
13 gene 23622885 23808450 - ENSBTAG00000018033 PIP4K2A
13 gene 23964738 24056173 + ENSBTAG00000020929 ARMC3
13 gene 24115799 24140844 + ENSBTAG00000044112 MSRB2
13 gene 24204540 24206301 + ENSBTAG00000047315 PTF1A
13 gene 24387958 24389403 + ENSBTAG00000047752 OTUD1
13 gene 24880913 25411834 + ENSBTAG00000018395 KIAA1217
13 gene 25463655 25592062 - ENSBTAG00000021857 ARHGAP21
13 gene 25808009 25844085 - ENSBTAG00000015569 ENKUR
13 gene 25851589 25853835 + ENSBTAG00000009117 THNSL1
13 gene 25958776 26260117 + ENSBTAG00000023920 GPR158
13 gene 26492604 26661536 + ENSBTAG00000002123 MYO3A
13 gene 26665423 26728690 + ENSBTAG00000008056 GAD2
13 gene 26756928 26764493 + ENSBTAG00000003640 GJD4
13 gene 26785273 26787345 - ENSBTAG00000052989 FZD8
13 gene 27800706 27840043 + ENSBTAG00000016401 OPTN
13 gene 27854518 27891168 + ENSBTAG00000016406 MCM10
13 gene 27897057 27904337 - ENSBTAG00000054631 UCMA
13 gene 27925312 27943171 - ENSBTAG00000047869 
13 gene 27975607 27996366 - ENSBTAG00000007700 PHYH
13 gene 28007772 28034343 - ENSBTAG00000008821 SEPHS1
13 gene 28142114 28228457 - ENSBTAG00000020800 BEND7
13 gene 28284941 28340069 + ENSBTAG00000017244 PRPF18
13 gene 28351256 28679615 - ENSBTAG00000008279 FRMD4A
13 gene 29216135 29292558 - ENSBTAG00000010023 FAM107B
13 gene 29470661 29492325 - ENSBTAG00000016450 CDNF
13 gene 29491860 29517411 + ENSBTAG00000016451 HSPA14
13 gene 29527156 29549270 + ENSBTAG00000010210 SUV39H2
13 gene 29554370 29588401 - ENSBTAG00000010220 DCLRE1C
13 gene 29595687 29612617 + ENSBTAG00000002856 MEIG1
13 gene 29626082 29642910 + ENSBTAG00000047454 OLAH
13 gene 29654035 29660465 - ENSBTAG00000002858 ACBD7
13 gene 29674380 29680260 + ENSBTAG00000007702 RPP38
13 gene 29681997 29742318 - ENSBTAG00000007703 NMT2
13 gene 29781616 29913709 - ENSBTAG00000008787 FAM171A1
13 gene 30056080 30242437 - ENSBTAG00000007602 ITGA8
13 gene 30319498 30399996 - ENSBTAG00000010387 MINDY3
13 gene 30918706 30994962 + ENSBTAG00000016676 PTER
13 gene 30993948 30994232 - ENSBTAG00000048616 
13 gene 30996656 31004164 - ENSBTAG00000016677 C1QL3
13 gene 31063740 31271103 - ENSBTAG00000027446 RSU1
13 gene 31274942 31535596 - ENSBTAG00000005072 CUBN
13 gene 31562568 31614429 - ENSBTAG00000020546 TRDMT1
13 gene 31653816 31661745 + ENSBTAG00000018463 VIM
13 gene 31734865 31896009 - ENSBTAG00000011366 ST8SIA6
13 gene 32056550 32078493 - ENSBTAG00000033089 HACD1
13 gene 32099284 32155816 + ENSBTAG00000002658 STAM
13 gene 32184990 32225378 + ENSBTAG00000053135 TMEM236
13 gene 32239914 32352564 + ENSBTAG00000038048 MRC1
13 gene 32374570 32459142 + ENSBTAG00000015525 SLC39A12
13 gene 32712262 32993785 + ENSBTAG00000022000 CACNB2
13 gene 32981625 32982626 - ENSBTAG00000055031 
13 gene 33000133 33078041 - ENSBTAG00000022003 NSUN6
13 gene 33129771 33226614 + ENSBTAG00000001552 EPC1
13 gene 33326434 33372964 + ENSBTAG00000002280 KIF5B
13 gene 33421066 33538437 + ENSBTAG00000012677 ARHGAP12
13 gene 33771235 33968002 - ENSBTAG00000020053 ZEB1
13 gene 34231654 34439280 + ENSBTAG00000016294 ZNF438
13 gene 34569531 34751826 - ENSBTAG00000027444 SVIL
13 gene 35028262 35105654 - ENSBTAG00000001204 JCAD
13 gene 35229884 35260074 - ENSBTAG00000004387 MTPAP
13 gene 35293958 35321804 + ENSBTAG00000011600 MAP3K8
13 gene 35474947 35490959 - ENSBTAG00000010330 LYZL1
13 gene 35911886 35914380 - ENSBTAG00000051086 
13 gene 36021693 36028577 - ENSBTAG00000003045 BAMBI
13 gene 36067572 36144225 - ENSBTAG00000018263 WAC
13 gene 36304106 36527690 + ENSBTAG00000017354 MPP7
13 gene 36593248 36754850 + ENSBTAG00000000654 ARMC4
13 gene 36823187 36893338 + ENSBTAG00000007678 MKX
13 gene 36998687 37026824 - ENSBTAG00000009871 RAB18
13 gene 37114850 37115782 - ENSBTAG00000053629 
13 gene 37505784 37745694 + ENSBTAG00000008687 PCSK2
13 gene 37752435 37756353 + ENSBTAG00000049520 
13 gene 37756664 37789222 - ENSBTAG00000006043 
13 gene 37876842 37916420 - ENSBTAG00000021867 BFSP1
13 gene 37954688 37980471 + ENSBTAG00000015434 DSTN
13 gene 37984719 38011411 - ENSBTAG00000015438 RRBP1
13 gene 38054188 38080191 + ENSBTAG00000004474 BANF2
13 gene 38215110 38239910 - ENSBTAG00000003422 SNX5
13 gene 38242214 38250800 + ENSBTAG00000003425 MGME1
13 gene 38271785 38300529 - ENSBTAG00000008410 OVOL2
13 gene 38329976 38333880 + ENSBTAG00000051618 PET117
13 gene 38333657 38360021 + ENSBTAG00000018978 KAT14
13 gene 38404270 38419061 + ENSBTAG00000004620 ZNF133
13 gene 38428211 38533119 - ENSBTAG00000004622 DZANK1
13 gene 38464007 38470969 + ENSBTAG00000052347 
13 gene 38533190 38546652 + ENSBTAG00000008825 POLR3F
13 gene 38548013 38555741 - ENSBTAG00000008826 RBBP9
13 gene 38561341 38592220 + ENSBTAG00000018295 SEC23B
13 gene 38593653 38595044 + ENSBTAG00000051249 SMIM26
13 gene 38600324 38679626 + ENSBTAG00000008964 DTD1
13 gene 38669956 38670985 - ENSBTAG00000012276 
13 gene 38706055 38706764 + ENSBTAG00000005202 SCP2D1
13 gene 38891310 39323725 + ENSBTAG00000011882 SLC24A3
13 gene 39359293 39360432 + ENSBTAG00000032893 
13 gene 39364968 39573516 + ENSBTAG00000020382 RIN2
13 gene 39584264 39602876 + ENSBTAG00000001144 NAA20
13 gene 39604529 39628940 - ENSBTAG00000008472 CRNKL1
13 gene 39635309 39875499 + ENSBTAG00000009291 CFAP61
13 gene 39901567 40188462 - ENSBTAG00000014178 RALGAPA2
13 gene 40490248 40583448 + ENSBTAG00000020988 KIZ
13 gene 40615497 40678291 + ENSBTAG00000011304 XRN2
13 gene 40684426 40685756 - ENSBTAG00000011312 NKX2-4
13 gene 40757715 40760695 - ENSBTAG00000010277 NKX2-2
13 gene 40793420 40794604 + ENSBTAG00000035643 
13 gene 40899868 40910159 + ENSBTAG00000006742 PAX1
13 gene 41542504 41546955 - ENSBTAG00000012407 FOXA2
13 gene 41849505 41854998 - ENSBTAG00000048591 THBD
13 gene 41878359 41882281 - ENSBTAG00000004207 CD93
13 gene 42019553 42022430 + ENSBTAG00000004993 NXT1
13 gene 42029073 42035720 + ENSBTAG00000008908 GZF1
13 gene 42039083 42076724 - ENSBTAG00000032704 NAPB
13 gene 42079466 42116216 + ENSBTAG00000027420 
13 gene 42104889 42108976 + ENSBTAG00000013416 MGC133636
13 gene 42124183 42131914 + ENSBTAG00000032694 CST8
13 gene 42144361 42152225 + ENSBTAG00000015949 
13 gene 42163872 42166596 + ENSBTAG00000032687 
13 gene 42185268 42189284 - ENSBTAG00000000598 CST3
13 gene 42413642 42517964 + ENSBTAG00000040147 SYNDIG1
13 gene 42573807 42584178 + ENSBTAG00000004273 CST7
13 gene 42586269 42615935 - ENSBTAG00000004278 APMAP
13 gene 42622174 42666487 - ENSBTAG00000004281 ACSS1
13 gene 42691095 42699689 - ENSBTAG00000003335 VSX1
13 gene 42738786 42757351 + ENSBTAG00000009881 ENTPD6
13 gene 42775506 42811085 + ENSBTAG00000004625 PYGB
13 gene 42813204 42879226 - ENSBTAG00000001420 ABHD12
13 gene 42879702 42893359 + ENSBTAG00000039071 ANKRD16
13 gene 42904959 42906399 + ENSBTAG00000035572 
13 gene 42926081 42955333 + ENSBTAG00000005316 GDI2
13 gene 42953008 43022328 - ENSBTAG00000019197 TASOR2
13 gene 43031397 43046767 + ENSBTAG00000018805 ASB13
13 gene 43143556 43144390 + ENSBTAG00000013854 CALML5
13 gene 43160605 43186863 - ENSBTAG00000007648 NET1
13 gene 43204874 43215099 + ENSBTAG00000017740 TUBAL3
13 gene 43220975 43225655 - ENSBTAG00000035696 UCN3
13 gene 43289239 43296959 + ENSBTAG00000039722 
13 gene 43372229 43385119 + ENSBTAG00000039356 
13 gene 43393448 43407848 + ENSBTAG00000037509 
13 gene 43419524 43424890 + ENSBTAG00000017938 
13 gene 43480015 43491625 + ENSBTAG00000039643 
13 gene 43578475 43587393 + ENSBTAG00000022571 AKR1C3
13 gene 43616999 43626832 + ENSBTAG00000022564 AKR1C4
13 gene 43636224 43637708 + ENSBTAG00000054144 
13 gene 43643187 43665142 + ENSBTAG00000039289 
13 gene 43687837 43711282 + ENSBTAG00000021368 
13 gene 43733438 43753829 - ENSBTAG00000022570 
13 gene 43770425 43784086 + ENSBTAG00000027419 
13 gene 43804270 43821591 + ENSBTAG00000037453 20ALPHA-HSD
13 gene 43870665 43881668 - ENSBTAG00000038260 AKR1E2
13 gene 44597240 44605699 + ENSBTAG00000015188 KLF6
13 gene 44820304 44821053 - ENSBTAG00000049772 
13 gene 45081151 45107887 + ENSBTAG00000002685 PITRM1
13 gene 45107041 45161102 - ENSBTAG00000002683 PFKP
13 gene 46039122 46276680 + ENSBTAG00000014194 ADARB2
13 gene 46282318 46282629 - ENSBTAG00000054346 
13 gene 46289405 46322491 - ENSBTAG00000000683 WDR37
13 gene 46325275 46328399 + ENSBTAG00000004075 IDI1
13 gene 46331627 46346321 - ENSBTAG00000014917 GTPBP4
13 gene 46389229 46478656 + ENSBTAG00000013899 LARP4B
13 gene 46454449 46454850 - ENSBTAG00000051962 
13 gene 46527612 46818194 + ENSBTAG00000006531 DIP2C
13 gene 46836953 46913156 - ENSBTAG00000002578 ZMYND11
13 gene 47039699 47058759 + ENSBTAG00000048903 PRNP
13 gene 47056079 47056465 - ENSBTAG00000050866 
13 gene 47086007 47091045 + ENSBTAG00000011010 PRND
13 gene 47134626 47157586 - ENSBTAG00000017346 RASSF2
13 gene 47209404 47348038 - ENSBTAG00000032366 SLC23A2
13 gene 47421389 47429786 - ENSBTAG00000006063 TMEM230
13 gene 47430406 47436478 - ENSBTAG00000006065 PCNA
13 gene 47441800 47498715 + ENSBTAG00000006066 CDS2
13 gene 47546444 47547502 - ENSBTAG00000020668 
13 gene 47550275 47558426 - ENSBTAG00000015872 PROKR2
13 gene 47720768 47778950 - ENSBTAG00000008293 GPCPD1
13 gene 47916971 48028742 + ENSBTAG00000014048 SHLD1
13 gene 48069187 48084157 + ENSBTAG00000011782 CHGB
13 gene 48110221 48120755 - ENSBTAG00000001314 TRMT6
13 gene 48123958 48166976 + ENSBTAG00000014623 MCM8
13 gene 48186875 48209791 + ENSBTAG00000000065 CRLS1
13 gene 48213047 48233309 - ENSBTAG00000000066 LRRN4
13 gene 48251375 48312017 - ENSBTAG00000020465 FERMT1
13 gene 49151441 49185579 + ENSBTAG00000005111 BMP2
13 gene 50547036 50548392 - ENSBTAG00000007199 
13 gene 50564351 50715147 - ENSBTAG00000019811 HAO1
13 gene 50910836 50932861 + ENSBTAG00000019504 ADRA1D
13 gene 50950179 50985484 - ENSBTAG00000001112 SMOX
13 gene 51228908 51267554 + ENSBTAG00000007922 RNF24
13 gene 51267058 51269279 + ENSBTAG00000050318 
13 gene 51276263 51306156 - ENSBTAG00000007920 PANK2
13 gene 51301837 51304939 - ENSBTAG00000053268 
13 gene 51338286 51351094 - ENSBTAG00000013545 MAVS
13 gene 51352365 51353906 - ENSBTAG00000054341 
13 gene 51378950 51383204 - ENSBTAG00000008439 AP5S1
13 gene 51395118 51404718 - ENSBTAG00000008436 CDC25B
13 gene 51417094 51419830 + ENSBTAG00000045784 CENPB
13 gene 51422410 51425980 + ENSBTAG00000006578 SPEF1
13 gene 51430650 51443752 + ENSBTAG00000018735 C13H20orf27
13 gene 51444141 51461167 - ENSBTAG00000018732 HSPA12B
13 gene 51472347 51472805 + ENSBTAG00000027412 
13 gene 51487257 51505680 + ENSBTAG00000013167 SIGLEC1
13 gene 51512829 51523330 + ENSBTAG00000013163 ADAM33
13 gene 51526771 51531465 + ENSBTAG00000013160 GFRA4
13 gene 51545361 51731772 - ENSBTAG00000003848 ATRN
13 gene 51791839 51961386 + ENSBTAG00000003494 C13H20orf194
13 gene 51975288 51986307 + ENSBTAG00000027409 SLC4A11
13 gene 51988372 52001677 - ENSBTAG00000013776 ITPA
13 gene 52004036 52014649 + ENSBTAG00000013753 DDRGK1
13 gene 52028270 52039191 + ENSBTAG00000020454 LZTS3
13 gene 52039801 52087687 + ENSBTAG00000015379 UBOX5
13 gene 52039857 52050006 + ENSBTAG00000051021 FASTKD5
13 gene 52102351 52104369 + ENSBTAG00000008027 AVP
13 gene 52113970 52114880 - ENSBTAG00000008026 OXT
13 gene 52129502 52131796 - ENSBTAG00000000825 MRPS26
13 gene 52132544 52133071 - ENSBTAG00000049511 
13 gene 52139610 52310545 - ENSBTAG00000011425 PTPRA
13 gene 52164355 52165256 - ENSBTAG00000048414 
13 gene 52319463 52347540 - ENSBTAG00000001320 VPS16
13 gene 52347705 52352814 + ENSBTAG00000003863 PCED1A
13 gene 52365287 52365742 - ENSBTAG00000021816 TMEM239
13 gene 52366497 52367078 - ENSBTAG00000021817 C13H20orf141
13 gene 52381587 52390072 + ENSBTAG00000011458 CPXM1
13 gene 52407159 52409863 - ENSBTAG00000050499 
13 gene 52422074 52479404 - ENSBTAG00000037757 EBF4
13 gene 52498831 52499253 - ENSBTAG00000052166 
13 gene 52514469 52519429 + ENSBTAG00000018813 IDH3B
13 gene 52519428 52524691 - ENSBTAG00000018812 NOP56
13 gene 52539174 52640959 - ENSBTAG00000018811 TMC2
13 gene 52666467 52675560 + ENSBTAG00000001038 SNRPB
13 gene 52698860 52728425 - ENSBTAG00000037464 TGM6
13 gene 52793538 52836265 - ENSBTAG00000001785 TGM3
13 gene 52981969 53025264 - ENSBTAG00000003561 STK35
13 gene 53134683 53148819 + ENSBTAG00000045520 PDYN
13 gene 53196957 53240508 - ENSBTAG00000007213 SIRPA
13 gene 53345822 53359460 + ENSBTAG00000048087 
13 gene 53374968 53410238 + ENSBTAG00000051981 
13 gene 53431673 53469664 + ENSBTAG00000039520 SIRPB1
13 gene 53505053 53517410 + ENSBTAG00000054594 
13 gene 53538138 53538619 + ENSBTAG00000011638 
13 gene 53548961 53553855 - ENSBTAG00000054447 
13 gene 53574804 53575268 + ENSBTAG00000027221 
13 gene 53589805 53606654 + ENSBTAG00000019984 GINS1
13 gene 53650816 53668895 - ENSBTAG00000031715 PCMTD2
13 gene 53682431 53743786 - ENSBTAG00000006352 MYT1
13 gene 53773881 53774891 + ENSBTAG00000047704 NPBWR2
13 gene 53778465 53793176 - ENSBTAG00000049473 OPRL1
13 gene 53789271 53794699 + ENSBTAG00000021423 LKAAEAR1
13 gene 53798671 53804656 + ENSBTAG00000021837 RGS19
13 gene 53804253 53812586 - ENSBTAG00000021836 TCEA2
13 gene 53823431 53825284 + ENSBTAG00000011662 SOX18
13 gene 53832190 53871572 - ENSBTAG00000011656 PRPF6
13 gene 53872334 53877893 + ENSBTAG00000011655 SAMD10
13 gene 53879286 53887495 + ENSBTAG00000011646 ZNF512B
13 gene 53890853 53902116 + ENSBTAG00000015798 UCKL1
13 gene 53907615 53936817 - ENSBTAG00000015796 DNAJC5
13 gene 53939530 53955455 - ENSBTAG00000021232 TPD52L2
13 gene 53957078 53958761 - ENSBTAG00000031906 ABHD16B
13 gene 53979453 54027412 + ENSBTAG00000016667 ZBTB46
13 gene 54030667 54033391 - ENSBTAG00000016664 SLC2A4RG
13 gene 54034397 54036045 - ENSBTAG00000007501 
13 gene 54034397 54047311 - ENSBTAG00000007498 ZGPAT
13 gene 54047439 54053613 + ENSBTAG00000007497 ARFRP1
13 gene 54054302 54055810 - ENSBTAG00000027407 TNFRSF6B
13 gene 54056133 54076535 - ENSBTAG00000021096 RTEL1
13 gene 54079478 54089223 + ENSBTAG00000038974 STMN3
13 gene 54101587 54112865 + ENSBTAG00000014769 GMEB2
13 gene 54115803 54119242 - ENSBTAG00000027405 FNDC11
13 gene 54119668 54125427 + ENSBTAG00000001985 SRMS
13 gene 54128175 54135496 + ENSBTAG00000044091 PTK6
13 gene 54136171 54137886 - ENSBTAG00000031800 PPDPF
13 gene 54151514 54159711 + ENSBTAG00000021685 EEF1A2
13 gene 54187005 54214516 + ENSBTAG00000003030 KCNQ2
13 gene 54235833 54238433 - ENSBTAG00000031764 
13 gene 54242438 54258140 + ENSBTAG00000017198 CHRNA4
13 gene 54262435 54283294 - ENSBTAG00000004582 COL20A1
13 gene 54287348 54297677 - ENSBTAG00000004916 ARFGAP1
13 gene 54307824 54308334 + ENSBTAG00000051598 
13 gene 54318945 54322245 - ENSBTAG00000004911 BIRC7
13 gene 54332554 54344491 + ENSBTAG00000010383 YTHDF1
13 gene 54422583 54423251 + ENSBTAG00000010873 BHLHE23
13 gene 54445511 54460268 - ENSBTAG00000001829 SLC17A9
13 gene 54464648 54470909 - ENSBTAG00000001827 GID8
13 gene 54471197 54521148 + ENSBTAG00000006002 DIDO1
13 gene 54528121 54545401 + ENSBTAG00000046520 TCFL5
13 gene 54546013 54550357 - ENSBTAG00000015581 COL9A3
13 gene 54566977 54575829 - ENSBTAG00000031718 OGFR
13 gene 54576866 54581460 - ENSBTAG00000031716 MRGBP
13 gene 54606948 54658859 - ENSBTAG00000021727 NTSR1
13 gene 54671725 54695783 - ENSBTAG00000016388 SLCO4A1
13 gene 54676984 54677307 + ENSBTAG00000051754 
13 gene 54799166 54809284 + ENSBTAG00000047944 GATA5
13 gene 54837647 54852333 + ENSBTAG00000003163 RBBP8NL
13 gene 54853814 54865432 + ENSBTAG00000020797 CABLES2
13 gene 54866473 54867802 - ENSBTAG00000020795 RPS21
13 gene 54887682 54938873 + ENSBTAG00000003061 LAMA5
13 gene 54939568 54945372 - ENSBTAG00000003058 ADRM1
13 gene 54954218 54970753 - ENSBTAG00000017402 OSBPL2
13 gene 55005743 55010024 + ENSBTAG00000031625 HRH3
13 gene 55018299 55025069 - ENSBTAG00000014442 MTG2
13 gene 55025849 55054212 - ENSBTAG00000014438 SS18L1
13 gene 55054323 55059934 + ENSBTAG00000005127 PSMA7
13 gene 55061637 55072470 - ENSBTAG00000021558 LSM14B
13 gene 55097812 55162325 + ENSBTAG00000047991 TAF4
13 gene 55175303 55306529 - ENSBTAG00000015058 CDH4
13 gene 56552858 56590691 - ENSBTAG00000020261 CDH26
13 gene 56602499 56608352 - ENSBTAG00000045509 FAM217B
13 gene 56608374 56609273 + ENSBTAG00000027397 PPP1R3D
13 gene 56624611 56685728 + ENSBTAG00000003608 SYCP2
13 gene 56695468 56901813 - ENSBTAG00000015080 PHACTR3
13 gene 57061094 57088977 - ENSBTAG00000012109 EDN3
13 gene 57147352 57251774 - ENSBTAG00000011940 ZNF831
13 gene 57347419 57356139 + ENSBTAG00000004402 PRELID3B
13 gene 57357647 57361337 + ENSBTAG00000039208 ATP5F1E
13 gene 57363948 57370548 - ENSBTAG00000018785 TUBB1
13 gene 57379569 57390707 + ENSBTAG00000018784 CTSZ
13 gene 57390695 57401557 - ENSBTAG00000018783 NELFCD
13 gene 57465320 57484014 - ENSBTAG00000052413 GNAS
13 gene 57465320 57532635 - ENSBTAG00000047223 GNAS
13 gene 57465706 57472529 + ENSBTAG00000017475 
13 gene 57665835 57682867 - ENSBTAG00000016724 NPEPL1
13 gene 57697575 57720075 - ENSBTAG00000003872 
13 gene 57899598 57910385 + ENSBTAG00000020397 APCDD1L
13 gene 57923612 57971092 - ENSBTAG00000017424 VAPB
13 gene 57991890 58045639 - ENSBTAG00000018053 RAB22A
13 gene 58156965 58160211 - ENSBTAG00000052305 
13 gene 58171229 58187773 - ENSBTAG00000016926 C13H20orf85
13 gene 58456060 58457612 - ENSBTAG00000054668 
13 gene 58486589 58542578 + ENSBTAG00000054628 PMEPA1
13 gene 58563618 58574289 + ENSBTAG00000012406 ZBP1
13 gene 58609003 58650153 - ENSBTAG00000001936 PCK1
13 gene 58657726 58682600 + ENSBTAG00000013079 CTCFL
13 gene 58757856 58773523 - ENSBTAG00000008105 RBM38
13 gene 58788120 58806295 - ENSBTAG00000010934 RAE1
13 gene 58813693 58828073 - ENSBTAG00000044210 SPO11
13 gene 58889622 58975046 + ENSBTAG00000015362 BMP7
13 gene 59366399 59375952 - ENSBTAG00000002065 TFAP2C
13 gene 59420772 59421350 + ENSBTAG00000024608 
13 gene 59442370 59443937 - ENSBTAG00000031462 FAM209A
13 gene 59446966 59490496 - ENSBTAG00000027390 RTF2
13 gene 59456875 59465525 + ENSBTAG00000006243 GCNT7
13 gene 59498598 59535140 - ENSBTAG00000014555 CASS4
13 gene 59540733 59555034 - ENSBTAG00000006639 CSTF1
13 gene 59555286 59570430 + ENSBTAG00000013009 AURKA
13 gene 59572279 59582949 - ENSBTAG00000013007 FAM210B
13 gene 59647340 59648311 - ENSBTAG00000004712 MC3R
13 gene 59671055 59681732 + ENSBTAG00000033397 SIRPD
13 gene 59688327 59695502 + ENSBTAG00000006539 SIRPB2
13 gene 59707107 59727653 + ENSBTAG00000006533 NSFL1C
13 gene 59737061 59766123 + ENSBTAG00000008303 FKBP1A
13 gene 59777122 59778519 + ENSBTAG00000052136 
13 gene 59804887 59814236 + ENSBTAG00000021321 SDCBP2
13 gene 59816076 59859854 - ENSBTAG00000048366 SNPH
13 gene 59870318 59906468 - ENSBTAG00000001376 RAD21L1
13 gene 59934485 59939133 - ENSBTAG00000050105 C20orf202
13 gene 59953800 59954501 + ENSBTAG00000018418 TMEM74B
13 gene 59967956 60007443 - ENSBTAG00000018417 PSMF1
13 gene 60118678 60153362 + ENSBTAG00000021885 RSPO4
13 gene 60191141 60234885 + ENSBTAG00000021811 ANGPT4
13 gene 60259697 60273426 - ENSBTAG00000008638 FAM110A
13 gene 60290408 60306877 + ENSBTAG00000003977 SLC52A3
13 gene 60378067 60390330 + ENSBTAG00000051653 SCRT2
13 gene 60402762 60408261 + ENSBTAG00000010913 SRXN1
13 gene 60450874 60457087 + ENSBTAG00000005750 TCF15
13 gene 60506986 60565498 + ENSBTAG00000012341 CSNK2A1
13 gene 60581480 60600669 + ENSBTAG00000013330 TBC1D20
13 gene 60605469 60622626 - ENSBTAG00000017002 RBCK1
13 gene 60634440 60645432 - ENSBTAG00000017007 TRIB3
13 gene 60670297 60676670 - ENSBTAG00000027387 NRSN2
13 gene 60693347 60694291 - ENSBTAG00000027386 SOX12
13 gene 60712826 60715529 - ENSBTAG00000002116 ZCCHC3
13 gene 60724269 60743835 + ENSBTAG00000002115 C13H20orf96
13 gene 60755630 60757340 - ENSBTAG00000049760 
13 gene 60772966 60775142 - ENSBTAG00000048288 DEFB129
13 gene 60785898 60787480 + ENSBTAG00000051173 
13 gene 60793877 60796412 - ENSBTAG00000054958 DEFB127
13 gene 60806515 60811042 - ENSBTAG00000051033 
13 gene 60824696 60832394 - ENSBTAG00000053093 
13 gene 60849068 60860265 + ENSBTAG00000049328 
13 gene 60873655 60876483 + ENSBTAG00000049491 
13 gene 60894019 60894243 - ENSBTAG00000050556 
13 gene 60920397 60925535 - ENSBTAG00000052478 DEFB116
13 gene 60956394 60959265 + ENSBTAG00000048009 
13 gene 60972925 61008413 + ENSBTAG00000052743 
13 gene 60979426 60990988 - ENSBTAG00000003364 DEFB119
13 gene 61007993 61009276 - ENSBTAG00000048949 DEFB121
13 gene 61019487 61023677 - ENSBTAG00000027384 DEFB122A
13 gene 61030366 61034955 - ENSBTAG00000027383 DEFB122
13 gene 61041375 61051806 + ENSBTAG00000020555 DEFB123
13 gene 61067234 61069998 - ENSBTAG00000031254 DEFB124
13 gene 61074110 61083228 + ENSBTAG00000014176 REM1
13 gene 61107684 61147486 + ENSBTAG00000008840 HM13
13 gene 61179938 61182003 + ENSBTAG00000016169 ID1
13 gene 61199609 61205430 + ENSBTAG00000016171 COX4I2
13 gene 61220111 61271367 - ENSBTAG00000006526 BCL2L1
13 gene 61285805 61340092 + ENSBTAG00000018775 TPX2
13 gene 61355025 61369702 + ENSBTAG00000014930 MYLK2
13 gene 61378626 61379933 - ENSBTAG00000009206 FOXS1
13 gene 61382771 61393302 - ENSBTAG00000031214 
13 gene 61394794 61399897 - ENSBTAG00000054678 
13 gene 61413129 61463663 + ENSBTAG00000005937 TTLL9
13 gene 61464644 61471874 - ENSBTAG00000009743 PDRG1
13 gene 61487256 61512327 + ENSBTAG00000016348 XKR7
13 gene 61525479 61545528 + ENSBTAG00000031453 CCM2L
13 gene 61563070 61608503 + ENSBTAG00000007932 HCK
13 gene 61622078 61675062 + ENSBTAG00000001015 TM9SF4
13 gene 61683029 61694301 - ENSBTAG00000018334 PLAGL2
13 gene 61694343 61745905 + ENSBTAG00000016231 POFUT1
13 gene 61747316 61787770 + ENSBTAG00000003215 KIF3B
13 gene 61807148 61871197 + ENSBTAG00000031402 ASXL1
13 gene 61874277 61955381 - ENSBTAG00000008348 NOL4L
13 gene 62073115 62076834 + ENSBTAG00000052747 
13 gene 62102412 62131186 - ENSBTAG00000016427 COMMD7
13 gene 62142537 62176363 + ENSBTAG00000003901 DNMT3B
13 gene 62182219 62210102 + ENSBTAG00000003908 MAPRE1
13 gene 62220966 62268229 + ENSBTAG00000051503 EFCAB8
13 gene 62276784 62297291 - ENSBTAG00000013056 SUN5
13 gene 62304795 62323150 + ENSBTAG00000019200 BPIFB2
13 gene 62331559 62347090 + ENSBTAG00000010112 BPIFB6
13 gene 62356043 62372303 + ENSBTAG00000038687 BPIFB3
13 gene 62381695 62408299 + ENSBTAG00000038412 BPIFB4
13 gene 62503682 62514220 + ENSBTAG00000009144 BPIFA2A
13 gene 62536027 62544972 + ENSBTAG00000031375 
13 gene 62565844 62575200 + ENSBTAG00000031376 BPIFA2C
13 gene 62630366 62630795 + ENSBTAG00000011704 
13 gene 62645078 62655447 + ENSBTAG00000019752 BPIFA2B
13 gene 62676036 62685906 + ENSBTAG00000031373 
13 gene 62707631 62719178 + ENSBTAG00000006802 BPIFA3
13 gene 62727682 62734810 + ENSBTAG00000017098 BPIFA1
13 gene 62762330 62785964 + ENSBTAG00000015724 BPIFB1
13 gene 62791793 62810151 + ENSBTAG00000031361 BPIFB5
13 gene 62821113 62883927 - ENSBTAG00000018535 CDK5RAP1
13 gene 62824630 62843810 + ENSBTAG00000031354 
13 gene 62888941 62915182 - ENSBTAG00000000512 SNTA1
13 gene 62957651 63094973 + ENSBTAG00000010131 
13 gene 63098169 63100404 - ENSBTAG00000053051 
13 gene 63102489 63108291 + ENSBTAG00000053797 
13 gene 63108923 63127630 - ENSBTAG00000003946 NECAB3
13 gene 63115589 63117032 + ENSBTAG00000003962 C13H20orf144
13 gene 63129139 63138330 - ENSBTAG00000003971 E2F1
13 gene 63150881 63167809 - ENSBTAG00000038738 PXMP4
13 gene 63174373 63214476 + ENSBTAG00000039313 ZNF341
13 gene 63226304 63271073 + ENSBTAG00000013387 CHMP4B
13 gene 63374875 63464846 + ENSBTAG00000016524 RALY
13 gene 63461769 63490553 - ENSBTAG00000005969 EIF2S2
13 gene 63662796 63668123 + ENSBTAG00000034077 ASIP
13 gene 63686723 63702437 - ENSBTAG00000018101 AHCY
13 gene 63799750 63800272 - ENSBTAG00000046623 
13 gene 63816189 63881729 + ENSBTAG00000000308 ITCH
13 gene 63888186 63905671 + ENSBTAG00000006134 DYNLRB1
13 gene 63918996 63920656 + ENSBTAG00000006135 MAP1LC3A
13 gene 63920854 64011921 - ENSBTAG00000011620 PIGU
13 gene 64041297 64048878 + ENSBTAG00000005504 TP53INP2
13 gene 64051984 64148363 - ENSBTAG00000007930 NCOA6
13 gene 64158906 64183221 - ENSBTAG00000013301 GGT7
13 gene 64186743 64233568 + ENSBTAG00000013303 ACSS2
13 gene 64234188 64259465 - ENSBTAG00000003504 GSS
13 gene 64280737 64309631 + ENSBTAG00000003512 MYH7B
13 gene 64304949 64374165 - ENSBTAG00000002236 TRPC4AP
13 gene 64392791 64420836 - ENSBTAG00000003815 EDEM2
13 gene 64444427 64449124 + ENSBTAG00000008291 PROCR
13 gene 64512071 64543097 + ENSBTAG00000010024 MMP24
13 gene 64544773 64553147 - ENSBTAG00000011263 EIF6
13 gene 64554623 64561144 - ENSBTAG00000006278 FAM83C
13 gene 64573005 64669659 - ENSBTAG00000030990 UQCC1
13 gene 64681475 64685560 - ENSBTAG00000004429 GDF5
13 gene 64681635 64682588 + ENSBTAG00000052250 
13 gene 64699831 64746870 + ENSBTAG00000006021 CEP250
13 gene 64765618 64768195 - ENSBTAG00000030976 
13 gene 64776869 64791647 + ENSBTAG00000006670 ERGIC3
13 gene 64841049 64845754 + ENSBTAG00000006949 SPAG4
13 gene 64848971 64884882 - ENSBTAG00000006955 CPNE1
13 gene 64873751 64884908 - ENSBTAG00000044015 RBM12
13 gene 64887674 64904921 - ENSBTAG00000006962 NFS1
13 gene 64904969 64906500 + ENSBTAG00000027361 ROMO1
13 gene 64908243 64934850 - ENSBTAG00000003949 RBM39
13 gene 64908286 64908468 + ENSBTAG00000053775 
13 gene 64976219 65081867 + ENSBTAG00000005571 PHF20
13 gene 65085556 65086387 - ENSBTAG00000005573 SCAND1
13 gene 65100388 65148653 + ENSBTAG00000002822 CNBD2
13 gene 65184672 65185937 - ENSBTAG00000052997 
13 gene 65221138 65353703 + ENSBTAG00000001640 EPB41L1
13 gene 65356484 65356774 + ENSBTAG00000050801 
13 gene 65359888 65380072 + ENSBTAG00000001645 AAR2
13 gene 65492788 65636252 + ENSBTAG00000001741 DLGAP4
13 gene 65646954 65655870 + ENSBTAG00000011473 MYL9
13 gene 65676276 65695042 + ENSBTAG00000052632 TGIF2
13 gene 65704810 65712335 + ENSBTAG00000021805 RAB5IF
13 gene 65711052 65737754 - ENSBTAG00000040607 SLA2
13 gene 65740347 65803468 - ENSBTAG00000019621 NDRG3
13 gene 65811649 65827589 - ENSBTAG00000013915 DSN1
13 gene 65838227 65883437 - ENSBTAG00000021669 SOGA1
13 gene 65914512 65925739 + ENSBTAG00000022005 TLDC2
13 gene 65915452 65982693 - ENSBTAG00000022007 SAMHD1
13 gene 65975225 65976493 + ENSBTAG00000054710 
13 gene 66015527 66074535 - ENSBTAG00000011541 RBL1
13 gene 66086809 66143601 - ENSBTAG00000013737 MROH8
13 gene 66126440 66197742 + ENSBTAG00000014648 RPN2
13 gene 66207181 66216486 - ENSBTAG00000012710 GHRH
13 gene 66243119 66271549 + ENSBTAG00000000528 MANBAL
13 gene 66295099 66349583 + ENSBTAG00000008938 SRC
13 gene 66449873 66482500 + ENSBTAG00000052053 
13 gene 66461377 66471861 - ENSBTAG00000003209 BLCAP
13 gene 66465154 66467543 + ENSBTAG00000003212 NNAT
13 gene 66604147 66771100 + ENSBTAG00000007658 CTNNBL1
13 gene 66799390 66838313 + ENSBTAG00000004750 VSTM2L
13 gene 66868177 66910251 - ENSBTAG00000004100 TTI1
13 gene 66909212 66967486 + ENSBTAG00000005086 RPRD1B
13 gene 67002552 67037111 - ENSBTAG00000016208 TGM2
13 gene 67088081 67126785 - ENSBTAG00000019378 KIAA1755
13 gene 67172370 67201998 + ENSBTAG00000014046 BPI
13 gene 67214873 67247273 + ENSBTAG00000016864 LBP
13 gene 67292055 67307842 + ENSBTAG00000047302 
13 gene 67377908 67449822 + ENSBTAG00000003040 RALGAPB
13 gene 67456808 67467119 + ENSBTAG00000031188 ADIG
13 gene 67535037 67539706 + ENSBTAG00000047894 SLC32A1
13 gene 67544671 67564997 + ENSBTAG00000048262 ACTR5
13 gene 67598734 67706157 + ENSBTAG00000000653 PPP1R16B
13 gene 67709013 67732524 + ENSBTAG00000000660 FAM83D
13 gene 67738519 67807849 + ENSBTAG00000004039 DHX35
13 gene 69378600 69379571 - ENSBTAG00000003396 MAFB
13 gene 69721975 69779394 + ENSBTAG00000007960 TOP1
13 gene 69791010 69824050 + ENSBTAG00000017584 PLCG1
13 gene 69832957 69940039 - ENSBTAG00000017594 ZHX3
13 gene 69973201 69990650 + ENSBTAG00000009165 LPIN3
13 gene 69992148 69997169 - ENSBTAG00000016279 EMILIN3
13 gene 70030863 70232300 - ENSBTAG00000005733 CHD6
13 gene 70704649 71533711 - ENSBTAG00000000309 PTPRT
13 gene 72096560 72102389 + ENSBTAG00000008527 SRSF6
13 gene 72116681 72139578 + ENSBTAG00000048526 
13 gene 72150159 72175597 + ENSBTAG00000021033 SGK2
13 gene 72178837 72216905 + ENSBTAG00000019606 IFT52
13 gene 72231694 72258247 + ENSBTAG00000007783 MYBL2
13 gene 72276287 72277184 - ENSBTAG00000011233 GTSF1L
13 gene 72393082 72393423 - ENSBTAG00000050564 
13 gene 72414396 72567739 + ENSBTAG00000016741 TOX2
13 gene 72628764 72633619 - ENSBTAG00000052404 
13 gene 72653837 72658734 - ENSBTAG00000052443 
13 gene 72669119 72679177 - ENSBTAG00000016873 OSER1
13 gene 72682894 72685008 - ENSBTAG00000053638 
13 gene 72715528 72740133 + ENSBTAG00000002593 GDAP1L1
13 gene 72746423 72752451 - ENSBTAG00000020030 FITM2
13 gene 72771226 72780372 + ENSBTAG00000013220 R3HDML
13 gene 72825552 72853312 + ENSBTAG00000012116 HNF4A
13 gene 72891431 72905729 + ENSBTAG00000018873 TTPAL
13 gene 72915534 72932004 - ENSBTAG00000002187 SERINC3
13 gene 72948009 73028130 + ENSBTAG00000005275 PKIG
13 gene 73028616 73052210 - ENSBTAG00000005280 ADA
13 gene 73111319 73125821 + ENSBTAG00000006037 CCN5
13 gene 73145045 73150464 + ENSBTAG00000003380 KCNK15
13 gene 73154937 73223830 - ENSBTAG00000003382 RIMS4
13 gene 73297664 73319931 + ENSBTAG00000016846 YWHAB
13 gene 73322026 73331183 + ENSBTAG00000055300 
13 gene 73331681 73344136 + ENSBTAG00000016849 PABPC1L
13 gene 73340564 73345792 + ENSBTAG00000050862 
13 gene 73347049 73367104 - ENSBTAG00000003256 TOMM34
13 gene 73371418 73458717 + ENSBTAG00000003257 STK4
13 gene 73470239 73476819 - ENSBTAG00000008870 KCNS1
13 gene 73482621 73485588 - ENSBTAG00000030624 WFDC5
13 gene 73496855 73499231 + ENSBTAG00000020813 
13 gene 73497774 73555155 + ENSBTAG00000039446 
13 gene 73514033 73520005 - ENSBTAG00000051099 
13 gene 73538136 73539889 + ENSBTAG00000046375 
13 gene 73547863 73555170 + ENSBTAG00000039028 PI3
13 gene 73573014 73575723 + ENSBTAG00000051666 WFDC15B
13 gene 73593275 73596222 + ENSBTAG00000014329 
13 gene 73616060 73618353 - ENSBTAG00000004148 SLPI
13 gene 73624369 73626520 + ENSBTAG00000037925 
13 gene 73636222 73651078 - ENSBTAG00000011279 MATN4
13 gene 73649289 73659384 + ENSBTAG00000011283 RBPJL
13 gene 73670727 73691288 - ENSBTAG00000015127 SDC4
13 gene 73707706 73711211 + ENSBTAG00000005181 SYS1
13 gene 73717980 73720596 - ENSBTAG00000005184 TP53TG5
13 gene 73736862 73741808 + ENSBTAG00000005186 DBNDD2
13 gene 73747849 73759591 + ENSBTAG00000016122 PIGT
13 gene 73763287 73766219 - ENSBTAG00000016127 SPINT3
13 gene 73786382 73797126 + ENSBTAG00000046614 
13 gene 73850026 73876910 + ENSBTAG00000054274 
13 gene 74004343 74092083 + ENSBTAG00000018122 TKDP1
13 gene 74018502 74019935 - ENSBTAG00000049036 
13 gene 74033030 74034898 + ENSBTAG00000046704 
13 gene 74106673 74114980 + ENSBTAG00000013950 TKDP4
13 gene 74145319 74155090 - ENSBTAG00000006096 TKDP2
13 gene 74209350 74209544 - ENSBTAG00000045630 
13 gene 74222899 74227610 - ENSBTAG00000053661 
13 gene 74243020 74247603 - ENSBTAG00000049782 
13 gene 74282623 74301585 - ENSBTAG00000053439 
13 gene 74295476 74300845 + ENSBTAG00000017328 PTI
13 gene 74331314 74343568 + ENSBTAG00000026119 
13 gene 74360635 74367977 + ENSBTAG00000013928 WFDC2
13 gene 74378712 74400024 - ENSBTAG00000051997 
13 gene 74405924 74413345 - ENSBTAG00000001495 SPINLW1
13 gene 74420722 74429097 - ENSBTAG00000039490 WFDC8
13 gene 74448288 74450485 - ENSBTAG00000030802 
13 gene 74452456 74491900 - ENSBTAG00000017587 
13 gene 74460038 74461201 + ENSBTAG00000030796 WFDC10A
13 gene 74462999 74473574 + ENSBTAG00000030798 WFDC11
13 gene 74476374 74477539 - ENSBTAG00000030800 
13 gene 74551350 74564779 - ENSBTAG00000016742 WFDC3
13 gene 74564888 74587020 + ENSBTAG00000016743 DNTTIP1
13 gene 74586517 74593327 + ENSBTAG00000016746 UBE2C
13 gene 74596935 74599856 - ENSBTAG00000046725 TNNC2
13 gene 74603457 74608558 + ENSBTAG00000051238 SNX21
13 gene 74608944 74621591 - ENSBTAG00000020371 ACOT8
13 gene 74621353 74639617 + ENSBTAG00000000958 ZSWIM3
13 gene 74640691 74643705 + ENSBTAG00000000959 ZSWIM1
13 gene 74644447 74645479 - ENSBTAG00000000960 SPATA25
13 gene 74646008 74648793 - ENSBTAG00000000961 NEURL2
13 gene 74649200 74655766 + ENSBTAG00000027337 CTSA
13 gene 74654889 74665860 - ENSBTAG00000000559 PLTP
13 gene 74686117 74698084 + ENSBTAG00000010126 PCIF1
13 gene 74698317 74716421 - ENSBTAG00000010130 ZNF335
13 gene 74746976 74754303 + ENSBTAG00000020676 MMP9
13 gene 74766798 74795844 + ENSBTAG00000014179 SLC12A5
13 gene 74797673 74824936 - ENSBTAG00000014186 NCOA5
13 gene 74842191 74853116 + ENSBTAG00000020736 CD40
13 gene 74896588 74980777 - ENSBTAG00000005672 CDH22
13 gene 75079067 75089137 - ENSBTAG00000003635 SLC35C2
13 gene 75092070 75130281 - ENSBTAG00000003639 ELMO2
13 gene 75227064 75231292 - ENSBTAG00000047336 
13 gene 75242561 75249138 - ENSBTAG00000027327 OCSTAMP
13 gene 75255202 75339020 - ENSBTAG00000000873 SLC13A3
13 gene 75358504 75363411 - ENSBTAG00000027326 TP53RK
13 gene 75368025 75380832 + ENSBTAG00000002942 SLC2A10
13 gene 75584898 75761781 + ENSBTAG00000013336 EYA2
13 gene 75774888 75899044 - ENSBTAG00000013114 ZMYND8
13 gene 76036719 76152407 + ENSBTAG00000007489 NCOA3
13 gene 76156611 76282301 - ENSBTAG00000007490 SULF2
13 gene 76841312 77021815 - ENSBTAG00000015609 PREX1
13 gene 77097708 77181348 + ENSBTAG00000007120 ARFGEF2
13 gene 77193956 77229841 + ENSBTAG00000005957 CSE1L
13 gene 77236072 77278921 - ENSBTAG00000000241 STAU1
13 gene 77248232 77249575 + ENSBTAG00000051252 
13 gene 77328694 77345950 + ENSBTAG00000006671 DDX27
13 gene 77348734 77374973 - ENSBTAG00000020166 ZNFX1
13 gene 77465721 77576217 - ENSBTAG00000027320 KCNB1
13 gene 77588007 77640794 - ENSBTAG00000017537 PTGIS
13 gene 77678234 77680698 - ENSBTAG00000053443 RUM1
13 gene 77734050 77810241 - ENSBTAG00000012626 B4GALT5
13 gene 77899042 77969755 + ENSBTAG00000008969 SLC9A8
13 gene 77982558 77993066 - ENSBTAG00000018063 SPATA2
13 gene 78003747 78017910 + ENSBTAG00000027317 RNF114
13 gene 78036327 78042585 + ENSBTAG00000014554 SNAI1
13 gene 78115178 78143441 - ENSBTAG00000027316 UBE2V1
13 gene 78152923 78178452 - ENSBTAG00000010135 TMEM189
13 gene 78188851 78191024 - ENSBTAG00000049867 
13 gene 78205757 78206803 + ENSBTAG00000051972 CEBPB
13 gene 78534152 78594854 + ENSBTAG00000006616 PTPN1
13 gene 78599932 78674899 - ENSBTAG00000012297 RIPOR3
13 gene 78706958 78721688 + ENSBTAG00000021601 PARD6B
13 gene 78751887 78808970 + ENSBTAG00000038929 BCAS4
13 gene 78817785 78845570 - ENSBTAG00000000340 ADNP
13 gene 78852506 78869898 - ENSBTAG00000007721 DPM1
13 gene 78870212 78871579 + ENSBTAG00000049509 MOCS3
13 gene 78918165 78934954 - ENSBTAG00000003398 KCNG1
13 gene 79245983 79384839 - ENSBTAG00000018270 NFATC2
13 gene 79436295 79557537 - ENSBTAG00000007962 ATP9A
13 gene 79567590 79583485 - ENSBTAG00000003101 SALL4
13 gene 79807410 79820699 - ENSBTAG00000053699 
13 gene 79847778 79882148 - ENSBTAG00000001512 ZFP64
13 gene 80866302 81066805 + ENSBTAG00000007917 TSHZ2
13 gene 81116533 81153629 - ENSBTAG00000030556 ZNF217
13 gene 81424938 81524746 - ENSBTAG00000000835 BCAS1
13 gene 81592182 81610449 - ENSBTAG00000002765 CYP24A1
13 gene 81632576 81644895 + ENSBTAG00000008812 PFDN4
13 gene 81893784 82044527 + ENSBTAG00000047975 DOK5
13 gene 83249954 83257947 - ENSBTAG00000017524 CBLN4
14 gene 52059 54730 - ENSBTAG00000037684 
14 gene 159674 160615 - ENSBTAG00000046435 
14 gene 239034 247917 - ENSBTAG00000054022 ZNF250
14 gene 261621 275771 - ENSBTAG00000016203 ZNF16
14 gene 303633 305704 + ENSBTAG00000000879 C14H8orf33
14 gene 309282 313478 - ENSBTAG00000012353 ZNF34
14 gene 321231 324177 - ENSBTAG00000026327 RPL8
14 gene 332701 339111 + ENSBTAG00000018456 ZNF7
14 gene 347689 349724 - ENSBTAG00000018455 COMMD5
14 gene 359395 414811 + ENSBTAG00000007186 ARHGAP39
14 gene 416888 419537 + ENSBTAG00000046031 C14H8orf82
14 gene 417616 424777 + ENSBTAG00000004970 LRRC24
14 gene 424798 428272 - ENSBTAG00000004969 LRRC14
14 gene 435003 437076 - ENSBTAG00000007838 MFSD3
14 gene 438530 442163 - ENSBTAG00000007835 GPT
14 gene 443246 448420 - ENSBTAG00000007834 PPP1R16A
14 gene 469132 470687 + ENSBTAG00000004761 FOXH1
14 gene 470777 478486 - ENSBTAG00000007753 KIFC2
14 gene 478582 492655 + ENSBTAG00000035254 CYHR1
14 gene 496271 507275 + ENSBTAG00000007749 TONSL
14 gene 508418 512819 + ENSBTAG00000026320 VPS28
14 gene 523820 525625 + ENSBTAG00000053637 
14 gene 533918 538406 + ENSBTAG00000046026 SLC39A4
14 gene 542386 556837 + ENSBTAG00000008355 CPSF1
14 gene 556020 570498 - ENSBTAG00000011064 ADCK5
14 gene 578057 580805 - ENSBTAG00000000857 SLC52A2
14 gene 580951 583957 + ENSBTAG00000000856 FBXL6
14 gene 584956 586597 + ENSBTAG00000035158 TMEM249
14 gene 594540 600190 + ENSBTAG00000050112 SCRT1
14 gene 603813 612791 + ENSBTAG00000026356 DGAT1
14 gene 613328 634349 - ENSBTAG00000020751 HSF1
14 gene 634453 652447 + ENSBTAG00000009811 BOP1
14 gene 646600 648020 - ENSBTAG00000009816 SCX
14 gene 652785 702430 - ENSBTAG00000014458 MROH1
14 gene 709459 712018 + ENSBTAG00000039978 
14 gene 712202 715270 - ENSBTAG00000039705 HGH1
14 gene 720987 723829 - ENSBTAG00000000658 WDR97
14 gene 728324 732756 - ENSBTAG00000012242 MAF1
14 gene 728512 729027 + ENSBTAG00000051469 
14 gene 732964 737292 + ENSBTAG00000012235 SHARPIN
14 gene 738124 740518 - ENSBTAG00000012232 CYC1
14 gene 750608 753850 - ENSBTAG00000014610 GPAA1
14 gene 755134 757010 - ENSBTAG00000014607 EXOSC4
14 gene 765421 774581 + ENSBTAG00000017281 OPLAH
14 gene 774643 776724 - ENSBTAG00000015040 
14 gene 778853 806391 - ENSBTAG00000026350 SPATC1
14 gene 826740 830066 - ENSBTAG00000000312 GRINA
14 gene 832766 839743 + ENSBTAG00000009677 PARP10
14 gene 839972 896647 + ENSBTAG00000011922 PLEC
14 gene 940689 955681 + ENSBTAG00000045727 EPPK1
14 gene 961099 968482 + ENSBTAG00000008079 NRBP2
14 gene 972914 986379 + ENSBTAG00000037493 PUF60
14 gene 987039 1006477 + ENSBTAG00000008421 SCRIB
14 gene 1006976 1027840 - ENSBTAG00000048486 IQANK1
14 gene 1025239 1039266 + ENSBTAG00000038682 FAM83H
14 gene 1040716 1066536 - ENSBTAG00000019864 MAPK15
14 gene 1058869 1060642 + ENSBTAG00000040360 CCDC166
14 gene 1071877 1073361 - ENSBTAG00000045791 ZNF623
14 gene 1088055 1091399 + ENSBTAG00000052472 
14 gene 1094043 1099107 + ENSBTAG00000034691 GFUS
14 gene 1101602 1108734 + ENSBTAG00000016810 PYCR3
14 gene 1111425 1113356 - ENSBTAG00000048160 TIGD5
14 gene 1113551 1126356 + ENSBTAG00000014643 EEF1D
14 gene 1127518 1131606 + ENSBTAG00000014642 NAPRT
14 gene 1132386 1136717 + ENSBTAG00000034613 MROH6
14 gene 1139890 1146602 - ENSBTAG00000021474 GSDMD
14 gene 1153788 1215120 + ENSBTAG00000021472 ZC3H3
14 gene 1225047 1226102 + ENSBTAG00000026344 MAFA
14 gene 1262194 1269340 - ENSBTAG00000002104 RHPN1
14 gene 1288010 1303745 + ENSBTAG00000053896 TOP1MT
14 gene 1306431 1314744 - ENSBTAG00000049014 
14 gene 1323954 1335463 - ENSBTAG00000003606 GLI4
14 gene 1348153 1350911 - ENSBTAG00000049125 
14 gene 1359669 1363525 + ENSBTAG00000011939 LY6H
14 gene 1422652 1426356 - ENSBTAG00000017040 LY6E
14 gene 1503538 1508569 + ENSBTAG00000004596 
14 gene 1513837 1542041 - ENSBTAG00000004595 GML
14 gene 1550747 1558425 - ENSBTAG00000054126 CYP11B1
14 gene 1566634 1595335 + ENSBTAG00000054483 
14 gene 1600604 1604607 - ENSBTAG00000037824 
14 gene 1605169 1620670 + ENSBTAG00000050161 
14 gene 1655470 1658189 + ENSBTAG00000034498 LY6D
14 gene 1669738 1672645 + ENSBTAG00000005762 LYNX1
14 gene 1683800 1686606 + ENSBTAG00000016210 LYPD2
14 gene 1689941 1691031 + ENSBTAG00000016209 SLURP1
14 gene 1694331 1697806 - ENSBTAG00000005063 THEM6
14 gene 1703032 1704595 - ENSBTAG00000047022 PSCA
14 gene 1722022 1723608 + ENSBTAG00000055204 JRK
14 gene 1741249 1743574 + ENSBTAG00000021639 ARC
14 gene 1763961 1785316 + ENSBTAG00000026340 
14 gene 1797368 1862330 - ENSBTAG00000006385 ADGRB1
14 gene 1902552 2019963 + ENSBTAG00000009974 TSNARE1
14 gene 2499408 2515881 + ENSBTAG00000046739 
14 gene 2553480 2585780 - ENSBTAG00000046467 PTP4A3
14 gene 2558511 2564019 - ENSBTAG00000050186 
14 gene 2615166 2616251 + ENSBTAG00000015985 GPR20
14 gene 2652445 2715564 + ENSBTAG00000008597 SLC45A4
14 gene 2711735 2775154 - ENSBTAG00000006132 DENND3
14 gene 2844134 3037063 + ENSBTAG00000009578 PTK2
14 gene 3055942 3138226 + ENSBTAG00000001579 AGO2
14 gene 3153138 3156593 - ENSBTAG00000020226 CHRAC1
14 gene 3200372 3587738 + ENSBTAG00000013955 TRAPPC9
14 gene 3615121 3712832 + ENSBTAG00000047488 KCNK9
14 gene 4388017 4643810 + ENSBTAG00000018218 FAM135B
14 gene 6400724 6544685 - ENSBTAG00000002181 KHDRBS3
14 gene 7126583 7265632 + ENSBTAG00000017731 ZFAT
14 gene 7865552 7951420 + ENSBTAG00000001156 ST3GAL1
14 gene 8073208 8129604 + ENSBTAG00000000711 NDRG1
14 gene 8137189 8169248 - ENSBTAG00000000707 CCN4
14 gene 8217490 8453614 - ENSBTAG00000007823 TG
14 gene 8250306 8315788 + ENSBTAG00000007828 SLA
14 gene 8470928 8543137 - ENSBTAG00000006869 PHF20L1
14 gene 8558256 8587613 + ENSBTAG00000017138 TMEM71
14 gene 8601623 8672683 + ENSBTAG00000010548 LRRC6
14 gene 8738181 9029965 + ENSBTAG00000020667 KCNQ3
14 gene 9051285 9075583 + ENSBTAG00000034196 HHLA1
14 gene 9074043 9111806 + ENSBTAG00000007736 
14 gene 9114129 9202434 - ENSBTAG00000047834 EFR3A
14 gene 9720375 9721103 + ENSBTAG00000003838 
14 gene 9754216 9979380 + ENSBTAG00000014600 ADCY8
14 gene 10295954 10604312 + ENSBTAG00000003185 ASAP1
14 gene 10694730 10778921 + ENSBTAG00000020801 CYRIB
14 gene 10774197 10775600 - ENSBTAG00000052291 
14 gene 10798273 10815142 - ENSBTAG00000017478 GSDMC
14 gene 11212931 11217245 - ENSBTAG00000050216 
14 gene 12653173 12658366 - ENSBTAG00000008409 MYC
14 gene 13749726 13791785 - ENSBTAG00000052622 
14 gene 13752507 13755288 - ENSBTAG00000050469 
14 gene 13920655 13925713 + ENSBTAG00000026172 LRATD2
14 gene 14779050 14787206 - ENSBTAG00000023179 TRIB1
14 gene 14849669 15081008 - ENSBTAG00000009394 NSMCE2
14 gene 15092454 15141282 + ENSBTAG00000010275 WASHC5
14 gene 15144664 15167777 - ENSBTAG00000005498 SQLE
14 gene 15178243 15192599 - ENSBTAG00000009072 ZNF572
14 gene 15383762 15553664 + ENSBTAG00000020407 MTSS1
14 gene 15553533 15560939 - ENSBTAG00000020405 NDUFB9
14 gene 15560985 15592470 + ENSBTAG00000033446 TATDN1
14 gene 15593322 15607732 - ENSBTAG00000020399 RNF139
14 gene 15616492 15618384 - ENSBTAG00000020398 TRMT12
14 gene 15675525 15719449 + ENSBTAG00000022114 TMEM65
14 gene 15865228 15995482 - ENSBTAG00000013537 FER1L6
14 gene 15914441 15917042 + ENSBTAG00000048373 
14 gene 16074868 16112829 - ENSBTAG00000005025 FAM91A1
14 gene 16143324 16159205 + ENSBTAG00000048822 ANXA13
14 gene 16165840 16200097 + ENSBTAG00000005585 ANXA13
14 gene 16228870 16241271 + ENSBTAG00000016754 KLHL38
14 gene 16327058 16335278 - ENSBTAG00000049478 
14 gene 16328949 16361047 + ENSBTAG00000016194 FBXO32
14 gene 16424755 16442926 - ENSBTAG00000009916 NTAQ1
14 gene 16454611 16479839 + ENSBTAG00000051782 ATAD2
14 gene 16473279 16519326 + ENSBTAG00000002002 ATAD2
14 gene 16534435 16557231 + ENSBTAG00000015334 ZHX1
14 gene 16566090 16583706 + ENSBTAG00000015319 C14H8orf76
14 gene 16588055 16609466 - ENSBTAG00000005877 FAM83A
14 gene 16631171 16698112 - ENSBTAG00000021156 TBC1D31
14 gene 16714564 16738151 + ENSBTAG00000020693 DERL1
14 gene 16772152 16792577 - ENSBTAG00000026309 ZHX2
14 gene 18093101 18125211 + ENSBTAG00000019892 HAS2
14 gene 18983844 18996140 + ENSBTAG00000009474 
14 gene 19025959 19028261 - ENSBTAG00000054983 
14 gene 19106847 19109491 - ENSBTAG00000040351 
14 gene 19128179 19129773 + ENSBTAG00000046307 CEBPD
14 gene 19129765 19406228 - ENSBTAG00000044106 SPIDR
14 gene 19419742 19420794 - ENSBTAG00000017016 H3-5
14 gene 19424288 19551028 - ENSBTAG00000017019 PRKDC
14 gene 19551601 19563221 + ENSBTAG00000017021 MCM4
14 gene 19592402 19612714 + ENSBTAG00000023218 UBE2V2
14 gene 19817531 19828829 - ENSBTAG00000008693 EFCAB1
14 gene 19941415 19945016 - ENSBTAG00000013227 SNAI2
14 gene 19981881 19986371 + ENSBTAG00000038286 PPDPFL
14 gene 20253827 20255382 - ENSBTAG00000027760 
14 gene 20398321 20699673 + ENSBTAG00000002448 SNTG1
14 gene 21013842 21062048 - ENSBTAG00000017492 PCMTD1
14 gene 21160085 21250282 - ENSBTAG00000005560 ST18
14 gene 21311839 21313696 - ENSBTAG00000048814 
14 gene 21493003 21523152 - ENSBTAG00000000878 RB1CC1
14 gene 21608255 21609250 + ENSBTAG00000016159 NPBWR1
14 gene 21713331 21737924 - ENSBTAG00000000914 OPRK1
14 gene 21853750 21901839 - ENSBTAG00000003450 ATP6V1H
14 gene 21898905 21899208 + ENSBTAG00000054835 
14 gene 21903677 21955373 + ENSBTAG00000003454 RGS20
14 gene 21961033 21989950 - ENSBTAG00000003460 TCEA1
14 gene 21994932 22011297 - ENSBTAG00000004243 LYPLA1
14 gene 22017167 22023197 + ENSBTAG00000001174 MRPL15
14 gene 22093129 22095768 - ENSBTAG00000052277 
14 gene 22229596 22232109 + ENSBTAG00000005748 SOX17
14 gene 22335447 22344612 + ENSBTAG00000011203 RP1
14 gene 22640221 22953771 + ENSBTAG00000044050 XKR4
14 gene 23034280 23070124 - ENSBTAG00000005893 TMEM68
14 gene 23070145 23095949 + ENSBTAG00000005898 TGS1
14 gene 23134995 23244752 + ENSBTAG00000020034 LYN
14 gene 23278316 23279689 - ENSBTAG00000019147 RPS20
14 gene 23299177 23300199 - ENSBTAG00000019145 MOS
14 gene 23330541 23375751 - ENSBTAG00000004022 PLAG1
14 gene 23376061 23383133 + ENSBTAG00000049910 CHCHD7
14 gene 23395823 23397050 - ENSBTAG00000054153 
14 gene 23428404 23441042 - ENSBTAG00000018570 SDR16C5
14 gene 23475942 23502005 - ENSBTAG00000040321 SDR16C6
14 gene 23542370 23546868 - ENSBTAG00000004924 PENK
14 gene 23867153 23883121 - ENSBTAG00000015637 BPNT2
14 gene 24365744 24432635 + ENSBTAG00000050550 FAM110B
14 gene 24496775 24496930 + ENSBTAG00000047136 
14 gene 24587138 24624435 + ENSBTAG00000009138 UBXN2B
14 gene 24664833 24675169 - ENSBTAG00000005287 CYP7A1
14 gene 24728895 24763264 + ENSBTAG00000019910 SDCBP
14 gene 24765312 24830983 - ENSBTAG00000008958 NSMAF
14 gene 24946881 25258596 - ENSBTAG00000004954 TOX
14 gene 25804210 25805643 - ENSBTAG00000054521 
14 gene 25956319 26038333 - ENSBTAG00000017529 CA8
14 gene 26181071 26253265 + ENSBTAG00000000948 RAB2A
14 gene 26361178 26487977 + ENSBTAG00000021841 CHD7
14 gene 26854867 27012590 + ENSBTAG00000043978 CLVS1
14 gene 27016060 27203495 - ENSBTAG00000026283 ASPH
14 gene 27737786 27998050 + ENSBTAG00000054400 NKAIN3
14 gene 28047727 28070375 - ENSBTAG00000007534 GGH
14 gene 28074682 28104548 - ENSBTAG00000022471 TTPA
14 gene 28141155 28204989 + ENSBTAG00000018557 YTHDF3
14 gene 29113789 29116036 - ENSBTAG00000055090 
14 gene 29199622 29460150 - ENSBTAG00000001299 CYP7B1
14 gene 29274588 29275673 + ENSBTAG00000033173 BHLHE22
14 gene 30000050 30024834 - ENSBTAG00000015901 ARMC1
14 gene 30039506 30098890 + ENSBTAG00000008629 MTFR1
14 gene 30111614 30127822 - ENSBTAG00000011614 PDE7A
14 gene 30146796 30162307 - ENSBTAG00000055026 
14 gene 30355171 30448182 + ENSBTAG00000015229 DNAJC5B
14 gene 30469248 30495868 + ENSBTAG00000021009 TRIM55
14 gene 30517937 30519618 - ENSBTAG00000033128 CRH
14 gene 30687060 30688821 + ENSBTAG00000016716 RRS1
14 gene 30690619 30723593 + ENSBTAG00000004476 ADHFE1
14 gene 30748671 30774944 + ENSBTAG00000002192 VXN
14 gene 30827578 30862362 - ENSBTAG00000011981 MYBL1
14 gene 30874819 30899394 - ENSBTAG00000006695 VCPIP1
14 gene 30994346 31055075 + ENSBTAG00000013284 SGK3
14 gene 31063582 31102416 + ENSBTAG00000000620 MCMDC2
14 gene 31132755 31134217 - ENSBTAG00000050513 TCF24
14 gene 31135385 31180312 - ENSBTAG00000011205 PPP1R42
14 gene 31193319 31212995 - ENSBTAG00000002784 COPS5
14 gene 31215536 31326500 + ENSBTAG00000014689 CSPP1
14 gene 31303246 31456543 - ENSBTAG00000014691 ARFGEF1
14 gene 31534789 31829014 - ENSBTAG00000044080 CPA6
14 gene 31976746 32270936 + ENSBTAG00000022169 PREX2
14 gene 32378189 32741893 + ENSBTAG00000022588 C14H8orf34
14 gene 33382025 33475206 + ENSBTAG00000004720 SULF1
14 gene 33489213 33635085 - ENSBTAG00000032881 SLCO5A1
14 gene 33786654 33805075 - ENSBTAG00000000060 PRDM14
14 gene 33837784 34119578 - ENSBTAG00000020312 NCOA2
14 gene 33839792 33844810 + ENSBTAG00000050625 
14 gene 34273501 34307287 - ENSBTAG00000007562 TRAM1
14 gene 34328194 34360711 - ENSBTAG00000001808 LACTB2
14 gene 34364687 34390720 + ENSBTAG00000048138 XKR9
14 gene 34786252 35146514 - ENSBTAG00000011298 EYA1
14 gene 35439046 35441608 - ENSBTAG00000005404 MSC
14 gene 35573943 35575232 + ENSBTAG00000048963 
14 gene 35611321 35666918 - ENSBTAG00000002062 TRPA1
14 gene 35649399 35651936 + ENSBTAG00000053459 
14 gene 35905091 36335697 + ENSBTAG00000040496 KCNB2
14 gene 36382236 36425376 + ENSBTAG00000032982 TERF1
14 gene 36436043 36467110 - ENSBTAG00000017249 SBSPON
14 gene 36492041 36496813 + ENSBTAG00000048369 
14 gene 36588567 36605837 - ENSBTAG00000049035 C8orf89
14 gene 36623520 36627029 - ENSBTAG00000020139 RPL7
14 gene 36628450 36655314 + ENSBTAG00000020143 RDH10
14 gene 36760791 37064486 - ENSBTAG00000002076 STAU2
14 gene 37100594 37166729 - ENSBTAG00000048843 UBE2W
14 gene 37196547 37220632 - ENSBTAG00000050514 ELOC
14 gene 37225602 37233937 + ENSBTAG00000012920 TMEM70
14 gene 37240839 37273887 + ENSBTAG00000008864 LY96
14 gene 37324498 37325736 + ENSBTAG00000048533 
14 gene 37372318 37377423 + ENSBTAG00000032944 
14 gene 37502881 37595533 - ENSBTAG00000008842 JPH1
14 gene 37626644 37645604 + ENSBTAG00000012608 GDAP1
14 gene 38154415 38185904 + ENSBTAG00000019587 PI15
14 gene 38295064 38345541 + ENSBTAG00000004411 CRISPLD1
14 gene 38801752 38831315 + ENSBTAG00000008280 HNF4G
14 gene 39849340 40051390 + ENSBTAG00000033268 ZFHX4
14 gene 40176054 40191397 - ENSBTAG00000003885 PEX2
14 gene 40508675 40508872 - ENSBTAG00000032831 
14 gene 40845053 40845833 - ENSBTAG00000039499 
14 gene 41353649 41354092 + ENSBTAG00000050099 
14 gene 41618101 41623935 - ENSBTAG00000009539 
14 gene 41721020 41820938 + ENSBTAG00000008150 PKIA
14 gene 41869658 41935413 + ENSBTAG00000018902 ZC2HC1A
14 gene 41937221 41996546 - ENSBTAG00000016284 IL7
14 gene 42811857 42870107 + ENSBTAG00000020099 STMN2
14 gene 42882079 42882390 - ENSBTAG00000032812 
14 gene 42969172 42972066 - ENSBTAG00000015717 HEY1
14 gene 43120078 43222183 - ENSBTAG00000001302 MRPS28
14 gene 43230911 43359853 - ENSBTAG00000007335 TPD52
14 gene 43668517 43696284 + ENSBTAG00000003339 ZBTB10
14 gene 43783671 43787565 - ENSBTAG00000053020 
14 gene 43837811 44085912 - ENSBTAG00000021743 ZNF704
14 gene 44178038 44329953 - ENSBTAG00000014026 PAG1
14 gene 44488895 44494877 + ENSBTAG00000047330 FABP5
14 gene 44644660 44649977 - ENSBTAG00000000071 PMP2
14 gene 44660636 44664496 - ENSBTAG00000039718 FABP9
14 gene 44676542 44681059 - ENSBTAG00000037526 FABP4
14 gene 44726446 44734289 - ENSBTAG00000047661 FABP12
14 gene 44848527 44856903 - ENSBTAG00000002080 CCN3
14 gene 44987026 45020255 - ENSBTAG00000011779 MAL2
14 gene 45107921 45157923 - ENSBTAG00000054331 COLEC10
14 gene 45276997 45305176 + ENSBTAG00000007423 TNFRSF11B
14 gene 45624935 46065709 + ENSBTAG00000043996 SAMD12
14 gene 46164456 46477513 + ENSBTAG00000006209 EXT1
14 gene 46782509 46801623 - ENSBTAG00000026254 MED30
14 gene 47110107 47149980 - ENSBTAG00000052098 SLC30A8
14 gene 47339334 47344613 - ENSBTAG00000032738 AARD
14 gene 47398425 47427803 + ENSBTAG00000007303 RAD21
14 gene 47545755 47552999 - ENSBTAG00000040422 UTP23
14 gene 47572111 47669435 + ENSBTAG00000014032 EIF3H
14 gene 48629593 48904459 + ENSBTAG00000017694 TRPS1
14 gene 48659182 48660230 - ENSBTAG00000055102 
14 gene 50805781 50806991 + ENSBTAG00000039068 CSMD3
14 gene 50969629 52273953 + ENSBTAG00000038281 CSMD3
14 gene 54487445 54495242 + ENSBTAG00000008512 KCNV1
14 gene 54622915 54628946 - ENSBTAG00000021747 
14 gene 54705056 54833681 + ENSBTAG00000032548 SYBU
14 gene 54843587 54861866 - ENSBTAG00000037571 EBAG9
14 gene 54884631 55054360 - ENSBTAG00000026247 PKHD1L1
14 gene 55078156 55087610 - ENSBTAG00000007387 ENY2
14 gene 55087717 55181181 + ENSBTAG00000007386 NUDCD1
14 gene 55317459 55362360 - ENSBTAG00000019997 TRHR
14 gene 55633618 55635565 + ENSBTAG00000039141 TMEM74
14 gene 55973618 56023743 - ENSBTAG00000010006 EMC2
14 gene 56245887 56293897 + ENSBTAG00000006702 EIF3E
14 gene 56385156 56556667 + ENSBTAG00000013598 RSPO2
14 gene 56697846 56698406 + ENSBTAG00000006213 
14 gene 56948115 56949709 + ENSBTAG00000008257 
14 gene 56984054 57285247 + ENSBTAG00000014051 ANGPT1
14 gene 57818275 57829120 + ENSBTAG00000018352 ABRA
14 gene 57844325 58141613 - ENSBTAG00000008285 OXR1
14 gene 58819937 59239114 - ENSBTAG00000001649 ZFPM2
14 gene 60035526 60126246 + ENSBTAG00000011516 LRP12
14 gene 60146577 60147779 + ENSBTAG00000051568 
14 gene 60148619 60239255 + ENSBTAG00000021887 DPYS
14 gene 60265369 60283636 - ENSBTAG00000021240 DCSTAMP
14 gene 60359146 60390081 - ENSBTAG00000003827 RIMS2
14 gene 60561410 60967763 - ENSBTAG00000054448 RIMS2
14 gene 61045415 61074814 - ENSBTAG00000021449 DCAF13
14 gene 61074661 61108240 + ENSBTAG00000033902 SLC25A32
14 gene 61130677 61147034 - ENSBTAG00000032591 CTHRC1
14 gene 61176627 61212948 - ENSBTAG00000010529 FZD6
14 gene 61264782 61351893 - ENSBTAG00000026242 BAALC
14 gene 61410572 61450792 - ENSBTAG00000013513 ATP6V1C1
14 gene 61585944 61617025 + ENSBTAG00000007943 AZIN1
14 gene 61770129 61776507 + ENSBTAG00000014396 KLF10
14 gene 61844561 61854021 - ENSBTAG00000003445 ODF1
14 gene 61987835 62126918 + ENSBTAG00000021209 UBR5
14 gene 62133632 62171095 + ENSBTAG00000021208 RRM2B
14 gene 62384855 62715290 + ENSBTAG00000026963 NCALD
14 gene 62721044 62888891 - ENSBTAG00000004518 GRHL2
14 gene 63150498 63158673 + ENSBTAG00000008054 ZNF706
14 gene 63393855 63427371 + ENSBTAG00000000236 YWHAZ
14 gene 63625556 63643551 + ENSBTAG00000046358 PABPC1
14 gene 63707070 63789288 + ENSBTAG00000011271 SNX31
14 gene 63800447 63868200 + ENSBTAG00000001254 ANKRD46
14 gene 63823596 63824684 - ENSBTAG00000054554 
14 gene 64047857 64103385 + ENSBTAG00000017833 RNF19A
14 gene 64130238 64151393 - ENSBTAG00000050156 
14 gene 64174147 64208187 - ENSBTAG00000032544 SPAG1
14 gene 64216926 64220642 - ENSBTAG00000022539 POLR2K
14 gene 64227507 64239663 + ENSBTAG00000019795 FBXO43
14 gene 64289853 64398324 + ENSBTAG00000019793 RGS22
14 gene 64442651 64452623 + ENSBTAG00000014130 MGC148714
14 gene 64454510 65258852 - ENSBTAG00000012357 VPS13B
14 gene 65332265 65339913 - ENSBTAG00000013213 OSR2
14 gene 65475373 65785445 + ENSBTAG00000026234 STK3
14 gene 65828236 65829669 - ENSBTAG00000007768 KCNS2
14 gene 65960510 66051049 + ENSBTAG00000018206 NIPAL2
14 gene 66086238 66115081 - ENSBTAG00000012596 POP1
14 gene 66121455 66129652 + ENSBTAG00000012595 RIDA
14 gene 66134855 66162958 - ENSBTAG00000018493 ERICH5
14 gene 66175850 66194695 + ENSBTAG00000016278 RPL30
14 gene 66186820 66359721 - ENSBTAG00000017165 MATN2
14 gene 66373395 66438425 - ENSBTAG00000016959 LAPTM4B
14 gene 66507284 66561450 - ENSBTAG00000003098 MTDH
14 gene 66645755 66646231 - ENSBTAG00000032432 
14 gene 66694629 66695102 + ENSBTAG00000011290 
14 gene 66852944 66854263 + ENSBTAG00000011572 TSPYL5
14 gene 66865293 66869643 + ENSBTAG00000046135 
14 gene 66989157 67551536 - ENSBTAG00000011908 CPQ
14 gene 67588233 67708225 - ENSBTAG00000014357 SDC2
14 gene 67893306 67960782 - ENSBTAG00000013901 PTDSS1
14 gene 67963955 67981692 + ENSBTAG00000001522 MTERF3
14 gene 67986645 67991355 + ENSBTAG00000001521 UQCRB
14 gene 68058424 68075722 + ENSBTAG00000007687 GDF6
14 gene 69055330 69078021 + ENSBTAG00000043970 C14H8orf37
14 gene 69174130 69194614 - ENSBTAG00000019581 PLEKHF2
14 gene 69265371 69301594 - ENSBTAG00000007570 NDUFAF6
14 gene 69402340 69412215 + ENSBTAG00000055158 TP53INP1
14 gene 69448183 69460811 + ENSBTAG00000004906 CCNE2
14 gene 69460845 69505807 - ENSBTAG00000004902 INTS8
14 gene 69526133 69588076 - ENSBTAG00000013621 DPY19L4
14 gene 69602149 69660461 - ENSBTAG00000021838 ESRP1
14 gene 69781691 69846027 + ENSBTAG00000003789 VIRMA
14 gene 69858330 69976418 + ENSBTAG00000000632 RAD54B
14 gene 69906195 69910872 + ENSBTAG00000024984 FSBP
14 gene 70066731 70080523 + ENSBTAG00000007596 GEM
14 gene 70104355 70207101 + ENSBTAG00000021964 CDH17
14 gene 70358934 70367406 - ENSBTAG00000000199 PDP1
14 gene 70467827 70513787 - ENSBTAG00000044190 TMEM67
14 gene 70555362 70558316 + ENSBTAG00000013408 RBM12B
14 gene 70563223 70588594 - ENSBTAG00000013405 CIBAR1
14 gene 71303539 71417926 + ENSBTAG00000047532 TRIQK
14 gene 72301543 72458757 + ENSBTAG00000017339 RUNX1T1
14 gene 73063026 73212030 - ENSBTAG00000032301 SLC26A7
14 gene 73087852 73089282 + ENSBTAG00000054143 
14 gene 73276047 73280209 - ENSBTAG00000053113 
14 gene 73283493 73338173 - ENSBTAG00000003481 OTUD6B
14 gene 73372951 73445265 + ENSBTAG00000039968 PIP4P2
14 gene 73470063 73488856 + ENSBTAG00000051638 C8orf88
14 gene 73513754 73515454 + ENSBTAG00000032281 
14 gene 73535796 73569953 + ENSBTAG00000011268 TMEM64
14 gene 73654320 73676317 + ENSBTAG00000015924 CALB1
14 gene 73688314 73731818 - ENSBTAG00000019663 DECR1
14 gene 73748382 73804245 + ENSBTAG00000013225 NBN
14 gene 73814998 73843583 - ENSBTAG00000013678 OSGIN2
14 gene 73895603 73936735 - ENSBTAG00000015271 RIPK2
14 gene 74134334 74134573 + ENSBTAG00000048920 
14 gene 74381958 74776968 + ENSBTAG00000006877 MMP16
14 gene 75334895 75781689 - ENSBTAG00000051390 CNBD1
14 gene 75552777 75553078 + ENSBTAG00000051556 
14 gene 75914395 76103436 + ENSBTAG00000036304 CNGB3
14 gene 76118257 76165972 - ENSBTAG00000015536 CPNE3
14 gene 76178740 76212523 + ENSBTAG00000015734 RMDN1
14 gene 76218264 76322858 - ENSBTAG00000015720 WWP1
14 gene 76530194 76586635 - ENSBTAG00000021092 ATP6V0D2
14 gene 76962714 76967783 + ENSBTAG00000046121 
14 gene 76994568 77012297 - ENSBTAG00000017733 CA2
14 gene 77028978 77038971 - ENSBTAG00000015214 CA3
14 gene 77144212 77154651 + ENSBTAG00000032236 CA1
14 gene 77194036 77205021 + ENSBTAG00000036116 
14 gene 77255350 77264902 + ENSBTAG00000051812 
14 gene 77321661 77371770 - ENSBTAG00000001000 CA13
14 gene 77391292 77396787 + ENSBTAG00000032227 RBIS
14 gene 77397439 77402800 - ENSBTAG00000009378 E2F5
14 gene 77403243 77433037 - ENSBTAG00000055110 
14 gene 77440753 77485090 - ENSBTAG00000003338 LRRCC1
14 gene 77490560 77496783 - ENSBTAG00000048675 
14 gene 77497195 77515623 - ENSBTAG00000040461 
14 gene 77517729 77534020 - ENSBTAG00000038798 
14 gene 77668311 77921529 - ENSBTAG00000017717 RALYL
14 gene 77955130 78133378 - ENSBTAG00000053138 
14 gene 78646008 78649802 + ENSBTAG00000046821 
14 gene 80762499 80798452 + ENSBTAG00000019639 SNX16
14 gene 80824602 80853922 - ENSBTAG00000004792 CHMP4C
14 gene 80864110 80888123 + ENSBTAG00000003588 ZFAND1
14 gene 80891013 80892329 + ENSBTAG00000020523 SLC10A5
14 gene 80902821 80922354 + ENSBTAG00000011709 IMPA1
14 gene 80982673 81117148 - ENSBTAG00000013165 ENPP2
14 gene 81173271 81261605 - ENSBTAG00000015333 TAF2
14 gene 81242019 81243509 + ENSBTAG00000049935 
14 gene 81263986 81276602 - ENSBTAG00000015338 DSCC1
14 gene 81286703 81439669 + ENSBTAG00000015341 DEPTOR
14 gene 81512830 81729606 + ENSBTAG00000013369 COL14A1
14 gene 81745762 81824127 - ENSBTAG00000006767 MRPL13
14 gene 81787034 81863369 + ENSBTAG00000006770 MTBP
14 gene 81871605 82123649 - ENSBTAG00000044126 SNTB1
14 gene 82359771 82387445 + ENSBTAG00000007302 SLC2A5
15 gene 242523 243455 - ENSBTAG00000049790 
15 gene 277741 278697 - ENSBTAG00000045558 
15 gene 367501 385799 + ENSBTAG00000052561 
15 gene 391972 392901 - ENSBTAG00000040008 
15 gene 444856 445782 + ENSBTAG00000049221 
15 gene 607794 608720 + ENSBTAG00000049795 
15 gene 701958 703910 + ENSBTAG00000003930 
15 gene 764415 765347 + ENSBTAG00000052871 
15 gene 883313 884242 - ENSBTAG00000054290 
15 gene 920692 921594 - ENSBTAG00000013156 
15 gene 931513 932469 - ENSBTAG00000003023 
15 gene 968050 968982 + ENSBTAG00000055028 
15 gene 1094435 1095322 - ENSBTAG00000046387 
15 gene 1297522 1307632 + ENSBTAG00000050890 IZUMO1R
15 gene 1393141 1407039 - ENSBTAG00000008923 GPR83
15 gene 1437975 1508799 - ENSBTAG00000008925 MRE11
15 gene 1508947 1526908 + ENSBTAG00000009176 ANKRD49
15 gene 1567371 1595200 - ENSBTAG00000012279 AASDHPPT
15 gene 1658125 1664400 + ENSBTAG00000005392 KBTBD3
15 gene 1765943 1776398 + ENSBTAG00000023989 MSANTD4
15 gene 1889884 2497441 - ENSBTAG00000006176 GRIA4
15 gene 3226056 3228486 + ENSBTAG00000055258 
15 gene 3233112 3248238 + ENSBTAG00000050239 
15 gene 3250231 3269687 + ENSBTAG00000020884 CASP4
15 gene 3472810 3474165 + ENSBTAG00000053811 
15 gene 3504532 3506849 + ENSBTAG00000051613 
15 gene 3505894 3508798 - ENSBTAG00000052675 
15 gene 4259082 4536080 + ENSBTAG00000034827 PDGFD
15 gene 4390043 4392103 - ENSBTAG00000002887 DDI1
15 gene 4828661 4829757 + ENSBTAG00000049312 
15 gene 4829961 4832465 + ENSBTAG00000051741 
15 gene 5072828 5224496 - ENSBTAG00000047461 
15 gene 5273521 5281209 - ENSBTAG00000048939 
15 gene 5396356 5452006 - ENSBTAG00000019309 
15 gene 5477588 5506305 + ENSBTAG00000003087 DCUN1D5
15 gene 5501780 5502793 - ENSBTAG00000050505 
15 gene 5670942 5681601 + ENSBTAG00000015059 MMP13
15 gene 5758546 5768904 + ENSBTAG00000053542 MMP12
15 gene 5779177 5785763 + ENSBTAG00000037768 MMP3
15 gene 5811583 5820952 + ENSBTAG00000048029 MMP1
15 gene 5868388 5877633 - ENSBTAG00000015818 
15 gene 5933094 5944195 + ENSBTAG00000046732 MMP8
15 gene 5950595 5964239 + ENSBTAG00000040567 MMP27
15 gene 6031820 6089843 + ENSBTAG00000014251 MMP20
15 gene 6143194 6153615 + ENSBTAG00000004594 MMP7
15 gene 6225207 6303217 + ENSBTAG00000049233 
15 gene 6304446 6304628 + ENSBTAG00000052956 
15 gene 6340328 6365225 - ENSBTAG00000035735 BIRC2
15 gene 6392614 6406143 - ENSBTAG00000024918 BIRC3
15 gene 6502784 6634349 - ENSBTAG00000039307 YAP1
15 gene 6664998 6692997 - ENSBTAG00000015309 CFAP300
15 gene 6778391 6880855 - ENSBTAG00000020032 CEP126
15 gene 6889168 6906278 + ENSBTAG00000005308 ANGPTL5
15 gene 7313385 7472045 + ENSBTAG00000011227 TRPC6
15 gene 7854787 7966985 + ENSBTAG00000024648 PGR
15 gene 8008850 8351636 - ENSBTAG00000004423 ARHGAP42
15 gene 8786754 9437352 - ENSBTAG00000020466 CNTN5
15 gene 13343584 13343964 + ENSBTAG00000054100 
15 gene 13718942 13720787 + ENSBTAG00000051087 
15 gene 13849723 13851297 - ENSBTAG00000037488 JRKL
15 gene 13851990 13883572 + ENSBTAG00000006581 CCDC82
15 gene 13888254 14287297 + ENSBTAG00000037962 MAML2
15 gene 14329140 14447600 + ENSBTAG00000016557 MTMR2
15 gene 14448588 14488828 - ENSBTAG00000016547 CEP57
15 gene 14489040 14509960 + ENSBTAG00000020748 FAM76B
15 gene 15192650 15264115 + ENSBTAG00000004034 SESN3
15 gene 15326369 15361768 - ENSBTAG00000024803 ENDOD1
15 gene 15405848 15411568 - ENSBTAG00000053613 
15 gene 15414666 15415132 - ENSBTAG00000050139 
15 gene 15416388 15419435 - ENSBTAG00000001704 
15 gene 15447722 15456214 + ENSBTAG00000007913 CWC15
15 gene 15543580 15735835 - ENSBTAG00000018945 AMOTL1
15 gene 15850059 15905090 - ENSBTAG00000014910 PIWIL4
15 gene 15982525 15983934 - ENSBTAG00000038062 FUT4
15 gene 16001768 16035987 - ENSBTAG00000040449 C15H11orf97
15 gene 16005723 16009098 + ENSBTAG00000052218 
15 gene 16086700 16224288 + ENSBTAG00000018629 CWF19L2
15 gene 16344121 16845470 + ENSBTAG00000044144 GUCY1A2
15 gene 16933741 17065156 - ENSBTAG00000010642 ALKBH8
15 gene 17111122 17196356 + ENSBTAG00000002691 ELMOD1
15 gene 17267316 17271854 - ENSBTAG00000048585 SLN
15 gene 17376530 17393726 - ENSBTAG00000003661 
15 gene 17499425 17533128 + ENSBTAG00000018246 RAB39A
15 gene 17611240 17718341 + ENSBTAG00000012882 CUL5
15 gene 17734330 17763541 + ENSBTAG00000012885 ACAT1
15 gene 17790814 17843006 - ENSBTAG00000010286 NPAT
15 gene 17853846 17996481 + ENSBTAG00000003111 ATM
15 gene 18014434 18089126 - ENSBTAG00000054246 C11orf65
15 gene 18149364 18181340 - ENSBTAG00000008709 POGLUT3
15 gene 18190683 18291205 - ENSBTAG00000008253 EXPH5
15 gene 18358195 18664995 + ENSBTAG00000002382 DDX10
15 gene 19329469 19336445 + ENSBTAG00000050066 C15H11orf87
15 gene 19947887 19948509 + ENSBTAG00000051234 
15 gene 20173026 20239566 + ENSBTAG00000008732 ZC3H12C
15 gene 20275874 20359908 - ENSBTAG00000004672 RDX
15 gene 20445067 20494938 + ENSBTAG00000011793 FDX1
15 gene 20598185 20812735 - ENSBTAG00000000333 ARHGAP20
15 gene 20992594 20992833 - ENSBTAG00000049167 
15 gene 21560088 21561893 + ENSBTAG00000044177 C15H11orf53
15 gene 21572017 21581518 + ENSBTAG00000052702 COLCA2
15 gene 21635824 21660814 - ENSBTAG00000006282 POU2AF1
15 gene 21787553 21802341 - ENSBTAG00000034346 BTG4
15 gene 21813736 21853035 + ENSBTAG00000034338 HOATZ
15 gene 21856519 21880303 + ENSBTAG00000017901 LAYN
15 gene 21927820 22054213 + ENSBTAG00000020272 SIK2
15 gene 22055674 22090012 - ENSBTAG00000020277 PPP2R1B
15 gene 22105770 22219837 - ENSBTAG00000020279 
15 gene 22223059 22228068 - ENSBTAG00000004949 FDXACB1
15 gene 22228101 22232777 + ENSBTAG00000004951 C15H11orf1
15 gene 22242326 22246349 - ENSBTAG00000000434 CRYAB
15 gene 22246337 22248004 + ENSBTAG00000000440 HSPB2
15 gene 22251270 22258191 + ENSBTAG00000008661 C15H11orf52
15 gene 22301569 22335080 + ENSBTAG00000008665 DIXDC1
15 gene 22340056 22374925 + ENSBTAG00000010709 DLAT
15 gene 22376632 22382689 - ENSBTAG00000005156 PIH1D2
15 gene 22383021 22393491 + ENSBTAG00000001999 NKAPD1
15 gene 22395340 22397325 - ENSBTAG00000002000 TIMM8B
15 gene 22397453 22409057 + ENSBTAG00000016266 SDHD
15 gene 22403682 22404920 - ENSBTAG00000049455 
15 gene 22475988 22502331 - ENSBTAG00000000277 IL18
15 gene 22504072 22509205 + ENSBTAG00000016548 TEX12
15 gene 22513156 22581009 + ENSBTAG00000034193 BCO2
15 gene 22519491 22520924 - ENSBTAG00000054599 
15 gene 22586361 22594772 + ENSBTAG00000049973 PTS
15 gene 22642103 22654247 - ENSBTAG00000015810 C15H11orf34
15 gene 23712341 23832796 + ENSBTAG00000005710 NCAM1
15 gene 23874011 23920712 + ENSBTAG00000010008 TTC12
15 gene 23969723 23982733 - ENSBTAG00000010860 DRD2
15 gene 24246354 24250073 - ENSBTAG00000051043 
15 gene 24284251 24319569 - ENSBTAG00000020066 ZW10
15 gene 24328165 24328857 + ENSBTAG00000039149 CLDN25
15 gene 24336893 24399979 - ENSBTAG00000002323 USP28
15 gene 24440930 24482376 + ENSBTAG00000031330 HTR3B
15 gene 24505232 24518059 + ENSBTAG00000010791 HTR3A
15 gene 24583310 24781391 + ENSBTAG00000011266 ZBTB16
15 gene 24807815 24813266 + ENSBTAG00000008564 
15 gene 24919805 24920623 - ENSBTAG00000008220 C15H11orf71
15 gene 24920578 24927867 + ENSBTAG00000008219 RBM7
15 gene 24957690 24968465 + ENSBTAG00000005843 REXO2
15 gene 25080841 25098492 - ENSBTAG00000005945 NXPE4
15 gene 25175647 25188639 + ENSBTAG00000031362 NXPE2
15 gene 25721022 26071036 - ENSBTAG00000000977 CADM1
15 gene 27290997 27292274 + ENSBTAG00000051331 
15 gene 27406269 27430976 - ENSBTAG00000016855 BUD13
15 gene 27432686 27441859 - ENSBTAG00000002650 ZPR1
15 gene 27443936 27446075 - ENSBTAG00000019764 APOA5
15 gene 27475732 27489136 - ENSBTAG00000019770 APOA4
15 gene 27478008 27478862 + ENSBTAG00000049816 
15 gene 27486034 27488618 + ENSBTAG00000012398 APOC3
15 gene 27490875 27505442 - ENSBTAG00000002258 APOA1
15 gene 27514715 27778263 - ENSBTAG00000015119 SIK3
15 gene 27831366 27858164 + ENSBTAG00000005627 PAFAH1B2
15 gene 27871494 27887203 + ENSBTAG00000007192 SIDT2
15 gene 27888817 27894507 + ENSBTAG00000007196 TAGLN
15 gene 27895050 27922597 - ENSBTAG00000003052 PCSK7
15 gene 27926669 27968545 + ENSBTAG00000019358 RNF214
15 gene 27972090 27993954 - ENSBTAG00000019365 BACE1
15 gene 28011130 28073376 + ENSBTAG00000014137 CEP164
15 gene 28095216 28194601 - ENSBTAG00000016692 DSCAML1
15 gene 28438912 28461420 - ENSBTAG00000051802 
15 gene 28480087 28485276 - ENSBTAG00000009828 FXYD2
15 gene 28497534 28534109 - ENSBTAG00000014354 FXYD6
15 gene 28504200 28510464 + ENSBTAG00000050169 
15 gene 28569542 28601482 - ENSBTAG00000008342 TMPRSS13
15 gene 28659560 28672319 + ENSBTAG00000005215 IL10RA
15 gene 28761626 28802624 + ENSBTAG00000021518 TMPRSS4
15 gene 28825538 28845680 - ENSBTAG00000039340 SCN4B
15 gene 28855737 28871689 - ENSBTAG00000054592 SCN2B
15 gene 28881527 28912759 - ENSBTAG00000023283 JAML
15 gene 28913768 28940892 - ENSBTAG00000001233 MPZL3
15 gene 28942158 29085061 - ENSBTAG00000033510 MPZL2
15 gene 29004371 29015210 + ENSBTAG00000015710 CD3E
15 gene 29019465 29023621 - ENSBTAG00000006452 CD3D
15 gene 29025582 29032726 + ENSBTAG00000006453 CD3G
15 gene 29039838 29082456 + ENSBTAG00000019725 UBE4A
15 gene 29084998 29093127 + ENSBTAG00000007332 ATP5MG
15 gene 29140936 29188682 + ENSBTAG00000018093 KMT2A
15 gene 29194107 29203081 + ENSBTAG00000012940 TMEM25
15 gene 29205690 29219880 - ENSBTAG00000012941 IFT46
15 gene 29227702 29256278 + ENSBTAG00000006690 ARCN1
15 gene 29261921 29310613 + ENSBTAG00000016197 PHLDB1
15 gene 29310821 29323620 - ENSBTAG00000016202 TREH
15 gene 29361063 29392143 - ENSBTAG00000009067 DDX6
15 gene 29479402 29493244 + ENSBTAG00000046320 CXCR5
15 gene 29495311 29521540 - ENSBTAG00000005138 BCL9L
15 gene 29545903 29548145 + ENSBTAG00000012750 UPK2
15 gene 29557915 29567657 + ENSBTAG00000014606 FOXR1
15 gene 29580727 29588723 + ENSBTAG00000017932 CCDC84
15 gene 29588693 29590407 - ENSBTAG00000027772 RPS25
15 gene 29590521 29594196 + ENSBTAG00000008075 TRAPPC4
15 gene 29592789 29599909 - ENSBTAG00000008077 SLC37A4
15 gene 29631206 29653505 - ENSBTAG00000010322 HYOU1
15 gene 29653348 29663611 + ENSBTAG00000005357 VPS11
15 gene 29666771 29674064 + ENSBTAG00000005364 HMBS
15 gene 29676203 29682311 - ENSBTAG00000005371 DPAGT1
15 gene 29685465 29695831 + ENSBTAG00000015013 C2CD2L
15 gene 29699811 29709237 + ENSBTAG00000015015 HINFP
15 gene 29730979 29745435 + ENSBTAG00000011800 ABCG4
15 gene 29751059 29769509 + ENSBTAG00000040569 NLRX1
15 gene 29770007 29775411 + ENSBTAG00000012507 PDZD3
15 gene 29776016 29780250 - ENSBTAG00000017794 CCDC153
15 gene 29787170 29878434 + ENSBTAG00000006817 CBL
15 gene 29886714 29894602 - ENSBTAG00000006835 MCAM
15 gene 29916407 29917708 + ENSBTAG00000012562 RNF26
15 gene 29920448 29922392 - ENSBTAG00000027766 C1QTNF5
15 gene 29922657 29927990 - ENSBTAG00000009748 MFRP
15 gene 29936983 29958822 - ENSBTAG00000009749 USP2
15 gene 29981019 29986913 - ENSBTAG00000019627 THY1
15 gene 30211169 30282341 - ENSBTAG00000015939 NECTIN1
15 gene 30684847 30712927 - ENSBTAG00000009419 TRIM29
15 gene 30784117 30802070 + ENSBTAG00000021338 OAF
15 gene 30816877 30903525 + ENSBTAG00000021340 POU2F3
15 gene 30911896 30918652 + ENSBTAG00000021342 TLCD5
15 gene 30922864 31090062 + ENSBTAG00000021343 ARHGEF12
15 gene 31274172 31606902 + ENSBTAG00000017146 GRIK4
15 gene 31611597 31611944 + ENSBTAG00000040051 
15 gene 31648677 31715116 + ENSBTAG00000018213 TBCEL
15 gene 31725892 31807945 + ENSBTAG00000004456 TECTA
15 gene 31876181 31922303 + ENSBTAG00000019246 SC5D
15 gene 32009062 32013602 + ENSBTAG00000051189 
15 gene 32050384 32220026 + ENSBTAG00000014611 SORL1
15 gene 32763495 32766642 - ENSBTAG00000053620 
15 gene 33291675 33440714 + ENSBTAG00000000842 UBASH3B
15 gene 33457223 33485670 + ENSBTAG00000005193 CRTAM
15 gene 33502740 33584763 + ENSBTAG00000013989 JHY
15 gene 33598811 33602494 - ENSBTAG00000013994 BSX
15 gene 33679009 33683436 - ENSBTAG00000013162 HSPA8
15 gene 33689099 33794265 - ENSBTAG00000020046 CLMP
15 gene 34027052 34225316 + ENSBTAG00000001410 GRAMD1B
15 gene 34227876 34254186 - ENSBTAG00000016768 SCN3B
15 gene 34308406 34315987 - ENSBTAG00000016684 ZNF202
15 gene 34392979 34398753 + ENSBTAG00000050079 
15 gene 34402511 34426197 + ENSBTAG00000008804 SAAL1
15 gene 34443695 34473486 + ENSBTAG00000005343 TPH1
15 gene 34481846 34730051 + ENSBTAG00000005340 SERGEF
15 gene 34734865 34779954 - ENSBTAG00000005424 KCNC1
15 gene 34794122 34796767 - ENSBTAG00000002216 MYOD1
15 gene 34872513 34959346 - ENSBTAG00000000987 OTOG
15 gene 34963010 35011752 + ENSBTAG00000000986 USH1C
15 gene 35030366 35109463 + ENSBTAG00000000983 ABCC8
15 gene 35113703 35116350 + ENSBTAG00000016170 KCNJ11
15 gene 35121218 35134817 - ENSBTAG00000050060 NCR3LG1
15 gene 35156660 35179353 - ENSBTAG00000017468 NUCB2
15 gene 35295398 35400621 + ENSBTAG00000004901 PIK3C2A
15 gene 35297140 35302243 + ENSBTAG00000032859 
15 gene 35408334 35411050 + ENSBTAG00000040308 RPS13
15 gene 35447942 35675946 + ENSBTAG00000006974 PLEKHA7
15 gene 35689576 35716099 - ENSBTAG00000006755 C15H11orf58
15 gene 35833980 36542301 + ENSBTAG00000044185 SOX6
15 gene 37342401 37482577 - ENSBTAG00000032782 INSC
15 gene 37508183 37513889 - ENSBTAG00000047380 CALCB
15 gene 37629706 37635212 + ENSBTAG00000010089 CALCA
15 gene 37806125 37809438 - ENSBTAG00000001516 CALCB
15 gene 37882785 37889039 + ENSBTAG00000048777 
15 gene 37889793 37958129 + ENSBTAG00000010419 CYP2R1
15 gene 37935445 38095528 - ENSBTAG00000005218 PDE3B
15 gene 38213868 38226753 + ENSBTAG00000006564 PSMA1
15 gene 38233156 38267714 + ENSBTAG00000006556 COPB1
15 gene 38342903 38343841 - ENSBTAG00000009359 
15 gene 38367194 38444339 + ENSBTAG00000011905 RRAS2
15 gene 38457984 38773001 - ENSBTAG00000009150 SPON1
15 gene 38992000 39068406 - ENSBTAG00000009061 FAR1
15 gene 39190651 39193192 + ENSBTAG00000019080 PTH
15 gene 39210342 39285703 + ENSBTAG00000013033 BTBD10
15 gene 39286444 39394387 - ENSBTAG00000013029 ARNTL
15 gene 39680167 39681702 - ENSBTAG00000011914 RASSF10
15 gene 39748793 40015294 - ENSBTAG00000032657 TEAD1
15 gene 40167676 40347859 - ENSBTAG00000000700 PARVA
15 gene 40374952 40604561 - ENSBTAG00000014855 MICAL2
15 gene 40685311 40735279 + ENSBTAG00000004275 DKK3
15 gene 40740642 40846207 - ENSBTAG00000010919 USP47
15 gene 40780918 40782042 + ENSBTAG00000049052 
15 gene 41064073 41420001 + ENSBTAG00000002914 GALNT18
15 gene 41768051 41768347 - ENSBTAG00000027716 
15 gene 41816381 41821678 + ENSBTAG00000010568 ZBED5
15 gene 41870512 41881439 + ENSBTAG00000020308 EIF4G2
15 gene 41898894 41923881 - ENSBTAG00000015566 CTR9
15 gene 41939131 41940696 - ENSBTAG00000038174 
15 gene 41959236 42098627 + ENSBTAG00000007129 IRAG1
15 gene 42102179 42116460 + ENSBTAG00000000802 LYVE1
15 gene 42143138 42177749 + ENSBTAG00000015824 RNF141
15 gene 42183570 42201212 - ENSBTAG00000015821 AMPD3
15 gene 42201107 42232877 - ENSBTAG00000051340 
15 gene 42377564 42380500 - ENSBTAG00000021048 ADM
15 gene 42392800 42890918 + ENSBTAG00000043981 SBF2
15 gene 42918200 43062549 - ENSBTAG00000001987 SWAP70
15 gene 43077354 43091213 - ENSBTAG00000005278 WEE1
15 gene 43112434 43179214 - ENSBTAG00000016074 ZNF143
15 gene 43115610 43120203 + ENSBTAG00000045658 
15 gene 43190698 43234275 - ENSBTAG00000027722 IPO7
15 gene 43295935 43296696 - ENSBTAG00000027723 
15 gene 43311264 43339025 + ENSBTAG00000001607 TMEM41B
15 gene 43374690 43468654 + ENSBTAG00000006322 DENND5A
15 gene 43499994 43568212 + ENSBTAG00000020573 SCUBE2
15 gene 43584066 43612623 + ENSBTAG00000013366 NRIP3
15 gene 43625137 43643807 + ENSBTAG00000008310 TMEM9B
15 gene 43646969 43647729 + ENSBTAG00000004771 
15 gene 43656307 43656849 + ENSBTAG00000032339 ASCL3
15 gene 43659784 43669709 + ENSBTAG00000001917 C15H11orf16
15 gene 43669705 43677217 - ENSBTAG00000001922 AKIP1
15 gene 43744114 43870868 + ENSBTAG00000005356 DENND2B
15 gene 43878304 43882620 - ENSBTAG00000005349 RPL27A
15 gene 43910845 43941742 + ENSBTAG00000020890 TRIM66
15 gene 43963328 44152165 + ENSBTAG00000011910 STK33
15 gene 44281256 44323130 + ENSBTAG00000016320 LMO1
15 gene 44368149 44429697 + ENSBTAG00000004863 RIC3
15 gene 44436182 44522347 - ENSBTAG00000004862 TUB
15 gene 44532808 44541048 - ENSBTAG00000004861 EIF3F
15 gene 44577283 44578227 + ENSBTAG00000055217 
15 gene 44588577 44591903 + ENSBTAG00000050520 
15 gene 44600532 44601476 + ENSBTAG00000053959 
15 gene 44603788 44607540 + ENSBTAG00000049963 
15 gene 44613375 44617249 + ENSBTAG00000054836 
15 gene 44642301 44643245 + ENSBTAG00000053062 OR10A6
15 gene 44699882 44700817 - ENSBTAG00000021150 
15 gene 44720406 44723529 + ENSBTAG00000054780 OR5P3
15 gene 44735869 44736798 + ENSBTAG00000053049 
15 gene 44767709 44768641 - ENSBTAG00000050411 
15 gene 44782407 44783351 - ENSBTAG00000052769 
15 gene 44801205 44802155 - ENSBTAG00000048437 
15 gene 44846333 44847265 - ENSBTAG00000054361 
15 gene 44862338 44863300 - ENSBTAG00000052704 
15 gene 44877603 44878574 + ENSBTAG00000037384 
15 gene 44896842 44897774 + ENSBTAG00000049078 
15 gene 44902288 44906499 - ENSBTAG00000048922 
15 gene 44927863 44928825 - ENSBTAG00000053728 
15 gene 44941606 44942580 + ENSBTAG00000038245 
15 gene 44957698 44958636 - ENSBTAG00000054054 
15 gene 44973439 44974377 - ENSBTAG00000049870 
15 gene 45001013 45024940 + ENSBTAG00000037921 OVCH2
15 gene 45046540 45056681 + ENSBTAG00000016142 CYB5R2
15 gene 45063034 45217437 - ENSBTAG00000016140 PPFIBP2
15 gene 45219892 45250906 - ENSBTAG00000021483 OLFML1
15 gene 45275683 45485248 - ENSBTAG00000032079 SYT9
15 gene 45656005 45657566 - ENSBTAG00000047652 RBMXL2
15 gene 45670882 45708740 - ENSBTAG00000002289 NLRP14
15 gene 45737686 45740602 + ENSBTAG00000020289 ZNF214
15 gene 45755364 45773134 - ENSBTAG00000003638 ZNF215
15 gene 45787104 45788048 - ENSBTAG00000054848 OR2D3
15 gene 45807212 45808159 + ENSBTAG00000018490 OR2D2
15 gene 45809519 45810466 - ENSBTAG00000052067 OR10A4
15 gene 45820019 45820972 - ENSBTAG00000049124 
15 gene 45845580 45846548 - ENSBTAG00000052456 
15 gene 45860548 45861501 - ENSBTAG00000050050 
15 gene 45906051 45907010 + ENSBTAG00000019144 OR6A2
15 gene 45914154 45915098 + ENSBTAG00000051921 
15 gene 45917256 45918356 + ENSBTAG00000027525 
15 gene 45942396 45943340 + ENSBTAG00000049727 
15 gene 45960727 45966649 + ENSBTAG00000037603 
15 gene 45990806 45991732 + ENSBTAG00000036031 
15 gene 46014079 46014990 + ENSBTAG00000055066 
15 gene 46024625 46025557 - ENSBTAG00000035675 
15 gene 46052183 46053127 - ENSBTAG00000054851 
15 gene 46071047 46071991 - ENSBTAG00000054261 
15 gene 46092886 46093818 - ENSBTAG00000047025 
15 gene 46100648 46101571 - ENSBTAG00000021147 
15 gene 46132026 46133194 + ENSBTAG00000051394 
15 gene 46229081 46235896 + ENSBTAG00000037937 
15 gene 46276833 46280671 + ENSBTAG00000049294 
15 gene 46361442 46362506 + ENSBTAG00000052878 
15 gene 46383577 46385081 + ENSBTAG00000024781 MRPL17
15 gene 46407409 46444149 + ENSBTAG00000015405 DCHS1
15 gene 46444901 46452583 + ENSBTAG00000015403 TPP1
15 gene 46453641 46455094 + ENSBTAG00000000694 TAF10
15 gene 46455063 46462510 - ENSBTAG00000000696 ILK
15 gene 46462641 46466203 + ENSBTAG00000000697 RRP8
15 gene 46480794 46482080 - ENSBTAG00000052993 
15 gene 46521983 46528153 - ENSBTAG00000049216 
15 gene 46565858 46566703 - ENSBTAG00000003567 TIMM10B
15 gene 46566770 46571931 + ENSBTAG00000003566 ARFIP2
15 gene 46574037 46599884 + ENSBTAG00000003565 TRIM3
15 gene 46605826 46638913 + ENSBTAG00000003564 HPX
15 gene 46625995 46648787 + ENSBTAG00000015655 APBB1
15 gene 46648923 46653387 - ENSBTAG00000015628 SMPD1
15 gene 46691623 46695015 - ENSBTAG00000009440 
15 gene 46710950 46712568 + ENSBTAG00000019754 CAVIN3
15 gene 46765294 46776272 - ENSBTAG00000005236 CCKBR
15 gene 46791967 46796810 - ENSBTAG00000005228 CNGA4
15 gene 46801428 46827698 + ENSBTAG00000020515 FAM160A2
15 gene 46828022 46832117 - ENSBTAG00000027642 C15H11orf42
15 gene 46837272 46838657 - ENSBTAG00000008892 OR52W1
15 gene 46864248 46865216 + ENSBTAG00000021590 OR52B2
15 gene 46890153 46891118 - ENSBTAG00000053864 
15 gene 46911157 46912483 - ENSBTAG00000052169 
15 gene 46953593 46954546 + ENSBTAG00000038977 
15 gene 46966239 46970311 + ENSBTAG00000027443 
15 gene 46979417 46981506 + ENSBTAG00000000368 OR56A1
15 gene 47028373 47044838 + ENSBTAG00000051243 OR56A5
15 gene 47070859 47071806 - ENSBTAG00000048638 
15 gene 47085535 47086482 - ENSBTAG00000048615 
15 gene 47102397 47106566 - ENSBTAG00000050676 
15 gene 47122611 47138908 - ENSBTAG00000051582 
15 gene 47157326 47176517 - ENSBTAG00000032274 OR52E4
15 gene 47187572 47188540 - ENSBTAG00000037505 
15 gene 47200087 47201058 + ENSBTAG00000000118 
15 gene 47213218 47214159 + ENSBTAG00000038452 
15 gene 47227535 47228476 - ENSBTAG00000020952 
15 gene 47245425 47246390 - ENSBTAG00000049514 
15 gene 47312699 47313661 + ENSBTAG00000036328 
15 gene 47340158 47341123 + ENSBTAG00000050950 
15 gene 47358847 47370756 - ENSBTAG00000055180 
15 gene 47397751 47398716 + ENSBTAG00000009044 OR52N1
15 gene 47407068 47408033 + ENSBTAG00000052528 
15 gene 47432076 47433035 - ENSBTAG00000050762 
15 gene 47451699 47465516 - ENSBTAG00000054683 
15 gene 47461751 47462062 + ENSBTAG00000032259 
15 gene 47476270 47477232 - ENSBTAG00000032255 
15 gene 47489233 47490204 - ENSBTAG00000049627 
15 gene 47500614 47503237 - ENSBTAG00000048484 
15 gene 47532450 47533433 - ENSBTAG00000048679 
15 gene 47548074 47549045 - ENSBTAG00000051694 
15 gene 47597548 47598537 - ENSBTAG00000039029 
15 gene 47606948 47607856 - ENSBTAG00000046618 
15 gene 47621975 47622952 - ENSBTAG00000048584 
15 gene 47640913 47641890 - ENSBTAG00000052134 
15 gene 47652129 47653082 - ENSBTAG00000016119 
15 gene 47661933 47663266 - ENSBTAG00000006815 
15 gene 47681806 47682747 - ENSBTAG00000051804 
15 gene 47778463 47795994 - ENSBTAG00000038536 
15 gene 47812242 47819532 - ENSBTAG00000005609 
15 gene 47830763 47838934 - ENSBTAG00000052606 TRIM5
15 gene 47865341 47880349 - ENSBTAG00000005251 
15 gene 47890408 47904741 - ENSBTAG00000037465 TRIM34
15 gene 47910198 47911142 - ENSBTAG00000053851 
15 gene 47918495 47937163 - ENSBTAG00000048999 TRIM6
15 gene 47988341 47989276 + ENSBTAG00000052045 
15 gene 48000889 48001851 + ENSBTAG00000048166 
15 gene 48011762 48012703 + ENSBTAG00000046489 
15 gene 48025510 48026484 + ENSBTAG00000048742 
15 gene 48039064 48041729 + ENSBTAG00000046762 MGC137098
15 gene 48052811 48054616 + ENSBTAG00000005671 UBQLNL
15 gene 48059198 48061840 + ENSBTAG00000025266 UBQLN3
15 gene 48077681 48079240 + ENSBTAG00000017647 
15 gene 48083987 48084943 - ENSBTAG00000049169 
15 gene 48091135 48092914 - ENSBTAG00000054937 
15 gene 48102638 48103585 + ENSBTAG00000038637 
15 gene 48113302 48114246 + ENSBTAG00000052489 
15 gene 48121321 48122265 + ENSBTAG00000053623 
15 gene 48133407 48134348 + ENSBTAG00000018182 
15 gene 48161137 48216925 - ENSBTAG00000027651 OR51I2
15 gene 48183475 48184416 + ENSBTAG00000003582 OR51I1
15 gene 48223852 48224793 - ENSBTAG00000019544 
15 gene 48239359 48240321 - ENSBTAG00000019549 OR51M1
15 gene 48249894 48278883 - ENSBTAG00000052657 
15 gene 48307485 48308527 + ENSBTAG00000051659 OR51B4
15 gene 48334976 48346859 - ENSBTAG00000047847 
15 gene 48336979 48338849 + ENSBTAG00000037815 HBE1
15 gene 48346226 48347924 + ENSBTAG00000037751 HBE4
15 gene 48352122 48353306 + ENSBTAG00000049600 
15 gene 48362236 48363996 + ENSBTAG00000037644 HBB
15 gene 48378558 48380364 + ENSBTAG00000039056 HBE1
15 gene 48388416 48389968 + ENSBTAG00000039178 HBE2
15 gene 48395770 48396912 + ENSBTAG00000052199 
15 gene 48411186 48413936 - ENSBTAG00000054499 
15 gene 48412408 48414036 + ENSBTAG00000038748 HBG
15 gene 48424173 48425135 + ENSBTAG00000049166 
15 gene 48437482 48438441 + ENSBTAG00000020673 
15 gene 48449821 48450759 + ENSBTAG00000051179 
15 gene 48490180 48495095 + ENSBTAG00000046378 
15 gene 48515435 48516385 + ENSBTAG00000052809 
15 gene 48540937 48541875 - ENSBTAG00000054010 
15 gene 48553545 48554495 - ENSBTAG00000049144 
15 gene 48581789 48582739 - ENSBTAG00000050576 
15 gene 48602181 48603137 - ENSBTAG00000038679 
15 gene 48669365 48670327 - ENSBTAG00000050860 
15 gene 48675985 48677409 - ENSBTAG00000047356 
15 gene 48690770 48691714 - ENSBTAG00000050805 
15 gene 48708761 48709705 - ENSBTAG00000040017 
15 gene 48718935 48719894 - ENSBTAG00000054720 
15 gene 48755710 48758358 - ENSBTAG00000051949 
15 gene 48777851 48781619 - ENSBTAG00000048579 
15 gene 48807308 48808776 + ENSBTAG00000039253 
15 gene 48817382 48818332 + ENSBTAG00000052554 
15 gene 48823981 48824949 - ENSBTAG00000051095 
15 gene 48852452 48853408 + ENSBTAG00000049241 
15 gene 48862185 48863132 - ENSBTAG00000014853 
15 gene 48888165 48889202 + ENSBTAG00000049648 
15 gene 48915399 48916337 + ENSBTAG00000047714 OR51A7
15 gene 48933939 48934883 - ENSBTAG00000050295 
15 gene 48936415 48937362 + ENSBTAG00000049819 
15 gene 48951819 48952745 + ENSBTAG00000053234 
15 gene 48975180 49002565 - ENSBTAG00000038161 
15 gene 48993008 48993949 + ENSBTAG00000052357 
15 gene 49010376 49011314 + ENSBTAG00000054970 
15 gene 49027605 49080741 + ENSBTAG00000040139 
15 gene 49043281 49044270 - ENSBTAG00000048570 
15 gene 49112066 49113010 - ENSBTAG00000052506 
15 gene 49128609 49129511 + ENSBTAG00000035008 
15 gene 49148085 49149029 - ENSBTAG00000050651 
15 gene 49215676 49216635 + ENSBTAG00000008312 
15 gene 49224404 49225363 + ENSBTAG00000053143 
15 gene 49279362 49280321 + ENSBTAG00000050111 
15 gene 49293503 49294441 + ENSBTAG00000054208 
15 gene 49332143 49333102 - ENSBTAG00000039298 
15 gene 49364999 49365961 + ENSBTAG00000054634 
15 gene 49384179 49385132 + ENSBTAG00000037875 
15 gene 49412715 49413665 - ENSBTAG00000047945 
15 gene 49434896 49435837 - ENSBTAG00000039735 
15 gene 49451388 49452648 + ENSBTAG00000051022 
15 gene 49464595 49465551 - ENSBTAG00000040339 
15 gene 49505112 49506068 - ENSBTAG00000004765 
15 gene 49538012 49538959 + ENSBTAG00000038636 
15 gene 49547370 49548474 + ENSBTAG00000037886 
15 gene 49588246 49589307 + ENSBTAG00000047479 
15 gene 49597248 49598207 - ENSBTAG00000049940 
15 gene 49610597 49611556 - ENSBTAG00000053014 
15 gene 49636754 49637698 + ENSBTAG00000053514 
15 gene 49661292 49662230 - ENSBTAG00000040478 
15 gene 49677228 49687625 + ENSBTAG00000052183 
15 gene 49698848 49699792 + ENSBTAG00000047489 
15 gene 49708523 49709470 - ENSBTAG00000022368 
15 gene 49741655 49742617 + ENSBTAG00000046913 
15 gene 49779495 49780448 - ENSBTAG00000045612 
15 gene 49811308 49812264 - ENSBTAG00000051580 
15 gene 49828721 49856456 + ENSBTAG00000039185 
15 gene 49835829 49836770 - ENSBTAG00000052193 
15 gene 49885812 49887388 - ENSBTAG00000038075 
15 gene 49915887 49916828 - ENSBTAG00000039654 
15 gene 49923749 49924696 - ENSBTAG00000053133 
15 gene 49961541 49962479 - ENSBTAG00000052923 
15 gene 49969413 49970360 - ENSBTAG00000050416 
15 gene 49984692 50008922 + ENSBTAG00000051323 
15 gene 50002149 50002595 - ENSBTAG00000049986 
15 gene 50029326 50042635 + ENSBTAG00000050390 OR51G2
15 gene 50072453 50073490 - ENSBTAG00000050365 
15 gene 50114052 50115008 - ENSBTAG00000054519 
15 gene 50141353 50142321 + ENSBTAG00000052372 
15 gene 50148571 50149521 - ENSBTAG00000054371 
15 gene 50160066 50164018 - ENSBTAG00000038578 
15 gene 50187730 50190362 + ENSBTAG00000051181 
15 gene 50224472 50225431 + ENSBTAG00000050019 
15 gene 50261811 50262755 + ENSBTAG00000049456 
15 gene 50284756 50285700 - ENSBTAG00000049947 
15 gene 50310273 50311217 + ENSBTAG00000054011 OR51C1P
15 gene 50318301 50319263 + ENSBTAG00000008236 OR51E2
15 gene 50341558 50342520 + ENSBTAG00000049453 
15 gene 50354418 50355539 + ENSBTAG00000051654 
15 gene 50369345 50482903 + ENSBTAG00000050367 
15 gene 50384953 50385906 - ENSBTAG00000000233 OR51E1
15 gene 50400981 50401955 - ENSBTAG00000000232 OR51D1
15 gene 50412931 50427053 + ENSBTAG00000011332 TRIM68
15 gene 50431553 50432524 - ENSBTAG00000048052 
15 gene 50443744 50444718 - ENSBTAG00000051676 
15 gene 50449239 50450434 - ENSBTAG00000051808 
15 gene 50513017 50513970 + ENSBTAG00000054431 
15 gene 50541889 50542833 + ENSBTAG00000031923 
15 gene 50558371 50559324 + ENSBTAG00000048383 OR52M1
15 gene 50598863 50599810 + ENSBTAG00000013683 
15 gene 50620087 50621040 - ENSBTAG00000040075 
15 gene 50637416 50648514 + ENSBTAG00000013900 TRIM21
15 gene 50655618 50656697 - ENSBTAG00000012325 
15 gene 50681477 50682421 - ENSBTAG00000053982 
15 gene 50694391 50694975 - ENSBTAG00000051174 
15 gene 50731793 50735186 + ENSBTAG00000052975 
15 gene 50783578 50784522 - ENSBTAG00000048614 
15 gene 50815224 50818684 - ENSBTAG00000054221 
15 gene 50821755 50823680 + ENSBTAG00000040380 
15 gene 50872353 50873297 + ENSBTAG00000053472 
15 gene 50947385 50948389 + ENSBTAG00000035686 
15 gene 50964865 50965884 + ENSBTAG00000005070 
15 gene 50969950 51010523 - ENSBTAG00000013111 RRM1
15 gene 51012407 51216927 - ENSBTAG00000013109 STIM1
15 gene 51229042 51242505 + ENSBTAG00000000347 RHOG
15 gene 51243181 51264664 - ENSBTAG00000008433 PGAP2
15 gene 51264707 51350656 + ENSBTAG00000008432 NUP98
15 gene 51349234 51381369 + ENSBTAG00000048692 
15 gene 51352000 51376520 - ENSBTAG00000006345 ART1
15 gene 51359373 51364318 + ENSBTAG00000055237 
15 gene 51379586 51408091 + ENSBTAG00000053177 
15 gene 51386896 51443955 + ENSBTAG00000023648 
15 gene 51392901 51398242 + ENSBTAG00000053052 
15 gene 51399833 51403671 - ENSBTAG00000013997 
15 gene 51434176 51436645 + ENSBTAG00000049953 
15 gene 51474978 51495512 + ENSBTAG00000037826 
15 gene 51492590 51495514 + ENSBTAG00000053949 
15 gene 51510994 51515291 + ENSBTAG00000026796 
15 gene 51515409 51553384 - ENSBTAG00000011549 
15 gene 51553511 51637874 + ENSBTAG00000014167 RNF121
15 gene 51574534 51575841 - ENSBTAG00000049608 
15 gene 51640330 51642454 + ENSBTAG00000027676 IL18BP
15 gene 51643265 51673852 - ENSBTAG00000018449 NUMA1
15 gene 51722733 51729483 + ENSBTAG00000017964 LRRC51
15 gene 51729852 51736203 - ENSBTAG00000003001 LAMTOR1
15 gene 51737390 51742158 + ENSBTAG00000003000 TOMT
15 gene 51742235 51745610 - ENSBTAG00000002999 ANAPC15
15 gene 51782270 51788157 + ENSBTAG00000038532 FOLR3
15 gene 51792671 51805078 + ENSBTAG00000021007 FOLR1
15 gene 51822102 51825811 + ENSBTAG00000027684 FOLR2
15 gene 51827479 51828756 - ENSBTAG00000051491 
15 gene 51828755 51842831 + ENSBTAG00000019167 INPPL1
15 gene 51842812 51847286 - ENSBTAG00000019168 PHOX2A
15 gene 51880779 52022991 - ENSBTAG00000001280 CLPB
15 gene 52090857 52228534 - ENSBTAG00000008419 PDE2A
15 gene 52092511 52095021 + ENSBTAG00000050827 
15 gene 52239474 52300725 - ENSBTAG00000002051 ARAP1
15 gene 52302299 52329988 - ENSBTAG00000015182 STARD10
15 gene 52351651 52367777 + ENSBTAG00000019059 ATG16L2
15 gene 52372213 52631806 - ENSBTAG00000019062 FCHSD2
15 gene 52718507 52725072 + ENSBTAG00000039050 P2RY2
15 gene 52784745 52790305 + ENSBTAG00000038737 P2RY6
15 gene 52798117 52856744 + ENSBTAG00000012505 ARHGEF17
15 gene 52862870 52879965 + ENSBTAG00000016494 RELT
15 gene 52890052 53086176 - ENSBTAG00000016497 FAM168A
15 gene 53117190 53136353 + ENSBTAG00000009830 PLEKHB1
15 gene 53150637 53241816 - ENSBTAG00000000025 RAB6A
15 gene 53278739 53333980 + ENSBTAG00000008347 MRPL48
15 gene 53342076 53344586 - ENSBTAG00000054199 CHCHD8
15 gene 53344671 53393878 + ENSBTAG00000003679 PAAF1
15 gene 53393791 53406519 + ENSBTAG00000003682 DNAJB13
15 gene 53409782 53416245 - ENSBTAG00000003692 UCP2
15 gene 53440626 53451256 - ENSBTAG00000005259 UCP3
15 gene 53454345 53526389 - ENSBTAG00000002907 C2CD3
15 gene 53552619 53579820 - ENSBTAG00000054229 C2CD3
15 gene 53554001 53555073 - ENSBTAG00000049655 
15 gene 53580198 53629168 + ENSBTAG00000027612 PPME1
15 gene 53640849 53681795 - ENSBTAG00000006579 P4HA3
15 gene 53690341 53690661 + ENSBTAG00000027610 
15 gene 53707096 53759583 - ENSBTAG00000000770 PGM2L1
15 gene 53809296 53809595 - ENSBTAG00000011873 KCNE3
15 gene 53838026 53839967 - ENSBTAG00000008227 LIPT2
15 gene 53909173 53953518 + ENSBTAG00000016869 POLD3
15 gene 54008949 54042826 - ENSBTAG00000021306 CHRDL2
15 gene 54063709 54147686 + ENSBTAG00000000727 RNF169
15 gene 54076404 54077414 - ENSBTAG00000054207 
15 gene 54155681 54223146 - ENSBTAG00000006610 XRRA1
15 gene 54223258 54247190 + ENSBTAG00000006644 SPCS2
15 gene 54252856 54267975 + ENSBTAG00000025931 NEU3
15 gene 54313650 54314615 - ENSBTAG00000047344 
15 gene 54359456 54360992 - ENSBTAG00000048088 
15 gene 54375514 54427957 + ENSBTAG00000015596 SLCO2B1
15 gene 54461865 54463034 + ENSBTAG00000019622 TPBGL
15 gene 54480057 54553148 - ENSBTAG00000020485 ARRB1
15 gene 54593621 54598584 + ENSBTAG00000005620 RPS3
15 gene 54604155 54610635 - ENSBTAG00000015087 KLHL35
15 gene 54615540 54706765 - ENSBTAG00000031777 GDPD5
15 gene 54737997 54748417 + ENSBTAG00000001027 SERPINH1
15 gene 54763503 54846909 - ENSBTAG00000001028 MAP6
15 gene 54884911 54897038 + ENSBTAG00000049519 MOGAT2
15 gene 54896121 54898516 + ENSBTAG00000053794 
15 gene 54940726 54955595 + ENSBTAG00000047111 
15 gene 54984012 54997831 + ENSBTAG00000017443 
15 gene 55030396 55048724 + ENSBTAG00000015091 
15 gene 55068987 55075615 - ENSBTAG00000052936 
15 gene 55112737 55124658 + ENSBTAG00000037483 MOGAT2
15 gene 55160620 55539167 + ENSBTAG00000016355 UVRAG
15 gene 55605299 55624948 - ENSBTAG00000010820 WNT11
15 gene 55762482 55791234 - ENSBTAG00000031609 THAP12
15 gene 55791610 55837032 + ENSBTAG00000052297 
15 gene 55854695 55933677 + ENSBTAG00000010826 EMSY
15 gene 56045705 56057707 - ENSBTAG00000001301 LRRC32
15 gene 56074822 56080761 - ENSBTAG00000051627 
15 gene 56179611 56193003 + ENSBTAG00000001537 TSKU
15 gene 56246885 56403904 + ENSBTAG00000017218 ACER3
15 gene 56336602 56340221 - ENSBTAG00000052260 
15 gene 56338774 56340810 - ENSBTAG00000008557 
15 gene 56449007 56455145 + ENSBTAG00000047129 B3GNT6
15 gene 56472805 56530219 + ENSBTAG00000005034 CAPN5
15 gene 56532192 56637170 + ENSBTAG00000003955 MYO7A
15 gene 56896688 57352721 + ENSBTAG00000021855 ANO3
15 gene 57270887 57284289 - ENSBTAG00000027126 MUC15
15 gene 57364699 57415989 - ENSBTAG00000021858 SLC5A12
15 gene 57703872 57707587 + ENSBTAG00000006676 FIBIN
15 gene 57758972 57839046 + ENSBTAG00000014847 BBOX1
15 gene 58043890 58088286 - ENSBTAG00000021346 CCDC34
15 gene 58091974 58197387 - ENSBTAG00000002606 LGR4
15 gene 58214580 58224553 - ENSBTAG00000001460 LIN7C
15 gene 58385523 58422131 - ENSBTAG00000008134 BDNF
15 gene 58720346 58806311 - ENSBTAG00000002117 KIF18A
15 gene 58806394 59021213 + ENSBTAG00000003361 METTL15
15 gene 60728577 60736043 - ENSBTAG00000020793 KCNA4
15 gene 60976952 60980910 + ENSBTAG00000010889 FSHB
15 gene 61047198 61061504 + ENSBTAG00000012417 ARL14EP
15 gene 61161268 61371379 - ENSBTAG00000020956 MPPED2
15 gene 61692631 62145149 - ENSBTAG00000006060 
15 gene 62144539 62220968 + ENSBTAG00000050888 DNAJC24
15 gene 62222483 62296459 - ENSBTAG00000000475 IMMP1L
15 gene 62296511 62553952 + ENSBTAG00000023831 ELP4
15 gene 62560118 62588024 - ENSBTAG00000004561 PAX6
15 gene 62854355 62863425 - ENSBTAG00000052762 
15 gene 62854463 62867520 + ENSBTAG00000047362 RCN1
15 gene 62873613 63067012 - ENSBTAG00000052796 
15 gene 63118358 63168835 - ENSBTAG00000047268 WT1
15 gene 63298794 63316294 + ENSBTAG00000005338 EIF3M
15 gene 63330758 63331135 - ENSBTAG00000049128 
15 gene 63389114 63432268 - ENSBTAG00000054030 
15 gene 63515385 63530238 + ENSBTAG00000020731 PRRG4
15 gene 63556795 63634185 + ENSBTAG00000014399 QSER1
15 gene 63659355 63688683 + ENSBTAG00000021809 DEPDC7
15 gene 63686064 63716137 + ENSBTAG00000008613 TCP11L1
15 gene 63722373 63789775 - ENSBTAG00000008617 CSTF3
15 gene 63908514 63962613 + ENSBTAG00000014884 HIPK3
15 gene 63989009 64306981 + ENSBTAG00000012846 KIAA1549L
15 gene 64332509 64334453 - ENSBTAG00000027577 C15H11orf91
15 gene 64346582 64368108 - ENSBTAG00000002302 CD59
15 gene 64374161 64408465 - ENSBTAG00000010071 FBXO3
15 gene 64472394 64485114 - ENSBTAG00000006951 LMO2
15 gene 64661600 64697021 + ENSBTAG00000016744 CAPRIN1
15 gene 64702013 64740844 + ENSBTAG00000016747 NAT10
15 gene 64746521 64932891 - ENSBTAG00000005923 ABTB2
15 gene 64975271 65011223 + ENSBTAG00000020980 CAT
15 gene 65019976 65067265 - ENSBTAG00000012460 ELF5
15 gene 65186293 65227768 + ENSBTAG00000017150 EHF
15 gene 65403011 65427122 - ENSBTAG00000018257 APIP
15 gene 65427261 65502624 + ENSBTAG00000018261 PDHX
15 gene 65649433 65737462 + ENSBTAG00000011578 CD44
15 gene 65776406 65935522 - ENSBTAG00000012628 SLC1A2
15 gene 65950563 66028384 - ENSBTAG00000012630 PAMR1
15 gene 66124888 66126201 + ENSBTAG00000047083 FJX1
15 gene 66181718 66291995 + ENSBTAG00000037389 TRIM44
15 gene 66504294 66702598 + ENSBTAG00000044158 LDLRAD3
15 gene 66742629 66755759 - ENSBTAG00000019045 COMMD9
15 gene 66763111 66918831 + ENSBTAG00000021029 PRR5L
15 gene 66946444 66967540 - ENSBTAG00000036009 TRAF6
15 gene 67005342 67008473 + ENSBTAG00000040293 RAG1
15 gene 67019957 67027721 - ENSBTAG00000031309 RAG2
15 gene 67022721 67089356 + ENSBTAG00000021611 IFTAP
15 gene 70398888 70400810 - ENSBTAG00000007324 LRRC4C
15 gene 72569685 72570340 + ENSBTAG00000051591 
15 gene 73423823 73450600 + ENSBTAG00000014474 API5
15 gene 73461093 73588098 + ENSBTAG00000031299 TTC17
15 gene 73781285 73958433 + ENSBTAG00000000087 HSD17B12
15 gene 73974959 74018861 + ENSBTAG00000009518 ALKBH3
15 gene 74043979 74045355 + ENSBTAG00000045822 C15H11orf96
15 gene 74160726 74173076 + ENSBTAG00000012053 ACCSL
15 gene 74175866 74199580 + ENSBTAG00000008465 ACCS
15 gene 74203659 74352950 + ENSBTAG00000019644 EXT2
15 gene 74373004 74417594 - ENSBTAG00000027563 ALX4
15 gene 74642574 74699576 + ENSBTAG00000031252 CD82
15 gene 74830510 75003105 + ENSBTAG00000021484 TSPAN18
15 gene 74985436 74985639 - ENSBTAG00000053859 
15 gene 75004612 75009213 - ENSBTAG00000017228 TP53I11
15 gene 75202012 75285991 + ENSBTAG00000006443 PRDM11
15 gene 75297582 75339698 - ENSBTAG00000001703 SYT13
15 gene 75665889 75666044 + ENSBTAG00000054083 
15 gene 75702165 75705849 - ENSBTAG00000003721 CHST1
15 gene 75852557 75860286 + ENSBTAG00000003199 SLC35C1
15 gene 75879778 75915413 + ENSBTAG00000021223 CRY2
15 gene 75918764 75938190 + ENSBTAG00000000317 MAPK8IP1
15 gene 75938260 75938905 - ENSBTAG00000027562 C15H11orf94
15 gene 75941284 75946922 - ENSBTAG00000003126 PEX16
15 gene 75950774 75956775 + ENSBTAG00000009607 LARGE2
15 gene 75955555 76148892 - ENSBTAG00000009611 PHF21A
15 gene 76282608 76319986 + ENSBTAG00000006143 CREB3L1
15 gene 76341430 76374697 + ENSBTAG00000013636 DGKZ
15 gene 76374118 76377898 + ENSBTAG00000007740 MDK
15 gene 76377895 76380011 - ENSBTAG00000033699 CHRM4
15 gene 76389709 76562282 - ENSBTAG00000004282 AMBRA1
15 gene 76568896 76576776 - ENSBTAG00000004639 HARBI1
15 gene 76578279 76620035 + ENSBTAG00000017325 ATG13
15 gene 76622892 76639557 - ENSBTAG00000016501 ARHGAP1
15 gene 76642966 76648412 + ENSBTAG00000027557 ZNF408
15 gene 76656867 76671235 + ENSBTAG00000007148 F2
15 gene 76674259 76779196 - ENSBTAG00000004448 CKAP5
15 gene 76789248 76840637 - ENSBTAG00000008429 LRP4
15 gene 76852552 77063224 + ENSBTAG00000009573 C15H11orf49
15 gene 77063167 77075217 - ENSBTAG00000009574 ARFGAP2
15 gene 77074376 77083628 - ENSBTAG00000009576 PACSIN3
15 gene 77097152 77118221 + ENSBTAG00000020999 DDB2
15 gene 77118095 77125767 - ENSBTAG00000021002 ACP2
15 gene 77125341 77139490 + ENSBTAG00000010681 NR1H3
15 gene 77139930 77180691 + ENSBTAG00000021700 MADD
15 gene 77180952 77199310 - ENSBTAG00000021707 MYBPC3
15 gene 77200844 77230554 - ENSBTAG00000021709 SPI1
15 gene 77240232 77248528 + ENSBTAG00000019436 SLC39A13
15 gene 77250425 77258901 - ENSBTAG00000021744 PSMC3
15 gene 77261076 77273571 - ENSBTAG00000021745 RAPSN
15 gene 77288832 77368002 - ENSBTAG00000002520 CELF1
15 gene 77368219 77373977 + ENSBTAG00000018479 PTPMT1
15 gene 77374325 77379012 - ENSBTAG00000018482 KBTBD4
15 gene 77379153 77383888 + ENSBTAG00000018483 NDUFS3
15 gene 77384965 77387225 + ENSBTAG00000055123 FAM180B
15 gene 77409614 77429460 - ENSBTAG00000018742 MTCH2
15 gene 77451766 77481415 - ENSBTAG00000051215 AGBL2
15 gene 77492393 77513241 - ENSBTAG00000020911 FNBP4
15 gene 77526748 77570322 - ENSBTAG00000021125 NUP160
15 gene 77686573 77861198 + ENSBTAG00000024715 PTPRJ
15 gene 77899334 77900263 + ENSBTAG00000051670 
15 gene 77914190 77915140 + ENSBTAG00000049550 
15 gene 77930010 77930939 + ENSBTAG00000031025 
15 gene 77938056 77938985 + ENSBTAG00000053247 
15 gene 77950829 77951758 + ENSBTAG00000031026 OR4X1
15 gene 77971869 77972819 + ENSBTAG00000031119 
15 gene 77992130 77993059 + ENSBTAG00000054640 
15 gene 78006018 78006947 + ENSBTAG00000052223 
15 gene 78028587 78029516 + ENSBTAG00000055007 
15 gene 78050177 78051085 + ENSBTAG00000024788 
15 gene 78056798 78057697 + ENSBTAG00000031030 
15 gene 78066065 78066991 - ENSBTAG00000012549 OR4C3
15 gene 78104674 78105603 + ENSBTAG00000031032 
15 gene 78112683 78113576 - ENSBTAG00000053761 
15 gene 78134611 78135980 + ENSBTAG00000053438 
15 gene 78150886 78151815 - ENSBTAG00000054267 
15 gene 78211765 78212694 + ENSBTAG00000048640 
15 gene 78224739 78225668 + ENSBTAG00000050306 
15 gene 78231024 78231953 + ENSBTAG00000051253 
15 gene 78251655 78252584 + ENSBTAG00000053824 
15 gene 78258016 78258945 + ENSBTAG00000053261 
15 gene 78298148 78299077 + ENSBTAG00000053906 
15 gene 78334575 78335492 + ENSBTAG00000048745 
15 gene 78355104 78356114 + ENSBTAG00000048840 
15 gene 78364680 78365606 + ENSBTAG00000048665 
15 gene 78377150 78378076 + ENSBTAG00000052351 
15 gene 78403697 78404629 - ENSBTAG00000010005 
15 gene 78444246 78445196 + ENSBTAG00000011521 
15 gene 78455335 78456285 + ENSBTAG00000035485 
15 gene 78470776 78471720 - ENSBTAG00000050104 
15 gene 78488703 78489632 - ENSBTAG00000039272 
15 gene 78494097 78495029 - ENSBTAG00000048865 
15 gene 78499417 78500415 - ENSBTAG00000052960 
15 gene 78514640 78515560 - ENSBTAG00000054280 
15 gene 78526536 78527465 - ENSBTAG00000054223 
15 gene 78548610 78549554 - ENSBTAG00000007944 
15 gene 78585013 78585975 - ENSBTAG00000020746 
15 gene 78598065 78599015 - ENSBTAG00000015876 OR10AG1
15 gene 78611814 78614452 - ENSBTAG00000055196 
15 gene 78626213 78627205 + ENSBTAG00000005087 
15 gene 78637777 78638751 + ENSBTAG00000003056 
15 gene 78647351 78648316 - ENSBTAG00000014594 
15 gene 78668335 78669279 - ENSBTAG00000046471 
15 gene 78694818 78695774 - ENSBTAG00000053492 
15 gene 78706970 78707914 - ENSBTAG00000048141 
15 gene 78730146 78731102 - ENSBTAG00000052333 
15 gene 78791037 78836139 - ENSBTAG00000030920 
15 gene 78914154 78915587 - ENSBTAG00000052005 
15 gene 79013311 79014249 + ENSBTAG00000046527 
15 gene 79024208 79025137 + ENSBTAG00000046285 OR8I2
15 gene 79056621 79057631 + ENSBTAG00000001291 
15 gene 79082302 79083228 + ENSBTAG00000054791 
15 gene 79091856 79093207 - ENSBTAG00000053432 
15 gene 79100189 79100791 + ENSBTAG00000037878 
15 gene 79118806 79119462 + ENSBTAG00000048469 
15 gene 79133704 79134645 + ENSBTAG00000051546 
15 gene 79151054 79151995 + ENSBTAG00000048987 
15 gene 79181701 79182642 + ENSBTAG00000054804 
15 gene 79238850 79239773 + ENSBTAG00000035986 
15 gene 79245652 79246611 + ENSBTAG00000035985 
15 gene 79263821 79264747 + ENSBTAG00000050889 
15 gene 79268650 79269582 + ENSBTAG00000053685 
15 gene 79276014 79276961 + ENSBTAG00000035059 
15 gene 79335705 79336679 + ENSBTAG00000023310 
15 gene 79364119 79365141 - ENSBTAG00000049921 
15 gene 79407273 79408214 - ENSBTAG00000050397 
15 gene 79455708 79456634 - ENSBTAG00000054359 
15 gene 79475264 79554484 + ENSBTAG00000050947 
15 gene 79497699 79498661 - ENSBTAG00000051038 
15 gene 79567960 79568901 + ENSBTAG00000050372 
15 gene 79575054 79575995 + ENSBTAG00000035031 
15 gene 79588886 79589827 + ENSBTAG00000035029 
15 gene 79607876 79608802 + ENSBTAG00000049880 
15 gene 79615426 79623588 + ENSBTAG00000053431 
15 gene 79650608 79651561 + ENSBTAG00000052893 
15 gene 79663839 79666045 + ENSBTAG00000022858 OR8U1
15 gene 79679654 79680613 + ENSBTAG00000039110 
15 gene 79695860 79708820 + ENSBTAG00000048490 
15 gene 79720908 79721867 - ENSBTAG00000045739 OR5R1
15 gene 79773603 79774535 - ENSBTAG00000049185 OR5M3
15 gene 79796325 79798852 - ENSBTAG00000040330 OR5M11
15 gene 79820465 79821400 - ENSBTAG00000016146 
15 gene 79834950 79835882 - ENSBTAG00000023542 
15 gene 79857658 79858590 + ENSBTAG00000006421 OR5AR1
15 gene 79872108 79873037 - ENSBTAG00000036130 
15 gene 79893580 79894503 + ENSBTAG00000054047 
15 gene 79897067 79898029 - ENSBTAG00000055161 
15 gene 79929893 79945085 - ENSBTAG00000052245 
15 gene 79993369 79995158 - ENSBTAG00000037928 
15 gene 80023990 80024934 - ENSBTAG00000038539 
15 gene 80078544 80120961 + ENSBTAG00000031017 
15 gene 80138241 80138749 + ENSBTAG00000050634 
15 gene 80160491 80161420 + ENSBTAG00000055298 
15 gene 80176960 80177910 + ENSBTAG00000024952 
15 gene 80193824 80194774 + ENSBTAG00000053339 
15 gene 80211585 80212514 + ENSBTAG00000052129 
15 gene 80225396 80226325 + ENSBTAG00000054643 
15 gene 80252981 80253922 + ENSBTAG00000051651 
15 gene 80381626 80388802 + ENSBTAG00000004206 LRRC55
15 gene 80445007 80448574 - ENSBTAG00000027516 APLNR
15 gene 80501949 80526194 - ENSBTAG00000016469 TNKS1BP1
15 gene 80527398 80537458 - ENSBTAG00000000375 SSRP1
15 gene 80539435 80570794 + ENSBTAG00000000376 P2RX3
15 gene 80580663 80584707 - ENSBTAG00000020285 PRG3
15 gene 80597061 80601056 - ENSBTAG00000049504 
15 gene 80616545 80651796 - ENSBTAG00000002007 PRG3
15 gene 80629490 80635588 - ENSBTAG00000053550 
15 gene 80644028 80655865 - ENSBTAG00000040320 
15 gene 80673388 80692495 - ENSBTAG00000010060 SLC43A3
15 gene 80727171 80737692 + ENSBTAG00000012621 RTN4RL2
15 gene 80743589 80773253 - ENSBTAG00000051230 SLC43A1
15 gene 80788220 80790815 - ENSBTAG00000024701 TIMM10
15 gene 80805386 80814111 + ENSBTAG00000027524 SMTNL1
15 gene 80815599 80829794 - ENSBTAG00000012989 UBE2L6
15 gene 80850690 80863385 + ENSBTAG00000016267 SERPING1
15 gene 80891170 80895699 - ENSBTAG00000053317 YPEL4
15 gene 80900685 80903789 + ENSBTAG00000006493 CLP1
15 gene 80912886 80931167 + ENSBTAG00000002381 ZDHHC5
15 gene 80932192 80940778 - ENSBTAG00000002389 MED19
15 gene 80941209 80949881 + ENSBTAG00000002404 TMX2
15 gene 80967264 81012627 + ENSBTAG00000002411 CTNND1
15 gene 81148671 81149618 - ENSBTAG00000047396 
15 gene 81198021 81198974 + ENSBTAG00000007971 OR6Q1
15 gene 81258851 81280080 - ENSBTAG00000039893 OR9I1
15 gene 81279136 81398068 - ENSBTAG00000021375 
15 gene 81304118 81305101 + ENSBTAG00000038267 
15 gene 81371590 81372534 + ENSBTAG00000030908 OR9Q2
15 gene 81444654 81445598 - ENSBTAG00000040197 
15 gene 81469310 81470296 - ENSBTAG00000049391 
15 gene 81484407 81485645 - ENSBTAG00000049716 
15 gene 81514122 81515066 - ENSBTAG00000055170 
15 gene 81534633 81535577 + ENSBTAG00000049719 
15 gene 81560595 81561581 + ENSBTAG00000040150 
15 gene 81568688 81569632 - ENSBTAG00000049247 OR5B17
15 gene 81580817 81593351 - ENSBTAG00000053501 OR5B2
15 gene 81600692 81601585 - ENSBTAG00000053887 
15 gene 81614719 81615672 - ENSBTAG00000039592 
15 gene 81629911 81630849 - ENSBTAG00000051853 
15 gene 81671092 81672036 - ENSBTAG00000051379 
15 gene 81680823 81681758 - ENSBTAG00000036042 
15 gene 81697476 81698501 - ENSBTAG00000054501 
15 gene 81717220 81718230 - ENSBTAG00000053250 
15 gene 81744562 81745506 - ENSBTAG00000051815 
15 gene 81766255 81767687 - ENSBTAG00000046380 
15 gene 81845565 81887132 - ENSBTAG00000036260 LPXN
15 gene 81890485 81926989 + ENSBTAG00000024657 
15 gene 81898357 81899949 - ENSBTAG00000053204 
15 gene 81931958 81933780 + ENSBTAG00000003624 CNTF
15 gene 81946410 81947633 + ENSBTAG00000050315 
15 gene 81969730 81976647 + ENSBTAG00000045939 
15 gene 81998338 81999582 - ENSBTAG00000050622 
15 gene 82005439 82044563 - ENSBTAG00000038058 
15 gene 82061682 82071200 - ENSBTAG00000049829 
15 gene 82088599 82108601 - ENSBTAG00000052095 GAT
15 gene 82122690 82192681 - ENSBTAG00000030847 GLYATL2
15 gene 82127678 82142196 - ENSBTAG00000038323 GLYAT
15 gene 82145541 82160656 - ENSBTAG00000012540 
15 gene 82243028 82258716 + ENSBTAG00000036016 FAM111B
15 gene 82296009 82339632 + ENSBTAG00000004046 DTX4
15 gene 82422737 82423681 - ENSBTAG00000052034 
15 gene 82439050 82439988 - ENSBTAG00000054997 
15 gene 82517065 82518009 - ENSBTAG00000052542 
15 gene 82536039 82536977 - ENSBTAG00000050074 
15 gene 82558243 82559303 - ENSBTAG00000049182 
15 gene 82584292 82585230 - ENSBTAG00000053206 
15 gene 82603507 82604445 - ENSBTAG00000053189 
15 gene 82654188 82655135 + ENSBTAG00000027490 OR5A1
15 gene 82665715 82676524 + ENSBTAG00000053849 
15 gene 82678941 82679660 + ENSBTAG00000001432 
15 gene 82690516 82691451 + ENSBTAG00000054375 
15 gene 82702694 82703629 + ENSBTAG00000048388 
15 gene 82719102 82720040 + ENSBTAG00000048727 
15 gene 82732546 82733460 + ENSBTAG00000050168 
15 gene 82745953 82746888 + ENSBTAG00000033509 OR4D9
15 gene 82759787 82760722 + ENSBTAG00000049324 
15 gene 82785664 82813519 - ENSBTAG00000020332 OSBP
15 gene 82786113 82789595 + ENSBTAG00000053524 
15 gene 82831299 82859455 - ENSBTAG00000005913 PATL1
15 gene 82907742 82908671 - ENSBTAG00000047472 OR10V1
15 gene 82948448 82950989 + ENSBTAG00000048032 
15 gene 82963910 83044497 + ENSBTAG00000012820 STX3
15 gene 83015663 83019903 - ENSBTAG00000021188 MRPL16
15 gene 83029815 83048887 - ENSBTAG00000012057 CBLIF
15 gene 83058088 83073458 - ENSBTAG00000020580 TCN1
15 gene 83095368 83103258 + ENSBTAG00000027348 OOSP2
15 gene 83149879 83159312 + ENSBTAG00000020095 MS4A3
15 gene 83163839 83173121 + ENSBTAG00000020096 MS4A2
15 gene 83184213 83210703 + ENSBTAG00000038650 MS4A7
15 gene 83214109 83241883 + ENSBTAG00000004581 MS4A14
15 gene 83251879 83278952 + ENSBTAG00000004583 MS4A5
15 gene 83282746 83298109 + ENSBTAG00000004580 MS4A1
15 gene 83336563 83357744 + ENSBTAG00000030898 MS4A13
15 gene 83416528 83435892 + ENSBTAG00000053675 
15 gene 83443176 83503594 - ENSBTAG00000002260 NCAPD3
15 gene 83472894 83474498 - ENSBTAG00000046088 
15 gene 83503677 83522019 + ENSBTAG00000014838 VPS26B
15 gene 83520804 83525320 - ENSBTAG00000012936 THYN1
15 gene 83525512 83539320 + ENSBTAG00000012937 ACAD8
15 gene 83556733 83588368 + ENSBTAG00000012229 
15 gene 83597287 83624431 + ENSBTAG00000038756 GLB1L3
15 gene 83633616 83673239 + ENSBTAG00000018390 GLB1L2
15 gene 83675492 83697268 - ENSBTAG00000027477 B3GAT1
15 gene 84113199 84114125 + ENSBTAG00000051826 
15 gene 84155071 84172263 + ENSBTAG00000052237 
15 gene 84232029 84232958 + ENSBTAG00000016405 
15 gene 84249555 84250700 + ENSBTAG00000051204 
15 gene 84390783 84391700 + ENSBTAG00000050224 
15 gene 84426101 84427018 + ENSBTAG00000053099 
15 gene 84573697 84594284 - ENSBTAG00000018503 
15 gene 84708854 84709810 - ENSBTAG00000050107 
16 gene 503474 504409 + ENSBTAG00000035659 
16 gene 560059 560997 - ENSBTAG00000015517 
16 gene 586946 587929 - ENSBTAG00000039944 
16 gene 719778 735546 + ENSBTAG00000002874 TMEM183A
16 gene 738761 790141 + ENSBTAG00000015885 PPFIA4
16 gene 797547 800444 - ENSBTAG00000006030 MYOG
16 gene 818146 818352 - ENSBTAG00000049875 
16 gene 819140 819436 - ENSBTAG00000048925 
16 gene 820704 820967 - ENSBTAG00000050274 
16 gene 915106 956850 + ENSBTAG00000011461 ADORA1
16 gene 957169 965458 - ENSBTAG00000011465 MYBPH
16 gene 968434 978542 - ENSBTAG00000018223 CHI3L1
16 gene 1087323 1089347 + ENSBTAG00000015711 BTG2
16 gene 1122157 1132658 - ENSBTAG00000014912 FMOD
16 gene 1238615 1252736 + ENSBTAG00000017834 PRELP
16 gene 1257070 1266500 + ENSBTAG00000013764 OPTC
16 gene 1400155 1497069 + ENSBTAG00000014059 ATP2B4
16 gene 1510252 1518304 + ENSBTAG00000012349 LAX1
16 gene 1529947 1531800 + ENSBTAG00000053471 
16 gene 1596039 1623678 + ENSBTAG00000017352 ZC3H11A
16 gene 1624495 1625414 + ENSBTAG00000050925 
16 gene 1635960 1640051 + ENSBTAG00000050130 SNRPE
16 gene 1644724 1647223 - ENSBTAG00000052913 
16 gene 1899514 1911011 + ENSBTAG00000008132 SOX13
16 gene 1917347 1934237 - ENSBTAG00000018509 ETNK2
16 gene 1936120 1946132 - ENSBTAG00000021333 REN
16 gene 1957665 1963432 - ENSBTAG00000021200 KISS1
16 gene 1964115 1978208 - ENSBTAG00000010177 GOLT1A
16 gene 1986639 2125248 - ENSBTAG00000004641 PLEKHA6
16 gene 2151478 2156646 - ENSBTAG00000013074 PPP1R15B
16 gene 2164207 2241919 - ENSBTAG00000024633 PIK3C2B
16 gene 2255641 2292885 + ENSBTAG00000006255 MDM4
16 gene 2358407 2419458 - ENSBTAG00000009111 LRRN2
16 gene 2608815 2800803 + ENSBTAG00000045895 NFASC
16 gene 2825767 2858770 + ENSBTAG00000014645 CNTN2
16 gene 2861873 2864026 - ENSBTAG00000015945 TMEM81
16 gene 2866469 2905597 - ENSBTAG00000015946 RBBP5
16 gene 2935604 2985029 - ENSBTAG00000016618 DSTYK
16 gene 3006671 3044514 + ENSBTAG00000002361 TMCC2
16 gene 3064040 3083423 - ENSBTAG00000018774 
16 gene 3099330 3106454 - ENSBTAG00000015197 KLHDC8A
16 gene 3140270 3168939 - ENSBTAG00000034632 LEMD1
16 gene 3248618 3275153 + ENSBTAG00000012673 CDK18
16 gene 3334950 3362754 + ENSBTAG00000004952 MFSD4A
16 gene 3360475 3386704 - ENSBTAG00000004953 ELK4
16 gene 3410078 3416912 - ENSBTAG00000007693 SLC45A3
16 gene 3467645 3495038 - ENSBTAG00000008001 NUCKS1
16 gene 3509889 3517064 - ENSBTAG00000003232 RAB29
16 gene 3531266 3551208 - ENSBTAG00000005379 SLC41A1
16 gene 3602521 3627653 - ENSBTAG00000008734 PM20D1
16 gene 3642003 3662797 - ENSBTAG00000001382 SLC26A9
16 gene 3728988 3757499 - ENSBTAG00000012774 RAB7B
16 gene 3826242 3851218 + ENSBTAG00000008513 RHEX
16 gene 3876671 3882191 - ENSBTAG00000017301 AVPR1B
16 gene 3948332 3952509 - ENSBTAG00000050299 
16 gene 3986155 3998589 - ENSBTAG00000020227 FAM72A
16 gene 4001470 4254165 + ENSBTAG00000001483 SRGAP2
16 gene 4259232 4284591 + ENSBTAG00000010408 IKBKE
16 gene 4293882 4367194 + ENSBTAG00000010427 RASSF5
16 gene 4369646 4391398 - ENSBTAG00000010432 EIF2D
16 gene 4423580 4433770 + ENSBTAG00000013294 DYRK3
16 gene 4464620 4514607 + ENSBTAG00000038107 MAPKAPK2
16 gene 4550836 4555318 - ENSBTAG00000006685 IL10
16 gene 4627787 4633191 + ENSBTAG00000006692 IL19
16 gene 4653645 4656675 + ENSBTAG00000002757 IL20
16 gene 4681160 4687617 + ENSBTAG00000007851 IL24
16 gene 4689496 4707225 - ENSBTAG00000019796 FCMR
16 gene 4712913 4731265 - ENSBTAG00000019798 PIGR
16 gene 4740835 4745514 - ENSBTAG00000019799 FCAMR
16 gene 4833621 4845097 - ENSBTAG00000018143 C16H1orf116
16 gene 4869646 4871892 - ENSBTAG00000020273 YOD1
16 gene 4873072 4900640 + ENSBTAG00000002126 PFKFB2
16 gene 4913856 4925086 + ENSBTAG00000017714 C4BPB
16 gene 4932453 4979207 + ENSBTAG00000009876 C4BPA
16 gene 5004975 5021006 + ENSBTAG00000054751 
16 gene 5030045 5066582 + ENSBTAG00000053066 
16 gene 5087364 5098716 + ENSBTAG00000039196 
16 gene 5146970 5149550 + ENSBTAG00000047621 
16 gene 5250021 5279400 + ENSBTAG00000006984 CD55
16 gene 5344538 5344714 - ENSBTAG00000045783 
16 gene 5397503 5446979 + ENSBTAG00000038496 CR2
16 gene 5627221 5723824 - ENSBTAG00000039995 
16 gene 5658860 5679612 - ENSBTAG00000049359 
16 gene 5920408 6165638 - ENSBTAG00000040409 
16 gene 5949132 5950148 + ENSBTAG00000051723 
16 gene 5965964 5997950 - ENSBTAG00000048780 
16 gene 6199772 6333310 - ENSBTAG00000023177 CFH
16 gene 6388192 6826502 + ENSBTAG00000016729 KCNT2
16 gene 7653901 7655196 + ENSBTAG00000051085 
16 gene 8917769 8920224 - ENSBTAG00000020953 
16 gene 10453902 10454549 + ENSBTAG00000014862 
16 gene 12027018 12117531 - ENSBTAG00000016703 CDC73
16 gene 12064219 12071842 + ENSBTAG00000019859 B3GALT2
16 gene 12146640 12167350 + ENSBTAG00000015972 GLRX2
16 gene 12164240 12190959 - ENSBTAG00000013812 RO60
16 gene 12190421 12232355 + ENSBTAG00000013620 UCHL5
16 gene 12425569 12428868 - ENSBTAG00000034366 
16 gene 12596362 12623734 - ENSBTAG00000013849 RGS13
16 gene 12697341 12701473 - ENSBTAG00000021672 RGS1
16 gene 12893343 12921726 - ENSBTAG00000037494 RGS21
16 gene 13120960 13151798 - ENSBTAG00000013064 RGS18
16 gene 14803465 14807331 + ENSBTAG00000053584 
16 gene 15166537 15630781 + ENSBTAG00000008420 BRINP3
16 gene 18818847 18890932 + ENSBTAG00000006186 KCTD3
16 gene 18892333 19815906 - ENSBTAG00000006188 USH2A
16 gene 19907145 20149352 - ENSBTAG00000010392 ESRRG
16 gene 20931434 21125771 - ENSBTAG00000001574 GPATCH2
16 gene 21125785 21357135 + ENSBTAG00000052073 SPATA17
16 gene 21737328 21791045 + ENSBTAG00000009838 RRP15
16 gene 21808003 21900539 + ENSBTAG00000005359 TGFB2
16 gene 22523711 22526225 + ENSBTAG00000049406 
16 gene 22658588 22690679 + ENSBTAG00000015534 LYPLAL1
16 gene 23426971 23439750 - ENSBTAG00000004414 SLC30A10
16 gene 23472901 23537555 - ENSBTAG00000006898 EPRS1
16 gene 23556998 23584580 - ENSBTAG00000004064 BPNT1
16 gene 23586935 23631281 + ENSBTAG00000012582 IARS2
16 gene 23632616 23735677 - ENSBTAG00000012585 RAB3GAP2
16 gene 24017131 24156596 + ENSBTAG00000010460 MARK1
16 gene 24176353 24188885 + ENSBTAG00000048856 C16H1orf115
16 gene 24200767 24205469 + ENSBTAG00000053321 
16 gene 24225168 24268400 + ENSBTAG00000016277 MTARC2
16 gene 24269638 24292851 + ENSBTAG00000047287 MTARC1
16 gene 24350883 24356601 + ENSBTAG00000014560 HLX
16 gene 25186203 25227307 - ENSBTAG00000001729 DUSP10
16 gene 26010406 26038411 - ENSBTAG00000017561 HHIPL2
16 gene 26044153 26076530 - ENSBTAG00000013483 TAF1A
16 gene 26096935 26154932 + ENSBTAG00000018824 MIA3
16 gene 26158797 26205139 - ENSBTAG00000007593 AIDA
16 gene 26208022 26226551 + ENSBTAG00000007595 BROX
16 gene 26239532 26244964 + ENSBTAG00000049754 FAM177B
16 gene 26296485 26521481 + ENSBTAG00000049277 DISP1
16 gene 26355876 26357478 + ENSBTAG00000049777 
16 gene 26601165 26603780 - ENSBTAG00000000477 TLR5
16 gene 26686341 26820061 - ENSBTAG00000020989 SUSD4
16 gene 26845496 26847572 + ENSBTAG00000006704 CCDC185
16 gene 26949786 27046178 - ENSBTAG00000003600 CAPN8
16 gene 27079890 27138327 + ENSBTAG00000012778 CAPN2
16 gene 27139848 27207478 - ENSBTAG00000012781 TP53BP2
16 gene 27306978 27330898 + ENSBTAG00000019538 FBXO28
16 gene 27363456 27373727 + ENSBTAG00000012705 DEGS1
16 gene 27418492 27502631 - ENSBTAG00000006718 NVL
16 gene 27529014 27543264 + ENSBTAG00000019471 CNIH4
16 gene 27556059 27591825 - ENSBTAG00000011785 WDR26
16 gene 27719211 27876561 + ENSBTAG00000053199 CNIH3
16 gene 28100230 28442783 + ENSBTAG00000008449 
16 gene 28446036 28472860 - ENSBTAG00000008453 LBR
16 gene 28535630 28690127 - ENSBTAG00000016185 ENAH
16 gene 28800000 28809577 + ENSBTAG00000033322 SRP9
16 gene 28833307 28874202 + ENSBTAG00000000140 EPHX1
16 gene 28871494 28904166 - ENSBTAG00000002854 TMEM63A
16 gene 28910505 28913354 - ENSBTAG00000055022 LEFTY2
16 gene 28945398 28949586 - ENSBTAG00000005835 PYCR2
16 gene 28964091 28967780 - ENSBTAG00000054752 
16 gene 29005214 29020714 - ENSBTAG00000012787 SDE2
16 gene 29079663 29087860 + ENSBTAG00000024561 H3-3A
16 gene 29157748 29196233 - ENSBTAG00000013128 ACBD3
16 gene 29232214 29234055 + ENSBTAG00000002139 MIXL1
16 gene 29239152 29323608 - ENSBTAG00000033267 LIN9
16 gene 29365008 29406357 - ENSBTAG00000000837 PARP1
16 gene 29460774 29460977 + ENSBTAG00000047233 
16 gene 29549972 29611628 + ENSBTAG00000024560 STUM
16 gene 29631405 29631806 - ENSBTAG00000033252 
16 gene 29639431 29743812 - ENSBTAG00000053007 ITPKB
16 gene 29851509 29872546 + ENSBTAG00000013197 PSEN2
16 gene 29906148 29954708 + ENSBTAG00000021880 COQ8A
16 gene 29958179 30250777 - ENSBTAG00000022777 CDC42BPA
16 gene 30410191 30514782 + ENSBTAG00000013949 AHCTF1
16 gene 30514461 30586907 + ENSBTAG00000049714 
16 gene 30588004 30618003 - ENSBTAG00000003804 SCCPDH
16 gene 30668107 30671708 + ENSBTAG00000011508 H3-5
16 gene 30685987 30691637 - ENSBTAG00000021109 
16 gene 30706515 30802133 - ENSBTAG00000000511 CNST
16 gene 30802001 30820756 + ENSBTAG00000000072 TFB2M
16 gene 30839371 31578649 + ENSBTAG00000033180 SMYD3
16 gene 31626657 31942949 - ENSBTAG00000012715 KIF26B
16 gene 32202902 32313790 - ENSBTAG00000024555 EFCAB2
16 gene 32282336 32282919 + ENSBTAG00000047437 
16 gene 32404381 32420440 + ENSBTAG00000007606 HNRNPU
16 gene 32422375 32429108 - ENSBTAG00000033136 COX20
16 gene 32531069 32573204 - ENSBTAG00000001478 DESI2
16 gene 32580902 32649197 - ENSBTAG00000044066 
16 gene 32767321 32799776 + ENSBTAG00000013885 ADSS2
16 gene 32802310 32838399 - ENSBTAG00000033127 C16H1orf100
16 gene 33149470 33155673 - ENSBTAG00000000385 ZBTB18
16 gene 33368079 33633753 + ENSBTAG00000017788 AKT3
16 gene 33638871 33884332 - ENSBTAG00000017775 SDCCAG8
16 gene 33885095 34015860 + ENSBTAG00000007566 CEP170
16 gene 34429413 34853620 + ENSBTAG00000033056 PLD5
16 gene 34908876 34913559 - ENSBTAG00000013700 BECN2
16 gene 34937151 34944966 - ENSBTAG00000012462 MAP1LC3C
16 gene 34954133 35000907 - ENSBTAG00000009396 EXO1
16 gene 35010242 35130360 - ENSBTAG00000005200 WDR64
16 gene 35143253 35145208 + ENSBTAG00000010803 CHML
16 gene 35178266 35246743 - ENSBTAG00000014439 KMO
16 gene 35260924 35288027 + ENSBTAG00000021688 FH
16 gene 35397169 35882504 + ENSBTAG00000005410 RGS7
16 gene 35748459 35751567 + ENSBTAG00000053912 
16 gene 36150525 36154203 + ENSBTAG00000009943 
16 gene 36163970 36167373 + ENSBTAG00000009938 XCL1
16 gene 36297418 36334185 - ENSBTAG00000021211 DPT
16 gene 36759212 36784818 + ENSBTAG00000002688 ATP1B1
16 gene 36784549 37029908 - ENSBTAG00000002689 NME7
16 gene 37030114 37052446 + ENSBTAG00000002690 BLZF1
16 gene 37056980 37059848 + ENSBTAG00000024548 
16 gene 37060066 37075789 - ENSBTAG00000020264 CCDC181
16 gene 37095531 37128086 - ENSBTAG00000020266 SLC19A2
16 gene 37159073 37238306 - ENSBTAG00000017722 F5
16 gene 37241577 37284986 - ENSBTAG00000020755 SELP
16 gene 37340131 37366443 - ENSBTAG00000011515 SELL
16 gene 37372237 37384911 - ENSBTAG00000007307 SELE
16 gene 37440402 37442731 - ENSBTAG00000021671 METTL18
16 gene 37442916 37493120 + ENSBTAG00000014793 C16H1orf112
16 gene 37492622 37534240 - ENSBTAG00000014794 SCYL3
16 gene 37552133 37694428 - ENSBTAG00000017727 KIFAP3
16 gene 37760258 37778238 + ENSBTAG00000021298 METTL11B
16 gene 38087731 38110349 + ENSBTAG00000003295 GORAB
16 gene 38201016 38286243 + ENSBTAG00000004570 PRRX1
16 gene 38526584 38602120 + ENSBTAG00000006408 MROH9
16 gene 38649218 38676447 + ENSBTAG00000020597 FMO3
16 gene 38696229 38724604 + ENSBTAG00000047256 
16 gene 38756046 38800243 + ENSBTAG00000002974 FMO2
16 gene 38808522 38849071 + ENSBTAG00000021408 FMO1
16 gene 38865097 38902141 + ENSBTAG00000016685 FMO4
16 gene 38985133 39080464 + ENSBTAG00000001821 PRRC2C
16 gene 39097744 39111961 - ENSBTAG00000020342 MYOC
16 gene 39142255 39170889 - ENSBTAG00000020591 VAMP4
16 gene 39186035 39202452 + ENSBTAG00000017721 EEF1AKNMT
16 gene 39259084 39909380 + ENSBTAG00000014319 DNM3
16 gene 39460338 39461413 - ENSBTAG00000048915 
16 gene 39911970 39964627 + ENSBTAG00000051882 C16H1orf105
16 gene 39920499 39922955 - ENSBTAG00000024542 PIGC
16 gene 40017928 40108187 + ENSBTAG00000010169 SUCO
16 gene 40161168 40170278 + ENSBTAG00000032808 FASLG
16 gene 40269953 40271230 - ENSBTAG00000016347 
16 gene 40651795 40663004 - ENSBTAG00000047412 TNFSF18
16 gene 40718161 40720666 + ENSBTAG00000052047 
16 gene 40730094 40734349 + ENSBTAG00000053302 
16 gene 40818295 40838305 - ENSBTAG00000002894 TNFSF4
16 gene 40881904 40882650 + ENSBTAG00000020550 
16 gene 41056725 41075680 - ENSBTAG00000055061 AADACL4
16 gene 41110223 41160245 + ENSBTAG00000024493 DHRS3
16 gene 41205338 41473842 - ENSBTAG00000016080 VPS13D
16 gene 41499543 41534237 - ENSBTAG00000024928 TNFRSF1B
16 gene 41564624 41613127 - ENSBTAG00000039937 TNFRSF8
16 gene 41661865 41672168 - ENSBTAG00000019556 MIIP
16 gene 41684079 41711310 - ENSBTAG00000005314 MFN2
16 gene 41718717 41748319 - ENSBTAG00000002052 PLOD1
16 gene 41753761 41759448 + ENSBTAG00000019388 KIAA2013
16 gene 41822765 41824259 + ENSBTAG00000021739 NPPB
16 gene 41834215 41835960 + ENSBTAG00000006709 NPPA
16 gene 41838757 41872918 - ENSBTAG00000020700 CLCN6
16 gene 41872926 41891179 + ENSBTAG00000020698 MTHFR
16 gene 41927836 41947957 - ENSBTAG00000009384 AGTRAP
16 gene 41962331 41990486 - ENSBTAG00000014359 DRAXIN
16 gene 41990741 42003150 + ENSBTAG00000013275 MAD2L2
16 gene 42003474 42018178 - ENSBTAG00000014777 FBXO6
16 gene 42023072 42028662 - ENSBTAG00000032617 FBXO44
16 gene 42027797 42034327 + ENSBTAG00000007223 FBXO2
16 gene 42146013 42204254 - ENSBTAG00000015533 DISP3
16 gene 42376909 42387230 - ENSBTAG00000014014 UBIAD1
16 gene 42392180 42514910 + ENSBTAG00000015325 MTOR
16 gene 42447039 42453123 - ENSBTAG00000015340 ANGPTL7
16 gene 42522478 42544954 + ENSBTAG00000002590 EXOSC10
16 gene 42564305 42568355 + ENSBTAG00000005304 SRM
16 gene 42581910 42597203 + ENSBTAG00000012808 MASP2
16 gene 42593901 42605389 - ENSBTAG00000003697 TARDBP
16 gene 42838570 42957501 + ENSBTAG00000019818 CASZ1
16 gene 42966075 43110580 - ENSBTAG00000013538 PEX14
16 gene 43110546 43120943 + ENSBTAG00000013535 DFFA
16 gene 43127556 43129154 - ENSBTAG00000046494 CORT
16 gene 43134178 43148824 - ENSBTAG00000013531 CENPS
16 gene 43158594 43173975 - ENSBTAG00000013527 PGD
16 gene 43195235 43198500 - ENSBTAG00000048790 
16 gene 43213790 43239454 - ENSBTAG00000048747 
16 gene 43256961 43342545 - ENSBTAG00000054239 
16 gene 43379657 43501600 - ENSBTAG00000010401 UBE4B
16 gene 43542548 43563401 - ENSBTAG00000015574 RBP7
16 gene 43570972 43600168 - ENSBTAG00000051897 NMNAT1
16 gene 43600913 43609437 + ENSBTAG00000051745 LZIC
16 gene 43628175 43675419 + ENSBTAG00000005933 CTNNBIP1
16 gene 43747735 43786671 + ENSBTAG00000011823 CLSTN1
16 gene 43788707 43850241 - ENSBTAG00000018984 PIK3CD
16 gene 43890229 43911977 - ENSBTAG00000003180 TMEM201
16 gene 43916567 43946700 - ENSBTAG00000003177 SLC25A33
16 gene 44108079 44179555 - ENSBTAG00000024539 SPSB1
16 gene 44209992 44234164 - ENSBTAG00000004246 H6PD
16 gene 44330572 44353081 + ENSBTAG00000012605 GPR157
16 gene 44379636 44407097 + ENSBTAG00000034323 
16 gene 44440378 44472484 - ENSBTAG00000009515 CA6
16 gene 44553028 44566771 + ENSBTAG00000013411 ENO1
16 gene 44771878 45028328 + ENSBTAG00000018272 RERE
16 gene 45035427 45057579 - ENSBTAG00000001401 SLC45A1
16 gene 45127459 45128171 + ENSBTAG00000053468 
16 gene 45352249 45366511 + ENSBTAG00000006609 ERRFI1
16 gene 45400213 45416993 - ENSBTAG00000020518 PARK7
16 gene 45439406 45457866 + ENSBTAG00000003313 TNFRSF9
16 gene 45524414 45530359 + ENSBTAG00000048839 
16 gene 45578386 45602488 - ENSBTAG00000051176 
16 gene 45620320 45673776 - ENSBTAG00000014602 CAMTA1
16 gene 46576941 46612081 - ENSBTAG00000054938 
16 gene 46707282 46777605 + ENSBTAG00000011217 DNAJC11
16 gene 46765483 46767243 - ENSBTAG00000049238 
16 gene 46777968 46783678 - ENSBTAG00000011214 THAP3
16 gene 46785881 46792583 - ENSBTAG00000015384 PHF13
16 gene 46800207 46813319 + ENSBTAG00000008350 KLHL21
16 gene 46815369 46823480 - ENSBTAG00000016735 ZBTB48
16 gene 46823946 46831825 - ENSBTAG00000016734 TAS1R1
16 gene 46832476 46851187 + ENSBTAG00000016733 NOL9
16 gene 46873183 46904877 + ENSBTAG00000016728 PLEKHG5
16 gene 46905090 46909417 + ENSBTAG00000006519 TNFRSF25
16 gene 46910358 46943809 - ENSBTAG00000006515 ESPN
16 gene 46949991 46952597 + ENSBTAG00000021210 HES2
16 gene 46978211 47087033 + ENSBTAG00000021202 ACOT7
16 gene 47090061 47101848 + ENSBTAG00000013071 GPR153
16 gene 47103751 47104811 - ENSBTAG00000024525 HES3
16 gene 47112287 47113760 + ENSBTAG00000048433 
16 gene 47112357 47119671 + ENSBTAG00000048308 ICMT
16 gene 47120164 47137199 - ENSBTAG00000009075 RNF207
16 gene 47144460 47152159 + ENSBTAG00000014423 RPL22
16 gene 47167118 47225131 + ENSBTAG00000040477 CHD5
16 gene 47231521 47298388 - ENSBTAG00000008125 KCNAB2
16 gene 47331774 47463903 + ENSBTAG00000008126 NPHP4
16 gene 48572113 48653428 - ENSBTAG00000000792 AJAP1
16 gene 49204778 49211520 + ENSBTAG00000024520 C16H1orf174
16 gene 49213732 49228876 - ENSBTAG00000020015 DFFB
16 gene 49231571 49266317 + ENSBTAG00000020014 CEP104
16 gene 49273661 49284772 + ENSBTAG00000004738 LRRC47
16 gene 49286556 49290320 - ENSBTAG00000045754 SMIM1
16 gene 49291323 49298061 - ENSBTAG00000054042 
16 gene 49303365 49306839 - ENSBTAG00000046007 CCDC27
16 gene 49329176 49404364 - ENSBTAG00000005812 TP73
16 gene 49406150 49418212 + ENSBTAG00000015859 WRAP73
16 gene 49419764 49422765 - ENSBTAG00000015857 TPRG1L
16 gene 49436521 49536217 + ENSBTAG00000020839 MEGF6
16 gene 49542330 49566060 - ENSBTAG00000020837 ARHGEF16
16 gene 49578396 49632261 - ENSBTAG00000018965 PRDM16
16 gene 49879644 49879985 - ENSBTAG00000051770 
16 gene 50032369 50033784 - ENSBTAG00000017929 ACTRT2
16 gene 50249882 50263472 + ENSBTAG00000001642 TTC34
16 gene 50271751 50306501 + ENSBTAG00000009349 MMEL1
16 gene 50307835 50310990 - ENSBTAG00000001727 PRXL2B
16 gene 50339379 50341218 + ENSBTAG00000002483 HES5
16 gene 50343101 50358696 + ENSBTAG00000002479 PANK4
16 gene 50361199 50426588 - ENSBTAG00000002464 PLCH2
16 gene 50437154 50442749 + ENSBTAG00000009309 PEX10
16 gene 50442765 50452928 - ENSBTAG00000009307 RER1
16 gene 50453092 50502162 + ENSBTAG00000009306 MORN1
16 gene 50517026 50569566 - ENSBTAG00000038716 SKI
16 gene 50593827 50598411 + ENSBTAG00000014136 FAAP20
16 gene 50600040 50699718 - ENSBTAG00000014119 PRKCZ
16 gene 50708331 50725360 - ENSBTAG00000008672 GABRD
16 gene 50775398 50830785 + ENSBTAG00000005231 CFAP74
16 gene 50793539 50794558 - ENSBTAG00000052711 
16 gene 50833281 50834787 + ENSBTAG00000024509 TMEM52
16 gene 50856300 50933400 + ENSBTAG00000000215 GNB1
16 gene 50937583 50955983 + ENSBTAG00000000212 NADK
16 gene 50965708 50979510 + ENSBTAG00000031749 SLC35E2
16 gene 50983615 51003930 + ENSBTAG00000010737 CDK11B
16 gene 50992698 50993211 - ENSBTAG00000039728 
16 gene 51003903 51006594 - ENSBTAG00000010732 MMP23
16 gene 51007644 51020416 - ENSBTAG00000010720 MIB2
16 gene 51032298 51034282 + ENSBTAG00000050720 
16 gene 51040526 51041203 + ENSBTAG00000047755 FNDC10
16 gene 51053560 51078042 + ENSBTAG00000002575 SSU72
16 gene 51079281 51085040 + ENSBTAG00000046073 TMEM240
16 gene 51085081 51101450 - ENSBTAG00000002219 ATAD3A
16 gene 51109184 51114581 - ENSBTAG00000021294 VWA1
16 gene 51119142 51122449 - ENSBTAG00000023784 TMEM88B
16 gene 51125124 51128060 + ENSBTAG00000039055 ANKRD65
16 gene 51132210 51135384 + ENSBTAG00000004872 MRPL20
16 gene 51136847 51145545 + ENSBTAG00000004873 CCNL2
16 gene 51147301 51151891 + ENSBTAG00000004874 AURKAIP1
16 gene 51172933 51177376 + ENSBTAG00000012247 MXRA8
16 gene 51179889 51192095 + ENSBTAG00000010696 DVL1
16 gene 51192931 51195907 - ENSBTAG00000051410 TAS1R3
16 gene 51197668 51201525 - ENSBTAG00000007623 CPTP
16 gene 51201649 51211966 + ENSBTAG00000007620 INTS11
16 gene 51211860 51214693 - ENSBTAG00000007619 PUSL1
16 gene 51215231 51229547 + ENSBTAG00000009856 ACAP3
16 gene 51229739 51235484 - ENSBTAG00000017674 SCNN1D
16 gene 51239385 51252236 + ENSBTAG00000015882 UBE2J2
16 gene 51253733 51257855 + ENSBTAG00000031631 C1QTNF12
16 gene 51269081 51270070 - ENSBTAG00000037523 B3GALT6
16 gene 51270270 51282975 + ENSBTAG00000015642 SDF4
16 gene 51282437 51288691 + ENSBTAG00000015635 TNFRSF4
16 gene 51293430 51296461 + ENSBTAG00000015632 TNFRSF18
16 gene 51299216 51327827 - ENSBTAG00000018028 TTLL10
16 gene 51375151 51400873 + ENSBTAG00000014511 C16H1orf159
16 gene 51406283 51420997 - ENSBTAG00000024492 
16 gene 51406585 51407334 + ENSBTAG00000046758 RNF223
16 gene 51422628 51461967 - ENSBTAG00000013191 AGRN
16 gene 51464069 51465107 - ENSBTAG00000014707 ISG15
16 gene 51474167 51475191 + ENSBTAG00000014705 HES4
16 gene 51493180 51498783 + ENSBTAG00000014540 PERM1
16 gene 51499247 51512948 - ENSBTAG00000013813 KLHL17
16 gene 51514474 51527133 + ENSBTAG00000016528 NOC2L
16 gene 51526682 51544095 - ENSBTAG00000008739 SAMD11
16 gene 51625615 51631658 + ENSBTAG00000018730 ZBTB17
16 gene 51634020 51725074 - ENSBTAG00000018729 SPEN
16 gene 51777677 51805354 - ENSBTAG00000018725 FBLIM1
16 gene 51815209 51819141 - ENSBTAG00000018724 TMEM82
16 gene 51819919 51824310 - ENSBTAG00000018723 SLC25A34
16 gene 51825824 51865648 - ENSBTAG00000018722 PLEKHM2
16 gene 51881399 51918806 - ENSBTAG00000039662 
16 gene 51949575 51958274 + ENSBTAG00000002478 AGMAT
16 gene 51959038 51998821 - ENSBTAG00000002476 DNAJC16
16 gene 52000725 52023460 + ENSBTAG00000002472 CASP9
16 gene 52022459 52038878 - ENSBTAG00000024496 CELA2A
16 gene 52045644 52053426 - ENSBTAG00000024497 CTRC
16 gene 52057202 52075315 - ENSBTAG00000009048 EFHD2
16 gene 52086460 52251893 - ENSBTAG00000002408 FHAD1
16 gene 52283707 52343027 - ENSBTAG00000005300 TMEM51
16 gene 52389243 52403213 - ENSBTAG00000015606 KAZN
16 gene 52436774 52521621 - ENSBTAG00000054228 
16 gene 52910142 52910986 - ENSBTAG00000050764 
16 gene 53788899 53921908 - ENSBTAG00000020552 PRDM2
16 gene 54008203 54043523 - ENSBTAG00000001788 PDPN
16 gene 54111470 54145850 + ENSBTAG00000017883 LRRC38
16 gene 54214285 54220938 - ENSBTAG00000024791 
16 gene 54223140 54230410 - ENSBTAG00000050422 
16 gene 54235513 54245417 - ENSBTAG00000054147 
16 gene 54264824 54269432 + ENSBTAG00000051014 
16 gene 54285818 54291206 + ENSBTAG00000046630 
16 gene 54293666 54303728 + ENSBTAG00000054475 
16 gene 54316164 54338646 + ENSBTAG00000053200 
16 gene 54372751 54376141 - ENSBTAG00000031507 
16 gene 54391322 54396356 - ENSBTAG00000054788 
16 gene 54397481 54401384 - ENSBTAG00000051639 
16 gene 54412587 54416492 - ENSBTAG00000050338 
16 gene 54417617 54421522 - ENSBTAG00000050268 
16 gene 54422647 54426546 - ENSBTAG00000050926 
16 gene 54427671 54431574 - ENSBTAG00000049796 
16 gene 54432041 54436598 - ENSBTAG00000050819 
16 gene 54437065 54441622 - ENSBTAG00000054313 
16 gene 54442089 54446642 - ENSBTAG00000051774 
16 gene 54444828 54450678 - ENSBTAG00000053765 
16 gene 54472657 54483140 - ENSBTAG00000053475 
16 gene 54498041 54517183 - ENSBTAG00000052938 
16 gene 54565731 54572282 + ENSBTAG00000054186 
16 gene 54583382 54593092 + ENSBTAG00000052006 
16 gene 54638150 54641840 + ENSBTAG00000051707 
16 gene 54654244 54661053 - ENSBTAG00000012389 
16 gene 54730528 54762653 - ENSBTAG00000012158 C16H1orf158
16 gene 54777644 54856765 - ENSBTAG00000015373 AADACL3
16 gene 54932618 54942555 + ENSBTAG00000004855 PRDX6
16 gene 54950134 54976476 - ENSBTAG00000002231 
16 gene 55043280 55090916 - ENSBTAG00000044117 ANKRD45
16 gene 55073726 55075616 + ENSBTAG00000046799 TEX50
16 gene 55095155 55166521 + ENSBTAG00000024485 KLHL20
16 gene 55179506 55203940 - ENSBTAG00000006925 CENPL
16 gene 55204247 55232009 + ENSBTAG00000004358 DARS2
16 gene 55238448 55250178 + ENSBTAG00000004361 ZBTB37
16 gene 55267223 55277874 - ENSBTAG00000004362 SERPINC1
16 gene 55297385 55365823 - ENSBTAG00000052708 RC3H1
16 gene 55481252 55578205 + ENSBTAG00000027809 RABGAP1L
16 gene 55568552 55703114 + ENSBTAG00000049490 
16 gene 55747309 55751660 + ENSBTAG00000055112 GPR52
16 gene 56061197 56219499 + ENSBTAG00000024482 
16 gene 56231860 56242610 + ENSBTAG00000001107 CACYBP
16 gene 56248846 56268263 - ENSBTAG00000001109 MRPS14
16 gene 56325447 56386531 + ENSBTAG00000015650 TNN
16 gene 56399984 56400286 - ENSBTAG00000017691 KIAA0040
16 gene 56537573 56539378 - ENSBTAG00000051894 
16 gene 56545152 56764975 - ENSBTAG00000011706 TNR
16 gene 57201765 57426155 - ENSBTAG00000031385 COP1
16 gene 57724441 58036056 + ENSBTAG00000018303 PAPPA2
16 gene 58058897 58410271 - ENSBTAG00000012953 ASTN1
16 gene 58500206 58558936 + ENSBTAG00000013715 BRINP2
16 gene 59224977 59225297 + ENSBTAG00000038238 
16 gene 59319810 59394521 - ENSBTAG00000000854 SEC16B
16 gene 59363252 59438293 - ENSBTAG00000046172 
16 gene 59629859 59878925 + ENSBTAG00000015537 RASAL2
16 gene 59915002 59925320 + ENSBTAG00000004941 TEX35
16 gene 60124735 60284409 + ENSBTAG00000010718 RALGPS2
16 gene 60222330 60246517 - ENSBTAG00000010719 ANGPTL1
16 gene 60375301 60417812 + ENSBTAG00000013999 FAM20B
16 gene 60422988 60450960 + ENSBTAG00000014006 TOR3A
16 gene 60439803 60440852 - ENSBTAG00000055119 
16 gene 60462909 60558239 - ENSBTAG00000015026 ABL2
16 gene 60633331 60693186 + ENSBTAG00000004059 SOAT1
16 gene 60702774 60782705 + ENSBTAG00000002164 AXDND1
16 gene 60789069 60808338 - ENSBTAG00000002167 NPHS2
16 gene 60817250 60896041 + ENSBTAG00000002407 TDRD5
16 gene 61023993 61034756 + ENSBTAG00000049599 FAM163A
16 gene 61055327 61090364 - ENSBTAG00000035230 TOR1AIP2
16 gene 61095410 61140756 + ENSBTAG00000035226 TOR1AIP1
16 gene 61203358 61333436 + ENSBTAG00000008082 CEP350
16 gene 61362225 61403864 + ENSBTAG00000014191 QSOX1
16 gene 61427758 61473954 + ENSBTAG00000003992 LHX4
16 gene 61489308 61684117 - ENSBTAG00000046502 ACBD6
16 gene 61818973 62021433 + ENSBTAG00000009169 XPR1
16 gene 62043278 62080970 + ENSBTAG00000006260 KIAA1614
16 gene 62097520 62148288 - ENSBTAG00000020458 STX6
16 gene 62161304 62187092 + ENSBTAG00000009924 MR1
16 gene 62209343 62210832 + ENSBTAG00000052226 
16 gene 62415671 62941402 + ENSBTAG00000020887 CACNA1E
16 gene 63169575 63171269 - ENSBTAG00000046243 ZNF648
16 gene 63334919 63335137 - ENSBTAG00000052482 
16 gene 63365483 63366634 - ENSBTAG00000027426 
16 gene 63468038 63478788 - ENSBTAG00000013631 GLUL
16 gene 63482537 63486614 - ENSBTAG00000021432 TEDDM1
16 gene 63533641 63536686 + ENSBTAG00000000772 
16 gene 63544117 63602942 + ENSBTAG00000018220 RGSL1
16 gene 63614243 63633749 - ENSBTAG00000009091 RNASEL
16 gene 63646670 63652245 - ENSBTAG00000004305 RGS16
16 gene 63701887 63732216 - ENSBTAG00000026481 RGS8
16 gene 63847538 63886366 + ENSBTAG00000002266 NPL
16 gene 63896685 63937888 + ENSBTAG00000019821 DHX9
16 gene 63941657 63985594 - ENSBTAG00000031238 SHCBP1L
16 gene 64062643 64183738 + ENSBTAG00000011966 LAMC1
16 gene 64223528 64289609 + ENSBTAG00000000793 LAMC2
16 gene 64294454 64294687 - ENSBTAG00000049987 
16 gene 64296837 64514197 - ENSBTAG00000000795 NMNAT2
16 gene 64518478 64604657 + ENSBTAG00000008003 SMG7
16 gene 64606142 64652347 - ENSBTAG00000008004 NCF2
16 gene 64674639 64684247 - ENSBTAG00000045582 ARPC5
16 gene 64696290 64697393 - ENSBTAG00000047395 APOBEC4
16 gene 64794721 64961884 + ENSBTAG00000019630 RGL1
16 gene 64972038 65091021 - ENSBTAG00000035836 COLGALT2
16 gene 65100661 65130514 + ENSBTAG00000016369 TSEN15
16 gene 65437883 65655684 + ENSBTAG00000038079 C16H1orf21
16 gene 65719553 65792435 - ENSBTAG00000019264 EDEM3
16 gene 65831839 66012562 - ENSBTAG00000014548 NIBAN1
16 gene 66079548 66123232 + ENSBTAG00000000023 RNF2
16 gene 66131785 66166490 - ENSBTAG00000011285 TRMT1L
16 gene 66173944 66212958 + ENSBTAG00000004492 SWT1
16 gene 66278361 66299316 - ENSBTAG00000014249 IVNS1ABP
16 gene 66592595 66592798 + ENSBTAG00000045729 
16 gene 66706032 67245075 + ENSBTAG00000015235 HMCN1
16 gene 67285178 67288013 - ENSBTAG00000054031 
16 gene 67381599 67398481 + ENSBTAG00000011932 PRG4
16 gene 67448413 67448793 + ENSBTAG00000047559 
16 gene 67461867 67498396 + ENSBTAG00000011946 ODR4
16 gene 67521135 67525396 - ENSBTAG00000004176 PDC
16 gene 67728006 67735629 - ENSBTAG00000014127 PTGS2
16 gene 67906979 68081283 + ENSBTAG00000013298 PLA2G4A
16 gene 68370670 68640645 - ENSBTAG00000004407 KCNK2
16 gene 68929292 68991907 - ENSBTAG00000024449 CENPF
16 gene 69034474 69223706 + ENSBTAG00000021553 PTPN14
16 gene 69234217 69287670 - ENSBTAG00000013166 SMYD2
16 gene 69536053 69590809 - ENSBTAG00000010978 PROX1
16 gene 70348824 70552926 - ENSBTAG00000001181 RPS6KC1
16 gene 70580072 70598523 + ENSBTAG00000003702 ANGEL2
16 gene 70601757 70639797 - ENSBTAG00000003701 VASH2
16 gene 70675517 70703889 - ENSBTAG00000015974 FLVCR1
16 gene 70729199 70741623 + ENSBTAG00000010016 SPATA45
16 gene 70756420 70770905 - ENSBTAG00000024443 TATDN3
16 gene 70771022 70806428 + ENSBTAG00000011340 NSL1
16 gene 70845328 70859124 + ENSBTAG00000011982 BATF3
16 gene 70924511 70937490 - ENSBTAG00000008545 ATF3
16 gene 71127134 71133739 - ENSBTAG00000000759 NENF
16 gene 71143193 71178800 + ENSBTAG00000000758 PACC1
16 gene 71180690 71252919 - ENSBTAG00000000754 PPP2R5A
16 gene 71416165 71464237 - ENSBTAG00000018142 DTL
16 gene 71466476 71549865 + ENSBTAG00000018548 INTS7
16 gene 71591831 71713585 + ENSBTAG00000005137 LPGAT1
16 gene 71773296 71785719 + ENSBTAG00000009618 NEK2
16 gene 71843837 71868733 - ENSBTAG00000048992 
16 gene 71867070 71871370 + ENSBTAG00000010909 SLC30A1
16 gene 71969177 71971116 + ENSBTAG00000024453 RD3
16 gene 71996522 72041299 - ENSBTAG00000012020 TRAF5
16 gene 72056794 72108849 - ENSBTAG00000007110 RCOR3
16 gene 72205829 72642416 + ENSBTAG00000008710 KCNH1
16 gene 72651368 73012821 - ENSBTAG00000048628 HHAT
16 gene 73094210 73105682 - ENSBTAG00000010850 SERTAD4
16 gene 73169607 73359804 - ENSBTAG00000046723 SYT14
16 gene 73447321 73474258 - ENSBTAG00000020886 UTP25
16 gene 73502081 73518531 + ENSBTAG00000002849 IRF6
16 gene 73522276 73524532 + ENSBTAG00000002848 C16H1orf74
16 gene 73524525 73550750 - ENSBTAG00000002846 TRAF3IP3
16 gene 73564739 73634329 - ENSBTAG00000015086 HSD11B1
16 gene 73668603 73712367 + ENSBTAG00000016542 LAMB3
16 gene 73713243 73744243 - ENSBTAG00000016541 CAMK1G
16 gene 75116092 75349323 + ENSBTAG00000001173 PLXNA2
16 gene 75466075 75489259 + ENSBTAG00000010562 CD34
16 gene 75556041 75557325 + ENSBTAG00000051625 
16 gene 75582021 75621057 - ENSBTAG00000005397 CD46
16 gene 75614111 75615244 + ENSBTAG00000052620 
16 gene 75690225 75736094 - ENSBTAG00000052901 
16 gene 75768942 75810353 - ENSBTAG00000050070 
16 gene 75850895 75887017 - ENSBTAG00000030910 
16 gene 75921020 75928905 + ENSBTAG00000048618 
16 gene 75944878 75966734 + ENSBTAG00000000070 F13B
16 gene 75977678 76010930 + ENSBTAG00000038171 CFHR5
16 gene 76021939 76082066 - ENSBTAG00000007860 ASPM
16 gene 76102444 76135565 - ENSBTAG00000002291 ZBTB41
16 gene 76188124 76401805 + ENSBTAG00000008944 CRB1
16 gene 76482363 76747186 - ENSBTAG00000012433 DENND1B
16 gene 76847270 76853904 + ENSBTAG00000051004 C1orf53
16 gene 76858671 76878665 + ENSBTAG00000013499 LHX9
16 gene 77074385 77212053 + ENSBTAG00000016943 NEK7
16 gene 77225125 77228438 + ENSBTAG00000049638 
16 gene 77406070 77427160 - ENSBTAG00000019890 ATP6V1G3
16 gene 77600496 77669271 + ENSBTAG00000023144 PTPRC
16 gene 77633793 77634326 - ENSBTAG00000046345 
16 gene 78828931 78957232 + ENSBTAG00000009265 NR5A2
16 gene 79118410 79121031 - ENSBTAG00000047428 ZNF281
16 gene 79237466 79278728 - ENSBTAG00000021874 KIF14
16 gene 79300366 79317794 - ENSBTAG00000020563 DDX59
16 gene 79375975 79473155 + ENSBTAG00000008153 CAMSAP2
16 gene 79480208 79481332 + ENSBTAG00000053928 GPR25
16 gene 79497446 79515409 + ENSBTAG00000047972 INAVA
16 gene 79521258 79540935 + ENSBTAG00000053707 
16 gene 79548497 79581778 - ENSBTAG00000047274 KIF21B
16 gene 79599108 79660665 - ENSBTAG00000047491 CACNA1S
16 gene 79675900 79688109 - ENSBTAG00000051448 TMEM9
16 gene 79714751 79750062 + ENSBTAG00000046177 IGFN1
16 gene 79787223 79824967 + ENSBTAG00000046350 PKP1
16 gene 79851015 79853936 + ENSBTAG00000019931 
16 gene 79860458 79865626 + ENSBTAG00000019927 CYB5R1
16 gene 79870488 79883989 + ENSBTAG00000009727 ADIPOR1
16 gene 79889001 79911514 + ENSBTAG00000009726 KLHL12
16 gene 79913789 79917702 + ENSBTAG00000013560 RABIF
16 gene 79938517 79940606 - ENSBTAG00000016189 
16 gene 79949862 80022792 + ENSBTAG00000006175 KDM5B
16 gene 80036572 80130039 + ENSBTAG00000047648 SYT2
16 gene 80138744 80301780 - ENSBTAG00000011772 PPP1R12B
16 gene 80305103 80309745 + ENSBTAG00000004790 UBE2T
16 gene 80312915 80399065 - ENSBTAG00000004789 LGR6
16 gene 80402498 80405323 - ENSBTAG00000047073 
16 gene 80420337 80428748 + ENSBTAG00000003016 PTPN7
16 gene 80429842 80436465 + ENSBTAG00000006574 ARL8A
16 gene 80440023 80444291 - ENSBTAG00000014992 GPR37L1
16 gene 80448310 80448567 - ENSBTAG00000052377 
16 gene 80502933 80507964 - ENSBTAG00000008756 ELF3
16 gene 80509611 80522913 - ENSBTAG00000013726 RNPEP
16 gene 80532691 80543813 - ENSBTAG00000047059 TIMM17A
16 gene 80548214 80576112 + ENSBTAG00000021576 LMOD1
16 gene 80578402 80581443 - ENSBTAG00000050933 SHISA4
16 gene 80589408 80629377 - ENSBTAG00000004452 IPO9
16 gene 80636726 80688965 - ENSBTAG00000021919 NAV1
16 gene 80752893 80757039 + ENSBTAG00000049173 
16 gene 80847188 80867559 + ENSBTAG00000016057 CSRP1
16 gene 80877092 80877463 + ENSBTAG00000053086 PHLDA3
16 gene 80897787 80906695 + ENSBTAG00000047231 TNNI1
16 gene 80916091 80929327 + ENSBTAG00000024663 LAD1
16 gene 80934811 80942857 + ENSBTAG00000045789 TNNT2
17 gene 180928 210111 - ENSBTAG00000035265 TMEM192
17 gene 339603 511267 + ENSBTAG00000005263 KLHL2
17 gene 517313 534143 + ENSBTAG00000003068 MSMO1
17 gene 573369 721435 + ENSBTAG00000016514 CPE
17 gene 1510259 1846345 + ENSBTAG00000005968 TLL1
17 gene 1932500 1977083 + ENSBTAG00000019053 MAP9
17 gene 2088797 2093009 - ENSBTAG00000016633 NPY2R
17 gene 2540688 2585719 - ENSBTAG00000001696 RBM46
17 gene 2668435 2675467 - ENSBTAG00000017167 LRAT
17 gene 2840842 2848781 + ENSBTAG00000006745 FGG
17 gene 2859932 2868867 + ENSBTAG00000001638 FGA
17 gene 2894488 2932611 - ENSBTAG00000022120 FGB
17 gene 2912667 2932205 + ENSBTAG00000007234 PLRG1
17 gene 3009649 3332773 + ENSBTAG00000024545 DCHS2
17 gene 3834470 3843041 + ENSBTAG00000018563 SFRP2
17 gene 3885204 3950848 + ENSBTAG00000019426 RNF175
17 gene 3954019 3967242 - ENSBTAG00000008008 TLR2
17 gene 3995816 4171087 - ENSBTAG00000016625 TMEM131L
17 gene 4218300 4297890 - ENSBTAG00000000281 MND1
17 gene 4309174 4436986 - ENSBTAG00000008816 TRIM2
17 gene 4673147 4705464 - ENSBTAG00000043963 FHDC1
17 gene 4727646 4887492 - ENSBTAG00000008438 ARFIP1
17 gene 5007893 5022532 + ENSBTAG00000048983 
17 gene 5256463 5351434 + ENSBTAG00000007953 FBXW7
17 gene 5993019 6093988 + ENSBTAG00000013914 GATB
17 gene 6101574 6408853 - ENSBTAG00000025263 FAM160A1
17 gene 6490585 6698879 + ENSBTAG00000016813 SH3D19
17 gene 6526967 6534197 - ENSBTAG00000004633 PRSS48
17 gene 6717402 6722090 - ENSBTAG00000009908 RPS3A
17 gene 6801065 7555668 + ENSBTAG00000018546 LRBA
17 gene 7238746 7239825 - ENSBTAG00000047924 MAB21L2
17 gene 7567228 7755085 - ENSBTAG00000008098 DCLK2
17 gene 9583647 10018758 + ENSBTAG00000027182 NR3C2
17 gene 10027735 10405085 - ENSBTAG00000002531 ARHGAP10
17 gene 10454873 10487503 + ENSBTAG00000010381 PRMT9
17 gene 10488576 10517061 - ENSBTAG00000010376 TMEM184C
17 gene 10596771 10669858 - ENSBTAG00000013674 EDNRA
17 gene 10653061 10654237 + ENSBTAG00000049121 
17 gene 11330442 11605484 + ENSBTAG00000004167 TTC29
17 gene 11675939 11677612 - ENSBTAG00000005648 POU4F2
17 gene 11768654 12090661 + ENSBTAG00000034522 SLC10A7
17 gene 12116355 12129562 - ENSBTAG00000054105 REELD1
17 gene 12162216 12177198 - ENSBTAG00000014060 LSM6
17 gene 12387472 12579784 + ENSBTAG00000012738 ZNF827
17 gene 12606944 12633802 - ENSBTAG00000049365 
17 gene 12653032 12681867 - ENSBTAG00000012800 MMAA
17 gene 12740787 12823604 - ENSBTAG00000002835 SMAD1
17 gene 13109682 13152070 + ENSBTAG00000019857 OTUD4
17 gene 13156554 13187394 - ENSBTAG00000019854 ABCE1
17 gene 13187215 13268352 + ENSBTAG00000013326 ANAPC10
17 gene 13448752 13558329 - ENSBTAG00000016071 HHIP
17 gene 14040368 14066548 + ENSBTAG00000039325 GYPA
17 gene 14115218 14143540 - ENSBTAG00000047331 GYPB
17 gene 14342769 14380566 - ENSBTAG00000003399 SMARCA5
17 gene 14421800 14549193 - ENSBTAG00000002813 GAB1
17 gene 14598336 14598563 - ENSBTAG00000052695 
17 gene 14683018 14716484 - ENSBTAG00000001356 USP38
17 gene 15374564 15824212 + ENSBTAG00000014111 INPP4B
17 gene 16050989 16143452 - ENSBTAG00000018200 IL15
17 gene 16534317 16553468 - ENSBTAG00000000297 ZNF330
17 gene 16638203 16919320 + ENSBTAG00000049010 RNF150
17 gene 17014136 17141026 + ENSBTAG00000018951 TBC1D9
17 gene 17164837 17171147 + ENSBTAG00000004647 UCP1
17 gene 17174575 17203917 - ENSBTAG00000014007 ELMOD2
17 gene 17214946 17255967 + ENSBTAG00000034281 MGAT4D
17 gene 17272256 17317333 + ENSBTAG00000001580 CLGN
17 gene 17324484 17364038 - ENSBTAG00000022109 SCOC
17 gene 17836577 18018432 + ENSBTAG00000011373 MAML3
17 gene 18024427 18062255 - ENSBTAG00000021779 MGST2
17 gene 18056993 18057296 + ENSBTAG00000049381 
17 gene 18155442 18207948 + ENSBTAG00000003581 SETD7
17 gene 18245545 18266086 - ENSBTAG00000003208 RAB33B
17 gene 18305040 18377855 - ENSBTAG00000004745 NAA15
17 gene 18388646 18392748 + ENSBTAG00000039582 NDUFC1
17 gene 18399763 18411428 + ENSBTAG00000002599 MGARP
17 gene 18449330 18450229 + ENSBTAG00000015811 
17 gene 18474845 18574676 + ENSBTAG00000020594 ELF2
17 gene 18582256 18600421 - ENSBTAG00000005998 NOCT
17 gene 19122329 19126535 - ENSBTAG00000055067 
17 gene 19415527 19485045 + ENSBTAG00000034075 SLC7A11
17 gene 20288045 20302085 + ENSBTAG00000015549 PCDH18
17 gene 21203821 21205310 + ENSBTAG00000023895 
17 gene 23201447 23205862 + ENSBTAG00000033967 
17 gene 24091849 24092961 + ENSBTAG00000046902 PABPC4L
17 gene 25029473 25071284 - ENSBTAG00000019977 PCDH10
17 gene 25069647 25070347 + ENSBTAG00000053618 
17 gene 28276926 28277300 + ENSBTAG00000049817 
17 gene 28685257 28706065 - ENSBTAG00000044159 C17H4orf33
17 gene 28724059 28932798 + ENSBTAG00000013611 SCLT1
17 gene 28946726 29148288 - ENSBTAG00000017493 JADE1
17 gene 29365401 29365658 + ENSBTAG00000009824 
17 gene 29460086 29478965 + ENSBTAG00000010843 PGRMC2
17 gene 29525417 29663774 - ENSBTAG00000012135 LARP1B
17 gene 29585880 29586182 + ENSBTAG00000049445 
17 gene 29695955 29733214 - ENSBTAG00000010630 ABHD18
17 gene 29733275 29786956 + ENSBTAG00000044058 MFSD8
17 gene 29774988 29792009 - ENSBTAG00000039552 PLK4
17 gene 29817687 29876207 - ENSBTAG00000015692 HSPA4L
17 gene 29819948 29820393 - ENSBTAG00000052090 
17 gene 29880313 29908490 - ENSBTAG00000012826 SLC25A31
17 gene 29913837 29993696 - ENSBTAG00000012824 INTU
17 gene 32347951 32529264 - ENSBTAG00000003345 FAT4
17 gene 33093747 33168247 + ENSBTAG00000001117 ANKRD50
17 gene 34353125 34357245 - ENSBTAG00000021245 SPRY1
17 gene 34422664 34747076 - ENSBTAG00000000125 SPATA5
17 gene 34747124 34807159 + ENSBTAG00000005695 NUDT6
17 gene 34801330 34860849 - ENSBTAG00000005691 FGF2
17 gene 34936426 34938688 - ENSBTAG00000007564 BBS12
17 gene 34949127 34953270 + ENSBTAG00000016147 CETN4
17 gene 35062970 35070765 + ENSBTAG00000012368 IL21
17 gene 35217965 35222747 + ENSBTAG00000020883 IL2
17 gene 35298887 35307547 - ENSBTAG00000046191 ADAD1
17 gene 35321748 35476298 - ENSBTAG00000048798 
17 gene 35478947 35505549 - ENSBTAG00000051886 
17 gene 35728366 35800211 + ENSBTAG00000019021 TRPC3
17 gene 36260758 37189201 + ENSBTAG00000047595 FSTL5
17 gene 39268470 39268712 - ENSBTAG00000055004 
17 gene 39633239 39902881 - ENSBTAG00000012450 RAPGEF2
17 gene 39983282 40116757 + ENSBTAG00000033547 C17H4orf45
17 gene 40112134 40236065 - ENSBTAG00000011970 FNIP2
17 gene 40279436 40292370 + ENSBTAG00000016680 PPID
17 gene 40285083 40337562 - ENSBTAG00000016679 ETFDH
17 gene 40321022 40321615 + ENSBTAG00000053834 
17 gene 40337328 40340549 + ENSBTAG00000033486 C17H4orf46
17 gene 40348027 40475237 - ENSBTAG00000010306 RXFP1
17 gene 40697162 40745537 - ENSBTAG00000019229 TMEM144
17 gene 40721416 40721841 + ENSBTAG00000055144 
17 gene 40795189 40871776 + ENSBTAG00000017069 GASK1B
17 gene 41785259 41971774 - ENSBTAG00000004775 GRIA2
17 gene 42021088 42110395 - ENSBTAG00000021764 GLRB
17 gene 42227069 42478276 + ENSBTAG00000043959 PDGFC
17 gene 42588038 42589090 + ENSBTAG00000049769 
17 gene 43364999 43381605 + ENSBTAG00000011063 CTSO
17 gene 43386894 43403747 - ENSBTAG00000011062 TDO2
17 gene 43437239 43491735 + ENSBTAG00000044109 ASIC5
17 gene 43514978 43577750 - ENSBTAG00000003840 GUCY1B1
17 gene 43528091 43530307 + ENSBTAG00000051096 
17 gene 43601257 43673434 - ENSBTAG00000014576 GUCY1A1
17 gene 43972110 43977394 - ENSBTAG00000005240 ZNF605
17 gene 44023784 44029448 + ENSBTAG00000053029 ZNF26
17 gene 44044076 44068639 + ENSBTAG00000013001 ZNF84
17 gene 44110583 44121402 + ENSBTAG00000040072 ZNF140
17 gene 44111747 44117247 + ENSBTAG00000054305 
17 gene 44156961 44169024 + ENSBTAG00000039242 ZNF10
17 gene 44195034 44221154 + ENSBTAG00000040336 ZNF268
17 gene 44224575 44226983 + ENSBTAG00000039316 ZNF268
17 gene 44257597 44259224 + ENSBTAG00000006753 MBD3L1
17 gene 44271152 44272435 - ENSBTAG00000006758 
17 gene 44283822 44291931 - ENSBTAG00000026626 ANHX
17 gene 44386512 44411465 + ENSBTAG00000013951 CHFR
17 gene 44423383 44470280 + ENSBTAG00000009755 GOLGA3
17 gene 44477204 44499871 + ENSBTAG00000033339 ANKLE2
17 gene 44502890 44510533 - ENSBTAG00000007513 PGAM5
17 gene 44506135 44510673 + ENSBTAG00000054166 
17 gene 44512664 44522964 - ENSBTAG00000007510 PXMP2
17 gene 44515473 44518591 + ENSBTAG00000054055 
17 gene 44523016 44583195 + ENSBTAG00000000590 POLE
17 gene 44585357 44588957 - ENSBTAG00000007496 P2RX2
17 gene 44602301 44613218 + ENSBTAG00000049454 LRCOL1
17 gene 44624122 44706739 - ENSBTAG00000039766 FBRSL1
17 gene 44853887 44968139 + ENSBTAG00000005644 GALNT9
17 gene 45015310 45021074 - ENSBTAG00000011889 NOC4L
17 gene 45021148 45028147 + ENSBTAG00000017219 DDX51
17 gene 45045946 45134100 - ENSBTAG00000020423 EP400
17 gene 45161930 45173082 - ENSBTAG00000012990 PUS1
17 gene 45176713 45199686 - ENSBTAG00000012987 ULK1
17 gene 45241554 45266444 - ENSBTAG00000002145 MMP17
17 gene 45279916 45360901 - ENSBTAG00000000439 SFSWAP
17 gene 46030140 46206056 - ENSBTAG00000013848 ADGRD1
17 gene 46284520 46288136 - ENSBTAG00000055033 RAN
17 gene 46316500 46383190 + ENSBTAG00000007988 STX2
17 gene 46406767 46715519 + ENSBTAG00000009797 RIMBP2
17 gene 46727461 46762107 - ENSBTAG00000006468 PIWIL1
17 gene 46932749 46934705 - ENSBTAG00000007047 FZD10
17 gene 47426664 48084896 + ENSBTAG00000002950 TMEM132D
17 gene 48170769 48286681 - ENSBTAG00000020430 GLT1D1
17 gene 48237530 48241659 + ENSBTAG00000050393 
17 gene 48308901 48338170 + ENSBTAG00000009167 SLC15A4
17 gene 48417339 48868560 - ENSBTAG00000046256 TMEM132C
17 gene 49305453 49305888 - ENSBTAG00000049587 
17 gene 49756757 49757212 + ENSBTAG00000020532 
17 gene 50309613 50687263 - ENSBTAG00000006626 TMEM132B
17 gene 50718350 50773650 - ENSBTAG00000005678 AACS
17 gene 50813518 50834720 - ENSBTAG00000001543 BRI3BP
17 gene 50838143 50868907 + ENSBTAG00000020414 DHX37
17 gene 50887544 50892468 + ENSBTAG00000032436 UBC
17 gene 50929375 51022457 + ENSBTAG00000014269 SCARB1
17 gene 51223745 51460894 + ENSBTAG00000024603 NCOR2
17 gene 51466603 51469982 - ENSBTAG00000039688 RFLNA
17 gene 51757127 51793408 + ENSBTAG00000020346 CCDC92
17 gene 51794311 51952067 - ENSBTAG00000016523 DNAH10
17 gene 51954039 51993763 - ENSBTAG00000007272 ATP6V0A2
17 gene 51998677 52027811 - ENSBTAG00000007271 TCTN2
17 gene 52029878 52050145 - ENSBTAG00000007270 GTF2H3
17 gene 52050315 52061227 + ENSBTAG00000007269 EIF2B1
17 gene 52061347 52079100 - ENSBTAG00000007266 DDX55
17 gene 52081940 52091382 - ENSBTAG00000039630 TMED2
17 gene 52111245 52153382 + ENSBTAG00000008061 RILPL1
17 gene 52157896 52161635 - ENSBTAG00000008060 SNRNP35
17 gene 52178861 52205415 + ENSBTAG00000007804 RILPL2
17 gene 52211310 52228130 - ENSBTAG00000000139 KMT5A
17 gene 52247385 52289589 + ENSBTAG00000020505 SBNO1
17 gene 52307619 52318172 + ENSBTAG00000020504 CDK2AP1
17 gene 52320433 52322700 - ENSBTAG00000020503 C17H12orf65
17 gene 52333197 52385417 + ENSBTAG00000008470 MPHOSPH9
17 gene 52428786 52553696 + ENSBTAG00000001597 PITPNM2
17 gene 52554256 52556184 - ENSBTAG00000001594 ARL6IP4
17 gene 52558149 52561400 - ENSBTAG00000001593 OGFOD2
17 gene 52574035 52603860 + ENSBTAG00000008464 ABCB9
17 gene 52637342 52668722 + ENSBTAG00000048809 VPS37B
17 gene 52671417 52697372 - ENSBTAG00000021595 HIP1R
17 gene 52703453 52724998 - ENSBTAG00000003527 CCDC62
17 gene 52726827 52746156 - ENSBTAG00000050187 
17 gene 52750181 52762092 - ENSBTAG00000032433 DENR
17 gene 52790484 52791491 + ENSBTAG00000000908 HCAR1
17 gene 52806052 52806285 + ENSBTAG00000049993 
17 gene 52808443 52809534 + ENSBTAG00000047904 
17 gene 52854278 52922614 - ENSBTAG00000019278 KNTC1
17 gene 52924879 52940209 + ENSBTAG00000006118 RSRC2
17 gene 52946671 52968059 + ENSBTAG00000006114 ZCCHC8
17 gene 52998851 53115871 + ENSBTAG00000016779 CLIP1
17 gene 53120968 53150578 + ENSBTAG00000004203 VPS33A
17 gene 53146063 53147154 - ENSBTAG00000053397 
17 gene 53155700 53173948 + ENSBTAG00000004199 DIABLO
17 gene 53174272 53175345 - ENSBTAG00000004197 B3GNT4
17 gene 53184647 53194577 - ENSBTAG00000004192 LRRC43
17 gene 53203612 53206600 + ENSBTAG00000049892 
17 gene 53223788 53284407 - ENSBTAG00000004189 MLXIP
17 gene 53304776 53332032 - ENSBTAG00000032517 BCL7A
17 gene 53347984 53421121 - ENSBTAG00000004187 CFAP251
17 gene 53423935 53439245 - ENSBTAG00000004179 PSMD9
17 gene 53458874 53470660 + ENSBTAG00000004175 HPD
17 gene 53471327 53472445 - ENSBTAG00000052582 
17 gene 53482843 53498434 - ENSBTAG00000004172 SETD1B
17 gene 53509789 53523519 + ENSBTAG00000032534 RHOF
17 gene 53521439 53567583 - ENSBTAG00000009602 TMEM120B
17 gene 53594452 53605589 + ENSBTAG00000004458 MORN3
17 gene 53609590 53614703 - ENSBTAG00000006484 
17 gene 53610136 53626039 - ENSBTAG00000004457 ORAI1
17 gene 53650953 53768578 + ENSBTAG00000002328 KDM2B
17 gene 53772931 53797175 - ENSBTAG00000002315 RNF34
17 gene 53827403 53862505 + ENSBTAG00000003092 ANAPC5
17 gene 53870785 53920434 + ENSBTAG00000010815 CAMKK2
17 gene 53925451 53941599 - ENSBTAG00000010812 P2RX4
17 gene 53970346 54027496 - ENSBTAG00000008948 P2RX7
17 gene 54062673 54200209 + ENSBTAG00000020584 IFT81
17 gene 54211210 54267854 + ENSBTAG00000001398 ATP2A2
17 gene 54261956 54264957 + ENSBTAG00000052539 
17 gene 54291474 54312144 - ENSBTAG00000016675 ANAPC7
17 gene 54326081 54337078 - ENSBTAG00000005345 ARPC3
17 gene 54329751 54330785 + ENSBTAG00000053945 
17 gene 54340390 54359773 - ENSBTAG00000005347 GPN3
17 gene 54360388 54368947 + ENSBTAG00000022067 FAM216A
17 gene 54370245 54377438 - ENSBTAG00000008417 VPS29
17 gene 54377843 54406455 + ENSBTAG00000018330 RAD9B
17 gene 54408216 54453472 - ENSBTAG00000018332 PPTC7
17 gene 54477625 54505524 + ENSBTAG00000009208 TCTN1
17 gene 54505222 54531025 - ENSBTAG00000009216 HVCN1
17 gene 54567784 54586904 - ENSBTAG00000011198 PPP1CC
17 gene 54667570 54705547 + ENSBTAG00000032353 CCDC63
17 gene 54706765 54714580 - ENSBTAG00000018369 MYL2
17 gene 54818687 55096432 + ENSBTAG00000008571 CUX2
17 gene 55140724 55175813 + ENSBTAG00000009101 SH2B3
17 gene 55178853 55280779 - ENSBTAG00000022069 ATXN2
17 gene 55314762 55345115 - ENSBTAG00000001168 BRAP
17 gene 55349801 55448734 + ENSBTAG00000001164 ACAD10
17 gene 55355159 55391764 + ENSBTAG00000048331 
17 gene 55420458 55421052 - ENSBTAG00000050648 
17 gene 55434294 55435295 - ENSBTAG00000051558 
17 gene 55569766 55740689 + ENSBTAG00000008963 CIT
17 gene 55750475 55759908 - ENSBTAG00000005940 PRKAB1
17 gene 55795742 55830506 - ENSBTAG00000048560 TMEM233
17 gene 55876002 56046137 - ENSBTAG00000004693 CCDC60
17 gene 56156718 56169968 - ENSBTAG00000001303 HSPB8
17 gene 56189388 56355937 - ENSBTAG00000008676 SRRM4
17 gene 56835071 56879005 - ENSBTAG00000019757 SUDS3
17 gene 56979400 57072044 + ENSBTAG00000012550 TAOK3
17 gene 57080207 57084736 - ENSBTAG00000018115 PEBP1
17 gene 57116197 57183504 + ENSBTAG00000007139 WSB2
17 gene 57183198 57231988 - ENSBTAG00000007137 RFC5
17 gene 57231745 57664911 + ENSBTAG00000044119 KSR2
17 gene 57763560 57876534 + ENSBTAG00000002023 NOS1
17 gene 57900735 57938125 + ENSBTAG00000032097 FBXO21
17 gene 57955861 58020267 + ENSBTAG00000044078 TESC
17 gene 57978412 57983671 - ENSBTAG00000053074 
17 gene 58026797 58141074 - ENSBTAG00000036183 FBXW8
17 gene 58042537 58042794 + ENSBTAG00000037415 
17 gene 58188410 58250340 - ENSBTAG00000043976 RNFT2
17 gene 58250440 58266919 + ENSBTAG00000047139 SPRING1
17 gene 58611134 58888297 + ENSBTAG00000001888 MED13L
17 gene 60088083 60101025 + ENSBTAG00000021706 TBX3
17 gene 60228521 60317552 + ENSBTAG00000011384 TBX5
17 gene 60618709 60739666 + ENSBTAG00000031824 RBM19
17 gene 60981921 60991655 + ENSBTAG00000003107 LHX5
17 gene 61005835 61018993 - ENSBTAG00000008945 SDSL
17 gene 61030240 61040569 + ENSBTAG00000031814 SDS
17 gene 61041318 61063762 - ENSBTAG00000019040 PLBD2
17 gene 61085710 61123902 + ENSBTAG00000016738 DTX1
17 gene 61125494 61163613 - ENSBTAG00000016739 RASAL1
17 gene 61167481 61176138 + ENSBTAG00000011924 CFAP73
17 gene 61176579 61194317 - ENSBTAG00000011930 DDX54
17 gene 61195558 61199902 + ENSBTAG00000011937 RITA1
17 gene 61200521 61225586 - ENSBTAG00000001806 IQCD
17 gene 61225406 61284097 + ENSBTAG00000011102 TPCN1
17 gene 61287674 61316764 - ENSBTAG00000011103 SLC8B1
17 gene 61338202 61357849 - ENSBTAG00000014628 OAS2
17 gene 61363053 61371004 - ENSBTAG00000039861 OAS1Y
17 gene 61376225 61385129 - ENSBTAG00000053807 OAS1X
17 gene 61394801 61402638 - ENSBTAG00000037527 OAS1Z
17 gene 61409306 61473245 - ENSBTAG00000004247 RPH3A
17 gene 61736442 61802172 - ENSBTAG00000002048 PTPN11
17 gene 61837376 61843934 + ENSBTAG00000031723 RPL6
17 gene 61854475 62022631 + ENSBTAG00000008762 HECTD4
17 gene 62027374 62046790 - ENSBTAG00000008761 TRAFD1
17 gene 62067802 62129018 + ENSBTAG00000006666 NAA25
17 gene 62104373 62106004 - ENSBTAG00000054534 
17 gene 62134583 62142059 - ENSBTAG00000006665 ERP29
17 gene 62142208 62178958 + ENSBTAG00000006659 TMEM116
17 gene 62209486 62252984 - ENSBTAG00000054901 
17 gene 62234500 62241953 - ENSBTAG00000031693 
17 gene 62254596 62288021 - ENSBTAG00000009346 MAPKAPK5
17 gene 62300435 62326158 - ENSBTAG00000008743 ALDH2
17 gene 62392061 62470991 + ENSBTAG00000003696 BICDL1
17 gene 62472792 62491460 - ENSBTAG00000022044 RAB35
17 gene 62502050 62556500 - ENSBTAG00000017379 GCN1
17 gene 62557757 62561808 - ENSBTAG00000017389 RPLP0
17 gene 62564685 62607750 - ENSBTAG00000018108 PXN
17 gene 62623628 62639894 + ENSBTAG00000021168 SIRT4
17 gene 62647846 62654912 - ENSBTAG00000026732 PLA2G1B
17 gene 62661593 62686348 - ENSBTAG00000009800 MSI1
17 gene 62732323 62746023 + ENSBTAG00000012788 COX6A1
17 gene 62747154 62749467 - ENSBTAG00000012790 TRIAP1
17 gene 62749284 62755938 + ENSBTAG00000012791 GATC
17 gene 62757004 62763283 - ENSBTAG00000012792 SRSF9
17 gene 62791053 62793922 + ENSBTAG00000024605 DYNLL1
17 gene 62796288 62813384 - ENSBTAG00000015761 COQ5
17 gene 62816689 62850319 + ENSBTAG00000015767 RNF10
17 gene 62851819 62854683 - ENSBTAG00000005385 POP5
17 gene 62894620 62919581 + ENSBTAG00000055032 
17 gene 62902961 62919845 + ENSBTAG00000020049 CABP1
17 gene 62933212 62943566 + ENSBTAG00000020050 MLEC
17 gene 62955311 62964687 + ENSBTAG00000007483 UNC119B
17 gene 62969284 62985770 + ENSBTAG00000007484 ACADS
17 gene 63028441 63121549 - ENSBTAG00000016338 SPPL3
17 gene 63165815 63182551 + ENSBTAG00000021795 HNF1A
17 gene 63183519 63193665 - ENSBTAG00000021796 C17H12orf43
17 gene 63195671 63211740 - ENSBTAG00000003297 OASL
17 gene 63204673 63205053 + ENSBTAG00000046887 
17 gene 63220087 63222986 - ENSBTAG00000051177 
17 gene 63256432 63263065 + ENSBTAG00000032047 
17 gene 63266238 63301078 - ENSBTAG00000014376 ANKRD13A
17 gene 63283157 63288031 - ENSBTAG00000050202 
17 gene 63304658 63345190 + ENSBTAG00000006506 GIT2
17 gene 63350533 63365001 - ENSBTAG00000006504 TCHP
17 gene 63377041 63399500 + ENSBTAG00000002591 GLTP
17 gene 63410753 63447169 + ENSBTAG00000000031 TRPV4
17 gene 63456481 63510511 - ENSBTAG00000050459 FAM222A
17 gene 63607270 63628642 - ENSBTAG00000005183 MVK
17 gene 63628770 63639339 + ENSBTAG00000005178 MMAB
17 gene 63650234 63696918 - ENSBTAG00000002698 UBE3B
17 gene 63696948 63726368 + ENSBTAG00000002697 KCTD10
17 gene 63725969 63733889 - ENSBTAG00000002695 MYO1H
17 gene 63818770 63841781 + ENSBTAG00000010847 FOXN4
17 gene 63845551 63976145 - ENSBTAG00000022058 ACACB
17 gene 63977709 63983574 + ENSBTAG00000019846 ALKBH2
17 gene 63983620 64006722 - ENSBTAG00000019845 USP30
17 gene 64019338 64092372 + ENSBTAG00000018833 SVOP
17 gene 64097586 64114659 - ENSBTAG00000018831 DAO
17 gene 64125282 64176327 + ENSBTAG00000018825 SSH1
17 gene 64209162 64284057 + ENSBTAG00000007993 CORO1C
17 gene 64217915 64218597 + ENSBTAG00000023431 
17 gene 64298475 64314718 + ENSBTAG00000031851 SELPLG
17 gene 64327826 64334251 + ENSBTAG00000031849 TMEM119
17 gene 64357119 64363222 - ENSBTAG00000011787 ISCU
17 gene 64363942 64405641 + ENSBTAG00000031846 SART3
17 gene 64408095 64412616 - ENSBTAG00000011771 FICD
17 gene 64579462 64580550 + ENSBTAG00000022039 CMKLR1
17 gene 64605375 64658202 - ENSBTAG00000013686 WSCD2
17 gene 64920913 64922648 + ENSBTAG00000054184 
17 gene 64971207 64996531 - ENSBTAG00000015526 PIWIL3
17 gene 65010788 65083923 + ENSBTAG00000006592 SGSM1
17 gene 65089357 65098969 - ENSBTAG00000006594 TMEM211
17 gene 65153148 65283727 + ENSBTAG00000044022 KIAA1671
17 gene 65290954 65297599 + ENSBTAG00000001255 CRYBB3
17 gene 65295023 65318605 + ENSBTAG00000004088 CRYBB2
17 gene 65389743 65505336 + ENSBTAG00000000005 GRK3
17 gene 65530211 65744827 + ENSBTAG00000000698 MYO18B
17 gene 65872051 66063271 + ENSBTAG00000006569 SEZ6L
17 gene 66098793 66107865 + ENSBTAG00000037832 ASPHD2
17 gene 66113220 66140520 - ENSBTAG00000017038 HPS4
17 gene 66140620 66166478 + ENSBTAG00000012277 SRRD
17 gene 66164554 66181277 - ENSBTAG00000012288 TFIP11
17 gene 66190152 66244471 - ENSBTAG00000010368 TPST2
17 gene 66251943 66289558 - ENSBTAG00000019280 CRYBB1
17 gene 66252289 66275059 + ENSBTAG00000019282 CRYBA4
17 gene 66340591 66340983 + ENSBTAG00000031468 
17 gene 67173546 67221633 - ENSBTAG00000010464 MN1
17 gene 67268876 67330126 - ENSBTAG00000017799 PITPNB
17 gene 67351968 67353110 - ENSBTAG00000049340 
17 gene 67395806 67801228 - ENSBTAG00000012193 TTC28
17 gene 67975024 68013366 - ENSBTAG00000004956 CHEK2
17 gene 68012848 68023699 + ENSBTAG00000015075 HSCB
17 gene 68029981 68049495 + ENSBTAG00000003557 CCDC117
17 gene 68052596 68056965 - ENSBTAG00000005970 XBP1
17 gene 68139936 68183686 - ENSBTAG00000047107 TNIP3
17 gene 68227493 68400924 + ENSBTAG00000022036 ZNRF3
17 gene 68404806 68407909 - ENSBTAG00000012892 C17H22orf31
17 gene 68432890 68476866 + ENSBTAG00000009773 KREMEN1
17 gene 68507315 68547592 + ENSBTAG00000017738 EMID1
17 gene 68547858 68553021 - ENSBTAG00000017750 RHBDD3
17 gene 68553407 68579067 + ENSBTAG00000017755 EWSR1
17 gene 68582675 68588419 + ENSBTAG00000012504 GAS2L1
17 gene 68588587 68591488 - ENSBTAG00000001187 RASL10A
17 gene 68597309 68647088 - ENSBTAG00000001189 AP1B1
17 gene 68684707 68692551 + ENSBTAG00000013147 NEFH
17 gene 68700997 68731933 - ENSBTAG00000013150 THOC5
17 gene 68731177 68748582 - ENSBTAG00000013152 NIPSNAP1
17 gene 68758653 68833313 + ENSBTAG00000013153 NF2
17 gene 68853776 68863080 + ENSBTAG00000017886 CABP7
17 gene 68864267 68887043 - ENSBTAG00000017890 ZMAT5
17 gene 68887320 68889515 + ENSBTAG00000000913 UQCR10
17 gene 68906700 68942712 - ENSBTAG00000002452 ASCC2
17 gene 68971211 69102722 + ENSBTAG00000001030 MTMR3
17 gene 69132614 69203058 + ENSBTAG00000013877 HORMAD2
17 gene 69262954 69269513 - ENSBTAG00000007424 LIF
17 gene 69282366 69286795 - ENSBTAG00000016163 OSM
17 gene 69300856 69305373 - ENSBTAG00000018084 CASTOR1
17 gene 69307660 69336481 - ENSBTAG00000018086 TBC1D10A
17 gene 69345496 69364944 - ENSBTAG00000003390 SF3A1
17 gene 69364493 69376681 + ENSBTAG00000003393 CCDC157
17 gene 69378978 69382634 - ENSBTAG00000003394 RNF215
17 gene 69398667 69421341 + ENSBTAG00000017404 SEC14L2
17 gene 69423142 69439445 + ENSBTAG00000018116 MTFP1
17 gene 69431412 69441202 - ENSBTAG00000014464 SEC14L3
17 gene 69451575 69467562 - ENSBTAG00000031351 SEC14L4
17 gene 69476902 69528694 - ENSBTAG00000049253 SEC14L6
17 gene 69494398 69553439 - ENSBTAG00000014232 GAL3ST1
17 gene 69555254 69569017 - ENSBTAG00000007728 PES1
17 gene 69579507 69597093 + ENSBTAG00000002770 TCN2
17 gene 69600757 69607790 + ENSBTAG00000002385 SLC35E4
17 gene 69618399 69623966 - ENSBTAG00000017459 DUSP18
17 gene 69624116 69628755 + ENSBTAG00000017438 C17H5orf52
17 gene 69626490 69629291 + ENSBTAG00000050682 
17 gene 69639538 69793488 + ENSBTAG00000019146 OSBP2
17 gene 69801907 69802947 - ENSBTAG00000049259 
17 gene 69819467 69860089 - ENSBTAG00000009963 MORC2
17 gene 69938495 69961375 + ENSBTAG00000003100 SMTN
17 gene 69940258 69940530 - ENSBTAG00000055010 
17 gene 69961734 69964249 - ENSBTAG00000031279 SELENOM
17 gene 69972392 69984070 + ENSBTAG00000017023 INPP5J
17 gene 69982739 69988677 - ENSBTAG00000011962 PLA2G3
17 gene 70019989 70032807 + ENSBTAG00000002828 RNF185
17 gene 70033759 70093314 + ENSBTAG00000010662 LIMK2
17 gene 70094432 70105136 - ENSBTAG00000010667 PIK3IP1
17 gene 70125940 70144379 - ENSBTAG00000005478 PATZ1
17 gene 70169984 70184876 + ENSBTAG00000008990 DRG1
17 gene 70189737 70228816 - ENSBTAG00000008991 EIF4ENIF1
17 gene 70236410 70322746 + ENSBTAG00000008996 SFI1
17 gene 70322367 70401301 - ENSBTAG00000009006 PRR14L
17 gene 70405060 70477892 + ENSBTAG00000001295 DEPDC5
17 gene 70503548 70513355 + ENSBTAG00000031134 YWHAH
17 gene 70570574 70620771 + ENSBTAG00000012851 SLC5A1
17 gene 70627688 70655990 - ENSBTAG00000008117 SLC5A4
17 gene 70675573 70676085 + ENSBTAG00000050653 
17 gene 70679854 70681101 + ENSBTAG00000053220 
17 gene 70683375 70684017 + ENSBTAG00000046584 biotype=IG_V_gene
17 gene 70688182 70690140 + ENSBTAG00000039237 
17 gene 70693898 70701513 - ENSBTAG00000050373 
17 gene 70709255 70709792 - ENSBTAG00000050496 
17 gene 70736538 70736948 - ENSBTAG00000047529 
17 gene 70758460 70772185 + ENSBTAG00000052689 
17 gene 70779127 70779674 + ENSBTAG00000054609 
17 gene 70789851 70800029 + ENSBTAG00000053980 
17 gene 70806962 70807509 + ENSBTAG00000048321 
17 gene 70816976 70817504 + ENSBTAG00000047986 
17 gene 70829330 70829761 + ENSBTAG00000052233 
17 gene 70836159 70841169 + ENSBTAG00000050165 
17 gene 70844303 70844716 + ENSBTAG00000046322 
17 gene 70862697 70863234 + ENSBTAG00000048030 
17 gene 70881251 70885629 + ENSBTAG00000048730 
17 gene 70891134 70893403 + ENSBTAG00000045810 
17 gene 70907833 70916026 + ENSBTAG00000050136 
17 gene 70931457 70944891 + ENSBTAG00000051483 
17 gene 70949587 70953164 + ENSBTAG00000031160 
17 gene 70979569 70990872 - ENSBTAG00000001005 ZNF280B
17 gene 70997874 71006261 - ENSBTAG00000046083 ZNF280A
17 gene 71014114 71018423 - ENSBTAG00000033890 PRAME
17 gene 71036156 71036721 + ENSBTAG00000049563 
17 gene 71042463 71059232 + ENSBTAG00000054090 
17 gene 71069365 71070085 + ENSBTAG00000055016 
17 gene 71075718 71076612 + ENSBTAG00000051734 
17 gene 71087844 71097339 + ENSBTAG00000054009 
17 gene 71092573 71125064 + ENSBTAG00000047121 
17 gene 71109386 71118703 + ENSBTAG00000048832 
17 gene 71131053 71166047 + ENSBTAG00000017305 biotype=IG_C_gene
17 gene 71170236 71172285 + ENSBTAG00000050062 
17 gene 71211568 71219811 - ENSBTAG00000053568 ZNF70
17 gene 71220220 71222109 - ENSBTAG00000051134 VPREB3
17 gene 71223953 71225401 + ENSBTAG00000022030 C17H22orf15
17 gene 71226030 71227888 - ENSBTAG00000022032 CHCHD10
17 gene 71231375 71239854 + ENSBTAG00000006108 MMP11
17 gene 71241945 71259042 + ENSBTAG00000009988 SMARCB1
17 gene 71260779 71262858 - ENSBTAG00000022028 DERL3
17 gene 71270478 71285172 + ENSBTAG00000018647 SLC2A11
17 gene 71292117 71293211 + ENSBTAG00000007375 MIF
17 gene 71308119 71311108 + ENSBTAG00000053662 
17 gene 71311471 71316105 + ENSBTAG00000000170 GSTT4
17 gene 71318878 71326525 + ENSBTAG00000040298 GSTT1
17 gene 71328580 71334085 + ENSBTAG00000008587 GSTT2
17 gene 71335068 71337740 + ENSBTAG00000022027 DDT
17 gene 71345570 71417162 + ENSBTAG00000024708 CABIN1
17 gene 71426379 71433950 + ENSBTAG00000006730 SUSD2
17 gene 71443740 71453369 - ENSBTAG00000006608 GGT5
17 gene 71455671 71471655 - ENSBTAG00000046900 GGT1
17 gene 71496420 71513527 - ENSBTAG00000021262 SNRPD3
17 gene 71503858 71515630 + ENSBTAG00000022022 GUCD1
17 gene 71518122 71544778 - ENSBTAG00000001325 UPB1
17 gene 71592531 71608102 - ENSBTAG00000016944 ADORA2A
17 gene 71612407 71698165 - ENSBTAG00000021656 SPECC1L
17 gene 71710952 71794863 - ENSBTAG00000020566 BCR
17 gene 71800734 71808096 - ENSBTAG00000017277 RAB36
17 gene 71816210 71864794 + ENSBTAG00000036113 RSPH14
17 gene 71827754 71856313 - ENSBTAG00000047664 GNAZ
17 gene 71897941 71916613 - ENSBTAG00000023007 
17 gene 71937296 71941206 - ENSBTAG00000055118 VPREB1
17 gene 71948002 71948581 - ENSBTAG00000052191 VPREB1
17 gene 71951343 71966904 + ENSBTAG00000053372 TOP3B
17 gene 71967760 71987213 + ENSBTAG00000006938 PPM1F
17 gene 71998213 72053367 + ENSBTAG00000010312 MAPK1
17 gene 72078583 72082958 + ENSBTAG00000017867 YPEL1
17 gene 72082606 72100535 - ENSBTAG00000021121 PPIL2
17 gene 72102052 72106230 - ENSBTAG00000022019 
17 gene 72112056 72114638 - ENSBTAG00000000067 SDF2L1
17 gene 72117340 72121854 - ENSBTAG00000006173 CCDC116
17 gene 72124049 72126076 + ENSBTAG00000013036 YDJC
17 gene 72129021 72153652 - ENSBTAG00000013038 UBE2L3
17 gene 72161969 72166774 + ENSBTAG00000047538 
17 gene 72191445 72195702 + ENSBTAG00000005951 HIC2
17 gene 72202848 72205217 + ENSBTAG00000030927 
17 gene 72208853 72268526 - ENSBTAG00000013971 PI4KA
17 gene 72232163 72238762 + ENSBTAG00000013973 SERPIND1
17 gene 72268871 72277819 + ENSBTAG00000020760 SNAP29
17 gene 72288644 72307365 + ENSBTAG00000045548 CRKL
17 gene 72313147 72326846 + ENSBTAG00000038132 AIFM3
17 gene 72327212 72339983 + ENSBTAG00000011292 LZTR1
17 gene 72340278 72342373 - ENSBTAG00000044198 THAP7
17 gene 72342836 72348560 - ENSBTAG00000030979 TUBA3E
17 gene 72350416 72362237 - ENSBTAG00000053023 LRRC74B
17 gene 72363090 72372252 + ENSBTAG00000019244 P2RX6
17 gene 72369764 72376047 - ENSBTAG00000009145 SLC7A4
17 gene 72394831 72398818 + ENSBTAG00000038258 
17 gene 72399346 72403587 - ENSBTAG00000014646 MZT2B
17 gene 72403730 72419364 + ENSBTAG00000002130 SMPD4
17 gene 72426305 72430254 + ENSBTAG00000031018 
17 gene 72431576 72476026 - ENSBTAG00000018048 MED15
17 gene 72491752 72505789 + ENSBTAG00000020161 KLHL22
17 gene 72508575 72519966 + ENSBTAG00000019375 SCARF2
17 gene 72544934 72553115 - ENSBTAG00000016257 ZNF74
17 gene 72563333 72590762 - ENSBTAG00000000429 DGCR2
17 gene 72591117 72592556 + ENSBTAG00000045955 TSSK1B
17 gene 72595819 72596895 + ENSBTAG00000048123 TSSK2
17 gene 72596998 72603599 - ENSBTAG00000018534 ESS2
17 gene 72606019 72607163 - ENSBTAG00000047526 GSC2
17 gene 72617237 72620215 - ENSBTAG00000008528 SLC25A1
17 gene 72647476 72693052 - ENSBTAG00000019888 HIRA
17 gene 72693872 72696274 + ENSBTAG00000019891 MRPL40
17 gene 72698934 72701609 - ENSBTAG00000048885 
17 gene 72702974 72716296 - ENSBTAG00000004284 UFD1
17 gene 72716770 72732379 + ENSBTAG00000004286 CDC45
17 gene 72734557 72735831 - ENSBTAG00000022020 CLDN5
17 gene 72790364 72799264 + ENSBTAG00000008320 SEPTIN5
17 gene 72793925 72799077 + ENSBTAG00000039059 GP1BB
17 gene 72823670 72829779 + ENSBTAG00000048862 TBX1
17 gene 72838215 72866148 - ENSBTAG00000021052 GNB1L
17 gene 72873707 72900850 - ENSBTAG00000043581 TXNRD2
17 gene 72900703 72915705 + ENSBTAG00000019516 COMT
17 gene 72915295 72932721 - ENSBTAG00000001473 ARVCF
17 gene 72935432 72967481 + ENSBTAG00000012421 TANGO2
17 gene 72975731 72990508 + ENSBTAG00000019869 DGCR8
17 gene 72990821 72994746 - ENSBTAG00000019871 TRMT2A
17 gene 72994049 72994494 + ENSBTAG00000049062 
17 gene 72995406 73000114 + ENSBTAG00000006656 RANBP1
17 gene 73001852 73015951 + ENSBTAG00000006657 ZDHHC8
17 gene 73014570 73019566 - ENSBTAG00000047626 CCDC188
17 gene 73066457 73085195 - ENSBTAG00000046677 RTN4R
17 gene 73105784 73123446 + ENSBTAG00000047676 PRODH
17 gene 73123908 73128286 - ENSBTAG00000047299 DGCR6L
17 gene 73154741 73156786 + ENSBTAG00000050485 
17 gene 73161266 73163028 + ENSBTAG00000049878 
18 gene 272423 273895 + ENSBTAG00000053809 
18 gene 997260 1002080 - ENSBTAG00000046786 UQCRFS1
18 gene 1300877 1329800 + ENSBTAG00000018244 VSTM2B
18 gene 1411461 1487893 + ENSBTAG00000023795 VAC14
18 gene 1488986 1508027 + ENSBTAG00000009358 MTSS2
18 gene 1502631 1503785 - ENSBTAG00000050915 
18 gene 1510170 1570878 - ENSBTAG00000009357 IL34
18 gene 1578539 1618405 - ENSBTAG00000010627 SF3B3
18 gene 1618164 1643268 + ENSBTAG00000012988 COG4
18 gene 1643524 1656631 - ENSBTAG00000012985 FCSK
18 gene 1710164 1725460 + ENSBTAG00000054680 ST3GAL2
18 gene 1734913 1753496 - ENSBTAG00000003570 DDX19A
18 gene 1738123 1741989 + ENSBTAG00000052687 
18 gene 1762017 1783618 - ENSBTAG00000020714 DDX19B
18 gene 1764165 1766552 + ENSBTAG00000053632 
18 gene 1791809 1813085 + ENSBTAG00000019810 AARS1
18 gene 1814292 1815579 + ENSBTAG00000053923 EXOSC6
18 gene 1832754 1844905 - ENSBTAG00000004766 CLEC18C
18 gene 1880341 1920828 - ENSBTAG00000016471 PDPR
18 gene 1891321 1892544 + ENSBTAG00000049998 
18 gene 1931769 2059508 - ENSBTAG00000002303 GLG1
18 gene 2081391 2114246 - ENSBTAG00000004460 RFWD3
18 gene 2123144 2146610 - ENSBTAG00000012216 MLKL
18 gene 2151216 2205687 - ENSBTAG00000012222 FA2H
18 gene 2212750 2215559 - ENSBTAG00000053121 
18 gene 2259179 2339568 - ENSBTAG00000016878 WDR59
18 gene 2363234 2451062 + ENSBTAG00000034689 ZNRF1
18 gene 2453442 2458665 - ENSBTAG00000006779 LDHD
18 gene 2499180 2502934 + ENSBTAG00000000868 ZFP1
18 gene 2551228 2555890 - ENSBTAG00000008500 CTRB1
18 gene 2564597 2567928 + ENSBTAG00000011995 
18 gene 2568360 2572543 + ENSBTAG00000039914 
18 gene 2573410 2610924 - ENSBTAG00000012002 BCAR1
18 gene 2623342 2727856 - ENSBTAG00000015427 CFDP1
18 gene 2734037 2753088 - ENSBTAG00000009805 CFDP2
18 gene 2763307 2799457 - ENSBTAG00000030600 BCNT2
18 gene 2806374 2819530 - ENSBTAG00000015428 TMEM170A
18 gene 2827665 2831660 - ENSBTAG00000040000 CHST6
18 gene 2843007 2863808 - ENSBTAG00000015432 TMEM231
18 gene 2868273 2878363 + ENSBTAG00000006550 GABARAPL2
18 gene 2870001 2921632 - ENSBTAG00000015669 ADAT1
18 gene 2913010 2915023 + ENSBTAG00000034185 
18 gene 2923427 2937944 - ENSBTAG00000015677 KARS1
18 gene 2937398 2943918 + ENSBTAG00000015686 TERF2IP
18 gene 3420515 3705995 + ENSBTAG00000026004 CNTNAP4
18 gene 4360452 4362078 + ENSBTAG00000012131 
18 gene 4411403 4420325 + ENSBTAG00000052957 MON1B
18 gene 4522898 4666475 - ENSBTAG00000001010 ADAMTS18
18 gene 4950347 4962900 + ENSBTAG00000007184 NUDT7
18 gene 5004868 5169828 + ENSBTAG00000018146 VAT1L
18 gene 5201404 5210890 + ENSBTAG00000046772 CLEC3A
18 gene 5240349 6170333 + ENSBTAG00000015894 WWOX
18 gene 5493574 5501805 - ENSBTAG00000050959 
18 gene 6508023 6526480 - ENSBTAG00000044192 MAF
18 gene 7325125 7343264 + ENSBTAG00000017752 DYNLRB2
18 gene 7389327 7553534 - ENSBTAG00000017112 CDYL2
18 gene 7686031 7700190 - ENSBTAG00000017009 CMC2
18 gene 7700533 7719809 + ENSBTAG00000011635 CENPN
18 gene 7721648 7736768 + ENSBTAG00000008213 ATMIN
18 gene 7745738 7755153 - ENSBTAG00000023765 C18H16orf46
18 gene 7759553 7771600 - ENSBTAG00000006795 GCSH
18 gene 7775728 7882996 - ENSBTAG00000012693 
18 gene 7802186 7803422 + ENSBTAG00000051615 
18 gene 7897717 7928436 + ENSBTAG00000001026 BCO1
18 gene 7948139 7992806 + ENSBTAG00000009428 GAN
18 gene 8003775 8004069 + ENSBTAG00000050732 
18 gene 8044687 8257246 + ENSBTAG00000013524 CMIP
18 gene 8314287 8467665 + ENSBTAG00000002103 PLCG2
18 gene 8544509 8557047 - ENSBTAG00000018394 SDR42E1
18 gene 8586361 8679888 + ENSBTAG00000003234 HSD17B2
18 gene 8717274 8729011 - ENSBTAG00000009746 MPHOSPH6
18 gene 9006694 9008034 - ENSBTAG00000054821 
18 gene 9350020 10154230 + ENSBTAG00000034373 CDH13
18 gene 10162416 10166868 + ENSBTAG00000053436 HSBP1
18 gene 10240324 10254080 + ENSBTAG00000004248 MLYCD
18 gene 10285040 10339375 + ENSBTAG00000012508 OSGIN1
18 gene 10344784 10382141 - ENSBTAG00000040086 SLC38A8
18 gene 10389617 10434506 - ENSBTAG00000010170 MBTPS1
18 gene 10436689 10448454 - ENSBTAG00000018770 HSDL1
18 gene 10448568 10469494 + ENSBTAG00000018771 DNAAF1
18 gene 10469759 10479608 - ENSBTAG00000018772 TAF1C
18 gene 10479601 10487540 + ENSBTAG00000034283 ADAD2
18 gene 10497903 10510536 - ENSBTAG00000016695 KCNG4
18 gene 10520491 10581675 + ENSBTAG00000049788 WFDC1
18 gene 10607005 10683673 + ENSBTAG00000000945 ATP2C2
18 gene 10690109 10751195 - ENSBTAG00000000946 MEAK7
18 gene 10775784 10820124 - ENSBTAG00000016315 COTL1
18 gene 10837455 10851268 + ENSBTAG00000008385 KLHL36
18 gene 10870728 10933879 + ENSBTAG00000009446 USP10
18 gene 10980201 11046041 + ENSBTAG00000021176 CRISPLD2
18 gene 11109980 11118371 - ENSBTAG00000002639 ZDHHC7
18 gene 11137546 11185073 + ENSBTAG00000020835 KIAA0513
18 gene 11191535 11203373 - ENSBTAG00000020836 CIBAR2
18 gene 11409193 11645115 + ENSBTAG00000009918 GSE1
18 gene 11648869 11684545 - ENSBTAG00000044006 GINS2
18 gene 11690843 11720646 - ENSBTAG00000052744 
18 gene 11747957 11759716 - ENSBTAG00000016075 EMC8
18 gene 11758912 11767078 + ENSBTAG00000016079 COX4I1
18 gene 11841332 11863438 + ENSBTAG00000017824 IRF8
18 gene 12338037 12342272 + ENSBTAG00000000009 FOXF1
18 gene 12356262 12373932 - ENSBTAG00000012446 MTHFSD
18 gene 12381319 12382827 + ENSBTAG00000012465 FOXC2
18 gene 12392241 12393281 + ENSBTAG00000040605 FOXL1
18 gene 12929727 12964773 - ENSBTAG00000002226 FBXO31
18 gene 12973616 12986923 + ENSBTAG00000011632 MAP1LC3B
18 gene 12991196 13036196 - ENSBTAG00000014267 ZCCHC14
18 gene 13142992 13218221 + ENSBTAG00000006899 JPH3
18 gene 13225247 13256630 - ENSBTAG00000006905 KLHDC4
18 gene 13298147 13327247 - ENSBTAG00000006731 SLC7A5
18 gene 13345873 13368386 - ENSBTAG00000010151 CA5A
18 gene 13381283 13450245 + ENSBTAG00000023745 BANP
18 gene 13720107 13781533 + ENSBTAG00000015766 ZFPM1
18 gene 13815637 13820286 - ENSBTAG00000018507 
18 gene 13834154 13877327 + ENSBTAG00000019520 ZC3H18
18 gene 13883779 13893147 - ENSBTAG00000051907 CYBA
18 gene 13893902 13900564 - ENSBTAG00000012059 MVD
18 gene 13911498 13919763 - ENSBTAG00000017528 SNAI3
18 gene 13919854 13939801 + ENSBTAG00000020943 CTU2
18 gene 13924376 13932707 - ENSBTAG00000020942 RNF166
18 gene 13938926 13995874 - ENSBTAG00000020944 PIEZO1
18 gene 14008412 14012515 + ENSBTAG00000000638 CDT1
18 gene 14013051 14015824 - ENSBTAG00000000639 APRT
18 gene 14016352 14032348 - ENSBTAG00000004568 GALNS
18 gene 14032588 14038555 + ENSBTAG00000019184 TRAPPC2L
18 gene 14037920 14043929 - ENSBTAG00000023752 
18 gene 14051588 14127897 - ENSBTAG00000010927 CBFA2T3
18 gene 14203972 14248441 + ENSBTAG00000015968 ACSF3
18 gene 14257853 14277025 + ENSBTAG00000011530 CDH15
18 gene 14277507 14282248 - ENSBTAG00000011533 SLC22A31
18 gene 14327315 14446553 - ENSBTAG00000016006 ANKRD11
18 gene 14463306 14484611 + ENSBTAG00000012041 SPG7
18 gene 14490263 14492655 + ENSBTAG00000012044 RPL13
18 gene 14500473 14512698 + ENSBTAG00000012215 CPNE7
18 gene 14525082 14541878 + ENSBTAG00000033326 DPEP1
18 gene 14550491 14557240 - ENSBTAG00000033331 CHMP1A
18 gene 14557133 14566670 + ENSBTAG00000052192 
18 gene 14568489 14576084 + ENSBTAG00000033333 CDK10
18 gene 14575038 14579286 - ENSBTAG00000033334 SPATA2L
18 gene 14582685 14592543 - ENSBTAG00000021165 VPS9D1
18 gene 14593024 14607123 + ENSBTAG00000001904 ZNF276
18 gene 14606881 14644928 - ENSBTAG00000001906 FANCA
18 gene 14652352 14679143 + ENSBTAG00000040356 SPIRE2
18 gene 14681557 14704281 + ENSBTAG00000012102 TCF25
18 gene 14705093 14706843 + ENSBTAG00000023731 MC1R
18 gene 14708940 14717352 + ENSBTAG00000023730 TUBB3
18 gene 14722687 14736830 + ENSBTAG00000039014 DEF8
18 gene 14742474 14762933 + ENSBTAG00000038051 
18 gene 14764643 14772547 - ENSBTAG00000020318 DBNDD1
18 gene 14772666 14793387 + ENSBTAG00000007096 GAS8
18 gene 14792613 14795659 - ENSBTAG00000055124 
18 gene 14881869 14919139 - ENSBTAG00000033441 SHCBP1
18 gene 14929572 14930102 + ENSBTAG00000025283 
18 gene 14984970 15012555 - ENSBTAG00000002493 VPS35
18 gene 15013053 15021378 + ENSBTAG00000001872 ORC6
18 gene 15033527 15078213 - ENSBTAG00000014818 MYLK3
18 gene 15130698 15162952 - ENSBTAG00000003503 C18H16orf87
18 gene 15315872 15349193 + ENSBTAG00000002980 GPT2
18 gene 15375166 15386724 - ENSBTAG00000003757 DNAJA2
18 gene 15381894 15384640 + ENSBTAG00000054464 
18 gene 15485075 15548896 - ENSBTAG00000014370 NETO2
18 gene 15492803 15496198 + ENSBTAG00000053690 
18 gene 15565244 15865233 - ENSBTAG00000004805 ITFG1
18 gene 15865422 16091810 + ENSBTAG00000004806 PHKB
18 gene 16485773 16546587 - ENSBTAG00000044191 ABCC12
18 gene 16590653 16667410 - ENSBTAG00000010858 ABCC11
18 gene 16674438 16759589 + ENSBTAG00000010867 LONP2
18 gene 16771820 16794725 - ENSBTAG00000010868 SIAH1
18 gene 16967300 17021360 - ENSBTAG00000019938 N4BP1
18 gene 17738418 17741055 - ENSBTAG00000015194 CBLN1
18 gene 17842455 17859349 + ENSBTAG00000008720 C18H16orf78
18 gene 17963193 18309039 - ENSBTAG00000017397 ZNF423
18 gene 18096356 18099169 - ENSBTAG00000051062 
18 gene 18112358 18114982 + ENSBTAG00000052469 
18 gene 18450867 18465539 + ENSBTAG00000033078 CNEP1R1
18 gene 18480139 18519650 + ENSBTAG00000016640 HEATR3
18 gene 18573010 18645765 + ENSBTAG00000007942 TENT4B
18 gene 18655907 18720625 + ENSBTAG00000006208 ADCY7
18 gene 18722067 18766993 - ENSBTAG00000021575 BRD7
18 gene 18940443 19034788 + ENSBTAG00000012295 NKD1
18 gene 19065512 19074769 - ENSBTAG00000003961 SNX20
18 gene 19089956 19119730 + ENSBTAG00000020936 NOD2
18 gene 19131365 19199820 + ENSBTAG00000006291 CYLD
18 gene 19546249 19560362 - ENSBTAG00000008544 SALL1
18 gene 20080996 20082099 - ENSBTAG00000051871 
18 gene 20894276 21016411 - ENSBTAG00000000418 TOX3
18 gene 21139756 21140315 + ENSBTAG00000049705 
18 gene 21555470 21782071 + ENSBTAG00000002287 CHD9
18 gene 21801909 21848069 + ENSBTAG00000016243 RBL2
18 gene 21847728 21860197 - ENSBTAG00000016250 AKTIP
18 gene 21941771 22040220 - ENSBTAG00000012499 RPGRIP1L
18 gene 22040310 22464466 + ENSBTAG00000012501 FTO
18 gene 22615235 22618354 - ENSBTAG00000012083 IRX3
18 gene 23234761 23240750 + ENSBTAG00000004838 IRX5
18 gene 23606056 23612021 + ENSBTAG00000016407 IRX6
18 gene 23752891 23780118 + ENSBTAG00000019267 MMP2
18 gene 23786207 23854907 + ENSBTAG00000019272 LPCAT2
18 gene 23875374 23939382 + ENSBTAG00000003353 SLC6A2
18 gene 23948128 23975139 + ENSBTAG00000011021 CES1
18 gene 23983413 24015657 + ENSBTAG00000001851 
18 gene 24023262 24026381 - ENSBTAG00000054808 MT1A
18 gene 24029352 24032186 - ENSBTAG00000038706 MT1E
18 gene 24034444 24035790 - ENSBTAG00000001595 MT1E
18 gene 24042348 24043480 - ENSBTAG00000023659 MT2A
18 gene 24051082 24052904 - ENSBTAG00000016886 MT3
18 gene 24060356 24061387 - ENSBTAG00000049147 
18 gene 24074703 24075719 + ENSBTAG00000049538 
18 gene 24080218 24082545 - ENSBTAG00000015084 MT4
18 gene 24122099 24148233 + ENSBTAG00000014923 BBS2
18 gene 24154462 24184693 - ENSBTAG00000001171 OGFOD1
18 gene 24184906 24199512 + ENSBTAG00000010207 NUDT21
18 gene 24207779 24253288 + ENSBTAG00000003798 AMFR
18 gene 24255762 24437386 - ENSBTAG00000003794 GNAO1
18 gene 24682781 24710853 + ENSBTAG00000011164 CES5A
18 gene 24745103 24771960 + ENSBTAG00000001852 BREH1
18 gene 24773044 24773969 + ENSBTAG00000053753 
18 gene 24796100 24898992 + ENSBTAG00000006611 NUP93
18 gene 24914409 24953834 + ENSBTAG00000006630 SLC12A3
18 gene 24965857 24977798 + ENSBTAG00000016896 HERPUD1
18 gene 25044850 25102326 + ENSBTAG00000005413 NLRC5
18 gene 25134033 25166257 + ENSBTAG00000002233 CPNE2
18 gene 25171517 25212248 - ENSBTAG00000002242 PSME3IP1
18 gene 25212511 25249920 + ENSBTAG00000004842 RSPRY1
18 gene 25251821 25257892 + ENSBTAG00000004844 ARL2BP
18 gene 25260164 25290238 - ENSBTAG00000011700 PLLP
18 gene 25314722 25315535 - ENSBTAG00000024889 HSBP1
18 gene 25365218 25373329 + ENSBTAG00000017718 CCL22
18 gene 25383236 25395288 + ENSBTAG00000024869 CX3CL1
18 gene 25420716 25423723 + ENSBTAG00000001191 CCL17
18 gene 25430935 25444806 - ENSBTAG00000001854 CIAPIN1
18 gene 25444184 25456211 + ENSBTAG00000001855 COQ9
18 gene 25458202 25466516 + ENSBTAG00000001856 POLR2C
18 gene 25466472 25479315 - ENSBTAG00000001857 DOK4
18 gene 25499255 25521488 - ENSBTAG00000000462 CCDC102A
18 gene 25526925 25553754 + ENSBTAG00000005170 ADGRG5
18 gene 25595310 25641535 + ENSBTAG00000038141 ADGRG1
18 gene 25644891 25674917 + ENSBTAG00000006221 ADGRG3
18 gene 25679294 25700260 + ENSBTAG00000008005 DRC7
18 gene 25703200 25722420 + ENSBTAG00000001848 KATNB1
18 gene 25722016 25756803 - ENSBTAG00000007181 KIFC3
18 gene 25813885 25882542 - ENSBTAG00000005702 CNGB1
18 gene 25888368 25895551 + ENSBTAG00000012785 TEPP
18 gene 25902577 25904786 - ENSBTAG00000045572 ZNF319
18 gene 25907856 25923157 + ENSBTAG00000015758 USB1
18 gene 25939947 25960720 + ENSBTAG00000012919 MMP15
18 gene 25994990 26008531 - ENSBTAG00000013874 CFAP20
18 gene 26016093 26051043 - ENSBTAG00000013784 CSNK2A2
18 gene 26085843 26119863 + ENSBTAG00000014144 CCDC113
18 gene 26119132 26132035 - ENSBTAG00000014147 PRSS54
18 gene 26198116 26204583 + ENSBTAG00000009363 GINS3
18 gene 26255289 26298424 + ENSBTAG00000003894 NDRG4
18 gene 26299649 26305367 + ENSBTAG00000020781 SETD6
18 gene 26304976 26388347 - ENSBTAG00000020782 CNOT1
18 gene 26429234 26440641 - ENSBTAG00000007170 SLC38A7
18 gene 26447740 26471387 - ENSBTAG00000007172 GOT2
18 gene 26449770 26453722 + ENSBTAG00000051834 
18 gene 29308431 29311154 - ENSBTAG00000050240 
18 gene 29354201 29761883 - ENSBTAG00000022783 CDH8
18 gene 32682891 32837077 - ENSBTAG00000032092 CDH11
18 gene 34122601 34160211 + ENSBTAG00000007421 CDH5
18 gene 34194553 34232732 + ENSBTAG00000009762 BEAN1
18 gene 34227970 34273715 - ENSBTAG00000005152 
18 gene 34237516 34239918 + ENSBTAG00000049507 
18 gene 34275364 34294833 + ENSBTAG00000038858 CKLF
18 gene 34287802 34290242 - ENSBTAG00000054171 
18 gene 34295106 34307715 + ENSBTAG00000054627 
18 gene 34308154 34330757 + ENSBTAG00000032576 CMTM2
18 gene 34347229 34357747 + ENSBTAG00000054188 CMTM3
18 gene 34357740 34436354 - ENSBTAG00000001104 CMTM4
18 gene 34440414 34478171 - ENSBTAG00000000458 DYNC1LI2
18 gene 34483310 34510830 - ENSBTAG00000016438 TERB1
18 gene 34516460 34540770 - ENSBTAG00000010132 NAE1
18 gene 34519719 34521374 + ENSBTAG00000049893 
18 gene 34540150 34557910 + ENSBTAG00000020889 CA7
18 gene 34590076 34591671 + ENSBTAG00000046708 PDP2
18 gene 34613338 34623316 - ENSBTAG00000009585 CDH16
18 gene 34626237 34629485 - ENSBTAG00000013929 RRAD
18 gene 34635125 34637400 - ENSBTAG00000013931 CIAO2B
18 gene 34638138 34650196 + ENSBTAG00000005093 CES2
18 gene 34655283 34668466 + ENSBTAG00000040413 CES3
18 gene 34675658 34690343 + ENSBTAG00000038325 CES4A
18 gene 34704611 34751330 + ENSBTAG00000016103 CBFB
18 gene 34758682 34788087 + ENSBTAG00000005058 C18H16orf70
18 gene 34787723 34790672 - ENSBTAG00000049665 B3GNT9
18 gene 34792854 34798800 - ENSBTAG00000012642 TRADD
18 gene 34798461 34802590 + ENSBTAG00000023632 FBXL8
18 gene 34803086 34807857 + ENSBTAG00000003514 HSF4
18 gene 34807714 34812057 + ENSBTAG00000003519 NOL3
18 gene 34813277 34820215 - ENSBTAG00000003521 KIAA0895L
18 gene 34820643 34826221 - ENSBTAG00000012035 EXOC3L1
18 gene 34827984 34834624 + ENSBTAG00000012063 E2F4
18 gene 34834852 34839375 + ENSBTAG00000001286 ELMO3
18 gene 34841795 34855415 - ENSBTAG00000001287 
18 gene 34855548 34857710 + ENSBTAG00000002327 TMEM208
18 gene 34857829 34874225 - ENSBTAG00000032427 FHOD1
18 gene 34875817 34894810 + ENSBTAG00000039190 SLC9A5
18 gene 34900315 34908340 + ENSBTAG00000021570 PLEKHG4
18 gene 34909015 34936635 - ENSBTAG00000032396 KCTD19
18 gene 34936769 34997794 + ENSBTAG00000001838 LRRC36
18 gene 34981737 34982402 - ENSBTAG00000046690 
18 gene 34997818 35005559 - ENSBTAG00000019822 TPPP3
18 gene 35006309 35027120 - ENSBTAG00000038134 ZDHHC1
18 gene 35040304 35051023 + ENSBTAG00000005685 HSD11B2
18 gene 35046554 35085645 - ENSBTAG00000014553 ATP6V0D1
18 gene 35086439 35087189 - ENSBTAG00000014556 AGRP
18 gene 35115259 35131417 + ENSBTAG00000008860 RIPOR1
18 gene 35149908 35189850 + ENSBTAG00000013757 CTCF
18 gene 35196028 35207962 + ENSBTAG00000018900 CARMIL2
18 gene 35207975 35214087 - ENSBTAG00000018903 ACD
18 gene 35214540 35216499 + ENSBTAG00000023734 PARD6A
18 gene 35216700 35220143 - ENSBTAG00000018904 ENKD1
18 gene 35220274 35222032 + ENSBTAG00000018906 C18H16orf86
18 gene 35224968 35264273 - ENSBTAG00000018908 GFOD2
18 gene 35270307 35327179 - ENSBTAG00000032763 RANBP10
18 gene 35326864 35338625 + ENSBTAG00000006387 TSNAXIP1
18 gene 35338638 35344538 - ENSBTAG00000006404 CENPT
18 gene 35349992 35353414 + ENSBTAG00000006411 THAP11
18 gene 35353692 35368781 + ENSBTAG00000006414 NUTF2
18 gene 35370766 35381914 + ENSBTAG00000006417 EDC4
18 gene 35382284 35383598 + ENSBTAG00000053192 NRN1L
18 gene 35388066 35413319 + ENSBTAG00000018037 PSKH1
18 gene 35417757 35421332 - ENSBTAG00000018040 PSMB10
18 gene 35421770 35425011 - ENSBTAG00000018043 LCAT
18 gene 35425222 35447046 - ENSBTAG00000018045 SLC12A4
18 gene 35453707 35457746 - ENSBTAG00000002824 DPEP3
18 gene 35460791 35466415 - ENSBTAG00000039426 DPEP2
18 gene 35478077 35479909 - ENSBTAG00000004290 DDX28
18 gene 35479960 35512004 + ENSBTAG00000014644 DUS2
18 gene 35517797 35609581 + ENSBTAG00000004368 NFATC3
18 gene 35623806 35638385 + ENSBTAG00000007512 PLA2G15
18 gene 35641249 35670751 + ENSBTAG00000012112 SLC7A6
18 gene 35672589 35680832 - ENSBTAG00000009636 SLC7A6OS
18 gene 35680939 35721145 + ENSBTAG00000009638 PRMT7
18 gene 35723889 35805738 - ENSBTAG00000009639 SMPD3
18 gene 35833480 35833761 - ENSBTAG00000054799 
18 gene 35898241 35903829 + ENSBTAG00000007488 ZFP90
18 gene 35917688 35918713 + ENSBTAG00000053442 
18 gene 35970301 36017135 + ENSBTAG00000033248 CDH3
18 gene 36046665 36119368 + ENSBTAG00000015991 CDH1
18 gene 36121354 36305835 + ENSBTAG00000013941 TANGO6
18 gene 36307736 36332056 + ENSBTAG00000050602 HAS3
18 gene 36332461 36343407 - ENSBTAG00000001698 CHTF8
18 gene 36343222 36373620 + ENSBTAG00000006347 UTP4
18 gene 36384396 36449365 + ENSBTAG00000001654 SNTB2
18 gene 36458178 36468905 + ENSBTAG00000001659 VPS4A
18 gene 36472274 36474195 - ENSBTAG00000001663 PDF
18 gene 36474044 36480940 - ENSBTAG00000001665 COG8
18 gene 36481173 36483945 + ENSBTAG00000001666 NIP7
18 gene 36484583 36489822 - ENSBTAG00000007616 TMED6
18 gene 36491411 36514012 - ENSBTAG00000007617 TERF2
18 gene 36548065 36571837 + ENSBTAG00000002412 CYB5B
18 gene 36660384 36734737 + ENSBTAG00000052086 
18 gene 36732492 36772080 + ENSBTAG00000013412 NFAT5
18 gene 36784720 36798053 - ENSBTAG00000020632 NQO1
18 gene 36812455 36829147 - ENSBTAG00000020633 NOB1
18 gene 36825623 36970786 + ENSBTAG00000018421 WWP2
18 gene 36981270 36989873 - ENSBTAG00000018425 PSMD7
18 gene 38120563 38362036 + ENSBTAG00000014636 ZFHX3
18 gene 38964401 39006969 + ENSBTAG00000013266 PMFBP1
18 gene 39009906 39027609 - ENSBTAG00000013265 DHX38
18 gene 39027225 39035340 + ENSBTAG00000006353 TXNL4B
18 gene 39037402 39043531 - ENSBTAG00000006354 HP
18 gene 39068957 39082057 - ENSBTAG00000019887 DHODH
18 gene 39085074 39165547 + ENSBTAG00000019884 PKD1L3
18 gene 39164240 39179493 - ENSBTAG00000019883 IST1
18 gene 39215632 39232695 + ENSBTAG00000021438 ZNF821
18 gene 39237968 39245893 - ENSBTAG00000046255 ATXN1L
18 gene 39257739 39258131 - ENSBTAG00000047787 
18 gene 39291352 39347633 + ENSBTAG00000002769 AP1G1
18 gene 39354161 39416025 + ENSBTAG00000007545 PHLPP2
18 gene 39421095 39435777 - ENSBTAG00000007544 MARVELD3
18 gene 39435299 39493837 + ENSBTAG00000002214 TAT
18 gene 39529465 39536278 - ENSBTAG00000016968 CHST4
18 gene 39589641 39598027 + ENSBTAG00000032018 ZNF19
18 gene 39613326 39627072 + ENSBTAG00000050281 ZNF23
18 gene 39673114 39702531 - ENSBTAG00000001075 CALB2
18 gene 39766889 39769183 + ENSBTAG00000047367 CMTR2
18 gene 39855637 39986425 + ENSBTAG00000051512 
18 gene 40232966 40243001 + ENSBTAG00000002223 POP4
18 gene 40287571 40296599 + ENSBTAG00000008625 PLEKHF1
18 gene 40317748 40330002 - ENSBTAG00000020434 C18H19orf12
18 gene 40424330 40434833 + ENSBTAG00000004735 CCNE1
18 gene 40542798 40605024 + ENSBTAG00000007559 URI1
18 gene 40827492 41221033 + ENSBTAG00000007262 ZNF536
18 gene 41847634 41916280 - ENSBTAG00000002687 TSHZ3
18 gene 42860282 42903275 + ENSBTAG00000014123 ZNF507
18 gene 42918483 42989287 + ENSBTAG00000015165 DPY19L3
18 gene 43083766 43090571 + ENSBTAG00000009304 PDCD5
18 gene 43093120 43153635 - ENSBTAG00000009305 ANKRD27
18 gene 43154652 43155365 + ENSBTAG00000039441 RGS9BP
18 gene 43165773 43201620 + ENSBTAG00000023614 NUDT19
18 gene 43166095 43167012 - ENSBTAG00000049809 
18 gene 43203605 43231733 + ENSBTAG00000019266 TDRD12
18 gene 43263397 43296804 - ENSBTAG00000013338 SLC7A9
18 gene 43316097 43398266 - ENSBTAG00000004864 CEP89
18 gene 43398418 43401991 + ENSBTAG00000010403 FAAP24
18 gene 43404074 43474596 - ENSBTAG00000003089 RHPN2
18 gene 43452250 43452888 - ENSBTAG00000049582 
18 gene 43488169 43545013 + ENSBTAG00000000721 GPATCH1
18 gene 43542915 43597082 + ENSBTAG00000031810 WDR88
18 gene 43631532 43646500 + ENSBTAG00000047062 LRP3
18 gene 43644782 43660414 - ENSBTAG00000046544 SLC7A10
18 gene 43817967 43937996 - ENSBTAG00000031941 PEPD
18 gene 44032834 44178263 + ENSBTAG00000047670 CHST8
18 gene 44204421 44219971 + ENSBTAG00000017956 KCTD15
18 gene 44607827 44661349 + ENSBTAG00000000630 LSM14A
18 gene 44691411 44776252 + ENSBTAG00000013175 GARRE1
18 gene 44782828 44812532 + ENSBTAG00000006396 GPI
18 gene 44817570 44835839 + ENSBTAG00000002571 PDCD2L
18 gene 44841845 44872496 + ENSBTAG00000002573 UBA2
18 gene 44881373 44907012 + ENSBTAG00000007841 WTIP
18 gene 44952793 44954184 - ENSBTAG00000049041 
18 gene 44958668 44960127 + ENSBTAG00000050865 
18 gene 44995143 44995552 - ENSBTAG00000050987 
18 gene 45052985 45054344 - ENSBTAG00000050882 
18 gene 45060090 45061152 + ENSBTAG00000051319 
18 gene 45131588 45133764 + ENSBTAG00000045737 
18 gene 45233086 45234608 - ENSBTAG00000052946 
18 gene 45246762 45248910 + ENSBTAG00000047571 
18 gene 45272379 45273765 - ENSBTAG00000047724 
18 gene 45282350 45283136 + ENSBTAG00000052142 
18 gene 45368603 45370145 - ENSBTAG00000052209 
18 gene 45428673 45430823 - ENSBTAG00000023998 
18 gene 45436864 45439390 + ENSBTAG00000050955 
18 gene 45508663 45573584 + ENSBTAG00000009889 ZNF181
18 gene 45515132 45556175 - ENSBTAG00000009895 ZNF599
18 gene 45578097 45581428 - ENSBTAG00000053155 
18 gene 45697194 45702143 - ENSBTAG00000002370 ZNF792
18 gene 45699623 45706164 - ENSBTAG00000051250 
18 gene 45743703 45767909 + ENSBTAG00000003820 GRAMD1A
18 gene 45771238 45781395 + ENSBTAG00000003826 SCN1B
18 gene 45782388 45802719 + ENSBTAG00000003829 HPN
18 gene 45847417 45849753 + ENSBTAG00000054525 
18 gene 45851472 45860240 - ENSBTAG00000017814 LGI4
18 gene 45864083 45868525 + ENSBTAG00000017816 FXYD1
18 gene 45866897 45877787 + ENSBTAG00000018326 FXYD7
18 gene 45875895 45890910 + ENSBTAG00000031441 FXYD5
18 gene 45927780 45928903 - ENSBTAG00000051389 
18 gene 45936350 45942074 - ENSBTAG00000001994 FAM187B
18 gene 45966140 45981351 + ENSBTAG00000017033 LSR
18 gene 45976978 46011915 - ENSBTAG00000031420 
18 gene 45982575 45992237 + ENSBTAG00000017035 USF2
18 gene 45994746 45996356 + ENSBTAG00000017042 HAMP
18 gene 46002123 46018891 + ENSBTAG00000017044 MAG
18 gene 46035958 46049444 + ENSBTAG00000011887 CD22
18 gene 46053846 46054748 + ENSBTAG00000045806 FFAR1
18 gene 46054918 46059770 + ENSBTAG00000013791 FFAR3
18 gene 46087645 46088262 + ENSBTAG00000045656 
18 gene 46122175 46124338 + ENSBTAG00000006566 FFAR2
18 gene 46152619 46156092 - ENSBTAG00000005330 KRTDAP
18 gene 46166501 46178470 - ENSBTAG00000015912 DMKN
18 gene 46186098 46190745 - ENSBTAG00000015915 SBSN
18 gene 46195549 46204429 + ENSBTAG00000015917 GAPDHS
18 gene 46204641 46207450 + ENSBTAG00000015920 TMEM147
18 gene 46209080 46222026 - ENSBTAG00000008777 ATP4A
18 gene 46243332 46244664 - ENSBTAG00000049126 
18 gene 46256566 46258452 - ENSBTAG00000053018 
18 gene 46327884 46328312 + ENSBTAG00000047277 
18 gene 46339517 46349797 + ENSBTAG00000013436 HAUS5
18 gene 46355865 46363445 + ENSBTAG00000013440 RBM42
18 gene 46367274 46369616 + ENSBTAG00000013444 ETV2
18 gene 46378362 46387003 + ENSBTAG00000055082 COX6B1
18 gene 46396872 46405054 + ENSBTAG00000020543 UPK1A
18 gene 46428944 46432573 + ENSBTAG00000023611 ZBTB32
18 gene 46433498 46453413 + ENSBTAG00000002763 KMT2B
18 gene 46454243 46457233 - ENSBTAG00000002764 IGFLR1
18 gene 46456974 46459286 - ENSBTAG00000023610 U2AF1L4
18 gene 46459392 46460717 + ENSBTAG00000018593 PSENEN
18 gene 46461936 46466855 + ENSBTAG00000018594 LIN37
18 gene 46466912 46469531 - ENSBTAG00000018598 HSPB6
18 gene 46471347 46481526 + ENSBTAG00000018599 PROSER3
18 gene 46487531 46500286 + ENSBTAG00000009714 ARHGAP33
18 gene 46501593 46506935 - ENSBTAG00000052808 
18 gene 46508965 46524690 - ENSBTAG00000031772 PRODH2
18 gene 46533688 46553042 - ENSBTAG00000007821 NPHS1
18 gene 46556490 46565668 + ENSBTAG00000007826 KIRREL2
18 gene 46566807 46576567 + ENSBTAG00000001151 APLP1
18 gene 46576253 46605718 - ENSBTAG00000007338 TYROBP
18 gene 46580116 46588405 - ENSBTAG00000007334 NFKBID
18 gene 46589699 46591226 + ENSBTAG00000007336 HCST
18 gene 46630276 46637137 + ENSBTAG00000000153 LRFN3
18 gene 46668496 46668954 - ENSBTAG00000055046 
18 gene 46668498 46669544 + ENSBTAG00000037461 SDHAF1
18 gene 46675916 46680973 - ENSBTAG00000019679 SYNE4
18 gene 46681510 46687258 - ENSBTAG00000019678 ALKBH6
18 gene 46687670 46701516 - ENSBTAG00000019674 CLIP3
18 gene 46703036 46718010 - ENSBTAG00000014995 THAP8
18 gene 46771434 46773377 + ENSBTAG00000015001 OVOL3
18 gene 46773367 46775387 - ENSBTAG00000015002 POLR2I
18 gene 46774392 46783766 + ENSBTAG00000015004 TBCB
18 gene 46798751 46805845 + ENSBTAG00000014872 CAPNS1
18 gene 46806391 46808127 - ENSBTAG00000014878 COX7A1
18 gene 46829855 46855871 - ENSBTAG00000009521 ZNF565
18 gene 46874000 46874878 + ENSBTAG00000031687 
18 gene 46899991 46905809 - ENSBTAG00000002398 ZNF567
18 gene 46957460 46988177 - ENSBTAG00000008084 ZNF382
18 gene 46997951 47006904 + ENSBTAG00000033563 ZNF529
18 gene 47044284 47073493 + ENSBTAG00000031686 ZNF566
18 gene 47092471 47094293 + ENSBTAG00000050174 
18 gene 47095331 47099279 + ENSBTAG00000023464 ZFP82
18 gene 47128328 47137887 + ENSBTAG00000053679 ZFP14
18 gene 47152217 47153254 - ENSBTAG00000048389 
18 gene 47191216 47196464 - ENSBTAG00000021742 ZNF568
18 gene 47216927 47373627 + ENSBTAG00000050438 
18 gene 47238023 47242438 - ENSBTAG00000047219 ZNF793
18 gene 47273441 47277130 - ENSBTAG00000040063 
18 gene 47278041 47288592 - ENSBTAG00000038627 
18 gene 47312087 47324194 + ENSBTAG00000046367 ZNF383
18 gene 47334544 47342947 + ENSBTAG00000038869 ZNF383
18 gene 47386138 47392452 + ENSBTAG00000039075 ZNF527
18 gene 47417825 47435704 - ENSBTAG00000004939 ZNF569
18 gene 47452859 47471033 + ENSBTAG00000000472 ZNF570
18 gene 47496184 47523355 - ENSBTAG00000038050 ZNF420
18 gene 47547437 47547828 - ENSBTAG00000052430 
18 gene 47568721 47583658 - ENSBTAG00000008902 ZNF345
18 gene 47613694 47637327 - ENSBTAG00000051435 ZFP30
18 gene 47662361 47667451 + ENSBTAG00000008502 
18 gene 47693742 47700020 + ENSBTAG00000054358 
18 gene 47714276 47729402 - ENSBTAG00000040318 
18 gene 47751736 47768997 - ENSBTAG00000038442 WDR87
18 gene 47786571 48022839 + ENSBTAG00000018225 SIPA1L3
18 gene 48026992 48039998 - ENSBTAG00000007216 DPF1
18 gene 48065738 48069952 - ENSBTAG00000023472 PPP1R14A
18 gene 48078059 48108357 + ENSBTAG00000000182 SPINT2
18 gene 48119157 48121108 + ENSBTAG00000054406 C18H19orf33
18 gene 48119994 48129183 - ENSBTAG00000027711 YIF1B
18 gene 48131886 48143864 + ENSBTAG00000023562 KCNK6
18 gene 48146719 48150913 + ENSBTAG00000052394 
18 gene 48153486 48177891 + ENSBTAG00000000621 CATSPERG
18 gene 48185748 48192106 + ENSBTAG00000031641 PSMD8
18 gene 48192636 48195524 - ENSBTAG00000005363 GGN
18 gene 48197225 48204522 + ENSBTAG00000017678 SPRED3
18 gene 48210210 48214001 + ENSBTAG00000039593 FAM98C
18 gene 48215443 48229106 - ENSBTAG00000006998 RASGRP4
18 gene 48237459 48365215 + ENSBTAG00000006999 RYR1
18 gene 48365478 48382850 - ENSBTAG00000021145 MAP4K1
18 gene 48383247 48396141 + ENSBTAG00000011212 EIF3K
18 gene 48402709 48476443 + ENSBTAG00000011215 ACTN4
18 gene 48477099 48489316 - ENSBTAG00000013239 CAPN12
18 gene 48502539 48505540 - ENSBTAG00000054234 
18 gene 48509628 48510782 + ENSBTAG00000052748 
18 gene 48525183 48527414 + ENSBTAG00000050377 
18 gene 48537130 48543918 - ENSBTAG00000016312 LGALS4
18 gene 48544351 48554508 - ENSBTAG00000016313 ECH1
18 gene 48557658 48569498 - ENSBTAG00000001055 HNRNPL
18 gene 48583453 48594129 - ENSBTAG00000001775 RINL
18 gene 48593799 48614115 - ENSBTAG00000001776 SIRT2
18 gene 48614217 48624966 + ENSBTAG00000001778 NFKBIB
18 gene 48625060 48627516 - ENSBTAG00000046295 CCER2
18 gene 48630043 48639088 - ENSBTAG00000001780 SARS2
18 gene 48639276 48641169 + ENSBTAG00000001782 MRPS12
18 gene 48642189 48653122 - ENSBTAG00000049203 FBXO17
18 gene 48688838 48689017 - ENSBTAG00000054968 
18 gene 48705700 48710493 - ENSBTAG00000053706 
18 gene 48721559 48738180 - ENSBTAG00000049752 
18 gene 48823380 48838282 + ENSBTAG00000012590 ACP7
18 gene 48852699 48900413 + ENSBTAG00000013958 PAK4
18 gene 48915266 48919376 + ENSBTAG00000014296 NCCRP1
18 gene 48920589 48922020 - ENSBTAG00000045930 SYCN
18 gene 48944810 48946172 - ENSBTAG00000050090 
18 gene 48949861 48951320 - ENSBTAG00000050878 
18 gene 48968074 48969441 + ENSBTAG00000050296 IFNL3
18 gene 49007322 49013350 + ENSBTAG00000047691 
18 gene 49017345 49024476 - ENSBTAG00000047158 LRFN1
18 gene 49038391 49043335 - ENSBTAG00000005390 GMFG
18 gene 49050030 49085221 + ENSBTAG00000009785 SAMD4B
18 gene 49086545 49091982 - ENSBTAG00000020428 PAF1
18 gene 49092003 49100532 + ENSBTAG00000020429 MED29
18 gene 49101057 49104540 + ENSBTAG00000008573 ZFP36
18 gene 49109364 49119473 + ENSBTAG00000004017 PLEKHG2
18 gene 49122732 49125260 - ENSBTAG00000021093 RPS16
18 gene 49127378 49131281 + ENSBTAG00000052512 IL-15L
18 gene 49132458 49159095 + ENSBTAG00000010467 SUPT5H
18 gene 49160920 49168043 + ENSBTAG00000010480 TIMM50
18 gene 49172884 49180410 + ENSBTAG00000010483 DLL3
18 gene 49184744 49190099 + ENSBTAG00000010501 SELENOV
18 gene 49208888 49210381 - ENSBTAG00000015644 EID2
18 gene 49282657 49290766 - ENSBTAG00000047030 
18 gene 49307702 49309900 + ENSBTAG00000015260 
18 gene 49333733 49335689 + ENSBTAG00000046425 
18 gene 49368217 49388224 - ENSBTAG00000012509 DYRK1B
18 gene 49388469 49400788 - ENSBTAG00000002579 FBL
18 gene 49408225 49450004 - ENSBTAG00000005261 
18 gene 49488651 49500160 + ENSBTAG00000009414 PSMC4
18 gene 49515378 49516394 + ENSBTAG00000018242 
18 gene 49534228 49576074 - ENSBTAG00000052176 
18 gene 49596994 49612307 + ENSBTAG00000017618 MAP3K10
18 gene 49612763 49615615 - ENSBTAG00000046666 TTC9B
18 gene 49618631 49626455 - ENSBTAG00000046626 CCNP
18 gene 49628437 49658477 - ENSBTAG00000001400 AKT2
18 gene 49689373 49704734 - ENSBTAG00000018859 C18H19orf47
18 gene 49720027 49730376 + ENSBTAG00000019150 PLD3
18 gene 49730322 49738814 - ENSBTAG00000040067 HIPK4
18 gene 49741504 49756355 - ENSBTAG00000017333 PRX
18 gene 49764725 49767618 - ENSBTAG00000010493 SERTAD1
18 gene 49774642 49778162 - ENSBTAG00000010502 SERTAD3
18 gene 49781065 49798244 - ENSBTAG00000010508 BLVRB
18 gene 49799380 49880032 + ENSBTAG00000004751 SPTBN4
18 gene 49880406 49892720 + ENSBTAG00000004755 SHKBP1
18 gene 49897503 49924389 + ENSBTAG00000004757 LTBP4
18 gene 49949052 49973912 - ENSBTAG00000019461 NUMBL
18 gene 49975276 49992107 - ENSBTAG00000019462 COQ8B
18 gene 49995658 50013372 + ENSBTAG00000019465 ITPKC
18 gene 50013398 50021409 - ENSBTAG00000023453 C18H19orf54
18 gene 50021789 50032620 + ENSBTAG00000009077 SNRPA
18 gene 50035035 50036466 + ENSBTAG00000009078 MIA
18 gene 50036378 50046767 + ENSBTAG00000009079 RAB4B
18 gene 50048803 50056733 + ENSBTAG00000017996 EGLN2
18 gene 50065898 50066449 + ENSBTAG00000001350 
18 gene 50068076 50077617 - ENSBTAG00000046805 CYP2F1
18 gene 50068596 50635884 + ENSBTAG00000054384 
18 gene 50139511 50146338 - ENSBTAG00000047815 
18 gene 50162372 50174987 - ENSBTAG00000003272 
18 gene 50219347 50247728 - ENSBTAG00000048763 
18 gene 50290687 50308138 - ENSBTAG00000003871 CYP2B6
18 gene 50379572 50393561 + ENSBTAG00000018240 CYP2S1
18 gene 50402713 50437704 + ENSBTAG00000003166 AXL
18 gene 50440559 50474318 + ENSBTAG00000003168 HNRNPUL1
18 gene 50477993 50488316 + ENSBTAG00000039635 CCDC97
18 gene 50484512 50508692 - ENSBTAG00000020457 TGFB1
18 gene 50509251 50517302 - ENSBTAG00000023452 B9D2
18 gene 50525310 50530086 + ENSBTAG00000038711 TMEM91
18 gene 50532030 50541209 - ENSBTAG00000016034 EXOSC5
18 gene 50541224 50560679 + ENSBTAG00000016037 BCKDHA
18 gene 50561044 50562841 - ENSBTAG00000016041 B3GNT8
18 gene 50566982 50572796 - ENSBTAG00000009449 DMAC2
18 gene 50578593 50581143 + ENSBTAG00000047423 ERICH4
18 gene 50804614 50853397 - ENSBTAG00000050227 
18 gene 50817523 50837100 + ENSBTAG00000005615 CEACAM1
18 gene 50886857 50889077 + ENSBTAG00000052955 
18 gene 50889179 50907197 + ENSBTAG00000038321 LIPE
18 gene 50916109 50918408 + ENSBTAG00000031004 CNFN
18 gene 50923578 50962105 - ENSBTAG00000031001 MEGF8
18 gene 50963258 50973065 - ENSBTAG00000039015 TMEM145
18 gene 50974851 50978007 - ENSBTAG00000013283 PRR19
18 gene 50978701 50981956 + ENSBTAG00000019787 PAFAH1B3
18 gene 50982245 51009752 - ENSBTAG00000019785 CIC
18 gene 51021355 51028977 + ENSBTAG00000000332 ERF
18 gene 51032328 51042229 + ENSBTAG00000020756 GSK3A
18 gene 51044301 51049257 - ENSBTAG00000020754 ZNF526
18 gene 51051123 51066367 + ENSBTAG00000005761 DEDD2
18 gene 51132250 51162438 + ENSBTAG00000008556 POU2F2
18 gene 51171396 51176789 - ENSBTAG00000021789 ZNF574
18 gene 51187323 51193567 + ENSBTAG00000054584 
18 gene 51195286 51245902 + ENSBTAG00000011723 GRIK5
18 gene 51250015 51269147 + ENSBTAG00000018635 ATP1A3
18 gene 51273044 51276954 + ENSBTAG00000018633 RABAC1
18 gene 51319272 51321569 + ENSBTAG00000053222 
18 gene 51323403 51343621 - ENSBTAG00000018912 ARHGEF1
18 gene 51344675 51348682 - ENSBTAG00000001882 CD79A
18 gene 51355174 51363304 - ENSBTAG00000011963 RPS19
18 gene 51367681 51372973 - ENSBTAG00000019273 DMRTC2
18 gene 51373358 51382927 + ENSBTAG00000020251 LYPD4
18 gene 51400717 51406445 - ENSBTAG00000006859 
18 gene 51415857 51487239 - ENSBTAG00000049346 
18 gene 51464620 51467546 - ENSBTAG00000052343 
18 gene 51477290 51488001 - ENSBTAG00000054156 
18 gene 51500305 51506901 - ENSBTAG00000018652 CXCL17
18 gene 51546288 51557282 + ENSBTAG00000002976 CD177
18 gene 51566522 51569656 + ENSBTAG00000016777 TEX101
18 gene 51586356 51589682 + ENSBTAG00000003886 BSP3
18 gene 51595902 51599506 + ENSBTAG00000018882 BSP5
18 gene 51610806 51613644 + ENSBTAG00000049614 
18 gene 51618421 51622953 + ENSBTAG00000023434 BSP1
18 gene 51674245 51678673 - ENSBTAG00000018077 LYPD3
18 gene 51684205 51710421 - ENSBTAG00000004377 PHLDB3
18 gene 51712248 51729614 - ENSBTAG00000004379 ETHE1
18 gene 51736504 51738764 + ENSBTAG00000030939 ZNF575
18 gene 51744820 51782790 - ENSBTAG00000016268 XRCC1
18 gene 51784174 51792784 + ENSBTAG00000001260 PINLYP
18 gene 51803833 51807577 + ENSBTAG00000052396 
18 gene 51811803 51819487 - ENSBTAG00000052481 IRGQ
18 gene 51819508 51822907 + ENSBTAG00000030933 ZNF576
18 gene 51829180 51838230 - ENSBTAG00000012796 ZNF428
18 gene 51832657 51834810 + ENSBTAG00000049726 SRRM5
18 gene 51841341 51855772 - ENSBTAG00000015984 CADM4
18 gene 51865091 51878472 - ENSBTAG00000013125 PLAUR
18 gene 51910502 51910885 - ENSBTAG00000023439 
18 gene 51923715 51927617 + ENSBTAG00000013766 IRGC
18 gene 51930901 51935780 + ENSBTAG00000030922 
18 gene 51935729 51956086 - ENSBTAG00000011815 SMG9
18 gene 51965948 51979728 - ENSBTAG00000004588 KCNN4
18 gene 51993588 51998232 - ENSBTAG00000037888 LYPD5
18 gene 52029841 52030829 + ENSBTAG00000052425 
18 gene 52044659 52053065 + ENSBTAG00000012522 ZNF283
18 gene 52062598 52082934 - ENSBTAG00000012915 ZNF404
18 gene 52099337 52107295 + ENSBTAG00000026263 ZNF45
18 gene 52118686 52149693 + ENSBTAG00000050035 ZNF226
18 gene 52126678 52131347 + ENSBTAG00000049610 ZNF234
18 gene 52154975 52167641 + ENSBTAG00000027431 ZNF227
18 gene 52211530 52225621 - ENSBTAG00000007714 ZNF235
18 gene 52244074 52270482 - ENSBTAG00000040209 ZNF112
18 gene 52296386 52315637 - ENSBTAG00000006805 ZNF180
18 gene 52393131 52407580 + ENSBTAG00000048075 IGSF23
18 gene 52421184 52440074 + ENSBTAG00000051298 PVR
18 gene 52446740 52465524 + ENSBTAG00000015313 CEACAM19
18 gene 52480667 52487085 + ENSBTAG00000037983 CEACAM16
18 gene 52519991 52529588 + ENSBTAG00000009493 BCL3
18 gene 52541136 52556926 + ENSBTAG00000009494 CBLC
18 gene 52562406 52574348 + ENSBTAG00000009495 BCAM
18 gene 52582085 52615556 + ENSBTAG00000015318 NECTIN2
18 gene 52618777 52630573 + ENSBTAG00000001781 TOMM40
18 gene 52637233 52640572 + ENSBTAG00000010123 APOE
18 gene 52652024 52654402 + ENSBTAG00000020556 APOC4
18 gene 52654220 52657199 + ENSBTAG00000020558 APOC2
18 gene 52663736 52691346 + ENSBTAG00000020560 CLPTM1
18 gene 52695747 52724172 + ENSBTAG00000038428 RELB
18 gene 52724338 52749212 + ENSBTAG00000013697 CLASRP
18 gene 52749691 52753533 - ENSBTAG00000013702 ZNF296
18 gene 52756055 52762915 + ENSBTAG00000010668 GEMIN7
18 gene 52764965 52802815 + ENSBTAG00000018834 PPP1R37
18 gene 52806769 52817013 - ENSBTAG00000020074 NKPD1
18 gene 52816717 52826341 - ENSBTAG00000007065 TRAPPC6A
18 gene 52827195 52827797 + ENSBTAG00000007070 BLOC1S3
18 gene 52833286 52833549 - ENSBTAG00000052172 
18 gene 52865366 52918727 - ENSBTAG00000015836 EXOC3L2
18 gene 52866318 52879994 + ENSBTAG00000030882 
18 gene 52923089 52952700 + ENSBTAG00000002682 MARK4
18 gene 52956472 52966223 - ENSBTAG00000013921 CKM
18 gene 52974216 52982797 + ENSBTAG00000002070 KLC3
18 gene 52982422 53006219 - ENSBTAG00000002072 ERCC2
18 gene 53006181 53021456 - ENSBTAG00000020689 PPP1R13L
18 gene 53008790 53024413 + ENSBTAG00000023601 POLR1G
18 gene 53024536 53039604 - ENSBTAG00000017355 ERCC1
18 gene 53074888 53081288 + ENSBTAG00000008182 FOSB
18 gene 53087288 53096006 - ENSBTAG00000008185 RTN2
18 gene 53096254 53101788 + ENSBTAG00000014187 PPM1N
18 gene 53104828 53118627 + ENSBTAG00000019604 VASP
18 gene 53119115 53121453 - ENSBTAG00000049026 
18 gene 53151995 53184910 - ENSBTAG00000019605 OPA3
18 gene 53188839 53190580 - ENSBTAG00000018398 GPR4
18 gene 53207149 53232479 - ENSBTAG00000015764 EML2
18 gene 53241345 53249607 + ENSBTAG00000005527 GIPR
18 gene 53253415 53257036 - ENSBTAG00000012177 SNRPD2
18 gene 53257192 53263878 + ENSBTAG00000012176 QPCTL
18 gene 53267531 53269348 - ENSBTAG00000048966 FBXO46
18 gene 53305376 53309473 - ENSBTAG00000013346 SIX5
18 gene 53309385 53319942 - ENSBTAG00000013347 DMPK
18 gene 53321794 53328419 - ENSBTAG00000021417 DMWD
18 gene 53330303 53350461 - ENSBTAG00000012097 RSPH6A
18 gene 53350775 53380309 - ENSBTAG00000012101 SYMPK
18 gene 53384988 53391814 + ENSBTAG00000012104 FOXA3
18 gene 53399358 53401112 - ENSBTAG00000050077 
18 gene 53404734 53412256 - ENSBTAG00000045708 MYPOP
18 gene 53411087 53411608 + ENSBTAG00000054722 
18 gene 53419903 53420452 - ENSBTAG00000047505 NANOS2
18 gene 53442851 53469024 - ENSBTAG00000013157 NOVA2
18 gene 53492950 53513160 + ENSBTAG00000005819 CCDC61
18 gene 53513706 53515925 - ENSBTAG00000002635 PGLYRP1
18 gene 53522276 53522839 + ENSBTAG00000023367 
18 gene 53529692 53531044 - ENSBTAG00000000027 IGFL1
18 gene 53558986 53590521 + ENSBTAG00000018948 HIF3A
18 gene 53592617 53613177 + ENSBTAG00000008014 PPP5C
18 gene 53647296 53651181 + ENSBTAG00000009337 PNMA8A
18 gene 53692708 53694240 + ENSBTAG00000018181 CCDC8
18 gene 53736653 53746134 + ENSBTAG00000014583 CALM3
18 gene 53750873 53755896 - ENSBTAG00000014585 PTGIR
18 gene 53762489 53763073 - ENSBTAG00000017762 GNG8
18 gene 53775046 53776269 - ENSBTAG00000030705 DACT3
18 gene 53776684 53784044 - ENSBTAG00000052862 
18 gene 53786704 53822352 - ENSBTAG00000015599 PRKD2
18 gene 53825011 53849753 - ENSBTAG00000005830 STRN4
18 gene 53850902 53859523 + ENSBTAG00000050243 FKRP
18 gene 53864327 53893245 - ENSBTAG00000013577 SLC1A5
18 gene 53925647 53935418 - ENSBTAG00000010584 AP2S1
18 gene 53947301 54062545 + ENSBTAG00000015543 ARHGAP35
18 gene 54078441 54094359 + ENSBTAG00000015576 NPAS1
18 gene 54094492 54097330 - ENSBTAG00000015579 TMEM160
18 gene 54113875 54149783 - ENSBTAG00000009286 ZC3H4
18 gene 54170188 54232475 + ENSBTAG00000002676 SAE1
18 gene 54238253 54242265 - ENSBTAG00000050313 
18 gene 54269145 54282523 + ENSBTAG00000014117 CCDC9
18 gene 54282903 54283340 + ENSBTAG00000053132 INAFM1
18 gene 54313941 54328002 + ENSBTAG00000020872 C5AR1
18 gene 54337816 54342561 + ENSBTAG00000037735 C5AR2
18 gene 54344182 54371183 + ENSBTAG00000006848 DHX34
18 gene 54379821 54397189 - ENSBTAG00000006862 MEIS3
18 gene 54413384 54446250 - ENSBTAG00000010856 SLC8A2
18 gene 54448493 54458165 - ENSBTAG00000030769 KPTN
18 gene 54459647 54487500 - ENSBTAG00000013084 NAPA
18 gene 54494035 54508720 - ENSBTAG00000012606 ZNF541
18 gene 54601126 54622191 + ENSBTAG00000004138 BICRA
18 gene 54627967 54646687 + ENSBTAG00000021191 EHD2
18 gene 54647475 54657052 + ENSBTAG00000021192 NOP53
18 gene 54704534 54716131 + ENSBTAG00000021185 CRX
18 gene 54731844 54750238 - ENSBTAG00000023419 SULT2A1
18 gene 54753785 54771042 - ENSBTAG00000039971 
18 gene 54793734 54796515 - ENSBTAG00000040054 
18 gene 54837596 54846628 + ENSBTAG00000016113 ELSPBP1
18 gene 54852586 54861884 - ENSBTAG00000016114 CABP5
18 gene 54865681 54893345 - ENSBTAG00000014595 LIG1
18 gene 54894408 54916962 + ENSBTAG00000014597 ZSWIM9
18 gene 54924401 54929698 + ENSBTAG00000038322 
18 gene 54946509 54947459 + ENSBTAG00000038986 
18 gene 54965830 54966771 - ENSBTAG00000011119 
18 gene 54997342 55002137 + ENSBTAG00000047616 ZNF114
18 gene 55008781 55034574 - ENSBTAG00000030667 CCDC114
18 gene 55038414 55042752 + ENSBTAG00000018013 EMP3
18 gene 55044414 55064944 - ENSBTAG00000007107 TMEM143
18 gene 55065034 55075090 + ENSBTAG00000008546 SYNGR4
18 gene 55078241 55086739 - ENSBTAG00000004463 KDELR1
18 gene 55092790 55122806 + ENSBTAG00000023369 GRIN2D
18 gene 55124924 55130987 + ENSBTAG00000000080 GRWD1
18 gene 55136577 55140932 + ENSBTAG00000000082 KCNJ14
18 gene 55143867 55153371 + ENSBTAG00000001498 CYTH2
18 gene 55157328 55178870 - ENSBTAG00000012016 LMTK3
18 gene 55212028 55247408 + ENSBTAG00000045498 SULT2B1
18 gene 55248320 55257555 - ENSBTAG00000046291 FAM83E
18 gene 55252155 55253024 + ENSBTAG00000048127 SPACA4
18 gene 55260023 55263921 - ENSBTAG00000015388 RPL18
18 gene 55265305 55272144 + ENSBTAG00000009872 SPHK2
18 gene 55272313 55278976 - ENSBTAG00000006754 DBP
18 gene 55278608 55285152 - ENSBTAG00000006757 CA11
18 gene 55294165 55299875 - ENSBTAG00000044132 NTN5
18 gene 55296103 55313202 + ENSBTAG00000014514 SEC1
18 gene 55335379 55336413 + ENSBTAG00000021557 FUT2
18 gene 55352451 55358245 - ENSBTAG00000011617 MAMSTR
18 gene 55359116 55372769 - ENSBTAG00000011619 RASIP1
18 gene 55373388 55376353 - ENSBTAG00000011621 IZUMO1
18 gene 55377395 55381389 - ENSBTAG00000023374 FUT1
18 gene 55382972 55384709 + ENSBTAG00000011624 FGF21
18 gene 55411775 55425141 - ENSBTAG00000009172 BCAT2
18 gene 55427042 55447503 - ENSBTAG00000009174 HSD17B14
18 gene 55447604 55471328 - ENSBTAG00000009177 PLEKHA4
18 gene 55473997 55477628 + ENSBTAG00000001294 PPP1R15A
18 gene 55478717 55486893 - ENSBTAG00000002368 TULP2
18 gene 55487884 55503747 + ENSBTAG00000002378 NUCB1
18 gene 55510391 55521354 + ENSBTAG00000013337 DHDH
18 gene 55530826 55535003 + ENSBTAG00000013340 BAX
18 gene 55538469 55540364 + ENSBTAG00000013343 FTL
18 gene 55541702 55558358 - ENSBTAG00000039958 GYS1
18 gene 55558487 55574535 + ENSBTAG00000023417 RUVBL2
18 gene 55571842 55573733 - ENSBTAG00000038735 LHB
18 gene 55573754 55575602 - ENSBTAG00000052788 
18 gene 55577964 55580773 - ENSBTAG00000047078 NTF4
18 gene 55584700 55587399 - ENSBTAG00000016125 KCNA7
18 gene 55604256 55613904 + ENSBTAG00000048800 
18 gene 55614187 55618814 + ENSBTAG00000001996 SNRNP70
18 gene 55626996 55630621 + ENSBTAG00000023415 LIN7B
18 gene 55631634 55653483 + ENSBTAG00000002844 PPFIA3
18 gene 55653320 55661187 - ENSBTAG00000002853 HRC
18 gene 55660346 55703316 + ENSBTAG00000006139 TRPM4
18 gene 55721186 55731888 - ENSBTAG00000030505 
18 gene 55747757 55754229 - ENSBTAG00000030502 
18 gene 55770345 55813187 - ENSBTAG00000030543 SLC6A16
18 gene 55815647 55841503 - ENSBTAG00000016349 TEAD2
18 gene 55821902 55827357 + ENSBTAG00000011421 CD37
18 gene 55842663 55847427 + ENSBTAG00000012186 DKKL1
18 gene 55855244 55879473 + ENSBTAG00000008614 KASH5
18 gene 55882670 55883466 - ENSBTAG00000001062 PTH2
18 gene 55885989 55888823 + ENSBTAG00000054265 GFY
18 gene 55889117 55900355 - ENSBTAG00000007036 SLC17A7
18 gene 55903404 55910398 - ENSBTAG00000016526 PIH1D1
18 gene 55910374 55924829 + ENSBTAG00000000330 ALDH16A1
18 gene 55929651 55939491 + ENSBTAG00000038045 FLT3LG
18 gene 55940456 55944163 + ENSBTAG00000005296 RPL13A
18 gene 55950306 55952940 + ENSBTAG00000013924 RPS11
18 gene 55961445 55968132 + ENSBTAG00000013926 FCGRT
18 gene 55968304 55999568 + ENSBTAG00000021799 RCN3
18 gene 55990005 56002003 - ENSBTAG00000014450 NOSIP
18 gene 56002108 56008411 + ENSBTAG00000030563 PRRG2
18 gene 56009113 56018665 + ENSBTAG00000014454 PRR12
18 gene 56029303 56037227 + ENSBTAG00000049577 
18 gene 56042097 56045849 - ENSBTAG00000020983 RRAS
18 gene 56050468 56060969 + ENSBTAG00000006612 SCAF1
18 gene 56062452 56068031 - ENSBTAG00000006633 IRF3
18 gene 56068168 56075228 + ENSBTAG00000006638 BCL2L12
18 gene 56079592 56089648 + ENSBTAG00000006646 PRMT1
18 gene 56091047 56091574 + ENSBTAG00000049114 
18 gene 56093245 56114971 + ENSBTAG00000012205 CPT1C
18 gene 56116159 56132067 - ENSBTAG00000019179 TSKS
18 gene 56137559 56165245 + ENSBTAG00000019180 AP2A1
18 gene 56165187 56170886 - ENSBTAG00000019183 FUZ
18 gene 56177154 56191179 + ENSBTAG00000008518 MED25
18 gene 56202605 56210298 + ENSBTAG00000030578 PTOV1
18 gene 56210681 56216339 - ENSBTAG00000001834 PNKP
18 gene 56216856 56224488 - ENSBTAG00000005763 AKT1S1
18 gene 56225575 56234780 + ENSBTAG00000047035 TBC1D17
18 gene 56235067 56239827 - ENSBTAG00000005766 IL4I1
18 gene 56246435 56269371 - ENSBTAG00000050948 NUP62
18 gene 56269038 56273691 + ENSBTAG00000003457 ATF5
18 gene 56282528 56288926 + ENSBTAG00000016997 
18 gene 56291592 56327148 - ENSBTAG00000005367 VRK3
18 gene 56331952 56338812 + ENSBTAG00000012064 ZNF473
18 gene 56347247 56348824 - ENSBTAG00000053998 
18 gene 56353715 56372775 - ENSBTAG00000044113 IZUMO2
18 gene 56364724 56365496 - ENSBTAG00000053322 
18 gene 56416654 56489716 + ENSBTAG00000002580 MYH14
18 gene 56494454 56506091 - ENSBTAG00000039935 KCNC3
18 gene 56509840 56516939 - ENSBTAG00000006780 NAPSA
18 gene 56537102 56539538 + ENSBTAG00000048283 
18 gene 56540703 56547718 + ENSBTAG00000003264 NR1H2
18 gene 56550376 56572361 + ENSBTAG00000011083 POLD1
18 gene 56573070 56580058 + ENSBTAG00000043953 SPIB
18 gene 56581198 56607181 + ENSBTAG00000020080 MYBPC2
18 gene 56608101 56613645 - ENSBTAG00000020082 FAM71E1
18 gene 56613654 56620016 + ENSBTAG00000045510 EMC10
18 gene 56634001 56639676 - ENSBTAG00000006839 JOSD2
18 gene 56644863 56669238 - ENSBTAG00000006841 LRRC4B
18 gene 56713476 56727569 - ENSBTAG00000013105 SYT3
18 gene 56744210 56747139 + ENSBTAG00000013106 C18H19orf81
18 gene 56749847 56795834 - ENSBTAG00000013107 SHANK1
18 gene 56802302 56804604 + ENSBTAG00000005576 CLEC11A
18 gene 56859896 56866365 - ENSBTAG00000011079 C18H19orf48
18 gene 56877780 56886031 - ENSBTAG00000018539 KLK1
18 gene 56887329 56893786 - ENSBTAG00000018545 KLK15
18 gene 56902571 56906279 - ENSBTAG00000020415 KLK4
18 gene 56932744 56942537 - ENSBTAG00000015125 KLK5
18 gene 56945611 56954174 - ENSBTAG00000030482 KLK6
18 gene 56959221 56966133 - ENSBTAG00000030483 KLK7
18 gene 56972309 56977491 - ENSBTAG00000015128 KLK8
18 gene 56980171 56986261 - ENSBTAG00000040177 KLK9
18 gene 56989036 56995008 - ENSBTAG00000015129 KLK10
18 gene 56996838 57000619 - ENSBTAG00000002257 KLK11
18 gene 57002427 57006377 - ENSBTAG00000030484 KLK12
18 gene 57016373 57026711 - ENSBTAG00000009382 KLK13
18 gene 57036062 57042603 - ENSBTAG00000012538 KLK14
18 gene 57058745 57066275 - ENSBTAG00000039212 CTU1
18 gene 57077371 57083950 - ENSBTAG00000004611 
18 gene 57088525 57094648 - ENSBTAG00000049744 
18 gene 57101773 57106993 + ENSBTAG00000049494 
18 gene 57101773 57132189 + ENSBTAG00000004608 
18 gene 57136169 57143497 + ENSBTAG00000037537 
18 gene 57219131 57343755 - ENSBTAG00000037710 
18 gene 57255398 57257102 + ENSBTAG00000051816 
18 gene 57357636 57360244 + ENSBTAG00000048678 
18 gene 57372380 57383648 + ENSBTAG00000038526 
18 gene 57382506 57404990 + ENSBTAG00000019473 IGLON5
18 gene 57407204 57436545 - ENSBTAG00000020447 VSIG10L
18 gene 57436472 57437754 - ENSBTAG00000020450 CLDND2
18 gene 57439866 57442638 - ENSBTAG00000009137 NKG7
18 gene 57446835 57453988 - ENSBTAG00000003231 LIM2
18 gene 57454385 57456420 - ENSBTAG00000054003 
18 gene 57462227 57469952 - ENSBTAG00000008852 SIGLEC10
18 gene 57488548 57494764 - ENSBTAG00000008851 
18 gene 57498646 57507296 - ENSBTAG00000047675 
18 gene 57531832 57538880 + ENSBTAG00000040603 ZNF175
18 gene 57552574 57558604 + ENSBTAG00000023365 
18 gene 57565772 57600633 - ENSBTAG00000045880 
18 gene 57596844 57625017 - ENSBTAG00000050510 
18 gene 57637619 57641293 - ENSBTAG00000019227 
18 gene 57658806 57662276 - ENSBTAG00000050420 
18 gene 57664643 57668067 - ENSBTAG00000035868 
18 gene 57689833 57699513 + ENSBTAG00000048204 SPACA6
18 gene 57702748 57711801 - ENSBTAG00000017672 HAS1
18 gene 57741088 57742974 - ENSBTAG00000039491 
18 gene 57752745 57762930 - ENSBTAG00000014593 
18 gene 57754150 57774743 - ENSBTAG00000050920 
18 gene 57807061 57816044 + ENSBTAG00000038487 ZNF613
18 gene 57825465 57831752 + ENSBTAG00000006954 ZNF432
18 gene 57852499 57858521 + ENSBTAG00000003541 ZNF614
18 gene 57875071 57894839 + ENSBTAG00000010046 ZNF350
18 gene 57915965 57917005 + ENSBTAG00000049500 
18 gene 57927127 57938110 + ENSBTAG00000051766 
18 gene 57954388 57958938 + ENSBTAG00000053779 
18 gene 57996983 57998300 + ENSBTAG00000048680 
18 gene 58035404 58039784 + ENSBTAG00000052289 
18 gene 58087595 58126615 + ENSBTAG00000019851 PPP2R1A
18 gene 58130183 58133216 + ENSBTAG00000046864 
18 gene 58156154 58157095 + ENSBTAG00000018162 
18 gene 58191619 58192650 + ENSBTAG00000050064 
18 gene 58212534 58214947 + ENSBTAG00000049460 
18 gene 58234157 58235173 + ENSBTAG00000054547 
18 gene 58251490 58252506 + ENSBTAG00000050488 
18 gene 58279794 58280810 + ENSBTAG00000054038 
18 gene 58329825 58340359 + ENSBTAG00000053131 
18 gene 58342620 58344707 - ENSBTAG00000038903 
18 gene 58369009 58375417 + ENSBTAG00000033523 
18 gene 58417692 58419018 + ENSBTAG00000055293 
18 gene 58426078 58427914 + ENSBTAG00000017651 
18 gene 58474268 58533857 + ENSBTAG00000011052 
18 gene 58595485 58596747 + ENSBTAG00000053241 
18 gene 58646864 58649269 - ENSBTAG00000055074 
18 gene 58708543 58708863 - ENSBTAG00000033604 
18 gene 58717596 58717943 + ENSBTAG00000055276 
18 gene 58759820 58761133 + ENSBTAG00000030470 
18 gene 58893635 58894841 - ENSBTAG00000045571 
18 gene 58898045 58901440 + ENSBTAG00000052943 
18 gene 58952492 58955722 + ENSBTAG00000015899 
18 gene 58982273 59008647 + ENSBTAG00000054310 
18 gene 58995917 59002789 - ENSBTAG00000052265 
18 gene 59089801 59097283 - ENSBTAG00000047712 
18 gene 59112408 59112683 + ENSBTAG00000030454 
18 gene 59153818 59196155 - ENSBTAG00000052124 
18 gene 59296039 59302657 - ENSBTAG00000050359 
18 gene 59354795 59356054 - ENSBTAG00000051367 
18 gene 59375765 59378104 - ENSBTAG00000011844 
18 gene 59444868 59447261 - ENSBTAG00000054322 
18 gene 59523031 59526105 - ENSBTAG00000050562 
18 gene 59528963 59530147 - ENSBTAG00000052631 
18 gene 59556687 59558120 - ENSBTAG00000049645 
18 gene 59604000 59606597 - ENSBTAG00000021433 
18 gene 59915850 59918042 - ENSBTAG00000054418 
18 gene 59963092 59964069 + ENSBTAG00000025023 
18 gene 59968692 59970062 + ENSBTAG00000045985 
18 gene 59994045 59995640 + ENSBTAG00000051883 
18 gene 60018479 60019726 + ENSBTAG00000004925 
18 gene 60041848 60043497 + ENSBTAG00000055311 
18 gene 60074952 60116948 + ENSBTAG00000038674 ZNF677
18 gene 60094269 60259210 - ENSBTAG00000053759 
18 gene 60111587 60112775 - ENSBTAG00000047301 
18 gene 60158850 60160418 + ENSBTAG00000030440 
18 gene 60198992 60201208 - ENSBTAG00000030444 
18 gene 60229001 60231052 - ENSBTAG00000037699 
18 gene 60268945 60333737 - ENSBTAG00000034090 
18 gene 60344098 60557911 - ENSBTAG00000053237 
18 gene 60353332 60391208 - ENSBTAG00000053293 
18 gene 60378959 60389389 - ENSBTAG00000045581 
18 gene 60418125 60425791 - ENSBTAG00000038702 
18 gene 60479470 60653111 - ENSBTAG00000033642 
18 gene 60486740 60500528 - ENSBTAG00000048990 
18 gene 60528443 60543068 - ENSBTAG00000051088 
18 gene 60530988 60608616 - ENSBTAG00000038755 
18 gene 60682643 60684957 - ENSBTAG00000039849 
18 gene 60741854 60749312 - ENSBTAG00000016513 ZNF331
18 gene 60759305 60768024 - ENSBTAG00000002290 
18 gene 60856348 60866029 - ENSBTAG00000040392 MGC139164
18 gene 60905906 60925131 - ENSBTAG00000038149 NLRP12
18 gene 61009582 61018636 + ENSBTAG00000036224 MGC157082
18 gene 61067997 61083999 - ENSBTAG00000014953 
18 gene 61158271 61171888 + ENSBTAG00000000336 
18 gene 61180951 61189526 + ENSBTAG00000009171 
18 gene 61209482 61224598 + ENSBTAG00000015061 
18 gene 61238819 61255678 + ENSBTAG00000014328 MGC138914
18 gene 61272049 61273471 + ENSBTAG00000054918 
18 gene 61284316 61290145 + ENSBTAG00000013345 
18 gene 61300943 61306285 + ENSBTAG00000009364 
18 gene 61322356 61333880 + ENSBTAG00000015987 
18 gene 61410874 61418491 + ENSBTAG00000051856 
18 gene 61467834 61478161 + ENSBTAG00000046961 
18 gene 61483464 61484576 - ENSBTAG00000051149 
18 gene 61486796 61488199 + ENSBTAG00000030416 
18 gene 61501761 61507130 + ENSBTAG00000015139 
18 gene 61573948 61579533 + ENSBTAG00000018152 MYADM
18 gene 61583328 61602873 + ENSBTAG00000013550 PRKCG
18 gene 61607183 61622688 + ENSBTAG00000007506 CACNG7
18 gene 61637425 61651931 + ENSBTAG00000007509 CACNG8
18 gene 61659470 61675273 + ENSBTAG00000021657 CACNG6
18 gene 61698117 61717831 - ENSBTAG00000002596 VSTM1
18 gene 61746452 61747381 - ENSBTAG00000052278 
18 gene 61771664 61796493 - ENSBTAG00000004725 NLRP9
18 gene 61811229 61812137 + ENSBTAG00000053115 
18 gene 61820707 61826626 + ENSBTAG00000049631 
18 gene 61844759 61851746 + ENSBTAG00000049020 
18 gene 61867768 61878669 - ENSBTAG00000046996 EPN1
18 gene 61879206 61892127 - ENSBTAG00000002830 U2AF2
18 gene 61893703 61897283 - ENSBTAG00000011517 CCDC106
18 gene 61899299 61899895 - ENSBTAG00000045864 ZNF581
18 gene 61900982 61901500 - ENSBTAG00000047508 ZNF580
18 gene 61915345 61960163 - ENSBTAG00000012333 ZNF524
18 gene 61921781 61924820 + ENSBTAG00000016299 ZNF784
18 gene 61941890 61947502 + ENSBTAG00000030403 FIZ1
18 gene 61954479 61959077 + ENSBTAG00000051917 ZNF579
18 gene 61982147 61990216 + ENSBTAG00000006121 SBK2
18 gene 61999364 62021041 - ENSBTAG00000030885 SSC5D
18 gene 62021731 62025035 - ENSBTAG00000019051 NAT14
18 gene 62025056 62031537 - ENSBTAG00000038034 ZNF628
18 gene 62042308 62051276 + ENSBTAG00000051978 C19orf85
18 gene 62048799 62052842 - ENSBTAG00000050011 
18 gene 62053844 62060249 + ENSBTAG00000015950 ISOC2
18 gene 62066756 62073582 + ENSBTAG00000008932 SHISA7
18 gene 62089250 62093134 + ENSBTAG00000009211 UBE2S
18 gene 62099120 62101918 - ENSBTAG00000023343 RPL28
18 gene 62106899 62110115 - ENSBTAG00000021057 TMEM190
18 gene 62118907 62122389 + ENSBTAG00000044157 
18 gene 62124767 62126264 + ENSBTAG00000007200 COX6B2
18 gene 62131439 62138720 - ENSBTAG00000014087 KMT5C
18 gene 62159120 62167311 + ENSBTAG00000022813 TMEM150B
18 gene 62167350 62190012 - ENSBTAG00000015226 BRSK1
18 gene 62195226 62205672 + ENSBTAG00000003644 HSPBP1
18 gene 62216820 62228726 + ENSBTAG00000021157 PPP6R1
18 gene 62229686 62233357 + ENSBTAG00000051212 TMEM86B
18 gene 62242461 62251375 + ENSBTAG00000040559 PTPRH
18 gene 62252338 62259163 + ENSBTAG00000002522 SYT5
18 gene 62260692 62273071 + ENSBTAG00000002515 TNNI3
18 gene 62274658 62285833 + ENSBTAG00000006419 TNNT1
18 gene 62291434 62309936 + ENSBTAG00000017847 PPP1R12C
18 gene 62310784 62323676 - ENSBTAG00000009512 EPS8L1
18 gene 62337525 62355536 + ENSBTAG00000030393 RDH13
18 gene 62393610 62405845 + ENSBTAG00000047175 
18 gene 62409111 62438024 - ENSBTAG00000047953 NLRP2
18 gene 62453964 62454894 - ENSBTAG00000046383 
18 gene 62462232 62476548 - ENSBTAG00000045854 
18 gene 62490163 62504128 + ENSBTAG00000047473 
18 gene 62512088 62516410 - ENSBTAG00000045529 NCR1
18 gene 62527485 62537893 - ENSBTAG00000021647 FCAR
18 gene 62542301 62552522 - ENSBTAG00000039215 KIR2DL5A
18 gene 62554596 62561908 - ENSBTAG00000054741 KIR3DL1
18 gene 62587896 62594465 - ENSBTAG00000022807 KIR3DS1
18 gene 62625845 62636766 - ENSBTAG00000045951 
18 gene 62645561 62653396 - ENSBTAG00000052880 
18 gene 62655625 62662605 - ENSBTAG00000054818 KIR3DL2
18 gene 62671269 62699050 - ENSBTAG00000049820 
18 gene 62714565 62722641 - ENSBTAG00000047270 
18 gene 62754722 62761536 - ENSBTAG00000045795 KIR2DS1
18 gene 62793883 62798262 - ENSBTAG00000039413 
18 gene 62802729 62823366 - ENSBTAG00000039086 
18 gene 62817836 62859813 - ENSBTAG00000026080 
18 gene 62862296 62875689 + ENSBTAG00000003470 TTYH1
18 gene 62878755 62888679 + ENSBTAG00000011689 LENG8
18 gene 62888724 62890331 - ENSBTAG00000011693 LENG9
18 gene 62891327 62891788 - ENSBTAG00000045989 CDC42EP5
18 gene 62917599 62924121 + ENSBTAG00000050536 
18 gene 62937680 62942083 + ENSBTAG00000048420 
18 gene 62945785 62948849 + ENSBTAG00000004043 
18 gene 62970281 62974443 + ENSBTAG00000038797 
18 gene 63165062 63168770 + ENSBTAG00000049178 
18 gene 63196980 63204349 - ENSBTAG00000006487 RPS9
[truncated: 733,347 more chars]
