# Supplementary material for: Weighted Gene Co-Expression Network Analysis Identifies Key Modules and Central Genes Associated With Bovine Subcutaneous Adipose Tissue
Source: Front Vet Sci. 2022 Jun 22;9:914848. doi: 10.3389/fvets.2022.914848 (PMC9257221; doi:10.3389/fvets.2022.914848)
Supplement: Supplementary file 2 [file Data_Sheet_2.ZIP › 914848-Raw Data/GSE116775 expression matrix and sample classification/GSE116775.txt]

SRR7498171	SRR7498172	SRR7498173	SRR7498175	SRR7498176	SRR7498177	SRR7498178	SRR7498179	SRR7498180	SRR7498181	SRR7498182	SRR7498183	SRR7498184	SRR7498185	SRR7498186	SRR7498187	SRR7498188	SRR7498189	SRR7498190	SRR7498191	SRR7498192	SRR7498193	SRR7498194	SRR7498195	SRR7498196	SRR7498197	SRR7498198	SRR7498199	SRR7498200	SRR7498201	SRR7498202	SRR7498203	SRR7498204	SRR7498205	SRR7498206	SRR7498207	SRR7498208	SRR7498209	SRR7498210	SRR7498211	SRR7498212	SRR7498213	SRR7498214	SRR7498215	SRR7498216	SRR7498217	SRR7498218	SRR7498219	SRR7498220	SRR7498221
ENSBTAG00000006648	0	0	0	0	0	0	0	2	0	0	0	0	3	0	2	0	1	1	0	0	0	0	1	0	1	0	0	0	0	0	0	0	0	0	0	2	0	0	2	0	0	0	0	0	0	4	0	0	1
ENSBTAG00000049697	0	0	0	0	0	0	0	0	0	0	0	0	0	0	0	0	0	0	0	0	0	0	0	0	0	0	0	0	0	0	0	0	0	0	0	0	0	0	0	0	0	0	0	0	0	0	0	0	0
ENSBTAG00000047028	0	0	0	0	0	0	0	0	0	0	0	0	0	0	0	0	0	0	0	0	0	0	0	0	0	0	0	0	0	0	0	0	0	0	0	0	0	0	0	0	0	0	0	0	0	0	0	0	0
ENSBTAG00000053686	0	0	0	0	0	0	0	0	0	0	0	0	0	0	0	0	0	0	0	0	0	0	0	0	0	0	0	0	0	0	0	0	0	0	0	0	0	0	0	0	0	0	0	0	0	0	0	0	0
ENSBTAG00000054829	0	0	2	1	1	0	2	1	0	0	0	0	3	0	0	1	2	0	0	0	2	0	0	0	1	0	0	0	0	0	0	0	0	2	0	4	0	0	0	2	1	1	0	0	3	0	13	1	6
ENSBTAG00000046619	0	0	0	0	0	0	0	0	0	1	0	1	1	0	0	0	1	0	0	0	0	0	0	2	0	1	0	0	0	0	0	0	0	0	0	0	0	0	0	0	0	0	0	0	0	0	0	0	0
ENSBTAG00000001753	0	0	0	0	2	0	0	0	2	2	0	0	4	3	9	2	3	0	0	0	4	4	0	1	0	1	0	0	0	4	0	0	2	2	2	1	0	2	0	0	0	0	0	0	2	2	23	5	0
ENSBTAG00000020035	4134	3292	2326	2423	4023	4437	2967	3588	2304	6793	3048	6684	4411	5677	1193	5628	4718	1512	619	1856	2218	4392	1333	3105	3347	7074	12537	3358	4000	5098	3107	2683	4990	5331	5338	6015	4340	11513	6560	1945	2781	3419	4481	1587	344	339	335	359	369
ENSBTAG00000005540	2	6	2	0	2	2	6	1	4	0	0	2	8	0	6	4	18	4	0	0	9	0	2	6	2	6	2	6	0	6	2	4	1	1	2	8	4	4	4	6	2	2	0	4	20	15	21	20	23
ENSBTAG00000001150	0	0	0	0	0	0	0	0	2	0	0	0	0	0	0	0	1	0	0	0	0	0	0	0	0	0	0	0	0	0	0	0	0	0	2	0	4	0	2	0	0	2	0	0	0	1	0	0	0
ENSBTAG00000026259	0	0	0	0	0	0	0	0	0	0	0	0	0	0	0	0	1	0	0	0	0	0	0	0	0	0	0	0	0	0	0	4	0	0	0	0	0	0	0	0	0	0	0	0	0	0	0	0	0
ENSBTAG00000051226	0	0	0	0	0	2	0	0	0	0	0	0	0	0	0	2	4	0	0	0	0	0	0	0	0	0	0	0	0	0	2	2	0	2	0	2	0	0	0	0	0	0	0	0	2	0	0	0	0
ENSBTAG00000013841	3	2	0	0	0	0	0	0	0	0	0	0	7	0	0	2	2	0	0	2	0	2	0	0	0	0	3	0	0	4	0	0	1	4	2	2	2	2	0	0	0	2	1	0	6	6	1	2	2
ENSBTAG00000011528	596	1004	241	436	953	819	685	695	410	673	376	1101	937	1298	1334	1086	856	372	296	675	1105	738	313	681	1148	1083	1330	1400	1687	1292	1240	1696	1805	2043	1568	1869	1672	1626	1538	1354	1349	1422	1405	1533	107	141	90	81	140
ENSBTAG00000026260	0	0	0	0	0	0	0	0	0	0	0	0	0	0	0	0	0	0	0	0	0	2	0	0	0	0	0	0	0	0	0	0	0	0	0	0	0	0	0	0	0	0	0	0	0	0	0	0	3
ENSBTAG00000054497	0	3	0	2	0	0	2	2	2	6	0	3	2	0	0	0	3	0	0	0	6	3	0	0	0	2	2	1	2	2	1	3	0	8	0	2	0	2	4	0	2	4	0	1	38	29	27	17	24
ENSBTAG00000012594	276	280	97	411	254	338	288	282	252	310	227	357	554	552	507	584	506	151	122	278	526	392	115	287	415	436	671	453	736	620	385	516	589	550	360	547	344	492	771	332	400	425	431	354	486	625	575	471	741
ENSBTAG00000049850	0	0	0	0	0	0	0	0	0	0	0	0	0	0	0	0	0	0	0	0	0	0	0	0	0	0	0	0	0	0	0	0	0	0	0	0	0	0	0	0	0	0	0	0	0	0	0	0	0
ENSBTAG00000018278	3639	5375	1499	3588	5634	4464	3640	3811	3123	5580	3526	6361	5550	7217	7208	6622	5248	2219	1942	3884	5803	5034	1768	4442	5376	4872	6170	8684	6383	7422	6913	9372	12692	9360	7082	10095	9273	10606	10460	7364	8092	6719	7009	8422	2126	2334	1887	1629	3431
ENSBTAG00000021997	730	1012	402	852	1048	678	727	926	614	1207	656	1508	1548	1584	1781	1562	1523	625	544	961	1789	1209	331	1245	1577	1530	1538	1880	1432	1682	1643	1695	1492	1383	1153	1778	1282	1524	1590	1026	1191	1306	1248	1014	4142	5545	3312	3557	5120
ENSBTAG00000054338	0	0	0	0	0	0	0	0	0	0	0	0	0	0	0	0	0	0	0	2	0	0	0	0	0	1	0	0	0	0	0	2	0	0	0	0	0	0	0	0	0	0	0	0	3	1	1	0	0
ENSBTAG00000053248	0	0	1	0	0	0	0	0	0	0	0	0	1	0	2	2	0	0	0	2	2	2	0	0	2	2	0	1	0	3	0	0	1	0	2	2	2	2	2	0	0	1	0	0	26	18	24	21	20
ENSBTAG00000008490	232	363	112	221	399	351	222	198	178	279	234	486	368	518	583	462	385	162	129	339	396	417	132	336	453	463	497	588	564	440	480	656	701	726	538	726	491	743	677	579	601	509	696	628	302	401	367	233	327
ENSBTAG00000035175	303	397	177	236	371	351	352	368	248	356	146	471	480	494	510	588	466	229	147	292	556	403	128	344	460	504	710	614	754	599	595	695	693	591	432	858	640	804	635	486	543	666	541	429	449	448	431	375	463
ENSBTAG00000008482	6205	8407	3211	6215	8565	7499	7011	6733	5127	8859	5519	12394	12909	13130	12675	12615	8914	4808	4173	7291	14601	10154	3261	8639	11537	12694	13671	12053	14271	14531	13985	12411	14683	12400	11476	17450	13326	19588	16663	11667	12885	12549	12375	11065	13565	14940	13421	9328	12070
ENSBTAG00000052933	0	0	0	0	0	0	0	0	0	0	0	0	0	0	0	0	0	0	0	0	0	0	0	0	0	0	0	0	0	0	0	0	0	0	0	0	0	0	0	0	0	0	0	0	0	0	0	0	0
ENSBTAG00000009188	1108	1436	379	1208	1732	1098	1034	1062	750	1800	1085	2066	2311	2669	2548	2419	1667	691	556	1145	2304	1825	553	1379	2367	2185	2608	3814	2853	2770	2291	2898	3442	2515	2431	3746	2843	3540	3483	2417	2987	2320	2271	2584	1820	1921	1582	1272	1953
ENSBTAG00000009187	552	768	132	380	773	716	513	432	340	909	650	719	666	867	791	961	625	290	320	495	1138	871	257	702	990	841	938	1213	1118	1065	828	1227	1934	1539	928	1343	954	898	1170	664	1078	1103	1131	847	151	205	116	142	256
ENSBTAG00000001258	358	572	131	194	640	417	354	313	224	414	255	709	493	526	693	557	455	163	123	319	656	686	97	395	556	753	1000	980	1191	713	756	610	707	644	730	915	738	853	869	604	865	570	458	676	920	1001	755	683	1074
ENSBTAG00000043399	0	0	2	2	0	3	0	0	1	0	0	0	7	1	0	4	0	2	0	4	5	0	0	6	4	1	2	0	0	6	1	3	0	2	0	0	2	2	0	0	0	0	1	0	21	13	10	13	5
ENSBTAG00000012899	730	1096	338	865	1216	949	676	747	578	960	513	1330	1838	1891	1751	1375	1289	425	446	814	1329	1984	271	874	1458	1421	1521	1784	2028	1647	1450	2303	1903	2317	1397	1773	1561	2366	2419	1837	1932	1579	1467	1987	2392	1957	1919	1544	1869
ENSBTAG00000021819	167	264	106	209	286	248	165	219	167	266	177	396	376	460	430	374	361	172	144	168	456	567	80	359	510	541	466	443	474	405	422	420	521	389	299	461	384	604	662	410	361	333	324	417	1803	1303	1299	1115	1261
ENSBTAG00000019404	74	132	78	97	206	123	84	80	56	109	66	241	151	230	212	148	162	60	62	115	235	171	30	154	209	191	185	263	218	166	149	265	216	224	128	138	162	272	240	154	252	126	217	199	423	488	417	422	444
ENSBTAG00000015212	79	160	62	129	167	75	66	75	74	119	114	177	247	262	211	113	149	60	83	129	193	258	31	168	261	218	214	194	228	214	169	227	252	191	125	167	122	207	282	183	239	143	222	184	1088	808	907	674	726
ENSBTAG00000051429	0	1	0	0	0	0	0	0	1	0	1	0	2	0	0	0	0	0	0	0	0	0	2	0	0	0	0	0	2	0	0	0	4	0	0	2	0	4	0	0	0	0	0	4	2	0	0	0	0
ENSBTAG00000051548	0	0	0	0	0	0	0	0	0	0	0	0	0	0	0	0	0	0	0	0	0	0	0	0	0	0	0	0	0	0	0	0	0	0	0	0	0	0	0	0	0	0	0	0	0	0	0	0	0
ENSBTAG00000037547	0	0	0	0	0	0	0	0	0	0	0	0	0	0	0	0	0	1	0	0	0	4	0	0	0	0	0	0	0	0	2	0	0	0	0	0	0	0	0	0	0	0	0	0	0	0	0	0	0
ENSBTAG00000054023	0	0	0	0	0	0	0	0	0	0	0	0	0	0	0	0	2	0	0	0	2	0	0	0	0	2	2	1	0	0	0	0	0	0	0	0	2	0	2	0	0	0	0	0	0	0	0	0	0
ENSBTAG00000049136	0	0	0	0	0	0	0	0	0	0	0	0	0	0	0	0	0	0	0	0	0	0	0	0	0	0	0	0	0	0	0	0	0	0	0	0	0	0	0	0	0	0	0	0	0	0	0	0	2
ENSBTAG00000043993	4	4	2	7	2	2	7	2	4	6	0	0	10	8	14	8	6	2	0	4	6	0	0	2	4	6	9	8	0	14	13	4	11	4	4	6	7	14	8	6	14	5	3	10	2	2	16	10	11
ENSBTAG00000003064	875	997	413	740	902	960	833	749	801	921	584	1495	1374	1418	1467	1524	1014	487	424	827	1435	1019	280	1113	1397	1438	1234	1364	1724	1724	1823	2038	1791	1747	1590	1932	1400	1986	2025	1507	1572	1437	1972	1355	2346	2770	2681	1583	2366
ENSBTAG00000003063	415	657	221	397	660	508	467	509	351	508	314	860	839	877	978	826	735	229	228	420	669	637	123	440	718	795	623	650	772	744	853	597	880	613	674	950	754	791	719	536	637	630	626	596	1410	1533	1182	1314	1592
ENSBTAG00000035493	0	4	0	0	0	0	5	2	0	2	0	0	4	2	6	2	0	0	0	2	0	0	0	0	0	2	0	0	0	2	0	2	0	0	0	7	2	0	0	0	0	1	0	3	8	9	6	0	8
ENSBTAG00000003059	337	476	150	341	496	521	286	447	208	480	316	665	705	717	776	593	604	216	183	520	647	620	140	424	600	578	575	663	871	617	549	595	571	721	476	678	655	901	756	593	669	482	589	575	780	797	728	549	667
ENSBTAG00000017310	25	29	19	20	16	18	30	34	16	42	21	23	65	29	31	39	30	20	15	29	52	33	0	48	44	32	55	44	37	68	60	81	58	30	36	45	36	42	80	26	30	42	23	26	180	196	195	135	170
ENSBTAG00000012412	162	285	107	250	246	194	163	212	182	272	128	426	557	460	447	267	332	150	93	247	370	198	63	220	304	258	290	330	348	345	359	355	327	298	190	266	269	344	391	233	253	277	282	279	758	935	782	691	736
ENSBTAG00000023718	0	2	0	1	2	0	3	0	4	0	0	4	1	0	2	2	0	0	0	0	0	4	0	0	0	3	0	0	2	1	5	0	1	2	0	0	2	0	0	2	0	3	0	2	6	6	5	0	8
ENSBTAG00000016619	4	4	4	4	4	0	0	4	2	2	2	2	1	10	16	6	8	2	0	0	2	0	0	2	4	7	9	6	8	0	10	0	12	6	4	14	2	6	18	0	4	2	4	6	14	14	17	10	14
ENSBTAG00000020762	1	18	2	9	11	4	4	3	2	4	2	8	28	19	15	14	17	4	6	17	4	16	0	11	8	2	6	4	10	18	16	41	19	14	6	4	7	17	9	8	8	13	18	7	55	57	87	13	32
ENSBTAG00000018855	294	394	237	407	422	312	356	444	293	362	187	579	825	574	655	580	493	282	217	341	454	367	117	280	242	317	322	234	325	348	338	284	248	240	250	364	278	453	335	218	193	271	257	222	848	866	827	594	805
ENSBTAG00000018854	1925	3083	944	2270	2727	2835	1968	2371	1695	2745	1896	3905	3361	4114	3773	4274	3496	1450	1139	2859	3289	3841	906	2713	3864	3917	5357	4476	5535	5044	5418	4522	4724	5066	3688	5027	4602	5059	5825	3764	4081	3777	3864	4187	2780	3809	2245	1898	3586
ENSBTAG00000051337	0	4	0	0	0	0	0	0	2	0	0	0	0	1	0	0	0	0	0	0	0	0	0	0	1	1	0	0	0	2	0	0	0	0	0	0	0	0	0	0	0	5	0	0	0	5	8	0	0
ENSBTAG00000017839	11	22	24	46	28	27	10	14	11	29	26	47	51	76	58	16	61	18	14	22	41	38	8	38	79	67	58	40	22	51	32	52	19	29	14	15	39	51	27	6	15	19	12	20	923	550	461	245	459
ENSBTAG00000044299	0	0	0	0	0	0	0	2	0	0	0	0	0	0	0	0	0	0	0	0	0	0	0	0	0	1	0	0	0	1	0	0	0	2	0	0	0	0	0	0	0	0	0	0	3	4	0	2	2
ENSBTAG00000046072	0	0	0	0	0	0	0	0	0	0	2	2	0	0	1	0	0	0	0	0	0	0	0	0	0	0	0	0	0	0	0	0	0	0	0	0	0	2	1	0	0	0	0	0	3	1	0	0	2
ENSBTAG00000048631	39	41	29	39	39	46	26	37	25	33	53	50	57	81	66	24	81	19	8	40	53	62	20	46	88	79	62	38	54	68	41	79	43	39	31	20	57	68	54	15	44	26	21	35	920	494	445	222	423
ENSBTAG00000034869	0	0	0	0	0	0	0	0	0	0	0	0	0	0	0	1	0	0	0	0	0	0	0	0	0	0	0	0	0	2	0	0	0	0	0	0	0	0	0	0	0	0	0	0	0	0	0	0	0
ENSBTAG00000046804	0	0	0	0	0	0	0	0	0	0	0	0	0	0	0	0	0	0	0	0	0	0	0	0	0	0	0	0	0	0	0	0	0	0	0	0	0	0	0	0	0	0	0	0	0	0	0	0	0
ENSBTAG00000015812	0	0	0	0	0	0	0	0	0	0	0	0	0	0	0	0	0	0	0	0	0	0	0	0	0	0	0	0	0	0	0	0	0	0	0	0	0	0	0	0	0	0	0	0	0	0	0	0	0
ENSBTAG00000048503	0	0	0	0	0	0	0	0	0	0	0	1	0	0	0	0	0	0	0	0	0	0	0	0	0	0	0	0	0	0	0	0	1	0	0	0	0	0	0	0	0	0	0	0	0	0	0	0	0
ENSBTAG00000050662	0	0	0	0	0	0	0	0	0	0	0	0	0	0	0	0	0	0	0	0	1	0	0	0	1	0	0	0	0	0	0	0	0	0	0	0	0	0	0	0	0	0	0	0	0	0	0	0	0
ENSBTAG00000054173	0	0	0	0	0	0	0	0	0	0	0	0	0	0	0	0	2	0	0	0	0	0	0	0	0	0	0	0	0	0	0	0	0	0	0	0	0	2	0	0	0	0	0	0	0	0	0	0	0
ENSBTAG00000049506	0	0	0	0	0	0	0	0	0	0	0	0	0	0	0	0	0	0	0	0	0	0	0	0	0	0	0	0	0	0	0	0	0	0	0	0	0	0	0	0	0	0	0	0	0	0	0	0	0
ENSBTAG00000049468	0	0	0	0	0	0	0	0	0	0	0	0	0	0	0	0	0	0	0	0	0	0	0	0	0	0	0	0	0	0	0	0	0	0	0	0	0	0	0	0	1	0	0	0	0	0	0	0	0
ENSBTAG00000052340	0	0	0	0	0	1	0	0	0	0	0	0	0	0	0	0	0	0	0	0	0	0	0	0	0	0	0	0	0	0	0	0	0	0	0	0	0	2	0	0	0	0	0	0	0	0	0	0	0
ENSBTAG00000044154	0	0	0	0	0	0	0	0	0	0	0	0	0	0	2	0	0	0	0	0	0	0	0	0	0	0	2	0	0	0	0	0	0	0	0	0	0	0	0	0	0	0	0	0	0	0	0	0	0
ENSBTAG00000045424	0	0	0	0	0	0	0	0	0	0	0	0	0	0	0	0	0	0	0	0	0	0	0	0	0	0	0	0	0	0	0	0	0	0	0	0	0	0	0	0	0	0	0	0	0	0	0	0	0
ENSBTAG00000052530	0	0	0	0	0	0	0	0	0	0	0	0	0	0	0	0	0	0	0	0	0	0	0	0	0	0	0	0	0	0	0	0	0	0	0	0	0	0	0	0	0	0	0	0	0	0	0	0	0
ENSBTAG00000051544	0	0	0	0	0	0	0	0	0	0	0	0	0	0	0	0	0	0	0	0	0	0	0	0	0	0	0	0	0	0	0	0	0	0	0	0	0	0	0	0	0	0	0	0	0	0	0	0	0
ENSBTAG00000052321	0	0	0	0	0	0	0	0	0	0	0	0	0	0	0	0	0	0	0	0	0	0	0	0	0	0	0	0	0	0	0	0	0	0	0	0	0	0	0	0	0	0	0	0	0	0	0	0	0
ENSBTAG00000053953	0	0	0	0	0	0	0	0	0	0	0	0	0	0	0	0	0	0	0	0	0	0	0	0	0	0	0	0	0	0	0	0	0	0	0	0	0	0	0	0	0	0	0	0	0	0	0	0	0
ENSBTAG00000054015	0	0	0	1	0	0	0	2	5	1	0	0	3	0	2	5	0	0	3	0	2	0	0	2	0	1	0	0	0	1	0	0	0	0	0	0	0	0	4	0	0	0	2	0	0	0	0	2	2
ENSBTAG00000052457	0	0	0	0	0	0	0	0	0	0	0	0	0	0	0	0	0	0	0	0	0	0	0	0	0	0	0	0	0	0	0	0	0	0	0	0	0	0	0	0	0	0	0	0	0	0	0	0	0
ENSBTAG00000039602	0	0	0	0	0	0	0	0	0	0	0	0	0	0	0	0	0	0	0	0	0	0	0	0	0	0	0	0	0	0	0	0	0	0	0	0	0	0	0	0	0	0	0	0	0	0	0	0	0
ENSBTAG00000050522	0	0	0	0	0	0	0	0	0	0	0	0	0	0	0	0	0	0	0	0	0	0	0	0	0	0	0	0	0	0	0	0	1	0	0	0	0	0	0	0	0	0	0	0	0	0	0	0	0
ENSBTAG00000037933	0	0	0	0	0	0	0	0	0	0	0	0	0	0	0	0	0	0	0	0	0	0	0	0	0	0	0	0	0	0	0	0	0	0	0	0	0	0	0	0	0	0	0	0	0	0	0	0	0
ENSBTAG00000055221	0	0	0	0	0	0	0	0	0	0	0	0	0	0	0	0	0	0	0	0	0	0	0	0	0	0	0	0	0	0	0	0	0	0	0	0	0	0	0	0	0	0	0	0	0	0	0	0	0
ENSBTAG00000052202	0	0	0	0	0	0	0	0	0	2	0	0	1	0	0	0	0	0	0	0	0	0	0	0	1	0	0	0	0	0	0	0	0	0	0	0	0	0	0	0	0	0	0	0	0	0	0	0	0
ENSBTAG00000046384	0	0	0	0	0	0	0	0	0	0	0	0	0	0	0	0	0	0	0	0	2	0	0	0	0	0	0	0	0	0	0	0	0	0	0	0	0	0	0	0	0	0	0	0	0	0	0	0	0
ENSBTAG00000039820	0	0	0	0	0	0	0	0	0	0	0	0	2	0	0	0	0	0	0	0	0	0	0	0	0	0	0	0	0	0	0	0	0	0	0	0	0	0	0	0	0	0	0	0	0	0	0	0	0
ENSBTAG00000039255	0	0	0	1	0	0	0	0	0	0	0	0	0	0	0	0	0	0	0	0	0	0	0	0	0	0	0	0	0	0	0	0	0	0	0	1	2	0	0	0	0	0	0	0	0	0	0	0	0
ENSBTAG00000034854	0	0	0	0	1	0	0	0	0	0	1	0	5	0	0	0	0	0	0	0	1	0	0	0	0	0	0	0	0	0	0	0	3	3	0	0	0	0	0	0	0	0	0	0	0	0	8	0	0
ENSBTAG00000042595	0	0	0	0	0	0	0	0	0	0	0	0	2	0	0	0	0	0	0	0	0	0	0	0	0	1	0	0	0	0	0	2	0	0	0	0	0	0	0	0	0	0	0	0	0	0	0	0	0
ENSBTAG00000004139	461	658	307	749	718	534	593	714	736	801	429	980	842	1084	1021	1069	648	337	285	567	1386	912	183	681	1108	1227	1567	1428	1331	1968	1842	1626	1734	1187	1359	1853	1427	1994	2167	1025	814	1187	864	1021	1593	889	944	643	832
ENSBTAG00000007444	93	151	30	49	168	134	194	102	111	179	77	336	213	190	136	132	208	50	115	163	117	72	34	167	181	188	302	268	199	241	257	371	234	362	163	233	215	459	366	284	369	189	252	260	67	101	39	21	26
ENSBTAG00000014233	2013	2531	728	1735	2934	2843	2024	1833	1535	2487	1680	2686	2348	3481	3997	3973	3004	1265	1133	2166	3883	4492	892	2555	3797	3667	5162	4959	5641	4443	3737	4071	4880	4265	3371	6245	4645	5181	5204	3961	4324	3495	3534	3788	2322	2368	1847	1742	2429
ENSBTAG00000020122	798	1117	301	631	1100	1022	857	768	603	1034	870	1245	1071	1479	1520	1343	1100	511	481	870	1552	1305	347	1023	1367	1527	1638	1781	1626	1440	1477	1762	2078	1659	1374	2168	1508	2264	1867	1379	2088	1325	1607	1796	1557	2000	1567	1322	1887
ENSBTAG00000020121	280	343	102	230	281	367	285	255	205	419	207	548	498	478	499	485	427	198	135	307	347	412	121	345	527	577	516	498	686	443	611	659	822	621	509	772	649	869	812	695	772	565	655	674	168	227	186	222	288
ENSBTAG00000000201	1018	1320	476	802	1339	1120	971	922	785	1331	820	1639	1443	1903	1721	1543	1194	555	422	971	1735	1551	363	1536	1730	1785	2145	2292	2565	2042	2334	2650	2563	2271	2007	2654	2243	3001	2744	2036	2076	1879	2297	2238	1453	1693	1861	1402	1724
ENSBTAG00000038433	0	0	0	0	1	2	2	0	0	3	0	6	4	7	0	4	0	0	0	2	0	0	0	2	2	0	0	0	2	4	3	0	5	0	2	0	3	0	6	0	1	3	3	0	2	0	2	10	0
ENSBTAG00000001412	116	120	56	136	134	77	112	105	101	129	61	130	196	233	224	155	123	53	48	96	154	134	36	142	137	159	162	254	182	212	228	221	281	301	138	254	205	225	218	171	213	205	244	171	48	61	49	50	66
ENSBTAG00000045479	0	1	0	0	0	0	0	0	0	0	0	0	0	0	0	0	0	0	0	0	0	0	0	0	0	0	0	0	0	0	0	0	1	0	0	0	0	0	0	0	0	0	0	0	0	0	0	0	0
ENSBTAG00000052349	1	0	0	1	1	1	3	0	2	2	2	0	4	0	3	0	4	1	3	0	5	1	0	3	0	1	1	0	5	3	0	1	2	3	3	2	1	3	2	2	0	2	3	1	2	3	0	3	4
ENSBTAG00000052332	1	0	0	1	1	1	3	0	2	2	2	0	4	0	3	0	4	1	2	0	5	1	0	3	0	1	1	1	5	3	0	1	2	5	3	3	1	4	3	2	0	2	6	2	7	2	0	3	4
ENSBTAG00000000648	118	216	109	167	244	166	69	144	33	192	146	316	514	352	356	132	192	89	101	176	132	363	59	113	274	164	83	161	286	164	254	294	282	137	176	131	270	276	359	104	171	172	189	156	952	2502	940	2935	2308
ENSBTAG00000000706	1325	2001	863	1492	1249	1087	1012	1515	1090	1603	1122	2824	2606	1635	2960	1324	1154	1219	899	1051	2451	1547	495	1483	2710	1256	1965	1601	2620	2470	2814	3157	2631	1620	2010	1655	1961	2728	4070	1124	1139	1688	1839	1346	3367	6033	5191	4236	4626
ENSBTAG00000045024	0	0	0	0	0	0	0	0	0	0	0	0	0	0	2	0	0	0	0	0	0	0	0	0	0	0	0	0	0	0	0	0	0	0	0	0	0	0	0	0	0	0	0	0	0	2	0	0	0
ENSBTAG00000050914	557	733	388	610	805	939	552	625	569	968	379	823	629	829	853	973	714	372	356	504	1210	1067	129	817	765	646	841	821	622	942	978	558	1013	701	663	693	849	1095	958	796	511	569	619	557	1441	2841	2406	1598	2159
ENSBTAG00000050144	0	0	0	0	0	0	0	0	0	0	0	0	0	0	0	0	0	0	0	0	0	0	0	0	0	0	0	0	0	0	0	0	0	0	0	0	0	0	0	0	0	0	0	0	0	0	0	0	0
ENSBTAG00000017753	1975	3236	1541	3058	2667	2435	1983	2492	2085	3276	2121	4399	4388	5507	5545	4528	3620	1972	1535	2334	5635	3911	1027	3852	5618	4733	4820	4138	3952	4667	4441	4372	4496	3496	2696	3932	3676	5424	4988	2868	3268	2953	2613	3014	13686	14858	15244	9333	12857
ENSBTAG00000042557	0	0	0	0	0	0	0	2	4	0	2	0	0	3	4	0	2	0	2	0	6	0	0	0	0	4	0	0	0	2	2	0	0	0	0	0	2	2	0	2	0	0	0	0	11	20	6	6	11
ENSBTAG00000019043	474	599	165	377	643	630	493	460	319	647	429	841	734	876	811	837	533	307	283	407	827	633	207	753	1016	945	1088	1133	1250	1028	1040	1159	1249	1199	892	1267	967	1302	1290	923	1113	1126	1270	1069	830	941	856	619	915
ENSBTAG00000000605	2058	2868	910	2094	3509	2570	2061	2389	1905	3605	2325	3481	3496	3546	3755	3651	3330	1681	1493	2614	3395	2828	941	2338	2635	2374	2896	3676	2743	3457	3143	4265	5450	4050	3090	4557	4154	4663	4518	3043	3574	2622	2871	3709	667	952	729	492	954
ENSBTAG00000000603	221	339	131	273	328	267	163	227	197	312	239	523	502	509	492	417	571	270	140	259	484	420	65	362	400	342	288	287	262	441	301	364	358	293	226	231	296	419	410	285	251	348	439	244	1264	1785	1615	1025	1427
ENSBTAG00000019542	507	865	241	480	1003	832	559	550	403	750	574	930	835	1071	893	1039	881	396	352	683	948	867	250	663	815	924	1308	1209	1371	1225	1028	1328	1468	1509	1161	1653	1256	1734	1349	1230	1459	1075	1445	1329	440	509	418	305	471
ENSBTAG00000036404	0	0	2	0	2	0	1	1	0	0	0	0	5	0	0	3	0	0	0	0	2	0	0	0	0	0	0	0	0	1	0	0	0	0	1	4	0	8	0	3	0	2	2	0	1	2	2	1	1
ENSBTAG00000042261	0	0	0	0	0	0	0	0	0	0	0	0	0	0	0	0	0	0	0	0	0	0	0	0	0	0	0	0	0	0	0	0	0	0	0	0	0	0	0	0	0	0	0	0	0	0	0	0	0
ENSBTAG00000043064	0	0	0	0	0	0	0	0	0	0	0	0	0	0	0	0	0	0	0	0	0	0	0	0	0	0	0	0	0	0	0	0	0	0	0	0	0	0	0	0	0	0	0	0	0	0	0	0	0
ENSBTAG00000038900	2	0	0	2	2	0	0	2	0	0	2	2	0	6	2	2	0	0	0	0	0	0	0	0	0	0	0	4	0	2	4	0	2	5	0	2	0	0	4	4	0	10	0	0	0	2	0	0	0
ENSBTAG00000045128	0	0	0	0	0	0	0	0	0	0	0	0	0	0	0	0	2	0	0	0	0	0	0	0	0	0	0	0	0	0	0	0	0	0	0	0	0	0	0	0	0	0	0	0	0	0	0	0	0
ENSBTAG00000003301	2	1	2	4	0	4	2	0	1	1	2	2	7	2	0	1	2	0	0	6	0	0	2	0	8	0	6	3	4	2	0	8	2	2	2	4	1	4	4	0	5	4	1	2	19	16	14	6	8
ENSBTAG00000036841	0	0	0	0	0	0	2	0	0	0	0	0	0	0	0	0	0	0	0	0	0	0	0	0	0	0	0	0	0	0	0	0	0	0	0	0	0	0	0	0	0	0	0	0	0	0	0	0	1
ENSBTAG00000053315	0	0	0	0	0	0	0	0	0	0	0	0	0	0	0	0	0	0	0	0	0	0	0	0	0	0	0	0	0	0	0	0	0	0	0	0	0	0	0	0	0	0	0	0	0	0	0	0	0
ENSBTAG00000047337	0	0	0	0	0	0	0	0	0	0	0	0	0	0	0	0	0	0	0	0	0	0	0	0	0	0	0	0	0	0	0	0	0	0	0	0	0	0	0	0	0	0	0	0	0	0	0	0	0
ENSBTAG00000044598	0	0	0	0	0	0	0	0	0	0	0	0	0	0	0	0	0	0	0	0	0	0	0	0	0	0	0	0	0	0	0	0	0	0	0	0	0	0	0	0	0	0	0	0	0	0	0	0	0
ENSBTAG00000043929	0	0	0	0	0	0	0	0	0	0	0	0	0	0	0	0	0	0	0	0	0	0	0	0	0	0	0	0	0	0	0	0	0	0	0	0	0	0	0	0	0	0	0	0	0	0	0	0	0
ENSBTAG00000000597	0	2	0	0	11	2	2	0	0	0	0	2	0	4	10	0	4	0	0	0	0	4	0	0	1	0	3	1	8	1	2	2	3	2	2	1	0	4	0	2	2	2	0	2	2	2	5	0	0
ENSBTAG00000000588	62	151	35	78	142	105	38	65	41	65	100	155	202	137	270	130	205	63	46	121	132	98	48	86	201	150	133	241	207	146	134	180	153	110	101	119	132	149	110	94	157	69	156	155	80	33	53	20	18
ENSBTAG00000001395	49	91	41	61	92	52	64	57	48	86	66	118	114	73	139	92	76	52	30	58	120	131	27	61	120	163	116	93	100	105	126	132	98	100	78	126	116	133	159	80	108	75	89	98	291	341	318	271	341
ENSBTAG00000055283	0	0	0	0	0	0	0	0	0	0	0	0	0	0	0	0	0	0	0	0	0	0	0	0	0	0	0	0	0	0	0	0	0	0	0	0	0	0	0	0	0	0	0	0	0	0	0	0	0
ENSBTAG00000018704	78	107	52	118	107	86	72	98	76	123	93	149	186	198	233	106	174	74	36	134	162	166	28	140	224	233	251	202	250	244	201	215	160	195	163	162	238	237	235	126	171	128	165	152	482	508	435	400	707
ENSBTAG00000004869	98	189	43	22	115	81	83	62	70	85	57	123	187	182	271	113	158	43	59	216	98	186	55	86	256	173	148	209	272	231	244	281	235	306	156	159	191	112	135	118	133	262	154	170	274	394	301	290	492
ENSBTAG00000043726	0	0	0	0	0	0	0	2	0	0	0	4	2	0	2	6	0	0	0	3	0	0	0	0	0	0	0	0	0	2	0	3	0	0	0	0	0	0	0	0	0	0	0	6	0	0	0	0	2
ENSBTAG00000029827	1	3	1	1	0	0	1	3	1	2	2	1	5	2	4	2	5	0	0	4	1	3	0	2	4	2	0	3	0	6	1	2	0	0	4	6	0	3	5	2	2	0	3	2	6	8	11	5	6
ENSBTAG00000029912	3	2	2	0	0	0	2	2	0	4	0	4	4	2	10	1	0	0	0	1	4	2	0	0	3	4	1	1	0	3	1	6	1	0	1	3	2	1	4	1	2	2	3	0	7	8	11	4	6
ENSBTAG00000029768	0	0	0	1	1	1	1	0	1	1	0	1	0	3	0	2	5	2	0	1	5	0	0	1	3	6	1	4	0	1	3	2	3	0	0	5	1	1	1	2	2	0	3	8	6	7	12	10	7
ENSBTAG00000054337	44	96	34	56	89	50	33	81	26	76	63	87	94	135	149	81	115	31	18	80	123	54	7	83	135	118	86	110	82	116	94	166	122	139	67	162	89	133	118	58	83	79	92	86	154	305	158	178	211
ENSBTAG00000053883	26	57	26	39	56	53	20	49	32	37	30	81	89	73	158	51	112	40	8	55	124	39	10	52	125	94	42	73	42	98	66	74	47	42	43	68	52	82	66	42	61	36	42	59	99	329	141	182	159
ENSBTAG00000044220	0	0	0	0	0	0	0	0	0	0	0	2	0	0	0	0	0	0	0	0	0	0	0	0	0	0	0	0	0	0	0	0	0	0	0	0	0	0	0	0	0	0	0	0	0	0	0	0	0
ENSBTAG00000019314	7306	10062	3290	6368	8296	8604	7589	7933	5433	9810	5858	13931	10612	15625	11373	14716	8893	4780	3449	10088	10426	9200	3298	10143	14303	12036	11904	12905	14280	14715	14318	16808	15736	16349	15269	16277	15010	19693	17355	13616	14327	12407	17951	13018	1466	1790	1312	1175	1632
ENSBTAG00000052575	354	410	151	328	444	343	319	285	345	475	229	512	685	534	807	646	441	236	285	462	629	574	202	421	687	492	543	569	392	710	592	560	578	386	413	600	599	836	762	388	313	482	688	422	702	697	585	358	533
ENSBTAG00000047293	1654	2136	653	1433	2243	1430	1382	1495	1282	2248	1321	2931	2822	2992	3782	3658	1906	1155	1374	2098	3207	2704	1110	2053	3909	2169	2793	3074	2748	3999	2862	3030	3152	2326	2546	3478	3754	4783	4754	2647	2072	3113	4176	2362	2982	3061	2590	1643	2316
ENSBTAG00000054742	5	10	0	11	7	25	6	5	2	5	4	8	12	6	23	8	12	2	4	13	22	9	2	13	17	10	35	11	19	16	8	45	22	14	14	20	4	35	24	8	6	7	12	15	24	42	12	15	43
ENSBTAG00000002623	24	47	19	37	62	31	13	28	44	40	47	67	33	74	131	51	66	44	38	53	159	122	16	98	137	174	98	77	101	88	89	80	101	58	31	56	69	94	128	30	59	23	53	70	255	306	300	271	447
ENSBTAG00000012908	364	458	156	291	446	344	348	290	264	350	290	495	411	481	541	577	355	205	168	265	540	414	104	358	535	734	944	770	762	713	757	705	762	676	541	1049	774	1116	974	553	686	637	543	629	1041	1001	1045	847	1249
ENSBTAG00000054574	2	2	0	8	16	0	4	5	4	2	6	8	20	14	24	8	9	6	6	6	3	12	0	15	22	29	18	14	6	17	9	21	14	4	4	7	12	21	27	13	18	8	6	19	45	39	16	43	38
ENSBTAG00000034347	8	10	2	6	10	6	4	4	2	6	2	8	7	7	9	2	15	2	2	5	20	4	0	10	10	4	14	9	4	11	11	11	10	20	4	8	3	16	17	8	12	2	3	10	29	34	17	17	32
ENSBTAG00000038512	0	0	0	0	0	0	0	0	0	0	1	0	0	0	0	0	0	0	0	0	0	0	0	3	0	0	0	0	0	3	0	0	1	0	0	0	0	0	0	0	0	0	0	1	0	2	0	0	0
ENSBTAG00000048954	0	0	0	0	0	0	0	0	0	0	0	0	0	0	0	0	0	0	0	0	0	0	0	1	0	0	0	0	0	0	0	2	0	0	0	0	0	0	0	0	0	0	0	0	0	0	0	0	0
ENSBTAG00000038422	2	0	4	6	0	1	0	3	0	7	0	0	4	4	6	1	2	0	2	6	0	3	2	2	2	3	7	7	6	1	5	0	0	2	5	8	2	4	4	9	2	1	4	5	2	5	3	2	8
ENSBTAG00000048578	0	0	0	0	0	0	0	0	0	0	0	0	0	0	0	0	0	0	0	0	0	0	0	0	0	0	0	0	0	0	0	2	0	0	0	0	0	0	0	0	0	0	0	0	0	0	0	0	0
ENSBTAG00000050084	0	0	0	0	0	0	0	0	0	0	0	0	0	0	0	0	0	0	0	0	0	0	0	0	0	0	0	0	0	0	0	0	0	0	0	0	0	0	0	0	0	0	0	0	0	0	0	0	0
ENSBTAG00000046755	3	1	2	2	4	2	0	6	6	4	0	7	4	2	8	4	2	2	4	4	2	1	0	8	4	4	8	3	2	2	14	3	7	4	4	8	2	2	8	0	2	3	1	2	26	20	23	16	17
ENSBTAG00000010462	24	30	21	22	25	22	16	31	30	14	9	37	54	38	35	35	19	18	9	12	48	21	4	20	27	51	16	27	21	27	43	14	31	57	21	28	34	33	32	27	12	11	26	9	169	124	280	65	87
ENSBTAG00000028813	0	0	0	0	0	0	0	0	0	0	0	0	0	0	0	0	0	0	0	0	0	0	0	0	0	0	0	0	0	0	0	0	0	0	0	0	0	0	0	0	0	0	0	0	0	0	0	0	0
ENSBTAG00000043751	0	0	0	0	0	0	0	0	0	0	0	0	0	0	0	0	0	0	0	0	0	0	0	0	0	0	0	0	0	0	0	0	0	0	0	0	0	0	0	0	0	0	0	0	0	2	0	0	0
ENSBTAG00000009851	119	254	135	258	239	206	145	217	187	263	179	378	393	496	645	418	443	314	175	335	373	325	72	307	373	492	322	315	224	365	201	382	223	282	180	309	310	422	259	166	224	218	218	207	647	708	598	555	960
ENSBTAG00000051036	0	0	0	0	0	0	0	0	0	0	0	0	0	0	0	2	0	0	0	0	0	0	0	0	1	0	0	0	0	0	0	0	0	0	0	0	0	0	1	0	0	0	0	0	0	0	0	0	0
ENSBTAG00000008359	0	0	0	0	0	0	0	0	2	0	0	0	0	0	0	0	0	0	0	0	0	0	0	0	0	0	0	0	0	0	1	0	1	0	0	0	0	0	4	0	0	0	0	1	0	0	0	0	0
ENSBTAG00000036262	523	558	266	753	691	574	424	396	365	575	450	765	862	865	1025	774	970	289	238	617	1042	2069	124	856	1075	1107	959	1193	1013	1052	1169	1151	1176	804	586	814	707	1020	1629	591	1012	739	763	685	1761	2252	1667	1671	3115
ENSBTAG00000045043	0	0	0	0	0	0	0	0	0	0	0	0	0	0	0	0	0	0	0	0	0	0	0	0	0	0	0	0	0	0	0	0	0	0	0	0	0	2	0	0	0	0	0	0	0	0	0	0	0
ENSBTAG00000043669	0	0	0	0	0	0	0	0	0	0	0	0	0	0	0	0	0	0	0	0	0	0	0	0	0	0	0	0	0	0	0	0	0	0	0	0	0	0	0	0	0	0	0	0	0	0	0	0	0
ENSBTAG00000054327	3	1	2	1	2	3	2	9	10	6	2	8	6	8	15	8	5	2	2	11	12	4	0	4	4	5	2	7	2	5	12	8	7	2	1	14	1	16	8	6	1	4	5	0	2	10	29	5	5
ENSBTAG00000045974	1	0	2	1	0	0	0	1	0	2	1	2	0	8	8	2	0	0	0	0	6	0	0	0	2	2	0	2	1	0	0	0	0	4	0	0	2	3	6	0	0	1	1	1	0	1	2	4	6
ENSBTAG00000009219	6	8	6	4	27	4	16	11	15	21	14	14	17	48	7	27	18	5	2	12	23	6	0	17	21	12	10	13	5	24	14	23	23	14	31	16	19	54	21	24	21	15	14	24	6	2	5	6	2
ENSBTAG00000053095	0	0	0	0	0	0	0	0	0	0	0	0	0	0	0	0	0	0	0	0	0	0	0	0	0	0	0	0	0	0	0	0	0	0	0	0	0	0	0	0	0	0	0	0	0	0	0	0	0
ENSBTAG00000026156	38	62	22	51	34	34	18	32	18	68	17	67	144	95	105	59	58	31	16	27	45	39	28	31	66	64	40	41	73	49	66	46	72	60	20	39	27	65	62	14	18	18	51	31	316	901	378	784	926
ENSBTAG00000007939	534	674	231	491	809	632	462	624	371	655	456	855	673	800	830	852	645	231	227	433	822	779	136	602	952	944	1254	1116	1193	812	935	1068	1299	1136	849	1231	992	1197	1210	913	979	854	990	914	465	642	503	437	516
ENSBTAG00000009128	2	4	0	0	0	2	1	2	2	2	0	0	0	0	4	0	2	0	2	0	4	6	0	0	3	0	4	4	0	3	2	10	0	4	0	0	0	2	6	6	12	0	0	6	2	4	0	2	0
ENSBTAG00000039151	0	2	0	0	0	0	0	2	2	0	0	0	5	4	4	0	0	6	0	0	8	0	0	1	0	0	0	0	0	0	0	3	0	0	0	2	0	2	1	0	2	0	0	0	4	0	4	6	2
ENSBTAG00000046393	0	0	0	2	1	1	2	1	0	0	0	0	0	0	2	0	0	2	0	3	0	0	0	0	0	1	0	0	0	0	0	0	0	0	0	0	3	0	1	0	0	0	0	0	0	0	0	0	0
ENSBTAG00000046959	1594	1794	543	1264	1482	1511	1301	1357	1086	1616	906	2245	1842	2546	2622	2063	2361	814	764	1345	2641	2333	491	1930	2646	2258	2543	2428	2743	2698	2696	3027	3145	3129	2161	2624	2364	2974	3173	2181	2506	2921	2280	2384	1380	1594	1060	1037	1423
ENSBTAG00000023675	509	761	242	484	568	550	621	577	473	547	420	967	619	1111	1060	930	825	404	330	607	1254	1053	208	766	913	1032	1033	924	1214	1180	1226	1183	1283	1019	780	1154	957	1618	1293	871	912	955	1206	829	899	960	765	749	852
ENSBTAG00000007970	349	465	166	365	563	388	363	388	297	463	297	581	607	667	685	636	460	224	233	379	593	476	129	384	480	602	593	643	704	601	601	702	769	598	515	942	623	828	802	598	575	496	637	569	677	808	707	535	701
ENSBTAG00000050305	0	0	0	0	0	0	0	0	0	0	0	0	0	0	0	0	0	0	0	0	0	0	0	0	0	0	0	0	0	0	0	0	0	0	0	0	0	0	0	0	0	0	0	0	0	0	0	0	0
ENSBTAG00000045590	0	0	0	0	2	0	2	6	0	0	0	2	0	0	2	2	0	0	0	1	4	0	0	2	0	0	2	2	0	4	0	2	0	0	0	0	0	0	0	0	0	0	2	0	12	10	9	2	8
ENSBTAG00000006811	91	157	143	114	197	105	77	88	86	109	134	186	242	161	415	150	193	59	47	124	291	128	41	193	358	326	273	222	184	318	130	251	181	220	151	259	144	288	327	159	250	126	151	242	499	438	714	332	364
ENSBTAG00000023652	106	214	81	175	179	130	70	106	61	143	107	144	253	299	306	210	210	73	56	114	344	382	46	198	348	259	313	284	311	280	253	389	375	294	211	315	367	435	441	284	263	116	200	290	3093	1881	2793	1737	2068
ENSBTAG00000005155	90	149	65	88	158	174	113	110	99	135	105	209	112	211	251	193	174	105	81	121	331	175	42	231	291	267	232	208	242	278	244	266	270	188	156	225	227	249	276	194	210	191	218	179	387	473	424	358	457
ENSBTAG00000005162	2	0	10	1	4	2	4	0	6	4	0	0	10	2	15	7	5	0	0	2	2	0	0	1	10	14	2	0	2	12	6	4	6	0	2	2	6	6	1	4	4	0	8	7	36	48	55	39	36
ENSBTAG00000015728	255	362	122	211	521	374	261	278	200	366	229	391	340	496	460	455	242	145	102	224	555	243	106	325	412	390	405	589	461	409	432	520	575	564	375	637	503	649	597	400	668	385	440	579	360	510	314	311	458
ENSBTAG00000045781	239	322	142	242	397	357	211	285	199	271	681	824	424	597	500	421	1191	183	667	320	391	403	198	910	321	443	476	529	1130	631	477	657	518	552	372	442	904	458	533	676	397	342	611	362	105	653	121	129	177
ENSBTAG00000034182	6	18	0	8	19	10	31	0	1	0	8	34	9	12	28	17	3	12	8	16	31	37	7	3	13	13	13	12	21	19	12	14	27	1	12	2	14	3	14	2	13	10	1	15	19	36	14	36	18
ENSBTAG00000050258	0	2	2	2	0	2	0	0	0	1	1	0	0	2	0	0	0	2	0	2	0	2	0	0	2	4	6	4	2	2	0	0	8	2	0	2	1	0	0	0	0	2	0	2	16	12	10	10	24
ENSBTAG00000044111	2	2	0	3	0	0	1	1	0	2	1	0	1	2	2	0	4	0	0	2	2	2	0	0	4	0	0	0	0	0	2	1	0	3	0	1	0	2	0	0	0	6	0	0	22	17	10	22	14
ENSBTAG00000042804	0	0	0	0	0	0	0	0	0	0	0	0	0	0	0	0	0	0	0	0	0	0	0	0	0	0	0	0	0	0	0	0	0	0	0	0	0	0	0	0	0	0	0	0	0	0	0	0	0
ENSBTAG00000048531	0	0	0	0	0	0	0	0	0	0	0	0	0	0	0	0	0	0	0	0	0	0	0	0	0	0	0	0	0	0	0	0	0	0	0	0	0	0	0	0	0	0	0	0	0	0	0	1	0
ENSBTAG00000010091	187	178	69	107	224	199	119	197	136	209	101	184	205	308	215	309	240	82	32	131	346	225	38	180	310	272	343	324	408	300	288	377	369	399	318	428	268	307	375	253	246	285	229	324	92	148	131	94	108
ENSBTAG00000047147	672	1010	423	797	951	938	875	906	857	1390	530	1802	1154	1720	1815	1423	1249	636	472	780	2431	1103	350	1282	1640	1625	1580	1732	1084	1455	1395	1421	1422	1204	781	1369	1067	1590	1406	1070	568	813	627	1017	2715	5864	5123	3757	4360
ENSBTAG00000015546	279	344	124	245	463	267	354	202	183	334	261	646	410	667	531	451	512	156	142	265	433	623	164	270	329	397	399	656	446	495	573	799	959	795	452	638	722	796	697	595	822	543	670	646	377	463	389	282	520
ENSBTAG00000001416	0	0	0	0	0	0	0	1	0	1	0	0	0	0	2	0	0	0	0	0	0	0	0	0	0	0	0	0	0	0	0	0	0	0	0	0	0	0	0	0	2	0	0	0	0	0	1	0	0
ENSBTAG00000048630	0	0	0	0	0	0	0	0	0	0	0	0	0	0	0	0	0	0	0	0	0	0	0	0	0	0	0	0	0	0	0	0	2	0	0	0	0	0	0	0	0	0	0	0	0	0	0	0	0
ENSBTAG00000052028	0	2	0	0	0	0	0	0	0	0	0	0	0	0	0	2	0	0	0	0	0	0	0	0	0	0	0	0	2	0	0	0	0	0	0	0	0	0	0	0	0	0	0	0	0	0	0	0	2
ENSBTAG00000054232	0	0	0	2	0	0	0	0	0	0	0	0	0	0	0	0	0	0	0	0	0	0	0	0	0	0	0	0	0	0	0	0	0	0	0	1	0	1	0	0	0	0	0	0	0	0	0	0	0
ENSBTAG00000050430	0	0	0	0	0	0	0	2	0	0	0	0	0	0	0	0	0	0	0	0	0	0	0	0	0	0	0	0	0	0	0	2	0	0	0	0	0	0	1	0	0	0	0	2	0	0	0	0	0
ENSBTAG00000052415	0	0	0	0	0	0	0	0	0	0	0	0	0	0	0	0	0	0	0	0	0	0	0	0	0	0	0	0	0	0	0	0	0	0	0	0	0	0	0	0	0	0	0	0	0	0	0	0	0
ENSBTAG00000054488	0	0	0	0	0	0	0	0	0	0	0	0	0	0	0	0	0	0	0	0	0	0	0	0	0	0	0	0	0	0	0	0	0	0	0	0	0	0	0	0	0	0	0	0	0	0	0	0	0
ENSBTAG00000022908	0	0	0	0	0	0	0	0	0	0	0	0	0	0	0	0	0	0	0	0	0	0	0	0	2	0	0	0	0	0	0	0	0	0	0	2	0	0	0	0	0	0	2	0	0	0	0	0	0
ENSBTAG00000051584	0	0	0	0	2	0	0	0	0	0	0	0	0	0	0	0	0	0	0	0	0	0	0	0	2	0	0	0	0	1	0	2	4	0	0	0	0	0	0	0	0	0	0	0	0	2	2	0	2
ENSBTAG00000051784	0	0	0	0	0	0	0	0	2	0	0	0	0	2	0	0	2	0	0	0	0	0	0	0	2	0	0	2	0	0	0	0	0	0	0	0	0	1	0	0	0	0	0	2	0	0	0	0	0
ENSBTAG00000051905	0	2	0	0	0	0	0	2	0	0	0	0	0	0	4	0	0	0	0	0	0	0	0	0	0	0	0	0	0	0	0	0	0	0	0	0	0	0	0	0	0	0	0	0	0	0	2	0	0
ENSBTAG00000033437	0	0	0	0	0	0	0	0	0	0	0	0	1	0	0	0	0	0	0	0	0	0	0	0	0	0	0	0	0	1	0	0	0	0	0	0	0	0	0	0	0	0	1	0	0	0	0	0	0
ENSBTAG00000051566	0	0	0	0	0	0	0	0	0	0	0	0	0	0	0	0	0	0	0	0	0	0	0	0	0	0	0	0	0	0	0	0	0	0	0	0	0	0	0	0	0	0	0	0	0	0	0	0	0
ENSBTAG00000050543	0	0	0	0	0	0	0	1	0	0	0	0	0	0	0	0	0	0	0	0	0	0	0	0	0	0	0	0	0	0	0	0	0	0	0	0	0	0	0	0	0	0	0	0	0	0	0	0	0
ENSBTAG00000052122	0	0	0	0	0	0	0	0	0	0	0	0	0	0	0	0	0	0	0	0	0	0	0	1	0	0	0	0	0	0	0	0	0	0	0	0	0	2	0	0	0	0	0	0	0	0	0	0	0
ENSBTAG00000044603	0	0	0	0	0	0	0	0	0	0	0	0	0	0	0	0	0	0	0	0	0	0	0	0	0	0	0	0	0	0	0	0	0	0	0	0	0	0	0	0	0	0	0	0	0	0	0	0	0
ENSBTAG00000049354	0	0	0	0	0	0	0	0	0	0	0	0	0	0	0	0	0	0	0	0	0	0	0	0	0	0	0	0	0	0	0	0	0	0	0	0	0	0	0	0	0	0	0	0	0	0	0	0	0
ENSBTAG00000053167	0	0	0	0	0	0	0	0	0	0	0	0	0	0	0	0	0	0	0	0	1	0	0	0	0	0	0	0	0	0	0	0	0	0	0	0	0	0	0	0	0	0	0	0	0	0	0	0	0
ENSBTAG00000027782	0	0	0	0	0	0	0	0	0	0	0	0	0	0	0	0	0	0	2	0	0	2	0	2	0	0	0	0	0	0	0	0	0	0	0	0	0	0	0	0	0	0	0	0	0	0	0	0	0
ENSBTAG00000020996	641	771	251	528	862	599	653	660	456	750	504	956	848	1073	1029	1056	730	376	308	612	979	988	218	623	967	980	1306	1083	1226	1054	1042	1255	1390	1286	1035	1293	1210	1427	1591	915	962	1153	952	993	692	973	856	687	948
ENSBTAG00000020997	0	0	0	0	0	0	0	0	0	0	0	0	0	0	1	0	0	0	0	0	0	0	0	1	0	0	0	0	0	0	0	2	0	0	0	0	0	0	2	0	2	0	0	0	0	2	0	0	2
ENSBTAG00000028582	0	0	0	0	0	0	0	0	0	0	0	0	0	0	0	0	0	0	0	0	0	0	0	0	0	0	0	0	1	0	0	0	0	0	0	0	0	0	0	0	0	0	0	0	0	0	0	0	0
ENSBTAG00000004124	232	433	158	309	445	284	240	244	232	320	319	485	440	640	466	520	362	162	157	297	511	434	132	355	505	492	690	717	707	503	640	818	761	624	593	702	557	868	781	618	619	547	594	598	519	697	681	479	826
ENSBTAG00000044934	0	0	0	0	0	0	0	0	0	0	0	0	0	0	0	0	0	0	0	0	0	0	0	0	0	0	0	0	0	0	0	0	0	0	0	0	0	0	0	0	0	0	0	0	0	0	0	0	0
ENSBTAG00000023666	0	0	0	0	1	0	0	0	0	0	0	2	0	0	0	0	0	0	0	0	0	0	0	1	0	0	0	0	0	0	0	0	0	0	0	0	0	0	0	0	0	0	0	0	0	0	0	0	0
ENSBTAG00000004471	811	1109	363	757	1738	1080	969	1134	739	955	787	2503	1668	2141	1927	1739	1508	642	384	1295	1628	1278	356	1702	2169	1715	1670	2107	1706	1941	1623	2239	1564	2049	1622	2653	1319	2242	1994	1789	2077	1584	2034	2419	945	1297	927	959	1272
ENSBTAG00000014889	207	310	155	330	394	272	271	294	216	278	214	624	521	578	719	445	539	182	137	284	510	364	112	396	647	598	522	513	494	524	471	545	553	471	286	438	398	566	546	398	520	390	318	500	1701	2102	1286	1352	2042
ENSBTAG00000013662	193	428	255	503	362	273	197	453	252	623	293	565	843	1261	990	410	777	268	112	479	961	667	82	937	1676	1007	964	887	711	814	698	1580	852	1094	405	507	1039	1308	1445	406	755	363	320	848	2592	8147	3309	2240	3592
ENSBTAG00000013663	125	150	32	87	163	119	100	117	116	160	151	198	180	226	286	237	205	66	94	131	195	168	50	114	187	216	242	233	242	272	191	197	365	213	203	267	236	292	307	197	312	175	174	255	114	200	102	121	151
ENSBTAG00000013664	2991	4262	1011	2099	4350	4358	2902	3095	2399	3795	3341	6967	3693	5271	4607	4893	3081	2027	1729	3307	6172	2363	1104	4293	5956	4815	5643	5054	5456	6474	4306	6705	7560	5488	6112	7297	5005	7506	7265	3630	6712	5876	5878	5759	3628	2921	3121	2469	3685
ENSBTAG00000013667	4	5	0	8	7	6	2	2	2	7	0	5	8	11	9	1	4	0	0	6	2	5	0	4	6	2	0	1	6	8	10	6	4	2	3	3	2	3	1	2	4	4	2	3	14	26	14	20	28
ENSBTAG00000015010	1066	1619	526	980	1517	1401	1139	1166	885	1525	849	1740	1565	2027	2127	2281	1564	709	661	1302	2273	1748	445	1572	2143	2247	2771	2684	2914	2591	2743	2992	3072	2563	2319	3164	2437	3372	3280	2310	2669	2294	2529	2510	1188	1594	1173	1025	1451
ENSBTAG00000004833	168	280	96	203	240	221	182	171	112	187	138	330	266	323	356	342	292	99	84	205	222	292	57	194	356	311	401	400	460	388	458	443	505	392	347	508	321	565	488	429	475	302	398	418	405	499	507	340	492
ENSBTAG00000014302	2011	2956	954	1995	2936	2192	2000	2096	1840	3022	2123	3790	3209	4402	4032	3611	3308	1349	1279	2662	3610	3237	892	2541	3212	3319	4437	5622	4527	4586	4313	5088	5700	5150	4167	5912	4565	6308	5953	4505	4693	3920	4196	4564	1876	2278	1880	1721	2824
ENSBTAG00000034442	17	31	5	36	21	21	22	11	10	17	19	43	44	71	65	25	23	14	6	26	34	23	12	23	38	70	31	53	33	44	45	25	26	22	24	28	15	41	31	20	36	20	48	57	173	214	162	108	238
ENSBTAG00000045333	0	0	0	0	0	0	0	0	0	0	0	0	0	0	0	0	0	0	0	0	0	0	0	0	0	0	0	0	0	0	0	0	0	0	0	0	0	0	0	0	0	0	0	0	0	0	0	0	0
ENSBTAG00000013321	0	0	0	0	0	0	0	0	0	0	0	0	0	0	0	0	0	0	0	0	0	0	0	1	0	0	0	0	0	0	0	0	0	0	0	0	0	0	1	0	0	0	1	0	0	0	0	2	0
ENSBTAG00000004459	32	93	40	120	55	88	38	55	63	93	40	65	138	152	132	83	94	54	23	59	123	136	20	71	164	113	96	141	92	98	92	175	119	116	93	100	95	114	138	55	103	70	66	116	329	318	225	153	180
ENSBTAG00000012140	0	0	0	0	0	0	0	0	0	1	0	5	0	0	0	0	0	2	0	0	1	2	0	0	0	0	1	1	0	0	0	0	0	0	0	0	1	0	0	0	0	0	0	0	1	0	1	2	3
ENSBTAG00000016363	794	1229	498	1079	1301	998	851	1035	696	1105	704	1610	1843	1647	1745	1469	1351	601	485	1041	1245	1372	332	750	1096	1141	1310	1540	1583	1356	1396	1530	1551	1546	1296	2002	1482	2021	1764	1213	1278	1163	1150	1153	1752	1842	1358	1278	1912
ENSBTAG00000026836	153	487	327	761	348	358	208	300	346	354	342	502	1069	663	1091	370	648	366	159	480	726	363	111	481	442	623	235	194	164	295	277	486	137	304	109	203	435	605	354	112	193	238	102	246	2767	2679	2350	2243	1958
ENSBTAG00000053387	6	15	1	7	13	9	6	7	2	9	13	11	9	8	10	10	15	0	10	18	1	2	2	5	5	4	7	6	7	7	8	9	24	6	3	11	6	18	5	6	8	5	2	5	11	10	14	10	8
ENSBTAG00000015662	66	74	53	64	87	96	81	106	103	104	62	138	112	141	219	128	142	51	33	100	191	101	37	134	157	173	135	114	153	158	180	175	150	131	82	156	116	238	179	113	107	137	108	129	429	746	591	500	719
ENSBTAG00000016932	497	730	322	442	612	517	549	484	516	611	325	817	696	903	1104	854	817	370	274	679	987	759	218	809	1042	970	799	934	1187	1218	1158	1218	1246	1108	865	1132	976	1312	1229	757	867	895	1007	946	803	1315	1017	1077	1152
ENSBTAG00000018731	19	25	14	14	30	33	26	22	14	31	18	32	42	61	52	52	31	25	10	23	46	24	12	20	46	60	39	54	65	48	35	77	41	95	29	32	53	33	51	48	33	31	34	42	48	53	39	28	57
ENSBTAG00000024027	289	443	110	230	560	353	290	317	280	441	401	464	412	581	588	508	434	185	123	345	523	390	102	481	505	554	498	681	531	580	581	862	979	843	551	948	901	999	887	595	678	561	663	761	361	399	352	237	374
ENSBTAG00000015069	2275	2851	848	1875	2523	2217	2309	2124	1603	2627	1567	3640	2791	3575	3828	3443	3287	1250	924	2130	3506	4318	686	2427	3060	3376	3478	4295	3662	3824	3443	3944	4403	4370	3375	4176	3848	4388	4358	2853	3767	3210	3132	3340	1497	1824	1333	1093	1516
ENSBTAG00000013460	638	1093	343	683	968	908	770	779	662	975	894	1420	1123	1556	1562	1542	1101	698	517	992	1723	1112	495	1100	1627	1609	1778	1490	1870	1927	1863	1841	1987	1662	1566	1745	1910	2324	2338	1415	1222	1518	1464	1530	1327	1513	1347	1096	1531
ENSBTAG00000013461	3251	5318	1525	3333	4567	4126	3127	3934	2456	4354	2403	6220	5992	8279	7371	5765	5339	2055	1607	4051	5494	5691	1275	3317	5904	5898	7420	8463	9051	7500	7773	8654	9935	10052	7911	10600	8723	9406	10868	8219	9114	8049	8054	9009	4253	4507	4342	3502	5056
ENSBTAG00000013464	1356	1794	548	993	2042	1497	1264	1298	896	1621	1222	2539	1937	2456	1897	2410	1481	816	728	1367	2245	1531	502	1707	2304	2447	2180	3177	2781	2690	2406	3253	3113	3097	2336	3581	3090	3810	3056	2720	3207	2225	2906	3146	414	512	544	371	537
ENSBTAG00000013465	83	128	73	122	137	112	115	115	173	153	64	149	155	212	161	182	148	63	64	104	309	131	10	141	173	254	239	187	149	152	247	198	196	162	128	190	169	292	298	173	143	118	103	146	335	476	623	289	387
ENSBTAG00000048517	3	1	0	0	2	4	0	2	1	2	1	2	4	2	4	1	0	5	0	4	2	0	0	0	3	1	4	2	1	3	2	4	1	6	0	1	0	3	0	1	2	5	9	1	11	19	20	16	20
ENSBTAG00000010987	137	198	97	213	251	136	129	257	132	226	170	306	253	298	497	263	241	157	124	133	549	328	35	310	356	348	278	246	251	449	550	296	314	225	156	221	410	257	701	173	159	207	273	138	1285	3037	1767	3088	2675
ENSBTAG00000045162	0	0	0	0	0	0	0	0	0	0	0	1	0	0	0	0	0	0	0	0	0	2	0	0	0	0	0	0	0	0	0	0	0	0	0	0	0	0	0	0	0	0	0	0	1	0	0	0	2
ENSBTAG00000054676	0	0	0	0	0	0	0	0	0	0	0	0	2	2	0	0	0	0	0	0	0	0	0	0	0	0	0	0	0	0	0	0	0	0	0	0	0	0	0	0	3	0	0	0	0	0	0	0	0
ENSBTAG00000044510	0	0	0	0	0	0	0	0	0	0	0	0	0	0	0	0	0	0	0	3	0	0	0	0	0	0	0	0	0	0	0	0	0	0	0	0	0	0	0	0	0	0	0	0	0	0	0	0	0
ENSBTAG00000051892	0	0	0	0	0	0	0	0	0	0	0	0	0	0	0	0	0	0	0	0	0	0	0	0	0	0	0	0	0	0	0	0	0	0	0	0	0	0	0	0	0	0	0	0	0	0	0	0	0
ENSBTAG00000003666	0	2	0	0	0	0	0	0	0	0	0	1	0	0	0	0	0	0	2	0	0	0	0	0	0	0	0	2	0	0	0	0	1	0	0	0	0	2	0	2	0	0	0	0	0	0	0	0	0
ENSBTAG00000044968	0	0	0	0	0	0	0	0	0	0	0	0	0	0	0	0	0	0	0	0	0	0	0	0	0	0	0	0	0	0	0	0	0	0	0	0	0	0	0	0	0	0	0	0	0	0	0	0	0
ENSBTAG00000000088	287	292	117	396	214	283	489	391	217	347	403	595	643	601	859	1222	627	204	166	466	800	1768	105	335	579	587	442	850	892	810	711	940	909	857	1006	774	733	1238	1140	790	1526	454	662	867	357	340	416	248	276
ENSBTAG00000013057	186	274	217	274	228	212	199	201	208	192	138	359	486	322	459	334	314	147	87	233	356	318	37	236	271	328	153	148	185	295	277	287	199	184	97	190	214	321	234	101	161	164	107	151	1335	2038	1643	1547	1373
ENSBTAG00000045335	0	0	0	0	2	0	0	0	0	0	0	0	2	0	1	0	0	0	0	0	0	0	0	0	0	0	0	0	0	0	0	0	0	0	0	0	0	0	0	0	0	0	0	0	0	0	1	0	0
ENSBTAG00000046313	0	0	2	0	0	0	0	0	2	0	2	0	0	0	0	0	0	0	0	0	2	0	0	0	0	0	0	0	0	0	0	0	0	0	0	0	0	2	0	1	0	0	0	0	2	8	6	8	8
ENSBTAG00000039575	0	0	0	0	0	0	0	0	0	0	0	0	0	0	1	0	0	0	0	0	0	0	0	0	0	0	0	1	0	0	0	0	0	0	0	0	0	1	0	0	0	0	0	0	0	0	0	0	0
ENSBTAG00000006893	741	1009	342	676	928	801	742	760	585	948	738	1206	1098	1425	1410	1428	1209	603	396	619	1713	1282	299	979	1370	1426	1323	1593	1411	1133	1174	1461	1429	1253	1060	1553	1240	1690	1522	1039	1321	1209	938	1192	1775	2268	1883	1630	2069
ENSBTAG00000003585	736	1156	465	1024	1300	920	637	763	596	1019	759	1510	1490	1527	2062	1200	1343	613	386	858	1687	1319	220	1190	2035	1848	1509	1452	1338	1576	1247	1590	1579	1148	960	1439	1252	1624	1647	1009	1073	885	1106	1122	5456	5965	4757	3960	5007
ENSBTAG00000049729	4	7	20	14	22	6	3	24	16	13	9	3	10	28	61	16	14	3	0	4	10	7	0	18	13	21	15	8	16	22	9	18	10	9	8	15	7	21	6	10	2	12	6	4	133	161	133	142	120
ENSBTAG00000005787	128	136	98	111	212	169	124	153	128	133	138	210	201	208	252	252	147	111	96	161	277	227	46	194	333	318	353	240	468	235	242	248	297	254	239	323	264	321	299	211	248	198	270	249	369	393	410	278	415
ENSBTAG00000018397	2	0	0	5	0	0	0	1	0	0	1	0	1	2	4	0	2	0	0	0	2	4	0	4	10	0	4	0	2	2	2	0	2	2	0	2	0	1	4	0	0	4	0	2	18	8	4	4	4
ENSBTAG00000018399	20	31	6	10	4	4	19	13	67	16	8	16	115	6	42	240	9	18	10	10	28	15	2	16	22	10	33	16	2	10	10	20	21	11	14	10	141	26	26	20	52	14	25	16	13	8	15	5	6
ENSBTAG00000055188	0	0	0	0	0	0	0	0	0	0	0	0	0	0	0	0	0	0	0	0	0	0	0	0	0	0	0	0	0	0	0	0	0	0	0	0	0	0	0	0	0	0	0	0	0	0	0	0	0
ENSBTAG00000017140	140	195	109	119	210	183	179	163	122	184	100	219	176	266	285	172	207	73	70	112	260	201	61	203	330	294	334	343	307	242	270	304	271	659	206	342	323	436	304	505	352	248	272	201	276	321	335	202	244
ENSBTAG00000006158	107	177	65	145	206	249	146	176	139	220	93	195	221	259	354	301	322	78	65	193	362	204	78	199	303	213	268	324	270	392	303	241	163	289	214	314	202	315	249	227	227	241	253	287	185	321	311	188	311
ENSBTAG00000054027	0	1	0	0	0	0	0	0	0	0	0	0	0	0	1	0	0	0	0	0	0	0	0	0	0	0	0	0	0	0	0	0	0	0	0	0	0	0	0	0	0	0	0	0	2	0	1	1	0
ENSBTAG00000049130	53	102	19	75	44	60	72	61	40	55	26	115	126	163	63	59	119	7	1	86	100	31	0	41	139	77	181	97	102	12	125	185	214	173	170	161	140	193	219	153	213	152	167	177	84	107	96	65	65
ENSBTAG00000049108	0	6	0	6	10	3	6	8	2	6	4	10	14	16	14	12	11	4	6	8	23	16	0	18	43	24	23	13	14	5	14	18	38	18	15	9	7	9	28	15	14	4	10	28	14	20	6	20	21
ENSBTAG00000050173	0	0	0	0	0	0	0	0	0	0	0	0	2	0	0	0	0	0	0	0	0	0	0	0	0	0	0	0	0	0	0	0	0	0	0	0	0	0	0	0	0	1	0	0	0	0	0	0	0
ENSBTAG00000044520	0	0	0	0	0	0	0	0	0	0	0	0	0	0	0	0	0	0	0	0	0	0	0	0	0	0	0	0	0	0	0	0	0	0	0	0	0	0	0	0	0	0	0	0	0	0	0	0	0
ENSBTAG00000020460	0	2	0	0	0	0	0	4	0	0	0	0	0	0	0	2	0	0	0	0	0	0	0	0	0	0	0	2	0	0	4	0	1	1	0	0	0	2	0	0	0	0	0	0	0	0	0	2	0
ENSBTAG00000038103	0	0	0	0	0	0	0	0	0	0	0	0	0	0	0	0	2	0	0	0	0	0	0	0	0	0	2	0	0	0	0	2	4	0	0	3	0	0	0	0	0	0	0	0	0	0	0	0	2
ENSBTAG00000022275	199	431	120	275	386	328	251	346	194	327	204	554	715	722	623	523	471	159	121	349	435	517	118	299	519	516	562	615	620	517	566	675	657	800	546	781	637	694	695	648	757	530	557	600	380	369	431	258	429
ENSBTAG00000051495	0	0	0	0	0	0	0	0	0	0	0	0	0	0	0	0	0	0	0	0	0	0	0	0	0	0	0	0	0	1	0	0	0	0	0	0	0	0	0	0	0	0	0	0	0	2	2	2	8
ENSBTAG00000055085	34	58	10	32	46	50	74	33	33	52	23	47	39	77	40	65	37	28	17	40	50	61	9	53	76	90	159	97	183	136	107	99	151	105	112	125	106	104	117	95	97	49	119	75	18	16	20	15	12
ENSBTAG00000042390	0	0	0	0	0	0	0	0	0	0	0	0	0	0	0	0	0	0	0	0	0	0	0	0	0	0	0	0	0	0	0	0	0	0	0	0	0	0	0	0	0	0	0	0	0	0	0	0	0
ENSBTAG00000033360	2	2	0	4	2	0	4	2	2	2	2	22	2	13	6	3	2	2	2	0	8	8	2	0	6	2	4	4	4	16	7	4	2	0	6	8	6	3	10	6	8	4	10	14	12	10	10	10	18
ENSBTAG00000054558	4	2	0	3	6	4	4	0	2	4	4	6	2	6	3	6	4	0	0	2	0	3	0	2	2	0	4	2	0	0	2	0	0	2	0	4	0	4	2	0	2	0	0	0	30	23	24	20	51
ENSBTAG00000013769	108	197	111	154	222	177	154	162	138	204	143	250	239	333	355	229	273	140	74	151	389	339	54	259	405	436	283	333	296	359	303	330	361	273	216	267	238	379	388	180	254	220	203	236	921	817	787	659	995
ENSBTAG00000014441	11	14	4	10	20	10	4	7	4	13	10	24	8	46	45	19	22	6	10	15	36	26	4	36	36	58	27	43	37	21	16	38	35	21	8	28	25	29	49	14	32	8	18	27	29	36	30	43	78
ENSBTAG00000046637	0	0	0	0	3	0	0	0	0	0	0	0	0	1	2	0	2	0	0	0	0	0	0	2	0	0	0	0	0	0	0	2	0	0	0	0	0	2	2	0	0	0	0	0	2	0	0	2	4
ENSBTAG00000012646	13	7	4	3	18	17	8	11	2	7	6	16	19	26	38	23	20	6	8	10	31	19	4	22	38	24	24	25	22	8	22	24	15	18	11	16	22	28	26	17	29	9	20	11	114	165	91	116	124
ENSBTAG00000001209	370	675	337	407	573	361	232	395	362	478	399	978	937	1007	1316	632	818	250	209	495	819	512	125	774	1224	1081	649	591	724	976	742	932	830	594	422	614	621	1121	930	591	612	476	686	546	5495	8000	5795	4558	6315
ENSBTAG00000004601	204	288	123	166	420	382	211	217	157	260	251	415	336	392	437	336	326	128	134	260	488	330	115	281	431	441	456	492	486	389	416	525	488	527	384	593	491	545	561	454	596	378	459	533	250	371	258	236	371
ENSBTAG00000004599	30	57	19	58	45	45	18	52	13	28	21	69	86	89	97	58	38	19	21	66	70	30	14	25	66	47	57	49	70	62	68	63	82	47	30	63	46	72	76	49	48	45	60	68	0	0	2	2	2
ENSBTAG00000015065	0	1	0	0	3	0	0	0	2	0	0	0	4	2	0	0	0	0	0	1	0	2	0	0	3	0	0	0	0	0	5	2	0	2	0	0	0	2	2	0	0	0	0	0	0	0	0	0	0
ENSBTAG00000016554	1	0	0	0	0	0	0	0	0	0	0	0	0	0	0	1	0	0	0	0	0	2	0	0	0	0	0	0	0	0	0	0	0	0	2	0	0	0	0	0	0	0	0	0	0	0	0	0	0
ENSBTAG00000048550	1	15	7	16	20	1	4	22	4	10	22	7	15	34	24	10	15	10	22	8	28	25	6	26	48	75	52	23	27	11	41	39	41	10	18	10	35	60	33	28	38	10	12	33	8	19	3	8	7
ENSBTAG00000019332	6	8	4	0	6	9	0	0	7	0	4	9	9	8	7	8	6	0	10	2	12	8	2	14	6	10	6	10	8	5	11	8	23	16	5	6	13	12	23	4	7	10	6	14	7	22	1	7	10
ENSBTAG00000033319	36	47	28	50	79	24	22	56	38	52	55	100	76	78	129	48	83	42	29	41	81	65	14	40	124	89	54	71	68	100	56	56	96	42	51	58	78	72	94	66	69	21	33	22	432	476	322	421	901
ENSBTAG00000011871	0	0	0	2	0	0	2	4	0	0	0	2	3	2	0	0	4	0	4	0	0	0	0	0	2	0	6	4	0	0	2	0	0	2	0	0	1	0	4	0	0	0	2	4	4	9	2	0	11
ENSBTAG00000009084	404	516	180	434	552	422	418	455	352	565	358	607	539	797	867	860	710	322	352	530	721	972	211	468	791	826	866	880	896	885	808	886	811	1008	629	954	828	1160	1009	763	788	727	834	819	896	942	805	810	1469
ENSBTAG00000009085	305	515	208	512	492	385	329	355	348	516	244	526	673	575	827	532	658	272	182	439	717	523	87	592	814	743	725	554	745	791	827	804	670	602	471	780	594	833	785	455	530	693	592	530	1317	1700	1020	1005	1571
ENSBTAG00000010793	1451	3055	920	1920	2345	1257	935	1844	1050	2008	2354	3400	2697	4958	5562	3066	3447	1513	1089	2311	6932	3150	935	3858	5734	6883	5840	4946	3306	4917	1922	4618	3603	3224	2427	4070	3067	5311	4601	2003	3804	2329	2165	3932	50614	51780	26333	31483	37902
ENSBTAG00000040144	16	12	4	2	6	4	4	3	2	4	1	18	8	21	11	6	8	8	2	12	28	13	6	18	33	32	10	12	27	11	2	18	17	19	2	8	28	31	36	7	11	2	4	8	36	54	22	14	36
ENSBTAG00000001235	21	35	10	41	76	20	8	14	4	18	22	59	48	104	90	24	30	31	28	33	37	101	6	77	105	139	58	51	70	45	49	84	45	40	41	52	27	78	45	61	48	28	43	56	189	172	92	180	139
ENSBTAG00000006534	103	134	27	100	99	86	84	67	85	127	81	156	117	175	176	191	112	62	51	73	177	93	45	90	128	130	149	208	145	199	148	225	247	216	144	222	193	260	237	72	141	149	138	173	146	163	122	102	191
ENSBTAG00000005723	150	175	79	130	183	109	93	115	87	182	103	159	194	190	253	144	147	66	70	73	256	165	20	168	197	161	179	232	228	277	253	268	282	212	147	252	267	308	235	156	188	249	160	179	412	406	391	216	326
ENSBTAG00000000242	20	33	20	23	33	20	17	14	16	23	11	42	17	34	38	20	28	12	11	21	36	27	7	26	40	34	58	67	66	54	55	75	106	73	52	75	49	69	77	72	75	48	53	68	35	123	40	65	42
ENSBTAG00000013909	58	142	93	212	158	135	95	125	119	112	130	282	335	247	432	134	200	119	47	171	318	133	41	136	227	142	107	182	119	172	198	266	182	164	59	95	159	227	157	86	200	83	110	91	779	1142	800	861	604
ENSBTAG00000050116	0	0	0	0	8	0	0	0	2	0	0	4	0	6	2	2	8	2	0	2	3	2	0	8	12	7	6	0	12	1	7	5	4	2	4	0	2	2	1	0	4	1	8	2	20	26	21	24	9
ENSBTAG00000013920	5	2	1	0	2	4	0	5	2	0	2	8	5	5	6	9	9	0	0	5	3	6	0	8	10	6	4	6	13	8	6	6	3	2	0	7	4	7	8	4	2	6	6	2	24	59	41	16	23
ENSBTAG00000049524	0	6	0	0	2	2	0	4	0	0	0	0	1	5	10	4	8	0	0	2	4	2	0	2	5	0	7	2	2	0	9	4	0	6	1	0	2	2	8	1	7	5	0	0	9	26	20	7	11
ENSBTAG00000013937	134	229	90	138	257	137	110	149	129	121	96	283	255	362	332	246	233	70	56	199	339	260	72	236	429	417	333	313	440	299	255	381	303	337	279	311	294	381	481	278	316	223	330	261	392	558	410	303	393
ENSBTAG00000013292	3	4	4	2	6	8	3	7	8	3	4	12	13	15	17	3	13	1	2	7	14	9	4	9	10	27	9	4	14	10	8	9	15	13	4	13	13	8	15	9	5	6	12	12	22	34	17	17	14
ENSBTAG00000052710	0	0	0	0	0	0	0	0	0	0	0	0	0	0	0	0	0	0	0	0	0	0	0	0	0	0	0	0	0	0	0	0	0	0	0	0	0	0	0	0	0	0	0	0	0	0	0	0	0
ENSBTAG00000021000	1062	1684	618	1331	1535	1326	1236	1018	771	1527	1038	2361	3357	2660	1734	2185	1599	727	577	1551	1518	1312	476	1334	1616	1335	1137	1551	1769	2605	1871	2335	3097	1733	1918	1725	1760	2375	2527	1253	1247	1297	1954	1329	675	915	803	728	1025
ENSBTAG00000007784	4688	6526	1570	4101	6326	5609	5285	4323	3161	5857	4193	8013	6597	8751	10596	10682	7544	2706	2165	4722	9478	11278	1814	6065	8793	9046	10721	11514	12397	10091	9956	11472	13073	11937	9621	12654	10992	11929	13079	8831	11072	10010	9946	9650	2023	2693	1911	1825	2870
ENSBTAG00000002703	392	524	166	457	529	432	321	356	313	459	327	726	649	671	901	687	546	197	193	471	734	889	159	538	916	962	1062	1010	1230	992	890	1031	1062	872	698	1028	900	1173	1219	793	842	811	854	758	2415	2568	1837	1724	2643
ENSBTAG00000004971	56	113	39	65	86	63	57	79	45	64	71	109	88	124	131	77	125	30	15	58	118	107	12	74	170	137	148	108	127	155	87	131	120	117	128	133	115	168	183	128	133	78	104	110	289	365	298	198	285
ENSBTAG00000044668	0	0	0	0	0	0	0	0	0	0	0	0	0	0	0	0	0	0	0	0	0	0	0	0	0	0	0	0	0	0	0	0	0	0	0	0	0	0	0	0	0	0	0	0	2	0	0	2	0
ENSBTAG00000004974	79	88	18	81	101	96	98	27	50	119	30	138	134	145	156	127	98	81	46	81	158	212	20	105	213	152	234	214	238	207	177	229	253	212	179	182	170	160	208	199	153	232	159	193	113	94	124	93	172
ENSBTAG00000004975	9	41	2	14	20	12	20	20	20	31	26	15	32	50	62	31	34	9	15	26	41	46	4	20	48	22	27	40	69	49	39	35	63	34	15	27	17	23	48	34	25	19	40	32	93	156	146	94	104
ENSBTAG00000004977	60	96	23	67	76	73	58	65	68	101	36	105	116	123	202	112	128	59	52	68	113	134	21	89	136	117	136	174	157	176	172	204	177	179	85	143	127	185	151	122	145	148	121	127	334	258	326	120	215
ENSBTAG00000002132	0	0	0	0	0	2	2	0	0	0	0	2	0	3	0	0	0	0	0	2	2	0	0	0	0	1	0	2	0	0	4	2	1	0	0	2	0	1	0	0	0	0	1	0	2	3	4	4	2
ENSBTAG00000050260	0	0	0	0	0	0	0	0	0	0	0	3	0	0	0	0	0	0	0	0	0	0	0	0	0	0	0	0	0	0	0	0	0	0	0	0	0	0	0	0	0	0	0	0	0	0	0	0	0
ENSBTAG00000011921	3	4	6	8	6	2	0	8	6	4	2	9	3	22	14	12	15	3	0	6	24	6	0	11	10	23	40	14	8	2	2	14	12	7	0	10	8	21	16	7	8	2	7	2	29	20	21	26	19
ENSBTAG00000011928	697	922	407	816	849	806	887	856	730	840	658	1686	1470	1548	1879	1327	1321	653	483	1021	1362	1050	367	715	577	694	603	725	670	719	950	717	553	646	470	651	623	1246	716	485	663	456	532	459	1982	2672	2175	1708	2441
ENSBTAG00000047946	0	4	1	1	5	3	1	1	2	1	4	2	2	2	3	2	3	6	2	4	10	2	1	3	1	5	1	2	1	6	5	6	3	0	1	1	0	4	6	2	5	3	3	1	4	1	2	4	3
ENSBTAG00000006451	0	0	0	0	0	0	0	0	0	0	0	0	4	2	3	0	0	0	0	0	0	0	0	2	0	4	0	0	0	0	0	1	0	0	0	0	0	2	0	0	0	2	0	0	4	0	0	0	0
ENSBTAG00000049208	0	0	0	0	0	0	0	0	0	0	0	0	0	0	0	0	0	0	0	0	0	0	0	0	0	0	0	0	0	0	0	0	0	0	0	0	0	0	0	0	0	0	0	0	0	0	0	0	0
ENSBTAG00000049383	4	8	7	5	13	6	4	4	19	6	2	10	21	27	27	8	10	2	0	0	12	10	0	4	15	24	13	15	12	21	4	7	8	14	2	6	6	15	6	2	4	6	2	7	169	156	84	75	236
ENSBTAG00000044343	0	2	0	0	0	0	0	0	0	0	0	0	0	0	0	0	0	0	0	0	0	0	0	0	0	0	0	0	0	0	2	0	0	0	0	0	0	0	0	0	0	0	0	0	0	2	3	2	0
ENSBTAG00000045517	27	21	12	28	43	25	31	17	19	39	23	64	49	30	50	37	40	21	22	23	59	59	13	28	40	30	36	29	37	42	45	30	51	44	24	74	37	55	46	31	26	42	46	29	36	34	36	27	18
ENSBTAG00000048452	0	0	8	2	0	0	0	0	2	2	0	4	8	2	2	2	0	0	0	0	4	2	0	0	2	2	0	0	2	2	0	6	0	2	2	0	0	0	0	0	0	4	0	0	12	13	3	2	8
ENSBTAG00000048985	0	2	0	0	0	0	0	0	4	0	0	0	2	0	0	0	0	0	0	2	0	0	0	0	6	0	0	0	0	0	2	1	0	0	0	0	0	0	0	0	0	2	0	0	0	0	0	2	0
ENSBTAG00000048715	0	0	0	0	0	0	0	0	0	0	0	0	0	0	0	0	0	0	0	0	0	0	0	0	0	0	0	0	0	0	0	0	0	0	0	0	0	0	0	0	0	0	0	0	0	0	0	0	0
ENSBTAG00000055075	0	0	0	0	0	0	0	0	0	0	0	0	0	0	0	0	0	0	0	0	0	0	0	0	0	0	0	0	0	0	0	0	0	0	0	0	0	0	0	0	0	0	0	0	0	0	0	0	0
ENSBTAG00000049072	0	0	0	0	0	0	0	0	0	0	0	0	0	0	0	0	0	0	0	0	0	0	0	0	0	0	0	0	0	0	0	0	0	0	0	0	0	0	0	0	0	0	0	0	0	0	0	0	0
ENSBTAG00000045704	6	8	2	0	8	2	0	4	10	4	2	20	6	7	8	11	8	4	0	2	0	8	0	0	1	2	3	14	5	4	6	7	10	8	2	4	2	6	12	4	4	0	4	6	4	1	73	10	4
ENSBTAG00000054494	0	0	0	0	0	0	0	0	0	0	0	0	0	0	2	0	0	0	0	0	0	0	0	0	0	0	0	0	0	0	2	0	1	0	0	0	0	0	0	0	0	1	0	0	0	0	2	0	0
ENSBTAG00000014157	1	0	0	0	0	0	0	0	0	0	0	0	0	0	2	0	0	0	0	0	0	0	0	0	0	0	2	0	0	2	0	0	0	0	0	0	0	0	0	0	0	0	0	0	0	0	0	0	0
ENSBTAG00000009014	2	2	0	0	0	6	4	0	2	0	2	2	6	0	0	0	2	0	0	2	0	0	0	0	10	2	2	12	2	0	0	0	1	9	2	3	1	6	0	6	0	0	3	4	2	8	0	6	1
ENSBTAG00000001390	85	120	41	137	162	83	84	109	50	133	89	150	162	215	209	164	132	70	28	65	202	131	30	139	212	179	254	283	216	242	205	277	264	248	161	236	180	307	252	173	239	149	161	208	386	412	411	267	360
ENSBTAG00000000210	559	909	289	753	864	711	712	668	647	995	502	1175	1224	1336	1443	1215	1165	566	444	672	1578	1215	202	923	1205	1281	1074	1202	858	1068	1003	1118	1308	826	638	1038	889	1457	1464	763	815	623	565	847	3402	4242	4488	2450	3383
ENSBTAG00000000213	104	220	78	232	231	183	121	163	130	208	97	232	334	317	394	235	237	134	61	138	261	230	69	186	263	244	342	339	335	333	325	335	367	260	232	334	250	453	364	288	247	246	241	251	495	477	542	221	410
ENSBTAG00000008562	141	164	71	148	198	184	165	163	141	233	128	251	262	373	346	286	211	102	66	131	281	301	75	256	320	359	343	344	374	324	345	433	390	333	269	418	326	437	467	280	267	347	302	332	201	336	339	267	285
ENSBTAG00000012581	249	298	71	251	301	269	191	250	168	280	183	366	389	518	492	426	320	108	128	239	357	374	101	322	432	358	418	549	465	491	400	482	517	591	424	681	560	527	563	409	430	402	357	504	237	298	259	187	222
ENSBTAG00000018059	16	21	19	20	25	22	14	27	31	40	18	30	25	37	67	35	38	14	17	27	81	67	12	54	95	55	85	58	55	49	55	38	50	31	17	37	51	65	88	34	49	29	34	29	73	68	72	48	66
ENSBTAG00000009391	121	246	82	195	237	145	143	165	130	236	165	308	398	411	374	229	252	108	86	207	346	197	61	247	349	392	355	543	320	339	257	516	474	435	327	498	338	513	504	332	480	289	378	389	547	571	552	372	530
ENSBTAG00000005604	156	242	35	354	189	145	142	175	233	240	149	305	311	418	513	256	371	125	148	214	343	368	93	158	258	87	294	320	222	315	284	407	552	323	255	327	175	363	367	227	253	314	329	412	2	6	0	6	4
ENSBTAG00000002182	1756	3149	869	1395	2557	2139	1778	2318	1247	2376	1556	3197	2565	4883	3917	3800	2780	1457	1123	2128	3359	2813	1249	1931	2387	2777	4290	4455	5453	4162	4724	5123	5754	5693	4202	5010	5218	5579	7422	4718	4374	3965	4842	5093	386	546	385	311	598
ENSBTAG00000001293	31	29	10	15	41	31	16	38	22	13	19	47	23	49	82	43	43	9	9	30	42	47	7	47	44	48	54	47	40	49	77	84	47	45	37	57	43	78	46	42	58	45	65	45	54	135	110	91	183
ENSBTAG00000044376	0	2	0	0	0	0	0	0	0	0	0	0	0	0	0	0	4	0	0	0	4	0	0	0	2	0	2	2	2	1	1	0	0	2	0	0	0	1	0	0	0	1	0	0	2	1	8	0	0
ENSBTAG00000053648	0	0	0	0	0	0	0	0	0	0	0	0	0	0	1	0	0	0	0	0	0	1	0	0	1	0	0	0	0	0	0	0	0	0	0	0	0	0	0	0	0	0	0	0	0	3	0	0	0
ENSBTAG00000019557	0	4	2	0	2	0	0	0	0	0	0	5	0	2	0	4	7	2	0	0	4	1	6	4	4	1	2	2	2	4	7	10	4	2	1	2	0	8	8	2	0	4	2	6	1	6	7	1	15
ENSBTAG00000048057	783	904	385	688	818	727	687	686	551	887	490	1484	1362	1265	1435	1265	1028	542	396	751	1222	1043	222	960	1090	1089	974	1100	1012	1199	1231	1323	1332	1011	823	1124	1097	1483	1307	778	955	1029	954	967	2608	2940	1929	1939	3221
ENSBTAG00000055108	2	0	0	0	0	0	0	2	0	0	2	0	1	0	7	0	0	0	0	2	0	0	0	0	0	3	2	2	0	1	3	0	0	4	0	0	0	2	0	2	0	4	0	0	12	6	2	5	7
ENSBTAG00000001464	0	8	8	8	6	11	10	7	4	4	4	12	17	14	23	20	17	6	2	0	22	12	0	4	10	14	10	8	10	11	20	12	18	11	15	12	6	24	18	10	11	6	10	10	136	174	136	122	191
ENSBTAG00000033170	99	170	50	133	179	154	103	92	94	174	91	199	230	215	295	180	130	55	64	95	256	190	42	162	269	259	262	236	279	279	248	310	287	259	179	202	217	374	296	161	175	192	179	221	921	1120	928	852	1172
ENSBTAG00000022155	1929	3845	2224	5123	3104	2373	1900	3248	2258	4418	2504	4341	7070	7068	8024	3707	4777	2220	1354	2875	7072	5048	735	4851	8061	6042	7278	5284	4926	6159	4602	7616	6638	6051	4272	5982	6142	8522	7626	4043	5922	3459	2600	5333	33397	26392	30539	18557	26068
ENSBTAG00000048370	0	0	0	0	0	0	0	0	0	0	0	0	0	0	0	0	0	0	0	0	0	0	0	0	0	0	0	0	0	0	0	0	0	0	0	0	0	0	0	0	0	0	0	0	0	0	0	0	0
ENSBTAG00000015892	1149	1811	557	1281	2059	1372	1112	1453	934	1619	966	2153	1762	1996	2342	1856	1690	726	635	1159	1335	1313	472	902	1368	1400	1780	2381	1847	2078	1931	2364	3245	2596	2174	2715	2574	2836	2998	1939	2189	2016	1933	2226	415	484	387	381	645
ENSBTAG00000015895	2	0	1	3	2	0	0	0	3	3	0	0	6	0	0	0	10	1	0	6	4	0	0	4	6	4	17	5	8	4	10	6	6	1	1	2	1	3	0	0	0	7	2	0	21	17	19	12	19
ENSBTAG00000015898	611	906	214	563	705	620	562	710	479	877	471	978	753	1046	995	880	870	325	246	659	961	915	184	717	923	765	1121	1055	1062	1100	1116	1393	1471	1239	1058	1584	1185	1555	1558	1092	1205	997	1110	1096	413	452	303	256	431
ENSBTAG00000016848	959	1475	337	896	1010	981	991	1071	1005	1479	641	1568	870	2224	1639	1930	938	657	607	1215	1928	1221	412	1603	1449	1465	1767	2129	2309	1882	2142	2253	2392	2481	1978	2282	2216	3138	2528	2058	1640	1963	1807	1783	358	478	344	287	494
ENSBTAG00000045436	0	2	0	0	0	2	1	0	2	0	0	0	0	0	2	0	0	0	0	0	0	0	0	0	0	0	0	2	1	0	0	0	0	0	0	4	0	0	1	0	1	1	3	0	5	1	2	2	0
ENSBTAG00000001918	23	72	13	22	13	24	18	48	24	40	8	32	25	44	41	58	27	12	12	27	16	23	4	24	21	25	13	24	39	39	124	55	61	37	30	29	17	74	42	20	8	32	63	19	48	34	21	22	24
ENSBTAG00000001920	47	63	26	60	21	24	40	48	52	57	36	79	60	74	137	84	49	31	13	58	123	40	17	78	72	58	77	51	65	86	150	119	120	96	75	66	50	129	130	88	67	63	48	86	166	142	133	60	88
ENSBTAG00000052248	375	461	119	256	300	334	250	240	228	426	216	473	437	609	432	435	317	168	175	311	287	290	106	276	246	252	356	367	334	418	470	450	636	597	378	507	377	662	695	476	354	372	427	532	4	2	1	1	1
ENSBTAG00000014508	11138	12838	3149	7955	8416	8578	7271	6852	5360	11784	6067	12286	11707	17820	11589	12470	8010	3974	4616	7465	9518	7777	3672	9105	8312	8822	12617	13832	11931	13104	15296	18617	22919	22243	14292	18492	13505	22036	21741	19718	11976	13487	14495	19007	31	68	45	78	139
ENSBTAG00000001009	67	167	66	155	183	96	98	87	120	129	131	183	186	286	319	231	198	108	109	112	395	403	45	309	409	422	352	261	344	256	214	363	299	220	150	252	271	373	363	222	305	210	160	296	869	851	522	583	707
ENSBTAG00000008862	1143	1637	703	1072	1625	1604	1356	1321	1012	1373	1106	2266	1894	2494	2647	2702	1736	923	808	1462	3206	2863	488	2468	2877	3435	3207	2531	3617	2655	2813	2658	2556	2181	2108	3414	2324	4187	2883	2165	2578	2182	2364	2237	5794	7375	5798	4912	6507
ENSBTAG00000013069	128	97	87	111	192	167	108	164	104	86	85	148	154	232	157	250	155	75	50	141	301	188	66	155	172	184	220	262	219	222	240	162	159	337	46	216	161	236	250	209	30	130	187	193	205	167	216	157	179
ENSBTAG00000013070	3	9	0	2	4	4	0	0	0	7	12	6	4	0	4	4	0	2	12	2	4	2	8	0	2	9	12	4	3	4	4	8	8	2	2	8	8	8	4	6	2	4	3	10	10	4	4	7	12
ENSBTAG00000033166	4	9	5	6	8	5	2	13	5	8	2	11	11	12	25	6	13	0	2	8	53	16	0	14	20	7	7	9	6	5	5	11	16	6	2	9	14	11	5	5	10	8	7	4	1322	310	252	420	1978
ENSBTAG00000001442	0	0	0	0	0	0	0	0	0	0	0	0	0	2	0	0	2	0	0	0	0	0	0	0	0	0	0	0	0	0	0	0	0	0	0	0	0	0	0	0	0	1	0	0	8	1	4	17	23
ENSBTAG00000004705	0	5	6	8	7	1	0	14	2	0	4	5	4	2	6	2	0	0	2	0	7	0	0	9	0	13	0	2	5	0	2	0	16	1	2	2	6	5	2	10	7	0	0	14	24	21	25	42	22
ENSBTAG00000013118	26	88	42	72	110	69	27	66	44	55	88	89	147	160	180	76	144	44	35	83	138	240	14	150	262	259	179	162	192	113	115	200	120	88	86	110	161	166	189	80	125	48	96	172	1054	580	428	447	493
ENSBTAG00000003865	0	2	0	0	0	3	2	0	0	0	4	0	0	0	1	1	4	0	0	4	0	1	0	0	0	0	2	0	0	0	0	0	0	0	0	0	0	2	0	0	0	0	0	0	2	2	0	0	5
ENSBTAG00000045101	0	0	0	0	0	0	0	0	0	0	0	0	0	0	0	0	0	0	0	0	0	0	0	0	0	1	0	0	0	0	0	0	0	0	0	0	0	1	0	0	0	1	0	0	0	0	0	0	0
ENSBTAG00000014133	0	0	0	0	0	0	0	0	0	0	0	0	0	0	0	0	0	0	0	0	0	0	0	0	0	0	0	0	0	0	0	0	0	0	0	0	0	0	0	0	0	0	0	0	0	0	0	0	0
ENSBTAG00000010688	0	0	0	0	0	0	0	0	0	0	0	0	0	0	0	0	0	0	0	0	1	0	0	1	0	0	0	0	0	0	2	0	0	0	0	0	0	0	0	0	0	0	2	0	0	0	2	0	2
ENSBTAG00000054520	359	460	148	390	607	497	342	411	290	580	412	596	481	613	704	614	580	246	280	384	629	487	185	375	476	459	595	770	516	656	613	585	772	592	468	864	686	828	696	501	674	584	548	648	142	123	126	104	163
ENSBTAG00000011140	1101	1661	392	867	1724	1157	995	1063	860	1663	1108	1780	1320	2035	2155	1917	1623	655	696	1285	1762	1377	477	1167	1695	1491	1735	2327	1779	2172	1840	2458	3475	2725	2091	2805	2450	2814	2796	1847	2197	1991	1980	2167	341	445	265	308	596
ENSBTAG00000054326	69	81	26	56	133	100	59	58	35	50	86	105	83	151	170	110	124	28	35	75	126	123	45	117	130	108	59	184	126	138	86	146	210	247	113	182	126	141	196	92	236	117	192	177	131	150	149	79	120
ENSBTAG00000011143	2638	3856	1144	2547	3499	3346	2884	2791	2139	3306	2214	4693	4193	5318	6004	5832	4690	1912	1500	3246	4762	7102	1227	3327	4445	5034	5889	5792	6152	6012	5837	5811	6986	6373	4942	7284	6073	6835	6715	4904	5396	5952	5754	5237	1436	1621	1289	1214	1711
ENSBTAG00000051987	1	5	4	6	5	6	2	4	5	2	0	1	4	1	6	5	4	0	3	3	11	3	0	2	7	1	7	6	8	5	5	3	2	1	3	0	2	4	1	4	0	4	2	2	3	11	13	7	7
ENSBTAG00000021791	68	105	37	207	134	89	67	73	67	96	65	143	139	146	245	109	167	52	58	78	288	202	26	178	345	236	306	260	304	166	148	193	197	151	115	216	176	221	255	175	240	90	178	193	438	505	415	361	400
ENSBTAG00000009933	95	140	73	273	238	115	83	135	86	131	140	263	187	276	395	169	211	66	57	85	383	221	46	224	419	380	366	254	293	252	165	294	351	228	183	331	227	349	326	215	379	148	232	230	582	558	509	448	472
ENSBTAG00000016656	153	280	108	502	310	194	165	185	175	220	215	390	327	368	663	339	394	182	170	221	700	432	90	376	720	452	488	319	430	358	274	419	417	254	172	388	309	504	489	279	434	206	240	282	1412	1477	1249	1127	1133
ENSBTAG00000005066	113	91	34	85	132	89	68	76	56	125	80	130	192	194	131	116	112	64	49	95	163	122	34	142	133	99	118	142	136	119	115	182	216	139	110	192	141	166	178	112	134	84	162	160	132	205	201	160	173
ENSBTAG00000005071	285	411	157	301	426	348	300	332	283	512	293	645	566	768	652	535	470	195	164	332	606	371	119	485	542	462	468	637	447	558	540	562	690	541	406	745	532	795	656	408	422	564	430	602	468	554	552	517	682
ENSBTAG00000018765	22	8	10	10	12	10	23	18	11	14	13	38	44	34	28	10	29	10	24	20	35	25	2	29	24	39	15	72	33	53	14	29	45	15	13	25	7	19	26	15	22	18	25	17	207	99	97	106	85
ENSBTAG00000053611	0	0	0	8	10	4	4	5	2	0	4	12	2	4	21	2	8	2	0	6	12	6	0	6	15	3	2	4	0	8	6	0	4	4	4	10	4	4	4	2	2	11	4	2	62	70	53	70	64
ENSBTAG00000018877	28	49	22	46	53	26	29	34	14	42	34	65	97	71	105	83	76	45	29	22	82	141	26	49	115	56	82	108	71	64	59	78	90	70	51	34	81	80	93	40	71	54	49	50	531	396	382	387	387
ENSBTAG00000014797	92	166	68	151	221	128	124	128	125	124	134	241	189	257	284	218	165	90	60	128	217	157	30	133	208	191	274	219	228	269	318	354	371	222	214	352	247	345	349	249	257	247	325	244	229	255	278	187	261
ENSBTAG00000018777	61	96	71	91	82	72	62	94	143	117	45	159	173	146	281	98	165	75	36	83	277	104	14	104	121	117	161	107	134	167	109	156	106	93	94	130	85	161	208	93	60	85	97	87	2307	3300	2309	1376	2968
ENSBTAG00000044318	0	0	0	0	0	0	0	0	0	0	0	0	0	0	0	0	0	0	0	0	4	0	0	0	0	0	0	1	2	0	0	1	0	0	0	4	0	0	0	0	2	0	0	0	3	7	2	6	4
ENSBTAG00000023607	64	87	96	94	61	62	60	100	61	62	47	73	122	105	197	95	150	39	20	86	150	95	32	68	114	131	87	54	102	97	118	105	91	76	61	97	73	156	96	73	57	63	66	32	895	1428	863	797	1541
ENSBTAG00000023608	0	0	2	0	0	0	0	2	2	0	0	3	0	0	2	0	0	0	0	0	0	0	4	0	0	2	0	0	0	0	0	2	10	0	0	4	0	0	2	1	0	0	0	5	8	4	0	7	3
ENSBTAG00000014567	515	792	513	482	568	453	411	642	725	1041	304	1183	1495	991	1836	1132	750	413	329	484	1672	645	207	691	897	1051	1110	834	898	1260	906	875	963	705	470	891	716	1255	1285	715	522	831	637	677	3302	4460	3312	2018	3191
ENSBTAG00000054441	0	6	8	6	8	6	0	2	3	11	6	8	29	15	28	3	12	11	0	11	15	10	2	7	8	14	5	15	6	7	3	19	3	17	7	13	3	17	15	2	5	9	3	2	104	229	101	51	157
ENSBTAG00000000566	65	109	54	63	90	64	76	73	66	87	56	110	123	130	188	92	100	32	30	63	125	108	31	120	133	151	94	79	157	154	96	172	122	154	121	149	114	143	142	91	137	84	122	122	151	267	207	176	268
ENSBTAG00000006947	0	0	0	0	0	0	0	0	0	0	0	0	0	0	0	0	1	0	0	0	0	0	0	0	0	0	0	0	0	0	0	0	0	0	0	0	0	0	0	0	0	0	0	0	0	0	2	2	0
ENSBTAG00000044700	0	0	0	0	0	0	0	0	0	0	0	0	0	0	0	0	0	0	0	0	0	0	0	0	0	0	1	0	0	0	0	0	0	0	0	0	0	0	0	0	0	0	0	0	0	0	0	0	0
ENSBTAG00000002640	95	162	108	143	140	118	122	171	155	209	90	276	296	435	400	243	159	100	104	164	262	189	77	204	192	240	217	151	175	245	286	224	188	142	69	145	157	351	226	161	71	155	226	98	1310	2576	2372	1683	1791
ENSBTAG00000053238	288	344	119	268	469	224	218	425	212	390	179	647	642	770	363	206	330	177	68	184	254	228	84	176	380	483	305	324	195	276	659	671	583	814	236	344	390	498	538	316	356	356	560	640	460	899	843	656	734
ENSBTAG00000013727	103	152	46	134	184	102	98	139	89	165	67	174	188	261	252	119	192	50	55	96	219	194	68	120	226	186	170	212	215	257	253	294	361	209	190	261	214	326	327	187	234	181	208	208	446	409	425	260	449
ENSBTAG00000013755	562	1220	600	1469	1008	784	719	836	649	1287	694	1589	1965	2090	1871	1461	1313	642	456	912	1537	1363	300	1495	1977	1618	1781	1727	1642	1906	2329	2116	1765	1898	1250	1807	2043	2169	2416	1196	1385	1103	1151	1774	4909	4226	4717	3437	5217
ENSBTAG00000010382	2	0	0	2	0	0	0	2	0	0	0	0	0	0	1	4	0	0	0	0	2	1	0	0	0	3	1	0	0	0	0	0	0	0	0	0	0	0	0	0	0	0	0	0	2	0	0	4	0
ENSBTAG00000048794	0	0	0	1	0	0	0	0	0	0	0	1	0	0	0	0	0	0	0	0	0	0	0	0	0	0	0	0	0	0	0	0	0	0	0	0	0	0	1	0	0	0	0	0	0	0	0	0	0
ENSBTAG00000021396	685	1096	537	827	992	697	764	805	792	1247	635	1258	1708	1468	1669	1588	1045	714	465	764	1828	1095	260	888	1305	1373	1557	1067	971	1617	1115	1378	1419	901	648	1129	1011	1523	1237	747	663	920	492	724	8045	5696	6484	3443	4922
ENSBTAG00000000496	2	0	2	2	2	3	0	0	0	6	0	7	5	8	5	11	11	8	0	2	7	9	0	0	11	0	9	6	10	10	4	1	13	0	2	12	7	1	0	2	0	8	3	9	92	50	40	14	46
ENSBTAG00000050482	900	1225	474	780	1479	1208	844	998	752	1170	976	1518	1304	1835	1641	1835	1250	711	562	962	2098	1497	567	1435	2171	1852	1763	2189	1977	2185	1959	2439	2285	2215	1911	2353	2122	2509	2323	1649	1934	1758	1857	2007	1237	1497	1319	1016	1354
ENSBTAG00000011383	577	827	235	524	1199	922	576	582	541	784	530	1001	772	1129	1225	1113	914	487	466	764	1278	1060	280	966	1498	1277	1660	1643	1584	1262	1264	1679	1649	1462	1133	1726	1419	1793	1647	1256	1484	1265	1287	1437	1097	1268	1042	892	1118
ENSBTAG00000006471	729	1398	349	1399	1243	1101	926	1003	917	2313	828	1525	1350	2395	1730	1965	1112	622	625	1079	1734	2032	440	1195	1638	1765	2670	2632	2733	1925	2829	2376	2417	2552	1588	2702	2681	3294	2755	2222	1445	1955	1938	2168	1147	1232	1090	800	966
ENSBTAG00000003383	9	10	8	21	15	13	9	18	14	11	19	23	18	18	6	11	20	18	18	16	4	16	14	23	19	21	18	15	22	25	12	28	23	18	18	30	26	30	13	19	20	22	17	8	22	22	17	26	33
ENSBTAG00000044172	56	106	49	77	74	82	78	98	95	102	41	99	106	106	178	124	75	39	48	67	135	97	22	106	93	129	230	139	87	144	207	167	123	122	118	181	122	248	120	112	57	103	134	92	227	253	242	146	196
ENSBTAG00000045455	2	1	0	0	1	0	0	0	0	2	0	0	4	0	0	0	4	0	0	0	2	0	0	0	0	1	0	1	0	0	0	2	0	0	0	0	0	0	6	0	0	0	0	0	0	0	0	2	0
ENSBTAG00000014208	2287	3769	1321	2339	3583	3182	2250	2780	1569	3091	1663	3889	3553	5395	4767	3589	3551	1378	1244	2520	4254	4016	906	2505	4578	4470	5761	5741	6014	4366	4901	5949	6731	6999	4753	7123	6282	6953	7028	4669	5652	4606	4420	5508	4924	5040	4950	3861	5783
ENSBTAG00000018025	4	6	6	10	4	6	2	0	6	12	1	0	13	16	0	3	10	2	8	6	13	7	0	27	21	24	4	7	22	13	8	5	0	7	10	8	5	19	8	4	4	8	4	9	43	37	45	17	40
ENSBTAG00000032839	571	936	418	723	876	754	613	824	658	850	498	1254	1202	1244	1735	1154	1249	517	477	803	1259	901	290	950	1194	1083	1015	1009	1042	1258	1244	1050	992	950	819	1258	857	1281	1215	742	885	843	1015	741	1884	2545	2134	1448	1743
ENSBTAG00000042610	3	5	2	4	10	5	0	7	1	6	0	2	4	9	10	3	11	1	0	2	3	2	0	2	4	4	7	5	2	5	7	6	4	18	8	3	6	1	7	11	4	6	4	10	7	10	4	16	17
ENSBTAG00000054586	7	8	8	4	24	14	7	16	14	18	15	13	13	12	34	29	26	24	13	32	24	15	6	9	36	13	20	8	14	35	15	14	16	17	6	17	15	8	8	18	2	15	8	14	35	18	8	18	32
ENSBTAG00000014874	1881	2115	522	1353	2087	2004	1878	1428	1219	2044	1427	3062	2025	2545	2540	2784	2173	864	781	1744	2960	2992	549	1838	2552	2811	3326	3737	2820	3228	3220	3632	3856	3965	2740	4173	3301	4155	3776	2713	3890	3038	2964	3139	611	851	573	492	850
ENSBTAG00000001890	93	131	55	138	119	117	92	95	57	149	94	227	243	258	280	182	218	60	50	95	141	190	28	135	251	185	151	138	180	201	191	246	215	136	94	177	142	194	209	108	167	130	145	151	508	683	491	452	592
ENSBTAG00000032819	2	0	4	0	0	2	0	4	0	0	0	2	0	2	5	0	2	0	0	0	4	2	0	2	0	2	2	6	0	2	2	2	0	2	1	0	0	2	0	0	2	2	5	0	4	6	9	2	2
ENSBTAG00000014721	22	82	2	28	29	18	12	41	23	32	37	36	96	0	76	54	30	18	20	12	33	16	10	11	57	17	0	47	21	10	16	54	29	3	42	64	25	44	46	17	57	34	15	2	0	4	0	1	0
ENSBTAG00000021364	585	1126	284	642	613	564	609	1114	1807	892	348	1418	1826	2104	1240	1734	777	455	343	941	2513	778	263	631	1050	821	2525	1760	1777	1774	2217	1804	1805	1664	1930	1816	2028	1846	2523	947	926	1335	1306	1310	790	1041	830	702	1296
ENSBTAG00000049459	4	10	0	2	6	4	8	11	12	13	8	14	10	24	20	3	19	13	18	13	36	28	2	2	14	8	14	24	17	16	23	22	12	18	12	16	14	26	27	11	13	10	13	16	34	47	31	21	31
ENSBTAG00000032719	13282	15496	3927	4769	19664	14349	11612	10894	8322	16790	6254	22372	12901	29164	18351	19249	18078	6231	5454	12549	20505	15975	6281	15007	20199	15776	23915	33777	19183	22207	15191	31611	36901	32205	20311	32252	28232	35683	29738	23950	28897	26129	24954	29735	1225	1110	738	686	921
ENSBTAG00000021515	14	10	7	4	9	10	5	1	11	10	0	15	4	24	24	12	6	2	6	19	12	10	0	6	11	16	27	17	18	18	21	14	11	15	19	11	10	42	26	15	23	17	28	23	30	62	55	31	56
ENSBTAG00000012347	0	4	2	1	9	3	4	0	2	1	2	4	2	4	0	6	10	4	0	1	8	2	0	3	2	3	1	3	0	9	4	5	2	2	2	6	4	13	5	2	0	0	1	2	16	13	9	6	15
ENSBTAG00000016979	485	668	240	420	691	560	439	518	354	679	440	959	690	939	924	715	617	347	270	579	775	753	255	565	783	825	958	984	921	948	742	1045	1113	1096	937	1366	871	1281	1253	821	1057	821	889	1019	625	797	582	551	733
ENSBTAG00000032684	48	48	38	16	82	67	46	68	34	46	32	61	68	153	132	138	89	38	34	49	74	70	36	33	94	111	101	104	188	111	113	76	192	127	112	143	77	162	157	93	153	96	135	111	39	62	46	64	69
ENSBTAG00000040161	2	3	4	7	2	0	2	6	0	4	2	0	5	15	1	10	12	0	0	1	8	18	0	3	4	16	4	7	8	1	10	8	3	0	0	8	2	13	9	6	5	3	5	6	72	47	40	41	35
ENSBTAG00000007577	262	281	158	248	344	353	253	312	378	348	198	386	338	493	562	549	342	212	171	302	844	452	84	387	590	503	600	443	477	665	573	433	547	548	410	629	437	712	640	385	375	386	401	442	819	972	861	708	818
ENSBTAG00000013317	570	1036	191	485	626	1370	704	510	705	779	576	775	772	1380	902	1072	563	293	276	455	977	856	196	1286	1100	942	848	1211	1271	773	1213	1271	1578	1495	859	1033	727	1533	1040	1018	1029	847	1047	969	722	939	710	546	755
ENSBTAG00000013319	526	721	180	384	823	656	494	561	463	767	553	1066	702	1122	767	835	559	265	184	527	798	395	147	817	741	789	715	886	748	674	776	1204	1295	1270	933	1461	918	1730	1009	1039	1120	579	916	1097	7	13	8	3	2
ENSBTAG00000014660	140	186	83	129	227	164	156	146	119	177	119	217	233	294	260	220	205	80	80	159	223	230	54	196	220	233	211	342	281	308	245	321	336	311	243	411	304	448	321	237	253	309	291	312	224	277	233	144	212
ENSBTAG00000006388	144	190	56	117	153	130	148	152	127	187	123	246	169	268	295	269	219	88	72	184	268	294	72	225	273	236	304	333	386	406	318	383	417	356	304	348	268	527	373	332	322	314	323	385	82	132	126	76	89
ENSBTAG00000009614	50	85	44	70	77	55	40	82	43	69	42	107	112	120	187	58	101	35	21	64	99	117	6	81	169	133	138	150	126	86	122	129	189	68	65	81	121	147	133	63	94	78	63	80	643	717	464	464	655
ENSBTAG00000013192	100	156	34	88	135	144	83	104	89	132	106	185	125	231	226	179	212	58	42	143	268	177	38	173	283	198	243	285	380	209	216	383	361	290	228	250	305	273	304	206	244	204	224	316	151	209	165	153	229
ENSBTAG00000049165	5	2	2	9	9	4	3	6	2	0	0	18	12	13	9	3	11	3	1	7	10	20	4	2	4	0	11	3	4	7	5	4	10	4	5	6	7	10	14	6	4	2	0	6	19	10	15	13	10
ENSBTAG00000048195	14	19	9	14	39	26	24	9	15	10	4	29	23	44	46	23	27	5	10	11	49	46	8	19	42	45	53	48	51	38	42	52	60	36	27	39	45	50	55	32	35	22	47	34	56	77	84	67	112
ENSBTAG00000047856	2238	2856	1021	2162	3599	2855	2237	2365	1797	2961	1879	4354	3870	4366	3931	3614	3509	1460	986	2719	3872	3670	702	2988	4008	4308	3482	4169	4423	4382	3916	4060	5062	4641	3655	4762	3958	5912	5261	3584	4262	3515	3619	4124	4042	5067	3717	3330	4883
ENSBTAG00000032674	249	405	142	224	314	264	255	320	230	315	174	449	413	549	565	509	422	181	133	335	533	358	82	378	476	598	564	525	493	612	620	633	564	600	396	699	517	790	631	455	554	540	440	500	811	971	788	578	839
ENSBTAG00000008873	344	531	174	376	501	437	380	391	305	484	334	506	569	646	804	590	633	217	149	442	680	631	165	460	817	747	770	914	780	911	678	808	1102	893	654	1095	827	983	1121	681	677	615	660	820	508	646	569	434	699
ENSBTAG00000048390	16	36	17	36	31	38	21	19	5	43	23	72	72	54	46	43	37	17	15	44	23	26	4	12	21	16	26	42	37	25	20	40	27	37	29	57	26	38	38	35	43	26	32	45	64	82	61	55	81
ENSBTAG00000011659	131	142	50	150	315	155	99	166	84	175	128	454	173	567	308	161	368	153	96	178	265	86	51	153	170	177	160	247	123	237	166	274	246	317	169	273	205	368	314	201	278	155	194	336	103	297	208	167	296
ENSBTAG00000002998	4	0	2	2	2	0	0	8	0	0	2	6	7	2	3	5	5	0	0	0	3	4	0	6	0	8	6	0	12	8	5	2	5	2	4	4	0	10	8	4	2	8	8	6	10	10	5	5	9
ENSBTAG00000020378	384	673	280	468	653	676	424	489	511	672	527	931	829	925	1093	844	1041	501	365	727	1201	872	216	661	921	836	657	929	620	817	719	771	852	727	586	811	649	855	847	478	579	621	572	577	989	1729	1197	916	1206
ENSBTAG00000045354	0	0	1	0	0	0	2	1	2	1	4	0	0	5	1	0	2	4	0	2	0	4	0	0	7	4	1	5	0	2	0	3	2	2	0	0	6	0	0	0	1	0	0	0	4	9	9	8	7
ENSBTAG00000051739	0	0	0	0	0	0	0	0	3	0	0	3	2	3	2	3	0	0	0	0	0	1	0	0	1	0	1	0	0	1	0	0	2	0	1	1	0	3	4	0	0	0	0	0	2	3	10	7	1
ENSBTAG00000048826	2	0	2	0	3	0	0	0	0	0	0	1	6	0	2	2	2	0	0	0	2	0	2	2	2	2	0	0	0	2	0	0	0	1	0	0	2	0	0	0	0	4	0	0	6	12	6	16	14
ENSBTAG00000053541	0	0	0	0	0	0	1	0	0	0	0	0	4	0	0	0	1	0	0	1	0	0	0	0	2	0	1	0	0	2	0	0	0	0	0	0	1	0	2	2	2	0	0	0	0	0	0	0	0
ENSBTAG00000048225	2	4	4	4	17	2	2	2	0	8	0	6	6	8	8	14	6	0	0	10	4	8	0	5	4	11	20	12	9	23	4	12	17	11	7	12	8	11	10	2	8	2	9	5	9	6	3	2	3
ENSBTAG00000000448	90	74	57	367	107	103	47	87	80	225	91	58	125	168	299	287	326	40	47	195	444	118	22	120	202	273	251	387	200	344	225	240	228	184	86	190	198	227	308	122	115	147	75	279	1012	640	1246	917	2057
ENSBTAG00000052232	234	275	65	198	328	267	122	239	130	275	224	317	367	425	421	319	295	143	92	303	316	170	104	185	371	368	215	447	308	306	269	371	431	324	440	434	427	412	500	185	422	322	314	342	0	8	7	6	16
ENSBTAG00000023600	459	858	524	1322	1629	992	592	1291	1208	919	537	1350	2496	970	505	1081	1051	463	167	813	872	1408	111	766	1462	994	1926	2105	312	1193	1695	403	1010	627	1224	1782	2508	2491	1413	809	1241	1437	2155	642	735	1583	3271	2321	5012
ENSBTAG00000050331	2	10	14	12	20	8	6	13	7	4	0	5	11	4	0	5	7	0	2	2	2	1	0	8	13	6	4	0	0	5	10	2	3	5	0	10	4	10	2	3	10	8	20	0	24	93	113	89	161
ENSBTAG00000006724	4045	5793	1546	2968	5381	5424	4575	4070	3033	4191	2971	6938	5296	6579	5634	6903	4920	2427	2015	4299	6015	7014	1765	4699	6462	5866	6680	7569	7482	7751	7765	8131	9216	9334	7175	8043	6895	7965	8235	6432	7945	7087	7363	7706	2289	1677	1435	1099	1474
ENSBTAG00000003378	64	151	77	126	163	132	99	122	118	145	112	202	176	244	233	171	122	70	74	148	255	188	42	173	240	214	239	232	219	265	279	271	205	181	121	232	189	294	296	142	146	161	196	149	511	780	522	581	623
ENSBTAG00000036946	0	3	0	0	0	0	0	1	0	3	1	2	0	2	3	0	0	0	2	0	4	0	0	0	6	3	0	0	1	7	3	4	0	2	0	2	0	0	2	1	4	2	0	0	15	17	12	18	11
ENSBTAG00000054986	187	315	105	254	219	218	237	231	187	273	197	366	288	412	476	395	305	109	137	238	617	391	76	433	684	556	502	442	515	588	559	566	483	386	318	468	421	687	611	386	412	361	426	371	854	1225	948	986	1156
ENSBTAG00000014564	136	240	46	171	262	162	76	151	84	186	90	255	269	299	333	276	233	140	88	207	327	154	39	131	294	203	235	220	180	326	209	282	271	287	179	248	204	231	305	132	179	209	267	244	210	236	211	167	237
ENSBTAG00000008462	69	106	59	72	72	33	50	67	60	127	48	149	132	205	201	144	160	85	68	67	203	160	21	41	54	57	81	179	105	75	94	70	111	63	62	49	90	89	134	78	84	46	49	65	424	511	559	355	526
ENSBTAG00000008461	529	925	269	659	785	586	683	727	559	820	536	1104	1210	1369	1332	1300	883	482	444	717	1077	995	294	795	1170	1144	1242	1247	1609	1431	1394	1561	1590	1470	1350	1992	1446	1900	1726	1317	1201	1199	1275	1342	1278	1358	1287	915	1212
ENSBTAG00000002394	40	89	64	49	75	36	52	75	40	92	26	115	151	131	152	97	107	31	26	86	147	112	12	65	113	132	99	132	120	141	115	121	134	83	90	147	76	153	152	112	99	100	52	90	365	530	483	279	368
ENSBTAG00000045117	0	0	0	0	0	0	0	0	0	0	0	0	0	1	0	0	0	0	0	0	0	0	0	0	0	0	0	0	0	0	0	1	0	0	0	0	0	0	0	0	0	0	0	0	0	0	2	3	0
ENSBTAG00000013204	714	1374	693	1302	1298	900	684	776	803	1237	852	1403	1688	1653	2274	1524	1333	616	555	847	1919	1936	337	1494	2303	2435	2439	1910	1831	2322	2406	2395	2058	1480	1636	1861	2034	2520	2757	1351	1534	1360	1451	1622	12444	8441	9217	7713	8301
ENSBTAG00000013203	0	0	0	0	6	0	0	0	0	2	10	2	0	3	0	0	2	0	0	4	6	0	0	0	0	4	0	2	0	2	2	0	3	0	3	2	0	0	0	2	4	0	0	0	0	0	6	0	1
ENSBTAG00000038600	8	10	7	10	25	20	12	13	4	22	16	38	25	28	16	24	22	8	4	22	25	22	2	20	14	12	26	18	14	20	6	16	10	16	12	10	8	20	23	9	6	4	0	14	0	2	4	0	2
ENSBTAG00000032656	2	6	4	12	0	0	0	4	0	2	6	6	6	2	6	0	3	0	0	2	2	4	0	2	2	2	6	8	6	2	8	8	6	0	4	0	2	4	8	0	4	0	4	0	12	16	6	4	22
ENSBTAG00000048497	0	0	0	2	0	0	0	2	0	0	0	0	4	0	7	2	0	0	0	0	0	6	0	0	4	2	2	2	4	4	1	2	6	2	2	0	2	6	4	0	4	5	0	2	10	25	4	4	4
ENSBTAG00000000569	1241	1429	555	1109	590	622	658	1066	562	690	678	1297	965	836	1173	457	932	489	386	732	1192	1280	127	798	780	449	565	595	1523	1343	1798	1144	825	915	1745	972	1987	1934	1667	868	1297	543	1160	726	194	320	208	446	492
ENSBTAG00000019514	1692	2210	631	1272	2727	2281	1803	1425	1285	2292	1704	2487	2254	3287	2869	2969	2239	739	985	1913	3021	2683	729	2436	2874	3126	3453	4531	3961	3690	3706	4488	4991	4540	3377	4718	3637	5391	4788	3250	4243	3052	3110	3901	1905	2075	1578	1186	2253
ENSBTAG00000016305	0	1	0	0	0	1	2	6	5	3	0	0	0	0	0	1	0	2	0	2	2	4	0	0	0	0	4	0	0	1	2	7	0	0	0	1	0	6	0	0	0	0	0	0	44	53	84	64	100
ENSBTAG00000054354	0	0	0	0	0	0	0	0	0	0	0	0	0	0	0	0	0	0	0	0	0	0	0	0	0	0	0	0	0	0	0	0	0	0	0	0	0	0	0	0	0	0	0	0	0	0	0	0	0
ENSBTAG00000018657	0	5	0	0	0	6	2	0	0	4	3	6	0	7	4	10	6	2	0	2	0	0	6	5	0	4	1	1	0	1	3	0	2	2	4	1	1	0	1	11	3	0	2	4	0	2	0	0	0
ENSBTAG00000035844	1093	1534	429	1128	1652	1830	1101	937	798	1317	1082	2193	1390	2331	1891	2030	1844	665	644	1520	1758	1002	609	1603	1888	1837	1814	1890	1901	2377	1667	2439	2233	4499	1810	2515	2809	2580	2610	2926	2212	2051	1901	3485	24	17	12	38	65
ENSBTAG00000005430	69	92	40	49	71	67	76	125	37	103	87	128	175	180	152	132	92	50	30	53	111	115	24	86	163	137	121	181	131	146	133	225	231	191	207	178	211	188	202	117	174	135	160	211	104	88	123	59	107
ENSBTAG00000053503	0	0	2	0	1	0	0	0	2	0	0	0	3	3	0	0	0	0	0	0	0	1	0	4	0	0	0	1	0	0	0	0	0	0	0	2	0	5	0	0	0	0	0	0	11	9	2	0	5
ENSBTAG00000055130	0	0	0	0	0	0	0	0	0	0	0	0	3	0	1	0	0	0	0	0	0	2	0	0	0	0	0	0	0	0	0	0	0	0	0	0	0	0	0	0	0	0	0	0	0	2	1	0	0
ENSBTAG00000012413	6	6	1	8	16	5	6	1	10	6	6	10	22	15	25	10	7	8	6	7	17	20	2	15	16	14	6	7	6	4	19	13	15	17	8	20	10	30	11	15	18	8	9	9	37	65	52	17	58
ENSBTAG00000054301	0	0	0	0	0	0	0	0	0	0	0	0	1	0	0	0	0	0	0	0	0	0	0	1	0	0	0	0	0	0	0	0	0	0	0	0	0	0	0	0	0	0	0	0	0	0	0	0	0
ENSBTAG00000006945	109	177	100	125	221	123	106	119	136	139	98	264	235	291	325	196	233	101	98	115	289	232	47	242	351	377	219	277	257	273	256	325	199	226	152	266	220	433	321	171	249	174	194	224	919	1186	821	698	1127
ENSBTAG00000044148	0	0	0	0	0	0	0	0	0	0	0	2	2	0	0	0	1	0	0	0	0	0	0	0	0	0	0	0	0	0	0	0	0	0	0	0	0	0	0	0	0	0	0	0	0	0	0	0	0
ENSBTAG00000018703	0	0	2	0	6	0	0	4	4	2	0	2	15	0	14	6	4	4	2	0	8	0	2	2	4	24	3	3	12	6	2	3	4	0	2	2	19	7	2	2	10	0	0	4	2	3	0	10	1
ENSBTAG00000050537	0	1	0	0	0	0	0	0	0	0	0	0	0	0	0	0	0	0	1	0	0	0	0	0	0	0	1	0	1	3	4	1	0	0	0	0	1	0	1	0	0	0	0	0	1	0	3	1	1
ENSBTAG00000051592	0	0	0	0	0	1	0	0	0	1	2	5	0	2	0	0	2	2	0	0	0	2	0	0	0	0	0	0	0	0	0	0	0	0	4	0	2	4	0	0	0	0	0	0	0	0	0	0	0
ENSBTAG00000006813	3	3	0	2	5	3	0	5	5	3	1	9	4	2	0	2	0	0	0	3	2	4	0	8	7	10	18	9	12	10	8	6	7	8	8	7	4	4	10	7	11	9	3	16	5	8	4	3	5
ENSBTAG00000013205	18	47	21	47	42	36	16	21	24	22	19	68	55	57	67	41	28	21	20	34	35	63	8	43	54	66	22	46	52	35	38	50	63	29	34	42	51	63	59	25	34	20	35	26	138	139	147	148	142
ENSBTAG00000013456	0	0	0	0	2	0	0	0	0	0	0	0	0	0	0	0	2	0	0	0	0	0	0	0	0	1	0	0	0	2	0	0	0	0	0	0	0	0	1	0	0	0	0	0	0	0	0	0	0
ENSBTAG00000006494	1	2	0	0	3	2	6	0	1	0	2	0	2	2	2	2	2	4	0	2	0	0	0	1	4	0	0	6	6	6	0	0	3	0	2	4	0	2	0	0	0	2	1	0	0	0	0	2	0
ENSBTAG00000013148	30	54	12	24	64	25	28	43	27	18	24	38	26	58	68	81	49	14	6	43	67	27	4	37	76	72	76	42	44	58	65	49	55	48	35	57	12	112	83	32	48	35	25	42	14	20	131	22	41
ENSBTAG00000021025	30	73	29	42	62	37	40	63	65	42	34	88	129	74	149	96	104	68	24	32	112	35	10	66	122	137	71	58	29	92	50	117	115	99	40	108	106	100	119	40	94	72	57	57	153	204	205	77	117
ENSBTAG00000015460	371	554	358	590	560	351	530	858	500	796	343	1022	697	1106	1175	966	501	379	380	786	777	689	290	630	630	624	578	523	645	775	871	698	780	665	786	1132	866	1639	1039	699	498	530	938	708	2	7	0	10	12
ENSBTAG00000053900	3	1	0	3	0	0	1	0	0	1	1	1	1	3	1	2	3	0	0	0	1	1	0	2	2	0	0	4	1	0	0	2	3	1	0	2	1	3	0	0	1	0	3	2	10	15	9	3	9
ENSBTAG00000032538	12	28	10	3	8	6	9	19	6	15	18	15	17	15	17	11	6	6	0	8	15	11	4	10	20	23	8	11	14	14	19	36	28	28	18	26	24	14	14	16	20	19	22	4	52	68	35	38	106
ENSBTAG00000044001	409	779	484	844	586	700	606	622	558	588	320	1063	1271	1108	1606	957	834	415	254	537	1094	649	258	624	837	927	778	580	637	776	862	845	676	554	316	556	549	879	948	517	433	469	441	654	2647	3198	2649	1811	2459
ENSBTAG00000036372	0	2	0	0	0	0	0	2	1	0	0	0	0	0	0	0	0	0	0	2	0	0	0	2	3	0	0	0	0	1	0	0	0	0	0	0	2	0	0	0	0	0	0	0	1	9	4	3	0
ENSBTAG00000049984	0	0	0	0	0	0	0	0	0	0	0	1	0	0	2	2	0	2	0	0	0	0	0	2	0	3	0	0	0	0	0	0	2	0	0	0	0	0	0	0	0	0	0	0	0	0	12	6	2
ENSBTAG00000055241	6	2	2	2	0	8	2	2	3	0	0	0	0	4	9	0	6	2	0	0	4	2	0	2	2	7	2	4	5	7	11	3	2	11	2	4	0	21	2	6	4	0	4	8	92	116	115	61	183
ENSBTAG00000001511	2860	5598	779	1722	2051	2407	2183	1992	974	1791	660	3561	3203	8623	5842	4101	3469	1740	1778	2064	1993	4775	910	3228	3326	2223	2399	2079	3022	3178	2847	3066	2248	3683	1470	1215	1791	2820	2925	1851	1677	3840	2248	3535	2559	3710	1069	913	1653
ENSBTAG00000003179	0	0	0	0	0	0	0	0	0	0	0	0	0	0	0	0	0	0	0	2	0	0	0	0	0	2	0	0	0	0	0	0	0	0	0	0	0	0	0	0	0	0	0	0	0	0	0	0	0
ENSBTAG00000017312	0	1	0	0	0	0	0	0	0	1	0	0	0	1	0	1	0	0	0	0	0	0	0	0	0	0	0	0	0	0	0	0	0	0	0	0	0	0	2	0	0	0	0	0	0	0	0	0	0
ENSBTAG00000032265	8	23	10	107	34	14	15	14	10	22	12	50	63	41	88	25	49	12	14	28	56	50	17	29	98	59	80	60	92	48	28	32	40	51	23	51	31	61	37	56	95	22	48	42	119	222	120	113	106
ENSBTAG00000012467	336	451	156	379	722	422	322	508	429	613	555	899	871	1492	774	583	854	337	253	636	784	342	203	628	907	816	753	1234	732	1309	626	1259	1219	1087	1035	1068	792	1276	1394	592	991	606	989	665	1639	1880	1982	1610	2657
ENSBTAG00000012706	0	0	0	0	0	1	0	0	0	1	0	0	0	0	1	0	0	0	0	0	0	0	0	0	0	0	0	2	0	0	0	0	0	0	0	0	0	0	0	0	0	0	0	0	0	0	0	0	0
ENSBTAG00000010357	74	83	48	74	130	90	34	75	40	83	95	177	160	195	214	88	141	90	38	91	186	157	19	130	264	188	134	111	138	136	103	145	241	113	74	73	93	200	192	86	165	98	80	90	615	687	455	519	562
ENSBTAG00000045003	0	0	0	0	0	0	0	0	0	0	0	0	0	0	4	0	0	0	0	0	2	0	0	0	0	0	0	0	1	0	0	1	0	0	0	0	0	0	1	0	0	0	0	0	3	3	3	0	3
ENSBTAG00000006872	6	8	2	12	0	3	6	2	8	8	7	6	2	16	13	10	9	5	2	2	11	14	2	11	19	16	5	23	12	13	6	20	22	15	14	8	17	15	16	14	21	19	16	12	18	17	24	7	17
ENSBTAG00000052213	443	1228	837	696	375	452	185	653	528	477	214	269	1514	785	2642	855	1435	340	200	663	1743	267	222	440	1551	1453	885	756	1182	1656	1429	1127	618	1353	952	1452	1101	2180	808	538	658	561	617	508	13304	17726	12932	11559	27319
ENSBTAG00000014727	116	137	48	87	144	88	95	106	94	124	76	160	123	147	191	200	154	51	64	87	189	160	35	153	175	188	250	242	283	193	231	275	253	294	250	217	170	265	280	178	184	199	188	195	115	118	156	127	126
ENSBTAG00000014724	15943	22366	6852	10529	18268	17615	16805	18527	10898	17886	9728	26048	20935	32143	23991	29554	17014	8463	7671	18732	27901	24027	6710	16421	27774	29450	37037	35001	46654	29173	33277	34125	34334	35554	34636	46721	32683	48662	37075	29911	40292	26842	35510	30975	4695	6496	7052	4500	5953
ENSBTAG00000042702	27	66	136	47	83	41	23	42	46	33	21	40	30	23	48	88	30	102	62	45	58	57	25	19	19	36	40	26	22	43	47	24	26	27	22	47	27	47	35	20	25	18	18	49	19	45	37	36	30
ENSBTAG00000042475	3936	5802	4069	6608	5899	5693	3292	4473	3578	4128	2449	5463	5894	6426	9564	4297	8708	3098	2548	4971	4835	4698	2166	3190	4422	5445	5617	7622	8615	6033	7448	8150	9084	10197	8326	7086	6862	9599	13169	8961	8732	6523	8074	6672	3650	4863	3324	3621	3380
ENSBTAG00000044788	4	6	1	3	9	3	7	5	4	5	2	0	10	7	9	15	7	2	2	3	5	1	0	7	6	7	12	7	7	11	1	7	12	6	11	18	9	11	5	5	6	1	4	4	10	16	11	6	8
ENSBTAG00000050812	0	0	0	0	0	0	0	0	0	0	0	0	0	0	0	0	0	0	0	0	0	0	0	0	0	0	0	0	0	0	0	0	0	0	0	0	0	0	0	0	0	0	0	0	0	0	0	0	0
ENSBTAG00000044311	30	21	13	21	39	28	32	19	46	30	21	20	45	30	36	47	41	28	19	15	60	27	10	22	48	40	43	26	22	53	50	63	47	43	47	62	29	60	50	33	25	34	27	33	60	81	70	52	74
ENSBTAG00000005122	0	0	0	0	0	0	0	0	0	0	0	0	4	0	1	0	0	0	0	2	0	0	0	24	19	19	17	30	18	28	29	41	36	2	0	0	1	2	0	0	1	0	0	0	0	0	0	0	0
ENSBTAG00000001265	0	0	0	0	0	0	0	0	0	0	0	0	0	0	0	0	0	0	0	0	1	0	0	2	10	8	0	7	6	4	2	7	12	0	0	0	0	0	0	0	0	0	0	0	0	0	0	0	0
ENSBTAG00000017531	0	0	0	0	0	0	0	0	2	1	0	1	2	0	0	0	0	0	0	0	0	0	0	0	0	0	1	2	2	0	0	0	0	0	0	0	0	0	0	0	0	0	0	2	0	0	0	0	0
ENSBTAG00000000522	0	0	0	0	0	1	0	0	0	0	0	0	2	0	0	0	1	0	0	0	1	2	0	20	15	21	29	45	46	22	32	16	31	0	0	0	0	0	2	0	0	0	0	0	0	0	0	0	2
ENSBTAG00000003151	162	198	87	187	214	225	158	195	121	228	167	319	311	362	403	305	267	116	126	179	289	437	76	182	298	256	315	339	337	315	244	357	454	286	275	513	356	447	513	244	357	297	259	244	295	358	236	270	289
ENSBTAG00000003143	65	121	37	90	135	82	63	80	57	95	66	104	127	151	160	156	101	45	34	68	147	121	38	107	172	149	201	205	224	171	176	210	229	179	139	184	134	243	226	164	156	138	190	196	205	295	241	199	282
ENSBTAG00000003140	0	0	0	0	0	2	0	4	0	1	2	0	8	2	0	0	4	2	0	0	0	0	0	2	0	0	4	0	2	3	0	0	0	0	4	0	0	1	2	0	0	0	0	0	16	1	10	4	2
ENSBTAG00000005091	5	24	26	19	21	8	1	7	12	13	3	26	32	37	43	20	18	12	6	16	32	13	4	22	22	25	22	10	12	29	13	23	18	15	2	17	4	34	32	5	18	18	12	7	60	63	31	46	44
ENSBTAG00000014915	165	199	86	198	255	170	129	181	114	135	107	282	298	339	307	267	220	87	76	209	193	170	23	139	219	175	135	178	135	165	171	189	208	212	98	174	159	266	222	142	115	141	130	135	230	301	237	343	515
ENSBTAG00000011305	0	0	0	0	0	2	0	0	0	0	0	0	0	2	0	0	0	0	0	2	0	0	0	1	0	0	0	0	0	0	0	0	0	0	0	1	0	0	4	0	4	2	0	0	0	2	0	0	0
ENSBTAG00000043831	0	0	0	0	0	0	0	0	0	0	0	0	0	0	0	0	0	0	0	0	0	0	0	0	0	0	0	0	0	0	0	0	0	0	0	0	0	0	0	0	0	0	0	0	0	0	0	0	0
ENSBTAG00000001697	779	1263	408	1096	982	690	872	748	768	1183	809	1340	1505	1463	1628	1497	1127	712	752	1030	1413	1525	492	959	1433	1420	2024	1515	1686	2001	2309	1589	1767	1395	1536	2160	1548	2740	2697	1583	1328	1641	1493	1553	1369	2075	1805	1850	2219
ENSBTAG00000007666	36	42	44	60	54	85	61	45	44	61	32	109	131	102	117	121	84	39	34	36	99	70	18	46	74	60	73	72	63	65	63	76	107	105	42	58	92	116	151	76	99	87	101	74	27	34	53	10	52
ENSBTAG00000001749	1372	1820	576	1201	1659	1564	1431	1550	986	1746	1293	2264	2195	2664	2532	2558	1859	947	889	1589	2587	1883	544	1755	2292	2616	2938	2747	3242	2878	2806	2938	3155	3196	2793	3608	2532	3482	3391	2556	2978	3055	2921	2808	1296	1360	1267	1051	1416
ENSBTAG00000001535	0	0	0	0	0	0	0	0	0	0	0	0	1	0	0	5	1	0	0	0	0	0	0	0	0	0	2	3	3	0	0	1	0	2	0	1	1	0	0	0	0	0	0	0	0	0	0	0	0
ENSBTAG00000051908	0	0	0	0	1	0	0	0	0	0	0	0	0	0	0	0	0	0	0	0	0	0	0	0	0	0	0	0	0	0	0	0	0	0	0	0	0	2	0	0	0	0	0	0	0	1	0	0	0
ENSBTAG00000029106	0	0	0	0	0	0	0	0	0	0	0	0	0	0	0	0	0	0	0	0	0	0	0	0	0	0	0	0	0	0	0	0	0	0	0	0	0	1	0	0	0	0	0	0	0	0	0	0	0
ENSBTAG00000017115	223	378	161	227	376	228	199	262	208	376	178	404	499	603	464	388	324	116	92	226	414	284	91	214	326	367	507	490	523	390	426	510	564	442	398	602	590	627	440	419	494	544	511	481	428	413	371	295	363
ENSBTAG00000017103	30	51	35	38	51	43	43	55	34	58	33	78	106	85	151	83	85	28	25	74	78	80	30	78	80	72	48	61	55	105	74	83	100	118	54	101	67	115	113	61	70	58	58	47	172	223	243	151	224
ENSBTAG00000019625	243	689	63	223	584	193	259	225	169	385	349	466	543	871	821	683	504	123	217	370	859	251	145	450	353	332	717	878	411	707	568	1128	1223	936	722	1287	939	1051	1053	829	586	701	637	1224	1040	1414	1033	712	1836
ENSBTAG00000007296	39	53	34	58	51	54	46	47	44	79	58	90	101	89	106	97	74	50	50	70	128	101	24	67	119	121	141	80	83	89	92	112	103	71	79	137	99	154	146	67	59	49	61	84	282	278	214	174	307
ENSBTAG00000005212	28	77	29	75	81	77	81	63	56	87	29	86	96	112	94	82	72	49	36	59	86	114	36	59	84	111	123	66	82	106	130	91	80	96	78	72	52	111	114	69	80	51	76	73	156	229	211	143	219
ENSBTAG00000005209	321	459	236	443	506	488	381	438	356	453	319	781	817	777	841	762	694	285	193	597	860	615	175	563	615	647	594	639	655	679	623	829	718	684	525	755	711	956	802	500	606	546	545	648	1029	1409	1003	887	1256
ENSBTAG00000053175	0	0	2	0	0	0	0	0	0	0	0	0	0	0	0	0	0	0	0	1	0	2	0	0	0	1	0	4	0	0	0	2	0	0	0	0	0	0	0	0	0	0	0	0	0	0	0	2	0
ENSBTAG00000050932	34	67	29	31	39	49	36	36	30	64	33	96	62	95	97	70	55	27	34	69	85	91	20	50	59	81	46	64	69	72	72	102	91	87	54	65	80	77	77	62	63	57	69	58	128	165	98	105	134
ENSBTAG00000048837	0	0	0	0	0	0	0	0	2	0	0	0	4	0	0	0	0	0	0	2	3	4	0	2	2	0	0	0	2	2	0	0	0	0	0	2	0	6	0	2	2	0	0	0	0	1	6	5	18
ENSBTAG00000019014	12	14	18	24	31	20	29	30	22	36	10	63	76	61	74	30	48	10	0	16	29	20	4	24	17	62	72	52	86	22	38	66	74	95	14	46	39	80	70	27	102	26	50	58	122	143	108	101	154
ENSBTAG00000050833	0	0	0	1	0	2	0	2	0	2	4	0	0	6	4	0	0	0	0	0	2	0	0	1	0	2	0	1	4	2	1	6	0	4	0	0	3	2	2	0	2	0	0	2	4	4	4	0	6
ENSBTAG00000048858	0	0	0	0	0	0	0	0	0	0	0	0	0	0	0	0	0	0	0	0	0	0	0	0	0	0	0	0	2	0	0	0	0	0	0	0	0	0	0	0	0	0	0	0	0	0	0	0	0
ENSBTAG00000005313	10	39	18	64	14	20	16	18	13	17	9	54	94	61	89	33	42	30	7	23	41	28	8	19	37	55	32	16	34	30	37	59	18	38	19	29	34	36	42	12	33	16	24	15	105	246	141	169	171
ENSBTAG00000008343	0	0	0	0	2	0	0	0	0	0	0	0	0	0	0	0	1	0	0	0	0	0	0	0	0	0	2	0	0	0	0	0	1	0	0	0	0	0	1	0	1	0	0	0	0	2	0	0	0
ENSBTAG00000050376	0	0	0	0	0	0	0	0	0	0	0	0	0	0	0	0	0	0	0	0	0	0	0	0	0	0	0	0	0	0	0	0	0	0	0	0	0	0	0	0	0	0	0	0	0	0	0	0	0
ENSBTAG00000002878	56	101	54	174	56	70	57	104	57	124	55	124	272	306	257	182	200	100	35	122	185	223	18	92	196	173	195	157	170	134	202	221	84	143	106	106	172	187	195	80	118	110	96	120	115	225	187	98	94
ENSBTAG00000000476	8	9	2	22	4	4	15	6	10	4	12	12	27	24	30	21	6	16	2	6	17	16	0	18	28	19	16	14	22	10	25	20	9	14	12	29	32	18	22	11	24	12	10	8	35	49	36	42	19
ENSBTAG00000040199	200	369	100	309	332	238	233	209	178	290	164	447	487	543	499	465	395	198	172	284	450	450	130	297	498	534	771	668	785	539	663	581	710	738	567	796	522	826	700	664	698	562	571	679	387	469	391	306	425
ENSBTAG00000012284	43	46	32	58	45	31	55	45	49	47	28	75	95	65	113	60	68	41	14	35	146	54	5	46	87	86	116	71	131	104	109	82	85	67	53	75	50	146	105	63	64	88	65	65	214	276	357	171	248
ENSBTAG00000012273	170	281	75	166	285	163	181	221	116	180	80	333	604	477	628	477	336	134	94	223	461	304	57	123	358	329	416	559	819	415	517	432	387	429	408	539	455	587	635	382	507	415	417	365	247	227	212	182	295
ENSBTAG00000012881	8241	11498	3604	9020	10194	8517	8049	9470	6098	10882	6412	16366	19557	20356	15222	16787	12751	6335	5268	11379	14037	13682	3818	10448	15623	14041	16066	14926	18209	17753	18293	19870	17336	17173	14137	20581	15703	20591	20856	13582	14951	15456	15433	14723	9932	10582	8316	7131	10798
ENSBTAG00000042094	5	8	2	2	0	2	2	2	3	5	4	11	3	0	4	2	0	3	2	3	0	6	4	3	4	8	5	4	8	7	6	7	7	11	1	8	5	19	3	1	9	2	11	4	23	10	13	10	11
ENSBTAG00000005660	4821	7145	2389	5312	7458	6028	5043	6207	3515	6523	3942	9900	11611	12109	10783	9485	8004	3295	3019	6729	7519	8823	2486	5596	9140	9848	10290	11065	12413	11073	11691	11984	11773	12575	9042	13771	10718	14764	13181	10291	11867	9068	11586	11085	4905	6214	4639	3926	6234
ENSBTAG00000005658	13	26	2	21	22	22	10	12	7	27	21	19	73	40	26	19	21	24	12	31	58	18	6	42	56	55	40	49	68	71	43	88	40	44	44	16	25	104	57	32	64	44	29	30	244	204	166	129	146
ENSBTAG00000005657	0	0	0	0	0	0	0	0	0	0	2	1	2	1	2	0	3	4	0	1	0	1	2	0	4	0	2	0	1	0	0	2	2	0	2	0	0	2	0	0	0	0	0	0	15	7	0	4	4
ENSBTAG00000051586	58	83	44	84	75	33	61	103	73	107	52	111	145	192	178	163	131	64	48	75	96	132	30	55	84	110	161	182	161	115	158	119	137	134	129	177	143	188	113	113	87	119	126	117	117	164	131	96	199
ENSBTAG00000005652	67	63	29	83	102	70	64	102	66	79	22	86	144	104	134	108	117	39	28	54	66	98	18	48	79	46	85	94	89	75	87	57	79	53	45	65	83	60	85	43	57	65	53	81	125	125	116	79	128
ENSBTAG00000040399	2	6	0	8	11	2	6	2	2	2	0	4	7	10	11	12	2	4	0	2	4	3	4	4	8	4	4	4	10	7	7	5	4	12	2	9	4	5	4	12	0	8	7	4	40	23	21	8	21
ENSBTAG00000040245	0	0	0	0	0	0	0	0	0	0	0	0	0	0	0	0	0	0	0	0	0	0	0	0	0	0	0	0	0	0	0	0	0	0	0	0	0	0	0	0	0	0	0	0	0	0	0	0	0
ENSBTAG00000006920	743	1017	347	955	1043	645	617	832	525	1200	683	1524	2092	1838	1761	1316	1111	458	617	928	1363	898	440	768	1097	1099	1597	1976	1521	1662	1588	1643	1936	1434	1311	2185	1562	2231	1746	1401	1314	1308	1342	1547	1032	1093	967	830	1284
ENSBTAG00000020106	1304	1967	721	1414	1996	1568	1222	1577	1052	1880	1034	2455	3262	3226	3317	2753	2560	968	861	1738	2397	2896	797	1457	2687	2524	2538	3164	3433	2988	2804	3228	3614	3063	2503	3144	2865	3518	3288	2699	2985	2740	2652	3167	3202	3762	2819	2499	3189
ENSBTAG00000019336	317	444	229	413	432	386	343	419	313	498	259	825	1073	762	828	619	708	336	284	485	575	468	159	406	415	440	453	470	576	513	468	470	458	431	357	515	425	578	502	374	317	362	339	376	1540	1652	1220	1087	1655
ENSBTAG00000011414	744	1098	380	832	1014	794	738	906	597	1025	604	1430	1583	2057	1723	1702	1415	515	457	1036	1270	1708	397	941	1588	1828	2037	1883	2172	1951	1764	1863	1911	1767	1670	2357	1826	2367	1943	1706	1802	1691	1799	1707	1127	1294	1082	800	1125
ENSBTAG00000040304	21	20	22	33	27	13	16	29	27	28	22	61	79	51	62	55	48	18	12	38	34	37	8	73	62	59	44	53	29	92	57	56	58	62	34	57	40	69	43	57	45	43	65	65	105	239	172	113	192
ENSBTAG00000016624	2	1	2	0	0	0	0	0	0	0	0	1	0	4	6	0	0	0	0	0	0	3	0	0	0	0	1	0	1	0	0	0	0	1	0	2	0	0	0	0	0	3	0	2	2	2	6	0	4
ENSBTAG00000039011	0	4	0	3	4	4	0	4	2	2	0	0	0	1	10	6	2	0	2	2	5	1	0	1	4	5	0	0	2	0	2	0	2	0	1	0	0	2	4	0	2	4	2	0	2	6	1	6	4
ENSBTAG00000017666	1044	1863	980	3465	1647	2074	1185	3025	1761	2727	1334	2239	3686	3531	4028	4466	2956	1294	1139	3026	3909	1990	410	2788	3823	3504	4936	2443	2846	7660	3265	3505	2419	1937	2629	4077	2444	5351	5137	2213	1525	2933	3439	2308	824	1524	1426	1101	1343
ENSBTAG00000033308	0	1	0	4	4	1	0	0	2	0	0	2	2	2	3	0	9	6	0	2	4	1	0	0	1	7	0	6	6	5	9	4	1	0	0	0	0	3	8	3	0	2	0	2	2	2	0	0	2
ENSBTAG00000052825	1	0	0	0	0	0	0	0	0	0	0	1	2	0	2	0	0	0	0	0	0	0	0	0	0	0	0	0	0	0	0	0	0	0	0	0	0	0	0	0	0	0	0	0	0	0	0	0	0
ENSBTAG00000014460	292	409	154	388	493	475	312	387	272	447	313	613	488	663	705	556	613	205	197	410	687	548	149	492	541	612	775	833	763	718	808	767	933	778	641	998	735	1024	982	548	753	619	713	720	924	1145	838	704	1077
ENSBTAG00000014459	53	102	46	74	122	97	90	66	72	109	50	131	168	123	230	109	105	53	29	96	93	68	21	105	120	149	120	149	136	176	161	114	119	157	95	137	62	180	115	112	119	110	118	141	345	506	542	201	301
ENSBTAG00000014451	562	745	320	594	575	565	555	749	493	652	306	981	1034	1016	1140	936	897	346	327	580	1094	762	250	654	1068	997	911	818	1102	1030	1133	1069	841	841	758	973	713	1201	970	766	761	718	622	778	1698	2061	1999	1212	1772
ENSBTAG00000014449	0	4	0	1	0	0	1	0	0	2	0	0	0	1	2	0	1	0	0	1	3	0	0	0	4	0	6	3	8	0	1	2	2	1	0	5	5	2	0	1	0	2	0	1	4	1	8	3	2
ENSBTAG00000017450	3655	3530	1825	3450	4206	4626	3692	3286	2588	3608	2691	6859	4828	7228	4145	4069	4669	1609	1466	3097	4944	2693	1147	4791	5348	5495	5102	5618	6847	7113	5674	6270	7374	6920	5192	5095	4865	8593	6219	5276	7580	4748	6858	5653	1386	1937	1758	1453	2055
ENSBTAG00000037951	36	29	7	85	34	78	45	33	31	35	28	80	90	109	72	59	60	18	28	47	119	65	4	56	94	79	76	38	80	59	57	100	71	52	38	25	32	179	109	34	77	31	53	72	63	43	66	61	65
ENSBTAG00000042699	0	8	4	12	6	3	8	4	6	4	4	2	8	10	2	8	4	2	4	16	7	4	0	4	2	7	6	7	1	3	9	3	4	5	4	3	13	7	20	6	6	8	7	4	0	3	0	0	2
ENSBTAG00000046222	0	0	0	0	0	0	0	0	0	0	0	0	0	2	1	0	0	1	0	0	0	0	0	0	0	0	1	0	0	0	2	2	1	2	0	0	0	2	0	2	0	1	4	0	0	0	0	0	1
ENSBTAG00000049281	19	7	3	18	12	12	20	14	17	11	16	23	15	52	34	9	10	6	6	7	20	9	10	7	20	13	26	40	56	19	32	27	14	24	20	44	16	23	22	17	37	18	16	26	3	1	2	2	10
ENSBTAG00000047590	25	32	38	91	19	28	23	48	28	40	21	34	30	35	37	24	100	38	36	39	12	44	16	8	14	20	58	51	93	24	45	64	63	108	70	53	37	69	122	94	56	57	86	92	0	0	4	0	0
ENSBTAG00000010394	8	19	4	23	10	12	10	30	13	21	15	25	23	40	50	23	29	6	10	16	29	12	2	6	16	29	27	21	21	11	21	52	32	20	27	36	22	31	52	16	26	28	17	15	63	79	58	42	62
ENSBTAG00000032217	28	24	16	26	37	20	14	22	20	48	32	31	30	48	39	31	47	8	4	21	60	36	6	30	30	53	42	35	15	43	31	65	39	36	20	36	32	63	32	24	41	26	42	46	164	201	168	98	261
ENSBTAG00000010397	33	78	29	94	79	34	43	53	39	51	37	67	82	102	121	69	59	26	25	54	102	88	22	104	90	141	95	89	106	76	95	149	138	123	90	74	96	104	193	100	131	58	111	76	255	200	233	206	177
ENSBTAG00000006552	17	27	6	10	29	19	9	18	9	14	16	27	12	56	52	38	28	30	31	38	35	22	3	69	63	74	50	37	28	46	36	51	28	30	12	26	40	46	57	24	27	24	8	25	87	79	34	68	102
ENSBTAG00000006548	462	674	220	345	715	612	338	518	338	478	488	610	449	624	1050	796	637	309	224	548	931	587	184	702	985	804	925	865	1062	955	1162	938	1149	1095	771	1000	1142	1126	1185	614	519	1178	944	895	1835	1934	2219	1169	2518
ENSBTAG00000012797	2134	2971	1009	1578	2829	2392	2343	2420	1905	2371	1610	4077	2701	3932	3245	3570	2460	1370	1257	2529	3417	2409	954	2586	3033	2956	2723	2990	3670	3605	3612	4148	3582	4516	3779	5010	3768	5194	3876	3188	3100	3116	3392	3784	638	802	765	608	771
ENSBTAG00000000290	449	625	228	434	504	462	498	530	452	614	368	599	583	877	979	786	753	380	311	455	1066	661	169	718	999	996	979	864	858	1045	1168	1006	1000	758	568	1170	823	1410	1247	662	708	740	733	735	1739	2590	1863	1624	2084
ENSBTAG00000054214	0	0	0	0	0	0	0	0	0	0	0	0	0	0	2	2	0	0	0	0	0	1	0	0	0	0	0	0	0	0	0	0	0	0	0	0	0	0	0	0	0	0	0	0	0	0	0	0	0
ENSBTAG00000045138	0	0	0	0	0	0	0	0	0	0	0	0	0	0	0	0	0	0	0	0	0	0	0	0	0	0	0	0	0	0	0	0	0	0	0	0	0	1	0	0	0	0	0	0	0	0	0	0	0
ENSBTAG00000052565	0	0	0	0	0	1	0	0	0	0	0	0	0	0	0	0	0	0	0	0	0	0	0	0	2	0	0	0	0	0	0	0	0	0	0	0	0	0	0	0	0	2	0	0	0	0	0	0	0
ENSBTAG00000052804	0	0	0	0	0	0	0	0	0	0	0	0	0	0	0	0	0	0	0	0	0	0	0	0	0	0	0	0	0	0	0	0	0	0	0	0	0	0	0	0	0	0	0	0	0	0	0	0	0
ENSBTAG00000049095	0	0	1	1	0	0	0	0	2	0	0	0	0	0	0	0	0	0	0	0	0	0	0	0	0	2	0	0	0	0	0	0	0	0	0	0	0	0	0	0	2	0	1	0	4	2	4	0	0
ENSBTAG00000052407	0	0	0	0	0	0	0	0	0	0	0	0	0	0	0	0	0	0	0	0	0	0	0	0	0	0	0	0	0	0	0	0	0	0	0	0	0	0	0	0	0	0	0	0	0	0	0	0	0
ENSBTAG00000051228	0	0	0	0	0	2	0	0	0	1	0	2	0	0	0	0	2	0	0	0	1	1	0	0	0	0	0	0	0	0	2	0	0	0	0	0	0	1	0	0	0	0	0	0	0	0	0	0	0
ENSBTAG00000052485	2	0	0	0	0	0	0	0	2	0	0	0	0	0	2	3	0	0	0	0	2	0	0	0	0	0	0	1	0	0	0	0	0	0	0	0	0	0	0	0	0	0	0	0	0	0	0	0	0
ENSBTAG00000023513	524	879	253	687	878	936	531	602	540	1148	722	962	844	1311	1325	1173	1040	442	338	805	729	797	244	706	1022	991	1006	1423	908	1147	1260	1569	1521	1756	907	1614	1163	1535	1716	1211	1330	1087	854	1429	281	346	270	232	569
ENSBTAG00000016457	14068	17918	4516	10067	14022	16224	13229	12025	9309	15768	11692	20704	13673	25705	21265	24531	16327	7388	7533	12905	19183	19134	5874	16545	22502	20514	25686	25285	30501	26423	27827	30398	33360	34686	24826	31869	26612	33721	30851	23673	30235	24040	26784	27864	1655	2342	1803	1471	2260
ENSBTAG00000001969	16	34	8	26	20	21	11	11	10	16	13	33	37	51	47	32	38	12	14	19	50	28	3	46	33	35	58	23	39	52	32	30	48	46	26	48	39	38	56	28	31	47	19	29	14	15	24	8	18
ENSBTAG00000001968	480	745	267	471	819	569	639	593	481	741	378	809	849	1066	1291	942	900	386	246	623	1061	911	157	788	1220	1067	1162	1062	1271	1406	1333	1335	1272	1225	1104	1545	942	1522	1330	944	1140	1000	1087	961	1228	1664	1321	1026	1210
ENSBTAG00000013219	13	8	8	5	14	10	7	6	4	10	2	13	19	22	21	21	17	8	8	14	35	8	7	11	18	16	4	17	7	21	8	13	9	23	3	14	7	19	19	8	14	13	18	17	15	4	58	4	0
ENSBTAG00000005946	5013	6698	1786	4600	6252	6074	5332	4685	3475	5132	3310	10640	9212	10902	8850	8576	8026	3170	2458	5664	8388	8641	2097	6749	7880	9146	7467	9184	9526	8665	8789	9716	10632	9968	6813	9070	8226	10232	10782	8127	9629	7412	6925	8963	259	261	228	160	337
ENSBTAG00000002463	2555	3492	858	2015	3696	2620	2192	2422	1956	3795	2123	3585	3348	4315	4073	3862	3417	1265	1108	2283	3689	3078	673	2783	3232	3035	4131	5105	4073	4886	3865	5453	7504	5274	3777	5510	5065	5291	6232	4337	4481	4158	3656	5025	652	730	574	472	1031
ENSBTAG00000048473	0	0	0	0	0	2	2	0	2	0	0	0	4	1	0	1	2	0	0	2	0	0	0	0	1	1	0	0	2	0	0	0	0	0	0	2	0	4	1	2	0	0	4	3	5	0	0	0	0
ENSBTAG00000002462	315	487	85	292	523	391	287	312	268	459	359	606	427	645	518	509	406	191	199	383	509	529	96	362	521	723	765	1072	859	774	590	660	865	787	660	1011	753	964	929	729	818	743	594	708	274	323	294	178	333
ENSBTAG00000002460	115	166	67	140	152	119	139	112	112	181	127	218	197	194	237	173	178	85	89	153	200	249	45	128	196	208	237	313	265	240	194	224	263	228	163	323	210	311	317	233	218	262	231	182	186	248	159	174	248
ENSBTAG00000002767	213	372	149	382	372	238	210	238	222	301	222	379	407	534	749	530	497	123	128	253	725	481	72	456	814	789	625	545	528	588	495	698	493	522	386	517	513	908	622	425	471	308	366	428	2313	3060	2233	1850	2503
ENSBTAG00000010485	2459	3243	934	1803	3380	2460	2354	2328	1925	3234	1948	3650	3110	4613	3990	3880	3038	1250	1083	2172	3687	2777	914	3359	4399	4079	5114	6056	5127	5476	5252	6177	7207	5737	4521	7207	5508	7728	7048	4992	5705	5012	5248	5312	2460	2667	2459	1699	2391
ENSBTAG00000050978	9	15	10	36	26	14	18	10	34	13	9	16	23	23	49	46	49	2	6	17	41	2	0	7	21	25	22	6	4	34	25	17	4	3	9	26	16	61	5	7	9	19	11	16	92	76	109	63	89
ENSBTAG00000037393	345	573	161	362	524	461	366	460	295	520	323	512	633	772	810	536	545	326	212	383	659	553	163	497	709	631	782	776	691	850	800	827	858	886	671	865	699	890	939	599	730	632	583	650	509	598	418	415	490
ENSBTAG00000009235	23	21	17	24	26	16	18	31	33	28	12	43	55	46	86	38	56	17	21	21	41	40	12	21	48	32	28	32	19	46	48	47	29	22	37	52	25	50	36	20	11	28	14	21	88	143	113	70	123
ENSBTAG00000009232	1053	1451	526	844	1201	1294	1056	1022	911	1325	997	1795	1367	1890	1876	1971	1564	714	563	1167	2179	1897	422	1918	2254	2421	2190	2225	2690	2287	2411	2455	2566	2626	1832	2618	2057	2968	2591	1878	2099	2051	2118	2190	1653	2158	1767	1426	2001
ENSBTAG00000043271	4	0	1	3	1	2	0	2	1	2	1	4	3	5	2	1	3	0	0	4	9	2	2	3	8	5	8	1	0	9	13	6	2	5	0	3	1	1	2	0	2	0	2	0	19	22	15	11	16
ENSBTAG00000054655	8	30	8	16	15	15	14	26	21	8	8	30	26	19	53	12	21	10	8	9	30	9	4	11	21	27	16	2	7	47	34	16	11	20	5	29	14	20	6	2	2	14	13	7	60	127	85	39	88
ENSBTAG00000012463	107	220	65	159	226	128	146	128	105	231	115	280	250	322	362	236	191	105	77	144	247	227	87	189	270	330	305	319	258	339	307	350	387	286	263	382	287	392	368	273	274	289	274	281	425	482	368	374	541
ENSBTAG00000011377	0	4	4	2	0	2	0	2	0	2	1	0	0	2	6	1	2	0	0	2	2	0	2	4	8	13	4	2	12	10	2	0	0	4	2	7	2	0	2	0	2	0	0	2	28	165	84	42	29
ENSBTAG00000050181	1	0	0	2	2	0	1	2	2	0	0	5	0	6	4	0	6	1	0	2	3	0	0	1	3	1	1	3	0	0	2	2	0	0	0	0	1	3	0	1	0	0	2	1	8	6	10	7	4
ENSBTAG00000054907	0	0	0	0	0	0	0	0	0	0	0	0	2	1	1	0	0	4	0	0	0	2	0	0	0	0	0	0	0	0	0	0	0	0	0	0	0	0	0	4	0	0	0	0	5	0	1	2	1
ENSBTAG00000035144	37	47	39	60	43	35	65	71	18	45	30	102	92	158	114	81	84	22	46	30	91	62	30	29	49	74	86	118	143	74	101	47	43	57	67	46	70	87	72	60	38	58	78	31	137	165	176	117	210
ENSBTAG00000054315	272	338	124	342	228	213	294	367	182	380	207	623	551	837	617	426	446	185	140	274	447	439	156	236	349	376	508	618	707	499	567	556	493	468	612	543	517	684	754	483	491	421	458	434	662	715	644	513	795
ENSBTAG00000052803	496	687	379	463	725	428	509	761	381	542	251	1081	1134	1376	1062	1009	873	441	275	631	828	723	278	451	587	711	719	901	1107	852	931	1065	934	1074	918	887	1062	1036	1055	821	997	867	896	992	134	218	144	158	235
ENSBTAG00000048417	1	1	0	0	0	0	2	1	6	0	2	0	0	1	0	4	0	2	3	0	4	2	2	0	2	1	1	0	6	2	7	0	5	4	3	9	2	6	6	5	9	5	1	4	3	8	2	1	2
ENSBTAG00000045258	0	0	0	0	0	0	0	0	0	0	0	0	0	0	0	0	0	0	0	0	0	0	0	0	0	0	0	0	0	0	0	0	0	0	0	0	0	2	0	0	2	0	0	0	0	0	0	0	0
ENSBTAG00000050198	0	0	0	0	0	0	0	0	0	0	0	0	1	1	0	0	0	0	0	0	0	0	0	0	0	4	0	0	0	5	0	0	0	0	0	0	0	2	0	0	0	0	0	0	2	2	0	0	0
ENSBTAG00000036933	0	0	0	0	0	0	0	0	0	0	0	0	0	0	0	0	0	0	0	0	0	0	0	0	0	0	0	0	0	0	0	0	0	0	0	0	0	0	0	0	0	0	0	0	0	0	0	0	0
ENSBTAG00000021910	1515	1895	832	949	2173	1762	1560	1307	1171	1647	1313	2618	1857	2739	2807	2548	2270	1148	823	1756	2999	2384	708	2418	3152	3204	2524	3157	2809	2848	2588	3791	2992	3290	2775	3470	2783	4057	3728	2411	3270	2364	2385	3103	1982	2503	1883	1667	2283
ENSBTAG00000054926	163	271	97	111	271	223	196	131	127	150	149	328	191	261	330	298	232	89	65	206	387	251	55	247	290	344	355	355	334	343	270	428	369	437	363	423	342	473	393	258	333	256	293	351	232	299	206	197	227
ENSBTAG00000048493	32	78	28	73	76	50	53	75	56	57	39	72	106	93	158	94	101	33	30	70	144	73	8	103	124	123	81	43	87	98	100	91	79	82	79	92	90	165	101	72	106	70	66	50	621	705	659	453	646
ENSBTAG00000054712	2	2	0	0	2	1	0	0	0	0	0	0	0	0	2	0	0	0	0	0	3	0	0	5	0	0	0	0	0	3	2	0	0	0	0	0	0	0	2	0	0	0	0	0	10	5	3	7	6
ENSBTAG00000044913	0	2	0	1	0	0	0	0	2	0	0	0	1	0	4	0	0	2	0	0	4	2	0	2	2	1	0	0	0	1	2	2	0	0	0	0	0	0	0	0	2	0	0	0	15	13	10	3	15
ENSBTAG00000043126	0	0	0	2	0	0	0	0	0	3	0	0	0	1	0	2	0	0	0	0	0	0	0	0	1	2	0	0	0	6	4	4	0	0	0	0	0	0	1	1	1	0	1	2	6	3	8	2	11
ENSBTAG00000044291	3	2	5	2	3	4	1	2	5	6	5	0	6	1	11	4	12	0	2	5	9	2	0	6	6	4	3	6	3	15	8	6	6	7	3	9	2	13	2	1	6	0	4	4	23	34	43	31	33
ENSBTAG00000055042	8	15	9	5	11	7	3	4	4	4	3	5	11	19	28	9	7	3	4	3	10	8	8	2	11	22	5	6	9	17	23	9	7	9	2	8	12	34	12	16	6	10	11	18	76	75	84	64	88
ENSBTAG00000029452	0	0	2	0	1	0	0	1	2	0	0	3	3	1	4	0	2	0	0	0	1	0	0	0	4	1	0	3	0	1	3	2	0	0	2	1	0	0	1	0	0	0	0	3	9	20	10	7	17
ENSBTAG00000031891	2	4	6	0	8	4	6	11	1	8	2	8	14	5	16	15	2	0	2	4	16	2	2	2	6	10	2	3	2	1	6	21	4	12	7	4	6	8	0	7	2	4	4	6	67	79	43	47	87
ENSBTAG00000046279	0	0	0	1	2	1	0	4	0	0	2	2	0	6	0	2	0	0	0	1	1	0	0	0	2	0	0	0	0	2	1	0	0	0	0	0	0	2	0	0	0	2	0	4	28	37	31	12	48
ENSBTAG00000012401	2	2	4	2	0	0	1	0	2	3	0	1	4	1	2	1	0	0	2	0	2	4	0	1	1	1	2	0	1	1	3	5	2	3	2	0	0	1	0	3	1	4	2	1	7	19	6	8	10
ENSBTAG00000031802	4	2	0	2	0	2	0	6	0	0	0	3	6	2	3	3	6	2	0	0	0	0	0	8	6	5	0	2	0	2	5	4	0	2	3	0	0	0	0	10	0	4	4	0	46	50	4	12	78
ENSBTAG00000023814	51	65	47	56	91	68	54	86	75	85	28	57	43	77	101	61	68	25	27	61	144	116	14	70	143	147	191	81	136	94	73	112	101	88	42	114	84	124	130	70	74	34	54	52	303	275	308	175	227
ENSBTAG00000020073	271	447	53	457	752	586	372	262	301	795	372	603	448	861	550	333	264	167	96	321	468	393	102	377	582	501	374	1212	384	490	724	843	618	873	563	587	322	925	434	595	949	657	499	815	553	582	294	474	728
ENSBTAG00000018994	170	226	72	253	378	162	104	131	76	118	137	502	333	418	481	118	359	49	73	130	251	307	50	227	405	287	222	282	471	266	150	199	315	232	134	189	146	299	318	423	471	110	455	259	637	1366	815	850	1080
ENSBTAG00000010874	0	0	2	2	2	1	2	0	0	0	0	2	2	1	3	0	2	2	0	0	2	2	0	2	2	0	3	2	0	2	0	0	0	2	0	0	0	0	0	0	0	0	0	2	10	8	6	6	8
ENSBTAG00000019376	760	1234	644	1189	1006	1083	830	833	887	1296	747	1682	1911	1638	1986	1536	1360	717	532	921	2231	1787	301	1328	1808	1958	1546	1395	1354	1561	1763	1573	1362	1231	682	1246	1292	1989	1445	770	926	1105	743	922	4608	5570	4093	3901	5236
ENSBTAG00000050699	7	13	16	7	14	4	10	8	12	29	12	42	24	35	66	22	29	13	13	13	24	33	0	16	13	18	33	24	16	30	20	22	18	14	9	34	27	31	30	18	20	21	20	22	109	150	120	73	131
ENSBTAG00000006174	0	0	0	0	0	0	0	0	0	0	0	0	0	0	0	0	2	0	0	1	0	0	0	0	0	0	0	0	0	0	0	0	0	0	0	1	0	0	0	0	0	0	0	0	0	0	0	2	0
ENSBTAG00000017490	238	357	187	257	353	309	217	342	216	393	208	375	448	485	635	358	378	169	124	259	569	466	55	406	523	496	365	328	380	441	481	454	541	372	301	380	362	683	539	420	314	252	241	315	1395	2504	1927	1604	2137
ENSBTAG00000049814	68	105	43	171	53	107	81	89	92	138	101	180	163	205	183	114	200	55	60	103	192	93	37	118	132	161	194	278	179	163	234	178	207	191	57	155	91	279	196	124	155	116	94	171	53	72	69	51	80
ENSBTAG00000051079	2	6	2	2	0	1	0	6	0	2	2	8	3	9	10	4	7	4	2	3	4	4	0	5	6	30	2	9	12	12	2	6	4	3	2	0	4	6	6	3	8	6	2	2	35	23	18	16	30
ENSBTAG00000011742	150	157	74	242	203	243	230	179	131	235	212	382	293	348	373	232	244	87	106	189	391	200	61	307	313	369	320	557	365	316	392	356	362	325	109	348	203	455	444	220	273	220	262	323	114	115	109	75	114
ENSBTAG00000050747	7	9	16	15	19	23	0	10	20	12	2	26	8	22	59	17	14	4	10	14	10	2	6	12	9	9	9	11	6	24	11	18	8	12	4	7	5	21	21	14	5	2	2	7	10	31	13	7	28
ENSBTAG00000005386	0	2	1	0	0	0	0	0	0	1	0	0	4	0	0	0	0	0	0	0	2	1	0	6	0	0	0	2	2	6	6	8	0	1	0	0	0	0	0	0	0	1	0	0	0	0	0	0	0
ENSBTAG00000010550	12	37	28	33	18	32	27	19	25	26	22	18	16	37	37	26	21	32	16	26	57	48	0	29	41	41	67	48	30	43	65	50	46	50	26	48	50	71	58	48	49	21	26	30	70	53	61	60	75
ENSBTAG00000007394	297	434	158	318	374	364	291	365	230	297	182	381	415	586	506	423	282	153	77	237	454	520	47	270	530	547	702	705	677	587	558	590	669	643	500	682	519	825	682	450	618	508	607	629	812	684	699	470	590
ENSBTAG00000052203	0	0	0	0	0	0	0	0	0	0	0	0	0	0	0	0	0	0	0	0	0	0	0	0	0	0	0	0	0	0	0	0	0	0	0	0	0	0	0	0	0	0	0	0	2	0	0	0	0
ENSBTAG00000016323	0	0	0	0	0	0	0	2	0	0	0	0	0	4	0	0	0	0	0	0	0	0	0	0	0	2	0	2	0	0	0	0	0	0	0	0	0	3	6	0	0	0	0	0	10	13	2	9	24
ENSBTAG00000019060	8	16	4	9	8	16	0	8	11	6	4	24	11	27	32	6	0	0	10	6	20	16	0	0	16	12	20	1	22	20	18	8	14	4	2	2	2	21	5	16	4	16	6	8	41	26	38	6	32
ENSBTAG00000004154	714	915	350	567	651	612	730	840	661	818	589	1053	1162	1177	1150	1231	1109	600	323	670	1750	853	285	1017	1484	1312	818	911	993	1343	1001	1594	1447	1470	1124	1509	1356	1790	1705	1024	1210	1016	966	1269	749	839	522	595	773
ENSBTAG00000049676	16	4	7	13	9	6	9	13	10	14	11	33	19	48	19	25	13	4	5	7	25	12	9	16	22	8	15	8	20	18	17	15	16	18	20	15	10	33	26	14	10	9	8	15	10	20	19	20	30
ENSBTAG00000001403	121	175	53	106	185	126	112	145	114	125	109	221	209	246	275	262	196	102	78	161	275	190	75	171	301	244	316	299	272	267	251	335	251	281	203	302	196	325	336	191	175	217	154	221	538	631	522	439	689
ENSBTAG00000043872	0	0	1	1	0	0	0	0	1	0	0	0	0	0	1	2	0	2	0	0	1	0	0	0	0	0	0	0	2	0	0	2	3	1	0	0	0	0	0	0	0	1	0	0	0	8	2	0	1
ENSBTAG00000013938	263	367	196	308	416	373	310	375	317	310	207	561	722	589	688	434	581	251	167	419	568	508	143	337	390	446	354	379	368	433	477	398	299	288	245	444	334	470	385	275	272	303	302	337	970	1278	1061	719	911
ENSBTAG00000045411	6	3	2	0	0	1	0	3	1	1	0	4	7	4	2	0	1	0	2	2	4	4	0	3	0	2	3	0	2	7	0	0	0	1	2	3	0	2	1	2	0	0	0	1	6	11	3	5	3
ENSBTAG00000048011	12	18	16	23	31	21	16	20	18	16	7	25	21	15	38	22	22	10	0	15	35	26	2	30	15	29	19	15	28	40	30	29	7	10	10	25	20	29	38	22	17	17	14	9	32	29	50	20	39
ENSBTAG00000042535	0	0	2	0	0	0	0	0	0	0	0	0	0	0	0	0	0	0	0	0	2	0	0	0	0	0	0	0	0	2	4	0	0	0	0	0	0	0	0	1	0	2	0	0	0	3	0	0	3
ENSBTAG00000045991	0	1	0	2	1	2	4	5	3	2	0	0	4	0	5	3	0	6	0	0	5	2	0	1	1	0	3	0	2	7	4	3	1	2	1	1	3	2	1	0	1	0	0	2	2	7	2	1	2
ENSBTAG00000039442	1301	1688	541	1065	1662	1536	1299	1137	930	1485	1202	1859	1684	2097	2316	2135	1480	737	702	1248	2493	1789	540	1624	2368	2418	2636	2524	2430	2586	2154	2793	2649	2496	2045	2981	2541	3386	3100	2049	2160	2437	1985	2085	2071	3357	2489	2026	2781
ENSBTAG00000018228	0	0	0	0	0	0	0	0	0	0	0	0	0	0	0	0	0	0	0	0	0	0	0	0	0	0	0	0	0	1	0	0	1	0	0	0	0	0	0	0	0	0	0	0	0	0	0	0	0
ENSBTAG00000006415	0	0	0	0	0	0	0	0	0	0	0	3	0	0	1	0	0	0	0	0	0	0	0	1	0	0	0	0	0	0	0	0	0	0	0	0	0	0	0	0	0	4	0	0	2	0	2	0	0
ENSBTAG00000006409	17	22	16	22	27	21	23	11	19	28	8	12	26	29	45	24	29	4	12	33	44	49	10	30	27	33	31	22	46	36	29	23	43	30	10	42	23	50	39	25	30	32	35	29	50	65	97	61	68
ENSBTAG00000013142	826	1294	433	806	1202	1073	920	1066	813	1040	705	1571	1507	1874	1584	1572	1092	543	383	964	1543	1149	287	1280	1530	1821	1975	1878	2086	2129	1997	2085	1949	1941	1621	2451	1857	2669	2124	1569	1590	1695	1880	1802	843	1173	1084	734	992
ENSBTAG00000013141	48	106	28	46	56	74	60	88	46	78	38	101	124	136	121	116	119	61	40	91	139	114	20	69	156	108	129	181	223	94	135	113	140	182	190	216	124	147	208	104	130	101	98	157	31	47	39	34	73
ENSBTAG00000043157	129	190	65	150	242	136	98	204	147	172	117	306	415	424	307	279	260	111	111	196	214	275	68	122	179	173	289	292	411	261	288	217	224	360	215	270	237	222	375	227	126	164	224	215	341	370	282	196	351
ENSBTAG00000054767	0	0	0	0	0	0	0	0	0	0	0	0	0	0	0	0	0	0	0	0	0	0	0	0	1	0	0	0	0	0	0	0	0	0	0	0	0	0	0	0	0	0	1	0	0	0	0	0	0
ENSBTAG00000053891	0	10	2	1	2	2	6	1	1	4	2	3	6	16	8	3	6	2	0	4	3	9	7	5	7	6	2	4	3	10	11	0	2	2	0	0	2	4	4	6	4	1	5	0	15	32	21	19	29
ENSBTAG00000047144	8	0	0	6	3	10	11	14	10	12	4	6	0	7	17	8	15	4	2	7	19	13	4	26	34	16	18	6	5	24	15	13	15	13	11	15	19	17	15	4	13	6	13	5	17	41	37	36	36
ENSBTAG00000005871	123	155	54	165	230	167	89	92	110	96	104	248	187	320	291	111	269	81	64	99	275	234	52	237	272	270	178	239	275	218	186	243	249	196	79	105	181	271	240	201	166	92	298	166	543	957	680	796	916
ENSBTAG00000054693	2	8	0	5	5	4	2	2	10	1	4	7	9	5	16	4	6	6	6	8	15	4	2	6	11	4	4	6	4	14	21	15	2	8	1	4	5	6	12	4	10	1	3	0	4	9	14	10	6
ENSBTAG00000030029	1	0	0	0	0	0	2	0	0	0	0	0	0	0	0	0	0	0	0	0	0	0	0	0	0	0	0	0	0	0	0	0	0	0	0	0	0	0	0	0	0	0	0	0	0	3	0	0	1
ENSBTAG00000018727	241	494	176	457	444	308	408	337	318	531	322	704	550	794	857	721	652	289	296	424	986	638	156	658	1131	892	1032	832	822	970	695	1013	939	718	533	684	771	879	1074	538	718	568	521	607	1654	2233	1825	1464	2174
ENSBTAG00000031704	0	1	0	0	0	0	0	0	0	0	0	0	0	0	0	0	0	0	0	0	0	0	0	0	0	0	0	0	0	0	0	0	1	0	0	0	0	0	0	0	0	0	0	0	0	0	0	0	0
ENSBTAG00000012708	15	16	6	8	11	10	6	10	12	14	12	16	33	33	22	30	26	10	4	6	24	12	1	20	14	48	35	31	22	32	30	37	27	30	30	22	21	27	54	8	14	24	18	28	34	44	43	38	33
ENSBTAG00000031709	230	411	132	228	402	296	250	314	192	355	228	440	350	421	525	412	342	172	180	256	521	477	88	320	473	466	556	520	610	489	505	608	569	470	457	627	518	861	651	453	455	434	453	514	664	661	551	496	823
ENSBTAG00000031618	0	3	0	0	2	4	2	0	0	3	2	0	2	4	2	5	2	0	0	1	4	7	0	6	5	0	1	0	0	2	1	1	0	4	0	0	0	6	6	0	0	1	1	0	1	12	1	4	6
ENSBTAG00000011423	0	0	0	0	0	0	0	0	0	0	0	0	0	0	0	0	0	0	0	0	1	0	0	2	0	0	0	0	2	0	0	0	0	0	0	0	0	0	0	0	0	0	0	0	2	4	0	2	2
ENSBTAG00000035710	0	0	0	0	0	0	0	0	0	0	0	0	2	0	0	0	0	0	0	0	0	0	0	0	6	0	0	0	1	0	0	0	2	0	0	0	2	1	1	0	0	2	0	0	0	0	0	0	0
ENSBTAG00000043293	0	0	0	0	0	0	0	0	0	0	0	0	0	0	0	0	0	0	0	0	0	0	0	0	0	0	0	0	0	0	0	0	0	0	0	0	0	0	0	0	0	0	0	0	0	0	0	0	0
ENSBTAG00000011139	54	104	45	82	111	56	20	59	45	78	54	94	72	97	139	102	115	46	41	71	145	68	24	84	190	163	112	134	90	129	90	135	155	163	89	123	98	186	154	72	140	80	79	140	817	853	529	410	962
ENSBTAG00000053582	0	0	0	0	0	2	0	0	0	0	0	0	0	1	0	0	0	0	0	0	0	0	0	0	1	0	0	1	0	0	2	1	0	1	2	0	0	0	2	0	3	0	0	0	4	14	7	1	6
ENSBTAG00000044337	0	0	0	0	0	0	0	0	0	0	0	0	0	0	0	0	0	0	0	0	0	0	0	0	0	0	0	0	0	0	0	0	0	0	0	0	0	0	0	0	0	1	0	0	0	0	0	0	0
ENSBTAG00000017180	0	0	0	0	0	0	0	0	0	2	0	1	0	0	0	0	2	0	0	0	0	0	0	0	0	0	0	0	2	0	1	0	0	0	0	0	0	0	2	0	0	0	0	0	0	0	0	0	0
ENSBTAG00000055191	0	0	0	0	0	0	0	0	0	0	0	0	0	0	0	0	0	0	0	0	0	0	0	0	0	0	0	0	0	0	0	0	0	0	0	0	0	0	0	0	0	0	0	0	0	0	0	0	0
ENSBTAG00000006975	0	0	0	0	0	0	0	1	0	0	0	0	2	1	0	0	0	0	0	0	0	0	0	0	0	0	1	0	0	0	0	0	0	0	0	0	0	0	0	0	0	1	1	0	0	0	0	0	0
ENSBTAG00000044737	0	0	0	0	0	0	0	0	0	0	0	0	0	0	0	0	0	0	0	0	0	0	0	0	0	0	0	0	0	0	0	0	0	0	0	0	0	0	0	0	0	0	0	0	0	0	0	0	0
ENSBTAG00000048551	0	0	0	0	1	0	0	0	0	0	0	2	0	0	2	0	0	0	0	2	0	0	0	0	0	0	0	0	0	0	0	0	0	0	0	0	0	0	0	0	0	0	0	2	0	2	0	0	0
ENSBTAG00000018312	57	111	35	56	87	72	45	58	26	67	42	100	163	106	120	82	91	28	41	57	73	98	20	44	109	55	125	108	150	131	103	113	170	126	71	102	123	128	114	78	108	69	74	107	173	291	98	123	231
ENSBTAG00000043587	0	0	0	0	0	0	0	0	0	0	0	0	0	0	0	0	0	0	0	0	0	0	0	0	0	0	0	0	0	0	0	0	0	0	0	0	0	0	0	0	1	0	0	0	0	0	0	0	0
ENSBTAG00000027213	10	20	11	11	21	18	32	14	8	10	12	21	24	21	19	22	20	6	7	16	24	24	4	7	20	29	33	55	37	29	24	25	50	37	26	34	40	23	39	43	36	28	35	49	29	31	21	24	33
ENSBTAG00000025847	0	0	0	0	0	0	0	0	0	0	0	0	0	0	0	0	0	0	0	0	0	0	0	0	0	0	0	0	0	0	0	0	0	0	0	0	0	4	1	0	0	0	0	0	0	0	0	0	0
ENSBTAG00000043595	0	0	0	0	0	0	0	0	0	0	0	0	0	0	0	0	0	0	0	0	0	0	0	0	0	0	0	0	0	0	0	0	0	0	0	0	0	0	0	0	0	0	0	0	0	0	0	0	0
ENSBTAG00000018489	0	0	0	0	0	1	0	0	0	0	0	0	2	1	0	0	0	0	0	0	0	1	0	0	0	0	0	0	0	0	0	1	0	3	0	0	0	2	0	0	0	0	0	0	0	0	0	2	0
ENSBTAG00000049813	0	0	0	0	0	0	0	0	0	0	0	0	0	0	0	0	0	0	0	0	0	0	0	0	0	0	0	0	0	0	0	0	0	1	0	0	0	0	0	0	0	0	0	0	0	0	0	0	0
ENSBTAG00000049223	6	4	13	9	17	8	6	8	2	14	6	16	13	22	19	22	18	3	0	2	13	6	0	10	16	12	28	44	16	34	18	23	28	16	2	18	24	21	30	8	14	14	7	18	2	6	16	2	0
ENSBTAG00000016228	1272	1759	490	960	1954	1379	1222	1127	870	1445	939	1968	1795	2523	2451	1940	1321	497	493	1059	1844	1874	517	1269	1726	2328	2855	3056	3095	2385	2471	3387	3400	3343	2501	4048	2978	3713	3026	2311	3577	2168	2887	2768	939	1234	1073	711	1033
ENSBTAG00000046104	94	135	42	94	100	80	66	65	77	97	87	155	134	180	235	120	180	56	42	113	247	163	51	121	356	207	169	260	128	186	110	242	216	233	120	124	168	216	263	153	226	128	172	252	785	1366	727	703	1487
ENSBTAG00000001274	1313	2063	854	1434	1836	1421	1386	1900	1183	2238	1139	3276	2574	3616	2882	2849	2808	1146	985	2044	2017	2078	616	2105	2361	2427	2516	2210	2729	3014	2523	3481	2779	2899	2231	3338	2381	3638	3329	1882	1963	2738	2840	2408	1147	1500	739	854	1700
ENSBTAG00000055054	15	28	83	92	52	27	37	106	60	32	39	130	87	66	116	36	294	31	6	72	96	28	6	50	65	111	30	12	71	97	124	66	54	29	46	56	38	104	51	25	29	20	101	22	73	99	83	47	90
ENSBTAG00000049943	0	0	0	0	0	0	0	0	0	0	0	0	0	0	0	0	0	0	0	0	0	0	0	0	0	0	5	0	0	1	0	0	0	0	0	0	0	0	0	0	0	0	0	0	0	0	0	0	0
ENSBTAG00000049656	12	29	6	10	4	10	11	3	11	12	14	11	3	18	29	4	4	6	19	10	9	10	4	4	14	14	14	12	4	42	27	36	37	19	4	6	18	7	10	4	23	5	4	6	136	314	45	95	153
ENSBTAG00000017322	0	0	0	0	0	0	0	0	0	0	0	0	0	2	0	0	0	0	0	0	0	0	0	0	2	0	0	0	0	0	2	0	0	0	0	0	0	0	2	0	0	0	0	0	0	2	0	0	0
ENSBTAG00000017416	3885	4159	1405	2832	3568	3685	3963	3369	2594	4332	2792	6169	4667	6678	6083	7101	4933	2198	2276	3957	6716	6988	1713	4306	5617	5842	6506	7669	8032	7352	7832	8011	8671	9026	6576	8860	7890	10438	10074	7629	7893	6838	6852	7832	1383	1860	1336	1128	1692
ENSBTAG00000045275	1683	2851	982	1471	2532	1938	1665	1753	1515	2614	1449	2831	2040	3933	2970	3148	2210	989	989	1474	2575	2298	723	2016	2967	3165	3144	3146	3284	3248	3262	4395	4622	4612	2911	4199	3719	5272	5441	4263	4099	3437	3950	4306	3740	4189	4221	3155	3411
ENSBTAG00000008078	8	14	9	16	21	22	8	18	8	16	20	15	21	16	35	22	40	15	9	11	28	22	2	26	32	25	28	32	18	19	17	41	32	37	6	26	36	36	23	16	26	10	10	32	55	82	46	41	51
ENSBTAG00000005862	615	755	237	304	761	707	620	472	463	591	389	925	613	921	1010	911	636	296	279	555	1157	917	187	867	931	990	1153	927	1159	902	972	1257	1502	1251	1090	1177	950	1376	1268	829	945	1026	1002	970	703	662	766	449	563
ENSBTAG00000029916	0	0	0	1	0	0	0	0	0	0	0	0	0	0	0	0	0	0	0	0	0	0	0	0	0	0	0	0	0	0	0	0	0	0	0	1	0	1	0	0	0	0	1	0	0	0	0	0	1
ENSBTAG00000029929	0	1	0	0	1	0	0	0	0	0	0	0	0	0	0	0	1	0	0	0	3	1	0	0	0	2	0	2	0	2	0	0	0	0	1	0	1	1	0	0	0	0	2	4	0	0	1	0	0
ENSBTAG00000031572	132	231	67	116	209	160	124	124	108	166	97	245	190	234	272	213	187	88	68	156	272	226	51	165	259	223	325	273	319	241	258	310	345	370	280	317	290	427	362	254	313	304	293	243	264	300	250	239	267
ENSBTAG00000047247	0	0	0	0	0	0	0	0	0	0	0	0	2	0	0	0	4	0	0	0	0	0	0	0	0	0	0	0	0	0	0	0	0	0	0	0	0	0	0	0	0	0	0	0	0	0	0	0	0
ENSBTAG00000052570	68	137	52	125	127	72	46	70	54	127	136	255	167	206	257	106	214	66	34	117	193	116	24	171	279	143	163	144	93	170	112	200	221	170	99	113	185	179	159	107	179	57	172	151	425	526	388	523	427
ENSBTAG00000015150	2	2	0	0	6	0	5	2	0	0	0	4	0	2	2	0	0	0	2	2	0	4	0	2	2	3	2	2	2	2	2	4	4	2	0	3	2	5	2	0	0	0	4	0	0	4	4	0	4
ENSBTAG00000049210	0	0	0	0	1	0	2	0	0	0	0	2	0	0	0	0	4	0	0	0	0	0	0	4	1	4	2	1	0	0	0	0	0	0	0	0	0	0	2	0	0	0	2	0	0	2	0	2	0
ENSBTAG00000014960	2224	3124	690	1790	3313	2338	2279	2255	1500	2585	1746	4382	3392	4755	4739	4670	3682	1341	1011	2921	3173	3691	688	3067	3411	3739	3807	4579	4270	3981	4112	5710	6158	6239	4043	5864	5025	6521	5867	4420	5376	3896	4593	5465	172	237	168	145	166
ENSBTAG00000054919	8	11	5	10	14	18	9	20	12	15	9	21	14	17	33	17	27	17	3	20	27	8	7	6	18	8	11	14	25	14	11	5	9	4	7	10	6	15	9	13	0	10	17	9	5	9	2	2	9
ENSBTAG00000003135	0	0	0	0	0	0	0	0	0	0	0	0	0	0	1	0	0	0	0	0	0	0	0	1	0	0	0	0	0	0	0	0	0	0	0	0	0	0	0	0	0	0	0	0	0	1	0	0	1
ENSBTAG00000038395	2	6	2	2	2	0	2	2	0	2	2	2	7	2	4	2	0	0	4	0	0	2	0	2	0	4	0	0	0	0	1	1	0	0	0	0	2	4	6	0	0	2	1	0	0	7	0	0	0
ENSBTAG00000009263	425	712	243	368	710	505	402	417	315	559	465	820	664	1016	684	679	538	231	216	395	734	611	177	540	747	845	816	974	940	737	816	951	1124	935	877	1133	998	1279	1031	782	1072	719	902	952	902	1027	804	593	994
ENSBTAG00000014713	27	47	28	80	67	45	28	37	32	84	36	42	58	128	112	44	72	44	32	41	140	114	2	114	231	183	131	74	94	120	80	156	90	81	54	48	94	131	147	33	113	33	32	73	423	133	204	209	242
ENSBTAG00000027795	696	1086	330	795	1122	925	645	703	530	1231	850	1040	956	1411	1381	1276	1055	473	464	780	1386	1067	407	849	1373	1128	1295	1929	1366	1212	1443	1602	1860	1816	1185	2094	1559	2111	2162	1246	1710	1273	1153	1600	869	926	989	670	1184
ENSBTAG00000009336	16	34	24	41	22	29	19	44	17	55	39	55	71	64	150	35	73	16	18	38	79	66	0	38	158	96	41	102	49	45	49	95	97	63	40	80	31	57	46	55	87	43	19	59	202	316	218	155	342
ENSBTAG00000004126	7192	10378	2151	3334	9905	7359	6205	7177	4753	8471	5186	17221	8706	15364	7625	12019	9434	4231	3574	8476	7795	6022	3488	9728	8741	8702	8919	12968	9575	13990	9151	16950	18795	17569	12318	15328	12977	19504	11895	11949	15155	9018	13730	16030	187	168	191	99	204
ENSBTAG00000031561	299	496	110	213	410	397	271	325	190	475	196	540	273	494	447	524	484	178	150	360	559	604	146	290	550	648	544	533	717	791	506	562	644	757	594	1082	593	831	675	516	751	464	554	590	644	715	452	508	798
ENSBTAG00000005230	16	32	12	29	21	16	14	33	13	39	12	29	63	48	51	31	39	12	18	23	54	37	6	29	70	25	46	14	38	45	18	48	35	25	37	81	48	53	39	24	23	28	19	29	96	264	164	124	143
ENSBTAG00000045446	0	0	0	0	0	0	0	0	0	0	0	0	0	0	0	0	0	0	0	0	0	0	0	0	0	0	0	0	0	0	0	0	0	0	0	0	0	0	0	0	0	0	0	0	0	0	0	0	0
ENSBTAG00000024643	4	14	4	6	2	0	2	1	14	1	5	15	3	5	6	4	4	0	0	0	20	10	2	3	5	9	2	5	4	8	49	12	6	5	3	4	4	13	5	6	2	8	5	4	24	70	105	131	99
ENSBTAG00000009012	12	47	26	24	23	15	38	39	117	68	6	23	16	21	56	108	41	14	24	24	295	858	4	40	74	38	140	78	111	162	526	48	51	70	35	56	110	95	97	57	24	65	47	20	337	222	562	295	253
ENSBTAG00000052714	0	0	0	0	0	0	0	0	0	0	0	0	0	0	0	0	0	0	0	0	0	0	0	0	0	0	0	0	0	0	0	0	0	0	0	0	0	0	0	0	0	0	0	0	0	0	0	0	0
ENSBTAG00000054426	0	0	0	0	0	0	2	0	0	1	0	0	0	0	0	0	0	0	0	0	0	0	0	0	6	0	1	0	0	0	0	0	0	0	0	0	0	0	0	0	0	0	0	0	2	4	4	1	4
ENSBTAG00000003851	772	1194	474	831	1037	985	781	1069	914	1110	682	1509	1107	1240	1592	1122	1122	802	477	781	2385	967	280	1098	1673	1313	1583	1104	1299	1918	1848	1468	1251	1226	1109	1371	1114	2084	2071	840	1130	845	1134	843	1575	2668	2017	2244	2099
ENSBTAG00000018009	4	12	1	9	5	6	6	6	6	10	20	32	12	19	25	22	11	8	5	12	45	20	0	20	14	18	25	22	21	25	20	27	27	20	2	8	12	20	50	20	25	6	10	35	15	20	4	40	28
ENSBTAG00000050129	0	0	1	1	0	2	0	0	0	4	0	0	0	2	2	0	1	0	0	0	2	0	0	0	1	0	0	1	2	0	0	0	2	0	0	0	0	2	1	1	0	0	2	0	2	5	2	0	0
ENSBTAG00000012120	747	868	396	752	626	1211	704	1297	1938	1152	555	1140	538	762	1293	1266	620	841	430	509	5583	1369	162	1229	2055	1383	4001	1856	1688	2231	2279	1218	2245	1759	1370	1927	1842	2947	2994	778	1113	1643	855	929	2525	2034	2614	1907	2758
ENSBTAG00000018471	1080	1859	609	1574	1653	1353	993	1305	910	1426	801	2031	2185	2101	2315	1780	1498	621	539	1144	1792	1988	316	1255	1857	1951	2536	2429	2243	2009	2313	2628	2544	2522	2105	2801	2457	3055	2732	2118	2256	1777	1859	2145	2361	2497	2391	1820	3131
ENSBTAG00000018465	65	92	87	52	73	55	49	83	131	110	28	127	153	149	338	145	111	21	28	69	211	85	15	134	137	157	141	109	140	273	162	153	137	96	53	145	58	206	252	74	64	165	120	78	206	212	222	118	324
ENSBTAG00000044278	0	0	2	0	0	0	0	0	0	0	0	0	2	1	3	0	0	0	0	0	0	0	0	0	0	0	0	1	0	1	4	0	0	0	0	0	0	0	0	0	0	0	0	0	7	0	1	1	1
ENSBTAG00000013013	1263	1565	709	1413	2036	1855	1903	1357	1143	1587	962	2221	2118	2810	2990	2474	1779	1045	980	1437	2845	2521	578	2124	2012	2078	2461	2650	3433	2322	3418	2911	2864	3337	2315	3539	2545	3884	2871	2757	2560	2267	2793	2522	1135	1057	947	703	1007
ENSBTAG00000014318	368	560	174	357	550	396	419	377	264	514	304	697	598	716	779	703	547	201	217	357	580	569	111	432	465	642	762	793	699	740	763	712	925	784	635	1075	737	1074	989	684	707	715	642	576	530	546	488	316	480
ENSBTAG00000005203	25	59	16	30	58	62	23	42	12	21	20	45	16	57	48	36	47	26	9	35	63	47	8	36	42	67	64	64	50	59	56	72	70	89	72	42	50	90	81	52	98	45	92	52	61	126	77	54	91
ENSBTAG00000008307	6	6	2	2	2	2	4	7	4	4	8	8	1	2	18	12	10	7	2	0	6	3	0	2	8	6	2	11	11	2	6	10	4	6	5	11	10	16	2	4	4	4	8	9	6	1	4	2	4
ENSBTAG00000042550	0	0	0	0	0	0	0	0	0	0	0	0	0	0	0	0	0	0	0	0	0	0	0	0	0	0	0	0	0	0	0	0	0	0	0	0	0	0	0	0	0	0	0	0	0	0	0	0	0
ENSBTAG00000054182	4162	4560	1870	7792	5031	8192	4387	4297	4053	9458	5096	6929	5872	12366	6007	8108	6986	3398	2968	4860	4815	4838	1221	5799	7197	5428	7767	6698	7377	9343	9563	9492	9727	9155	9267	11511	8700	17331	14863	8060	11440	8002	7554	10873	0	0	0	0	0
ENSBTAG00000044667	0	0	0	0	0	0	0	0	0	0	0	0	0	0	0	0	0	0	0	0	0	0	0	0	0	0	0	0	0	0	0	0	0	0	0	0	0	0	0	0	0	0	0	0	0	0	0	0	0
ENSBTAG00000002075	450	606	173	339	723	568	419	479	343	774	419	1133	649	997	778	845	701	305	313	478	916	557	157	767	865	921	1060	1314	1103	1088	1008	973	1661	1264	901	1192	789	1424	1436	999	1060	777	776	876	278	294	855	377	764
ENSBTAG00000024623	6	0	2	2	0	1	4	10	4	4	2	5	12	10	20	9	11	4	2	6	6	4	0	5	14	5	4	8	13	4	2	8	8	5	10	14	8	14	9	8	9	2	9	0	1	2	0	0	6
ENSBTAG00000006147	0	0	0	0	0	0	0	0	0	0	0	0	12	0	0	1	0	0	0	0	0	0	0	0	0	1	0	0	0	1	0	0	0	0	0	0	0	0	0	0	0	0	0	0	0	0	0	0	0
ENSBTAG00000006142	704	956	293	574	1002	799	762	736	567	992	684	1118	1107	1376	1280	1256	890	414	402	781	1309	1246	326	964	1343	1307	1277	1613	1547	1404	1458	1612	1562	1583	1030	1791	1454	2025	1661	1330	1555	1289	1388	1343	1561	1579	1521	1010	1402
ENSBTAG00000013439	26	79	14	36	22	32	24	39	39	28	23	35	74	40	80	52	40	34	8	28	77	30	6	57	65	56	26	34	25	40	59	63	41	54	23	28	66	58	64	42	49	19	43	33	135	236	265	200	233
ENSBTAG00000046896	0	0	0	0	0	1	0	0	0	0	0	0	0	0	0	0	0	0	0	0	0	0	0	0	0	0	0	0	0	0	0	0	0	0	0	0	0	0	0	0	0	0	0	0	0	0	0	0	0
ENSBTAG00000047341	56	40	32	38	37	46	63	44	55	64	37	61	38	81	53	61	57	20	6	52	71	76	23	59	65	56	73	71	71	88	84	87	91	72	66	101	61	101	111	65	86	57	48	62	88	101	125	52	77
ENSBTAG00000048392	0	2	0	0	2	0	0	0	0	1	0	0	0	0	2	4	0	0	0	0	0	0	0	0	4	0	0	0	0	2	0	0	1	0	0	0	0	4	1	0	0	0	0	0	2	3	2	8	2
ENSBTAG00000055257	122	247	87	188	219	139	108	154	71	159	128	272	359	334	393	252	233	104	84	175	289	341	44	187	347	264	323	263	382	239	299	310	287	320	196	251	331	320	405	213	299	251	290	309	735	747	654	699	682
ENSBTAG00000046577	0	2	0	0	0	0	0	0	0	0	0	0	0	0	0	0	0	0	0	0	0	0	0	0	0	0	0	0	0	0	1	0	0	0	0	0	0	0	0	0	0	0	0	0	0	0	0	0	0
ENSBTAG00000001465	945	765	154	326	948	532	568	434	344	752	534	1273	895	1294	841	818	741	321	276	399	788	499	313	496	837	579	862	2163	696	941	898	1214	1716	2220	975	877	1281	937	1714	690	1252	1234	857	1019	85	131	94	68	99
ENSBTAG00000033740	31	32	8	13	21	25	33	55	11	20	17	38	20	30	26	33	23	21	14	7	41	31	9	20	17	16	14	55	58	26	9	25	35	19	30	40	21	37	31	40	37	36	44	18	25	19	26	17	31
ENSBTAG00000004564	16745	23438	8438	12795	23534	18766	15284	19445	13574	20803	12663	28644	25752	28669	23184	25171	17085	8954	7650	14605	24305	16916	6417	21187	26271	25664	22986	28088	27047	28024	29655	33612	34927	33603	28828	36401	29403	39312	33682	21651	27451	23769	28457	26649	6241	6800	5591	4622	5707
ENSBTAG00000043899	0	0	0	0	0	0	0	0	0	0	0	1	0	0	0	0	0	0	0	0	0	0	0	0	0	0	0	0	0	0	0	0	0	0	0	0	0	0	0	0	0	0	0	0	0	0	0	0	0
ENSBTAG00000053581	18	48	24	26	74	49	19	16	20	41	33	41	86	64	98	49	67	38	15	39	55	75	8	66	102	108	60	106	89	40	44	88	46	69	30	58	51	103	37	32	66	46	68	38	377	488	273	302	444
ENSBTAG00000049884	0	0	0	0	0	0	0	0	0	0	0	0	0	0	0	0	0	0	0	0	0	0	0	0	0	0	0	0	0	0	0	0	0	1	0	0	0	0	0	0	0	0	0	0	0	0	0	0	2
ENSBTAG00000011569	0	0	0	0	0	0	0	0	0	0	0	0	0	0	0	0	0	0	0	0	0	0	0	2	4	0	2	0	4	2	2	6	2	0	4	0	0	0	0	0	0	0	0	0	0	14	12	6	19
ENSBTAG00000050308	0	0	0	0	0	0	0	2	0	0	0	2	2	0	8	0	4	0	0	0	2	0	0	0	0	1	0	0	0	3	0	3	0	0	0	0	2	0	0	0	0	0	0	0	34	40	52	24	58
ENSBTAG00000013378	0	1	0	4	0	0	0	0	0	0	0	0	0	0	1	0	0	0	0	0	0	0	0	1	0	2	0	0	0	0	1	0	0	0	0	0	0	0	1	0	0	0	0	0	1	0	1	0	7
ENSBTAG00000042814	2	0	2	6	0	8	0	2	0	0	1	0	0	4	0	0	3	7	1	4	2	0	0	4	0	2	0	2	0	0	2	1	2	0	0	4	3	0	2	3	0	2	2	3	0	0	0	0	0
ENSBTAG00000050232	0	0	0	0	0	0	0	0	2	0	0	2	0	0	1	0	0	0	0	0	0	0	0	0	0	0	0	0	0	0	0	0	0	0	0	0	0	0	0	0	0	0	0	0	0	2	0	0	0
ENSBTAG00000010385	0	0	0	2	0	0	0	0	2	0	0	0	0	0	0	0	0	0	0	0	0	0	0	0	0	0	0	0	0	2	0	0	0	0	0	0	0	0	0	0	0	0	0	0	0	2	0	2	0
ENSBTAG00000049521	0	0	0	0	0	0	0	0	0	0	0	0	0	0	0	0	0	0	0	0	0	0	0	0	0	0	0	0	0	2	0	0	0	0	1	0	0	0	0	0	0	0	0	0	0	0	0	0	0
ENSBTAG00000001728	41	104	64	34	79	30	14	28	62	30	58	126	156	104	145	36	122	42	10	26	141	22	12	48	78	99	14	67	37	70	18	77	36	47	21	30	50	89	39	18	30	52	37	44	2292	1839	1835	1124	1145
ENSBTAG00000021703	52	68	41	35	51	33	24	38	52	40	26	58	104	89	110	68	65	35	32	26	71	45	6	51	67	96	74	67	51	71	58	49	72	49	41	35	66	74	61	34	79	61	32	29	300	356	251	224	247
ENSBTAG00000015837	6	12	4	26	14	8	4	10	10	6	14	7	26	26	17	2	35	14	12	6	23	10	2	32	27	27	10	15	21	5	16	24	12	10	8	6	26	22	8	15	26	2	14	14	106	124	61	44	87
ENSBTAG00000011192	3	10	15	15	17	10	6	8	6	6	10	16	16	27	36	13	14	4	10	2	18	18	0	5	13	25	10	9	6	6	10	23	8	9	3	4	17	17	5	8	16	9	8	4	88	111	66	78	74
ENSBTAG00000020990	18	21	13	64	66	21	25	26	32	16	29	30	29	60	34	47	40	20	12	27	65	20	8	80	73	54	50	51	30	32	28	63	38	46	25	43	23	76	53	60	62	44	25	67	103	163	128	106	86
ENSBTAG00000009848	6	17	8	27	34	16	5	14	12	23	13	22	14	32	31	18	23	8	18	18	42	20	6	35	37	40	9	27	46	5	25	49	37	34	9	27	11	34	34	23	36	8	29	31	45	46	44	81	53
ENSBTAG00000054822	0	0	0	0	0	0	0	0	0	0	0	0	0	0	0	0	0	0	0	0	0	0	0	0	0	0	0	0	0	0	0	0	0	0	0	0	0	0	0	0	0	0	0	0	0	0	0	0	0
ENSBTAG00000011267	0	0	0	0	0	0	0	0	0	0	0	0	0	0	0	0	0	0	0	0	0	0	0	0	0	0	0	0	0	0	0	0	0	0	0	0	0	0	0	0	0	0	0	0	0	0	0	0	0
ENSBTAG00000023445	435	479	245	370	561	370	388	499	257	525	323	789	772	1014	891	774	649	377	212	528	593	795	206	385	712	516	622	743	754	838	972	852	926	767	571	748	764	920	1028	570	769	660	642	681	564	509	511	348	502
ENSBTAG00000001331	0	0	0	0	0	0	0	0	0	1	0	1	2	0	2	0	0	0	2	0	0	4	0	2	4	0	0	0	5	3	1	1	2	2	0	0	1	2	2	0	0	0	0	0	5	14	1	0	4
ENSBTAG00000031435	1244	1608	547	1238	1503	1451	1116	1096	986	1494	1121	2270	1744	2120	2217	2034	1647	825	711	1243	2044	1960	454	1337	1632	2033	1973	2502	2236	2138	1887	2081	2944	2173	1684	2434	2230	2714	2588	2001	1823	1875	1566	2120	2803	2709	2134	1579	2486
ENSBTAG00000009106	2204	3175	1069	1932	3608	2968	2166	2596	1795	3260	2193	3731	3467	4408	4022	4132	3057	1485	1157	2610	3835	3439	870	2722	3792	3674	3723	4686	4282	4675	4208	4956	5184	5292	3773	5702	4787	5783	5105	3655	5241	3695	4793	4296	1836	2159	1588	1415	2090
ENSBTAG00000042474	0	0	0	0	0	0	0	0	0	0	0	0	0	1	1	0	0	0	0	0	0	0	0	0	0	0	0	0	0	0	0	0	0	0	0	1	0	0	0	0	0	0	0	0	0	3	0	0	0
ENSBTAG00000009104	176	230	145	202	237	187	173	191	152	195	171	339	346	369	305	365	285	160	96	181	366	400	104	249	335	424	366	365	470	343	395	409	402	470	359	432	472	508	501	341	350	331	275	342	782	772	685	650	794
ENSBTAG00000018402	853	1178	531	890	987	795	930	1001	752	1214	558	1720	1824	1639	1502	1711	1036	645	495	774	1607	1045	351	748	1034	1279	1367	1051	1220	1746	1705	1358	1411	1017	1117	1356	1492	1466	1762	776	790	1320	953	762	2050	1805	1480	1510	1726
ENSBTAG00000053963	26	23	11	9	27	39	18	36	22	21	20	26	19	33	56	48	27	21	9	39	40	31	7	55	23	34	39	59	78	33	38	56	41	44	53	51	37	41	54	36	22	51	45	35	3	17	4	4	6
ENSBTAG00000011150	1954	1902	905	1746	1591	2044	1735	1359	1384	1802	1020	2803	2384	2507	2423	3711	2412	808	523	1841	2329	2625	596	1754	1872	2622	2572	2373	2882	3027	2732	2809	3089	2992	1885	2813	3035	4007	5238	1620	2614	1899	2208	2101	1558	2216	1311	941	1615
ENSBTAG00000011147	438	685	225	508	819	625	435	539	404	569	506	906	803	949	1012	776	730	311	198	540	1066	722	208	628	1042	913	989	1296	963	1026	819	1325	1412	1309	877	1178	1070	1245	1363	883	1096	875	965	1164	1151	1135	1012	881	1162
ENSBTAG00000031346	0	0	4	2	2	4	2	2	1	4	0	0	0	2	0	0	0	0	0	5	2	0	0	0	2	3	4	3	4	2	4	0	2	1	1	0	0	10	2	2	4	0	4	7	23	14	27	10	11
ENSBTAG00000005068	101	142	45	99	177	123	81	72	54	98	97	171	167	201	238	132	170	66	48	111	210	187	45	136	197	227	191	266	202	198	163	244	250	244	156	239	213	303	223	181	289	174	163	213	244	373	246	207	231
ENSBTAG00000007814	347	531	218	475	577	514	302	350	225	405	270	639	756	753	730	511	508	292	170	316	751	661	101	594	812	783	648	929	612	617	644	710	794	593	414	459	530	648	926	424	734	359	461	551	1283	1606	1578	999	1180
ENSBTAG00000001893	0	0	0	0	0	0	0	0	0	0	0	0	1	0	0	0	0	0	0	0	1	1	0	5	0	3	2	0	2	8	0	1	1	0	0	0	0	2	0	0	0	0	0	0	0	0	0	0	0
ENSBTAG00000015163	404	545	244	570	620	299	266	317	218	492	306	747	815	678	664	611	489	224	192	328	685	561	70	513	994	704	670	770	901	831	814	725	1027	597	578	699	738	904	1187	761	495	569	616	535	1084	1116	1179	727	716
ENSBTAG00000019960	26	50	24	18	26	14	12	27	12	24	8	52	29	40	57	38	41	8	32	13	64	45	4	48	81	38	32	82	65	56	39	52	88	75	44	21	40	50	111	58	71	29	32	32	68	65	84	27	77
ENSBTAG00000012164	7	17	10	14	11	14	6	11	5	16	1	13	22	24	41	22	9	2	5	7	30	34	2	35	31	31	34	20	42	41	64	38	49	9	5	11	6	15	17	5	7	11	9	4	462	402	252	257	892
ENSBTAG00000002395	391	411	123	317	573	387	266	243	234	386	343	644	580	926	823	661	570	248	196	431	658	520	184	450	721	751	630	1028	655	806	678	1067	1049	921	598	855	792	902	940	680	827	620	934	857	660	696	528	551	651
ENSBTAG00000042551	0	0	0	0	0	0	0	0	0	0	0	0	0	0	0	0	0	0	0	0	0	0	0	0	0	0	0	0	0	0	0	0	0	0	0	0	0	0	0	0	0	0	0	0	0	0	1	2	0
ENSBTAG00000019704	237	293	135	268	483	388	193	240	212	324	317	420	402	498	569	464	481	212	131	198	743	441	85	486	873	641	721	855	594	627	526	688	755	572	484	695	584	711	897	427	700	401	422	610	1423	1794	1147	1145	1715
ENSBTAG00000001721	5725	7408	2001	5442	7480	5827	5452	5634	3815	6213	3651	11396	10692	12641	11580	9966	7763	2746	2858	6059	8066	9609	2016	5532	7788	7248	8925	11878	10242	10583	9824	12840	15858	14383	10166	14193	13358	14122	15375	11049	14195	9737	8847	12561	1203	1751	1133	1084	1948
ENSBTAG00000015008	40	66	35	65	128	46	16	32	42	45	118	75	128	84	118	52	86	47	40	40	138	46	8	115	221	143	103	93	70	76	30	75	87	51	50	56	153	149	109	52	89	42	53	63	511	321	429	316	425
ENSBTAG00000000456	0	2	0	0	0	0	0	0	0	0	0	0	4	0	0	2	0	0	0	2	0	0	0	3	0	8	0	0	0	2	0	0	1	0	0	2	2	14	0	0	0	0	0	5	16	11	8	2	10
ENSBTAG00000045633	266	619	313	427	409	293	258	369	269	509	289	435	598	727	798	427	379	197	181	330	557	412	85	542	660	590	570	541	455	539	467	534	528	439	336	551	412	906	567	443	352	260	362	538	970	2087	1583	1221	1713
ENSBTAG00000046008	21	37	9	24	38	21	28	17	10	35	18	42	26	37	36	42	30	19	11	18	33	26	3	29	32	32	34	52	43	44	48	46	47	33	41	60	44	47	36	27	34	25	36	35	27	19	23	21	32
ENSBTAG00000042362	0	0	0	0	0	0	0	0	0	0	0	0	0	0	0	0	0	0	0	0	0	0	0	0	0	0	0	0	0	0	0	0	0	0	0	0	0	0	0	0	0	0	0	0	0	0	0	0	0
ENSBTAG00000050282	0	0	0	0	0	0	0	0	0	0	0	0	1	0	0	0	0	0	0	0	0	0	0	0	0	0	0	0	0	0	2	0	0	0	0	1	0	0	0	0	1	0	0	0	0	1	0	0	1
ENSBTAG00000014751	277	246	99	214	233	135	196	162	141	266	198	578	759	521	423	276	333	167	190	277	243	246	196	140	207	162	185	415	368	514	532	674	442	338	504	416	1121	423	747	285	342	294	386	393	0	36	4	42	105
ENSBTAG00000014749	35	56	32	36	58	47	22	50	28	45	43	84	137	76	99	72	42	21	12	42	83	33	14	39	21	29	38	72	82	61	69	74	64	60	55	73	83	90	53	50	63	48	58	49	0	10	5	18	24
ENSBTAG00000053400	10	4	8	11	7	9	7	1	16	8	17	10	27	12	21	7	13	5	2	24	14	5	2	6	6	4	1	19	20	27	44	36	31	3	31	13	45	6	23	13	21	10	16	10	0	2	0	5	4
ENSBTAG00000048442	0	0	0	0	0	0	0	0	0	0	0	0	2	0	0	0	0	0	0	0	1	0	0	0	0	0	0	0	0	0	0	0	0	0	0	0	0	0	0	0	0	0	0	0	0	0	0	0	0
ENSBTAG00000039176	1	0	0	1	0	0	1	4	2	0	3	0	0	0	0	0	0	0	0	0	0	0	0	0	0	1	1	0	0	1	0	1	0	1	0	0	0	1	1	0	0	0	0	1	0	0	0	0	0
ENSBTAG00000005522	0	0	0	0	0	0	0	0	0	0	0	0	1	0	0	1	0	0	0	0	0	0	0	0	0	0	0	2	0	0	0	0	0	0	0	0	0	0	0	0	0	0	1	0	0	0	0	0	0
ENSBTAG00000022227	86	128	47	190	163	108	67	67	52	142	94	145	209	126	199	140	127	56	84	74	196	148	19	149	289	254	199	164	208	222	246	258	261	170	156	274	236	195	194	169	166	106	153	156	560	554	585	426	577
ENSBTAG00000054268	0	0	0	2	2	0	0	4	0	0	0	2	0	1	0	0	0	0	0	0	0	0	0	0	0	0	0	0	0	2	0	2	0	0	2	0	2	0	0	0	0	0	0	0	1	11	4	4	4
ENSBTAG00000031306	0	0	0	0	0	0	0	0	0	0	0	0	0	1	1	0	0	0	0	0	0	0	0	0	0	0	0	0	0	0	0	0	0	0	0	0	0	0	0	0	0	0	0	0	4	1	0	5	2
ENSBTAG00000011986	152	461	221	447	289	209	220	260	237	463	116	311	397	416	603	397	306	151	116	228	425	468	70	479	489	489	579	429	602	510	640	546	612	392	367	517	570	505	663	420	196	303	256	438	1129	1702	1410	1318	1791
ENSBTAG00000007331	173	208	135	336	276	228	143	209	146	307	161	311	389	398	471	329	321	134	81	256	432	343	48	338	584	460	421	337	375	528	377	490	373	410	296	326	349	503	567	277	339	241	211	303	650	1029	587	667	1230
ENSBTAG00000043802	0	0	0	0	0	0	0	0	0	0	0	0	0	0	0	0	0	0	0	0	0	0	0	0	0	0	0	0	0	0	0	0	0	0	0	0	0	0	0	0	0	0	0	0	0	0	0	0	0
ENSBTAG00000049240	0	0	0	0	1	2	4	2	0	0	0	3	0	0	1	0	2	1	0	1	2	2	0	2	0	0	0	0	0	4	2	0	0	0	1	0	2	1	0	0	0	0	0	0	1	5	1	2	4
ENSBTAG00000049785	0	0	0	0	0	0	0	0	0	0	0	0	0	0	0	0	0	0	0	0	0	0	0	0	0	0	0	0	0	0	0	0	0	0	0	0	0	0	0	0	0	0	0	0	0	0	0	0	0
ENSBTAG00000007933	247	311	121	265	390	286	169	219	150	323	300	442	499	496	524	381	276	140	92	228	435	339	75	350	566	465	464	528	466	446	399	666	606	428	320	590	418	570	584	349	557	333	408	422	777	1274	847	833	1180
ENSBTAG00000031178	105	169	69	149	160	155	72	119	122	140	142	180	242	255	367	232	304	85	95	172	369	206	43	210	294	318	228	249	223	232	163	371	257	253	161	198	224	334	271	118	242	159	180	190	873	813	564	491	688
ENSBTAG00000054067	2	2	2	4	2	2	0	0	2	1	4	6	10	7	17	2	2	0	0	0	6	1	0	1	2	5	2	0	2	0	2	10	0	4	0	2	0	8	0	0	0	0	0	2	34	42	18	18	37
ENSBTAG00000052125	0	2	0	0	0	0	0	0	0	0	0	0	0	0	0	0	0	0	0	0	0	0	0	0	2	0	0	0	0	0	0	0	0	1	0	0	0	2	0	0	0	0	0	0	3	12	3	0	5
ENSBTAG00000011584	97	89	35	56	134	66	77	89	51	99	85	139	152	197	153	128	132	52	34	81	158	134	14	106	184	134	129	128	150	128	173	248	191	165	130	142	130	223	227	116	183	110	134	148	982	1306	967	657	1050
ENSBTAG00000009154	515	644	278	460	797	664	533	534	499	637	408	768	613	901	1059	912	739	369	306	582	1131	698	231	736	949	939	1051	983	1103	993	988	959	1070	905	703	1210	849	1208	986	660	846	857	672	853	947	1055	968	754	967
ENSBTAG00000011116	3	23	2	32	29	18	4	12	10	21	33	23	22	47	19	16	21	8	10	16	5	10	2	5	20	19	27	61	4	20	7	34	16	10	8	22	26	35	20	19	30	1	12	25	12	8	8	14	4
ENSBTAG00000038111	0	2	0	4	0	0	0	1	0	0	0	1	0	0	2	0	0	0	0	0	0	0	0	0	2	2	1	0	0	2	0	0	2	0	0	1	0	0	2	1	4	2	1	0	3	8	1	4	6
ENSBTAG00000016026	520	955	521	1030	446	632	344	533	406	834	531	709	1198	1298	1160	871	1025	450	317	576	1168	631	206	1017	1647	1282	855	905	1347	1238	1175	1526	1371	1132	706	981	1328	1529	1358	844	849	721	551	876	4577	3527	5999	2207	3736
ENSBTAG00000002232	69	119	60	83	87	107	73	85	78	71	54	143	141	125	182	91	129	44	33	72	105	74	28	141	167	172	138	111	200	170	166	190	165	97	116	142	171	183	205	102	84	150	131	111	256	370	327	347	305
ENSBTAG00000023429	126	87	14	10	79	125	30	53	56	61	36	84	95	125	62	123	75	53	32	42	107	54	52	37	75	92	84	163	180	136	154	222	247	260	247	198	91	90	212	192	263	254	300	231	38	105	29	31	24
ENSBTAG00000011529	143	307	97	196	324	228	183	233	260	254	167	331	331	360	490	346	373	157	130	280	488	323	115	294	493	421	482	461	482	535	457	473	533	460	307	517	343	508	551	357	412	379	399	368	920	997	945	709	922
ENSBTAG00000011524	1673	2604	749	1370	2662	2304	1871	1642	1285	2071	1875	3135	2223	3422	2827	2618	2041	1029	902	1797	2957	1973	627	2223	2636	2848	2789	3285	2635	3200	2822	3724	4132	3873	2808	4228	3056	4918	3571	2639	3397	2830	3299	3332	2019	2228	2090	1605	1950
ENSBTAG00000018138	20	54	31	70	58	43	52	42	49	47	44	68	50	85	108	59	86	20	26	49	135	86	12	48	96	91	130	112	117	138	99	68	65	70	35	64	59	122	95	57	70	85	60	47	268	328	291	213	351
ENSBTAG00000006222	1472	2102	758	1246	1940	1403	1430	1606	1184	1607	1043	2780	2936	3418	2434	2582	1755	1041	592	1867	2039	1632	539	2118	2457	2093	1992	2416	2620	2575	2435	3004	3021	3341	2714	3022	2570	3168	3024	2590	2134	2382	2681	2712	571	681	496	556	783
ENSBTAG00000019007	4	8	6	2	5	8	2	4	5	2	2	2	2	0	8	8	14	2	2	2	14	4	2	8	8	6	0	12	10	6	9	20	5	11	2	0	4	18	6	2	6	6	9	12	10	6	18	2	12
ENSBTAG00000014140	120	168	85	191	135	80	122	139	126	167	78	158	250	222	269	176	229	119	59	116	241	265	63	153	198	217	266	199	255	247	255	231	257	214	157	197	153	321	258	162	189	154	148	208	854	825	715	648	727
ENSBTAG00000021886	0	0	0	0	0	0	0	3	0	2	0	1	0	0	0	1	0	0	0	0	0	0	0	0	0	0	0	0	0	0	0	0	0	0	0	0	0	0	0	0	0	0	0	0	0	0	0	0	6
ENSBTAG00000044773	0	0	0	0	0	0	0	0	0	0	0	0	0	0	0	0	0	0	0	0	0	0	0	0	0	1	0	0	0	0	0	0	0	0	0	0	0	0	0	0	0	0	0	0	0	0	0	0	0
ENSBTAG00000002185	660	998	199	635	940	677	525	511	355	477	507	1054	743	1225	1172	789	802	246	263	460	1005	596	240	579	918	964	1138	1617	1126	1296	1084	1273	1620	1753	1155	1653	1067	1644	1459	1468	1697	1204	1266	1740	336	378	271	219	365
ENSBTAG00000054849	0	2	0	1	0	0	0	0	0	0	0	0	0	0	0	0	0	0	0	0	0	0	0	0	0	0	0	0	0	1	0	0	0	0	0	0	0	0	1	0	0	0	1	0	0	0	0	0	0
ENSBTAG00000045597	0	0	0	0	0	0	0	0	0	0	0	0	2	0	0	0	0	0	0	0	0	0	0	0	0	0	0	0	0	3	0	0	0	0	0	0	0	0	0	0	0	0	0	0	0	0	0	0	0
ENSBTAG00000015413	66	124	69	109	174	118	114	94	110	87	72	149	151	164	192	151	149	62	50	86	220	133	26	161	200	189	166	131	196	187	241	184	180	159	120	142	175	262	208	108	130	81	93	112	493	421	449	351	394
ENSBTAG00000049533	0	0	0	0	0	0	0	2	0	0	0	0	0	1	2	0	0	0	0	2	1	0	0	2	1	0	0	0	0	0	1	1	0	0	0	0	0	2	0	0	0	0	0	0	3	4	5	0	2
ENSBTAG00000040061	801	968	439	725	1128	863	638	684	512	1096	814	1715	1695	1717	1584	1219	1235	550	411	997	1481	1136	307	1114	1826	1491	1287	1436	1266	1385	1219	1699	1645	1571	1032	1379	1394	1963	1834	1029	1452	1009	1356	1177	1871	2371	1903	1503	2158
ENSBTAG00000050763	100	86	36	87	86	54	88	63	58	95	49	109	107	157	124	126	119	45	31	79	123	127	24	107	145	136	125	148	130	136	184	199	157	193	87	141	143	184	187	101	93	127	130	111	599	207	434	211	293
ENSBTAG00000050470	0	2	0	2	0	2	0	0	0	2	0	0	2	0	0	0	0	0	0	2	0	2	0	0	0	2	0	0	0	0	1	2	1	0	0	1	0	0	2	0	0	0	1	0	19	2	8	9	7
ENSBTAG00000009115	116	182	35	111	101	97	66	89	66	110	58	229	140	254	240	117	237	63	62	115	236	79	38	115	240	121	101	289	159	209	191	244	377	318	127	75	136	197	373	137	197	196	113	185	263	207	267	133	228
ENSBTAG00000015310	970	1261	580	1109	1338	1643	1187	1074	1070	1340	884	1654	1454	1978	2122	1774	1730	811	650	1331	2690	1296	362	1747	2518	2617	2849	2249	2732	3718	2787	3343	2468	2044	1889	3059	2469	3296	2964	2117	2258	2007	1893	2094	6807	8037	6100	5416	9727
ENSBTAG00000052041	2	0	2	0	0	0	0	1	0	0	2	0	2	1	2	0	0	0	0	0	0	0	0	0	0	0	0	1	0	0	0	0	0	0	0	4	1	0	0	0	0	2	0	0	1	0	0	4	4
ENSBTAG00000018346	2	0	0	0	1	0	0	0	0	1	0	0	0	0	0	0	2	0	0	0	0	0	0	2	0	0	0	0	0	0	0	0	0	0	0	0	0	0	0	2	0	0	0	0	0	0	0	0	0
ENSBTAG00000008714	36	80	30	28	48	67	64	61	46	60	46	82	114	130	95	79	82	20	35	46	91	60	27	67	103	124	107	91	121	101	161	169	182	119	81	105	44	140	149	74	74	149	78	115	101	75	215	66	27
ENSBTAG00000051936	180	264	57	274	279	209	143	228	132	209	213	359	378	480	464	337	398	126	116	241	344	207	103	197	400	336	432	523	397	544	407	431	584	542	364	510	430	612	565	414	469	367	423	452	30	60	36	40	38
ENSBTAG00000048200	2	0	0	0	0	2	0	2	2	0	3	0	2	0	2	2	0	0	2	0	0	2	2	0	0	0	0	0	0	0	0	0	0	0	0	0	0	0	0	0	0	0	0	2	2	0	2	0	0
ENSBTAG00000020028	13	20	6	25	34	16	11	33	6	28	29	37	52	43	50	46	54	12	22	18	56	56	5	37	55	37	46	50	36	39	45	34	50	66	15	25	40	60	31	25	23	29	26	11	76	33	35	50	51
ENSBTAG00000015056	0	0	0	0	0	0	0	0	0	0	0	0	0	0	0	0	2	0	0	0	0	0	0	0	0	0	0	0	0	0	0	2	0	0	0	0	0	1	0	0	2	1	0	0	0	0	2	0	0
ENSBTAG00000043381	0	0	0	0	0	0	0	0	0	0	1	0	0	0	0	0	0	0	0	0	0	0	0	0	0	0	0	0	0	0	0	0	0	0	0	0	0	0	0	0	0	0	0	0	0	0	0	0	0
ENSBTAG00000014843	1540	2266	799	1547	2648	1998	1726	1654	1134	2197	1484	2743	2531	3503	3803	3567	2613	1127	1226	2355	3687	3891	729	2527	3821	3723	3514	4741	5204	3790	3435	4156	3948	4431	3150	4845	3747	5135	4369	3388	4283	3457	3769	3719	3601	3840	3134	2649	3979
ENSBTAG00000047608	444	653	182	366	749	642	424	463	336	571	420	723	554	673	838	798	605	265	291	433	852	688	147	481	585	630	723	896	835	709	680	781	987	868	699	956	813	991	897	635	861	600	647	799	398	515	500	337	587
ENSBTAG00000048953	0	0	0	0	0	0	0	0	0	0	0	0	0	0	0	1	0	0	0	0	0	0	0	0	0	0	0	0	0	0	0	0	0	0	0	0	0	0	0	0	0	0	0	0	3	2	10	4	13
ENSBTAG00000048326	0	0	0	0	0	0	0	0	0	0	0	0	0	0	0	0	0	0	0	0	0	0	0	0	0	0	0	0	0	0	0	0	0	0	0	0	0	0	0	0	0	0	0	0	0	0	0	0	0
ENSBTAG00000046040	0	0	0	0	2	0	0	0	0	0	0	0	6	0	2	0	2	0	0	0	0	1	0	0	0	0	0	0	0	0	0	0	0	0	0	0	0	0	0	0	0	0	0	0	0	0	0	0	0
ENSBTAG00000046738	0	0	0	0	0	0	0	0	0	0	0	0	0	0	0	0	0	0	0	0	2	2	0	0	0	0	0	0	0	0	0	0	0	0	0	0	0	0	0	0	0	0	0	0	0	0	0	0	0
ENSBTAG00000051220	2	10	4	6	8	2	3	6	8	8	2	14	12	16	20	9	6	0	4	8	8	4	2	7	13	18	16	24	32	21	11	17	23	15	18	14	12	14	12	21	21	7	10	20	30	45	21	28	25
ENSBTAG00000048724	0	0	0	1	0	0	0	0	0	0	0	0	4	4	0	0	4	0	0	0	1	0	0	0	0	0	0	0	0	0	0	0	0	0	0	0	0	0	0	0	0	0	0	0	0	0	0	0	0
ENSBTAG00000050721	0	0	0	1	0	2	0	0	0	0	0	0	0	0	0	0	0	0	0	0	0	0	0	0	0	0	0	0	0	0	0	0	0	0	0	0	0	0	0	0	0	0	0	0	0	0	0	0	0
ENSBTAG00000045637	0	0	0	0	0	0	0	0	0	0	0	2	1	0	0	0	0	0	0	2	0	0	0	0	0	0	0	0	0	0	0	0	0	0	0	0	0	0	0	0	0	0	0	0	0	0	0	0	0
ENSBTAG00000031277	0	0	0	0	0	0	0	0	0	0	0	0	4	0	0	0	0	0	0	0	0	0	0	0	0	0	0	0	0	0	0	0	0	0	0	0	0	2	0	0	0	0	0	0	0	0	0	0	0
ENSBTAG00000006909	269	404	113	225	351	320	232	312	174	408	184	572	427	577	511	418	465	213	185	328	546	601	108	360	481	615	519	594	537	558	550	612	693	585	493	625	668	679	674	470	519	406	512	516	798	767	607	608	949
ENSBTAG00000023426	36	35	26	32	50	22	32	26	26	50	20	46	40	57	58	34	30	20	18	33	55	33	14	53	88	70	67	57	44	83	73	65	74	60	42	65	87	90	87	53	75	63	20	53	99	120	110	100	113
ENSBTAG00000048975	0	5	2	4	6	6	2	4	2	4	6	4	4	9	15	6	6	0	0	0	6	0	0	6	12	11	14	2	2	4	6	7	2	4	7	2	2	4	2	0	7	4	10	0	21	20	23	7	23
ENSBTAG00000018538	332	465	165	201	501	366	256	303	237	361	246	510	419	541	593	530	470	250	149	359	627	435	161	465	632	621	707	736	831	640	617	613	556	689	556	759	598	847	747	576	643	582	646	635	418	629	530	408	657
ENSBTAG00000026861	2	2	6	3	8	4	1	2	2	4	4	6	8	6	8	2	16	8	2	6	22	2	4	7	8	12	2	7	4	18	12	11	10	5	3	4	2	11	2	3	6	1	0	2	41	46	31	35	42
ENSBTAG00000008111	19	27	8	2	21	20	6	11	5	14	10	20	40	19	54	34	21	9	6	13	9	19	0	15	17	28	29	16	12	33	25	35	33	17	20	11	22	35	28	20	8	8	20	16	20	61	61	33	34
ENSBTAG00000001497	385	497	292	411	438	348	267	390	284	486	299	605	819	662	1114	726	827	302	306	476	834	597	182	391	768	966	790	892	818	879	689	802	729	547	536	776	558	1107	827	449	762	558	505	438	4083	5084	3801	2990	6591
ENSBTAG00000012850	3	6	2	6	3	6	7	10	5	2	4	14	21	23	6	13	7	2	6	8	15	7	1	12	11	11	11	15	12	6	7	25	25	12	14	20	2	13	30	17	19	15	20	10	10	11	8	4	17
ENSBTAG00000019952	1206	1620	456	935	1720	1325	1297	1162	891	1492	1117	2009	1604	2348	2581	2110	1817	695	751	1317	2211	2204	566	1235	1945	1953	2211	2567	2317	2386	2321	2696	3143	2716	2379	3261	2532	3275	3045	2120	2708	2415	2444	2244	704	912	820	680	942
ENSBTAG00000019949	191	262	80	108	276	160	157	136	143	225	182	250	231	347	395	312	255	100	122	164	266	378	65	243	282	350	338	342	434	290	376	375	450	417	236	402	351	381	351	274	323	292	277	330	355	266	318	210	270
ENSBTAG00000001451	0	0	0	0	0	0	0	0	0	0	0	2	0	0	0	0	0	0	0	0	0	2	0	0	0	0	0	0	1	0	0	0	0	0	0	0	0	0	0	0	0	4	0	0	0	0	0	0	0
ENSBTAG00000015198	17	37	5	46	19	49	18	30	32	20	35	40	38	75	77	35	63	26	12	32	95	52	2	27	56	66	64	56	56	63	33	39	58	38	36	32	42	35	52	22	19	22	24	35	278	407	157	297	365
ENSBTAG00000014589	0	1	0	0	0	0	0	2	0	0	0	0	0	0	0	0	0	0	0	0	0	0	0	0	2	3	0	0	0	0	0	0	0	0	0	0	0	0	0	0	0	0	0	0	0	0	0	0	0
ENSBTAG00000019535	0	0	0	0	0	0	0	0	0	0	0	0	0	0	0	0	0	0	0	0	0	0	0	0	0	0	0	0	0	0	0	0	0	0	0	0	0	0	0	0	0	0	0	0	0	0	0	0	0
ENSBTAG00000043591	0	0	0	0	0	0	0	0	0	0	0	0	0	0	0	0	0	0	0	0	0	0	0	0	0	0	0	0	0	0	0	0	0	0	0	0	0	0	0	0	0	0	0	0	0	0	0	0	0
ENSBTAG00000008299	2	12	0	2	2	8	1	5	0	10	2	7	13	2	18	17	13	4	13	6	2	16	4	10	7	6	8	8	19	10	2	11	8	21	10	20	9	9	6	12	15	14	5	14	30	29	26	25	42
ENSBTAG00000018427	364	599	212	398	546	492	438	427	301	522	388	715	512	768	775	799	583	324	252	435	852	739	186	474	763	627	763	825	759	712	804	760	853	795	508	811	625	927	974	601	714	649	543	640	830	1212	961	795	1267
ENSBTAG00000003833	8	12	0	6	12	14	8	10	12	10	4	12	14	14	18	12	10	6	4	8	20	4	10	30	15	8	17	14	15	19	13	12	20	4	21	14	14	24	14	10	6	8	10	4	209	228	104	205	314
ENSBTAG00000054797	179	266	81	185	223	199	219	230	216	250	187	346	251	329	417	385	336	199	114	206	447	340	90	321	476	474	352	416	367	460	435	493	473	383	322	499	405	668	507	295	481	333	416	407	412	472	481	378	492
ENSBTAG00000016306	2	0	1	3	2	2	2	7	3	4	0	3	6	10	8	1	7	3	2	0	2	0	1	2	3	9	4	2	2	10	16	3	2	0	4	2	1	10	0	2	4	4	0	0	25	27	11	13	34
ENSBTAG00000035437	499	697	272	509	735	596	614	490	458	659	495	957	803	1024	1115	1093	931	446	348	622	1216	1087	301	883	1329	1175	1354	1466	1327	1532	1247	1529	1391	1444	1158	1507	1174	1972	1636	1258	1479	1109	1307	1328	828	1132	964	876	1021
ENSBTAG00000015221	705	865	314	703	1141	960	641	808	504	1122	650	1157	827	1901	1723	1425	1310	477	386	953	1355	739	322	649	1248	861	1581	1335	1508	1166	1509	1749	1743	1580	1276	2089	1565	3026	2301	1766	2024	1125	1091	1783	2044	2096	2299	1480	2935
ENSBTAG00000052750	25	43	7	24	48	56	36	32	38	38	21	56	56	62	64	59	46	20	8	64	64	59	16	38	56	59	69	57	65	87	65	74	83	73	81	91	55	130	87	73	105	55	84	67	41	49	60	31	41
ENSBTAG00000000750	383	495	212	369	452	376	378	449	413	510	326	773	759	737	717	752	455	349	219	371	813	593	140	479	663	677	641	548	636	723	676	623	726	665	501	807	620	881	740	525	489	559	478	460	816	739	804	640	737
ENSBTAG00000023416	7625	7678	1964	5572	6167	8016	6800	5448	4436	7686	4804	11222	7224	10312	10572	10244	9154	3556	2616	5684	10007	9831	1707	6815	8311	8515	10598	10172	9639	9980	12887	11187	12520	12829	6656	11078	7981	15089	12901	8484	14509	10686	8638	9457	2751	3741	3079	2317	4246
ENSBTAG00000051032	0	0	0	0	0	0	0	0	0	0	0	0	0	0	0	0	0	0	0	0	0	0	0	0	2	1	0	0	0	0	0	0	0	0	0	0	0	0	0	0	0	0	0	0	0	0	0	0	0
ENSBTAG00000042460	0	0	0	0	0	0	0	0	0	0	0	0	0	0	0	0	0	0	0	0	0	0	0	0	0	0	0	0	0	0	0	0	0	0	0	0	0	1	0	0	0	0	0	0	0	0	0	0	0
ENSBTAG00000015377	9	15	6	6	28	8	5	10	15	25	9	28	27	28	41	20	23	14	8	11	29	10	4	14	33	34	22	15	29	25	16	15	38	24	16	21	21	23	27	4	9	20	3	17	18	19	16	17	10
ENSBTAG00000054179	20	15	4	9	14	15	8	5	10	11	13	14	26	35	12	35	14	21	14	18	41	4	11	9	26	19	40	35	26	34	21	37	70	36	34	56	33	49	37	49	24	38	68	49	0	0	0	0	0
ENSBTAG00000051206	536	726	118	546	1131	629	468	627	565	1119	627	1067	1483	2139	1802	1478	1686	876	620	2040	1091	634	458	509	984	654	1099	1113	601	2345	429	1365	1577	1409	928	1353	838	842	1585	981	558	1056	1858	1076	2	2	0	0	0
ENSBTAG00000007014	97	129	56	73	165	150	74	126	92	168	89	206	214	184	258	185	212	54	62	141	216	173	59	118	192	173	209	181	176	190	184	240	262	197	132	227	231	258	286	196	191	216	159	204	241	348	258	215	313
ENSBTAG00000014461	331	431	150	382	571	527	316	402	241	380	268	533	594	663	656	572	543	200	194	451	635	487	144	347	537	513	752	857	815	665	671	791	833	896	668	950	568	867	867	739	864	649	641	854	319	387	273	270	580
ENSBTAG00000000742	464	645	322	731	382	256	310	569	261	605	262	1113	1516	1003	1202	711	702	458	312	577	840	528	164	605	813	771	769	613	1089	942	1068	1027	736	680	684	574	706	1198	1100	737	566	456	725	617	4826	5740	5737	4497	6320
ENSBTAG00000049951	0	0	0	0	0	0	0	0	0	0	0	0	0	0	0	0	0	0	0	0	0	0	0	0	0	0	0	0	0	0	0	0	0	0	0	0	0	0	0	0	0	0	0	0	0	0	0	0	0
ENSBTAG00000016999	1270	1486	497	996	1642	1581	1109	1256	802	1390	857	1781	1664	2351	2214	2323	1802	816	651	1288	2323	1906	544	1370	2238	2140	2513	2839	2727	2516	2384	2401	2485	2645	2196	2933	2163	2976	2537	2141	2722	2386	2308	2569	1185	1257	1271	907	1354
ENSBTAG00000048733	0	0	0	0	0	0	0	0	0	0	0	0	0	0	0	0	0	0	0	0	0	0	0	0	0	0	0	0	0	0	0	0	0	0	0	0	0	0	0	0	0	0	0	0	0	0	0	0	0
ENSBTAG00000001324	34	106	46	35	72	50	34	31	39	67	43	82	128	83	88	99	56	33	32	56	70	70	20	31	99	63	54	64	46	68	28	60	83	32	48	47	60	40	77	37	30	35	68	41	258	353	279	154	199
ENSBTAG00000000905	12	42	16	26	15	6	7	26	20	21	18	10	24	36	18	12	32	18	15	12	24	32	2	10	18	18	49	34	26	14	55	65	16	38	20	58	46	53	67	20	6	16	39	38	11	10	20	36	44
ENSBTAG00000044075	283	440	185	407	522	328	250	373	293	445	342	676	539	763	808	640	584	204	248	423	551	785	142	361	602	534	921	1041	733	795	697	871	1295	910	715	1069	766	1065	1232	676	1009	833	774	845	621	823	689	662	974
ENSBTAG00000007273	6	18	8	5	2	1	2	9	10	6	2	4	10	19	10	8	4	6	6	14	25	9	0	168	210	190	207	217	187	253	243	295	294	21	8	12	16	26	9	6	4	8	10	8	2894	1593	1557	1444	4690
ENSBTAG00000023411	0	0	0	0	0	0	1	2	0	0	0	0	2	0	1	1	3	0	0	0	3	0	0	5	4	7	1	2	4	8	10	4	8	0	0	0	1	0	0	0	0	0	0	0	4	2	1	0	2
ENSBTAG00000000526	985	1318	344	791	1250	1335	1267	937	754	1151	835	1666	1345	1970	1543	1386	1289	506	491	1023	1946	1712	418	1209	1713	1742	1777	2117	2224	1681	1900	2172	2148	2329	1957	2617	2033	3291	2953	1999	2156	1836	1912	1956	1237	1414	1249	1015	1616
ENSBTAG00000035556	2994	3366	952	2175	3172	3072	2689	2603	1790	3220	2052	4794	3856	5870	5425	5406	4255	1622	1350	3388	5600	5446	1301	3512	6031	5656	7207	7017	7410	6550	6116	6341	6828	6805	5280	7006	6254	7038	7464	5243	6452	6105	5764	5971	3599	4013	3430	2496	3815
ENSBTAG00000043328	0	0	0	0	0	0	0	0	0	0	0	0	0	0	0	0	0	0	0	0	0	0	0	0	0	0	0	0	0	0	0	0	0	0	0	0	0	0	0	0	0	0	0	0	0	0	0	0	0
ENSBTAG00000017659	0	0	0	2	6	0	2	1	0	10	6	1	12	14	6	4	0	3	2	4	5	5	2	10	11	6	3	16	9	4	2	6	0	1	0	2	0	2	8	0	3	0	4	11	10	15	10	10	5
ENSBTAG00000018508	10	8	4	9	5	6	4	8	4	6	6	13	0	22	13	8	20	10	0	9	4	4	0	2	4	5	8	7	6	6	7	11	11	21	14	8	2	12	8	11	7	6	9	8	7	6	12	7	8
ENSBTAG00000049758	0	1	0	2	1	0	0	2	2	0	0	0	0	1	0	1	0	0	0	0	0	0	0	0	2	0	0	0	1	0	1	0	1	0	2	0	0	0	0	0	0	0	0	0	0	4	0	3	4
ENSBTAG00000049044	0	0	0	0	2	2	0	1	0	0	0	0	0	0	0	0	1	0	0	1	0	0	0	2	0	0	1	0	0	2	0	0	2	3	0	0	0	0	0	0	0	0	0	2	2	2	0	0	0
ENSBTAG00000045260	0	0	0	0	0	0	0	0	0	0	0	0	0	0	0	0	0	0	0	0	0	0	0	0	0	0	0	0	0	0	0	0	0	0	0	0	0	0	0	0	0	1	0	0	0	0	0	0	0
ENSBTAG00000049529	0	0	2	2	4	0	2	0	0	0	1	2	0	0	4	0	0	0	0	6	2	0	2	0	4	0	4	0	2	0	4	2	0	0	0	2	0	6	0	4	2	2	1	3	1	6	2	0	1
ENSBTAG00000005769	60	93	41	86	121	87	82	125	102	88	88	151	161	184	266	160	196	56	32	104	147	128	50	123	180	206	161	133	109	160	133	149	118	125	87	154	116	220	139	117	134	133	115	142	373	556	506	385	602
ENSBTAG00000004495	591	885	280	462	832	731	673	604	496	814	484	1109	877	1175	1257	1108	968	332	330	679	1145	991	267	867	1120	987	1241	1151	1078	1184	1152	1232	1303	1359	939	1484	1053	1580	1252	1186	1201	1088	994	1071	1480	1982	1294	1255	1354
ENSBTAG00000031010	238	592	212	324	626	438	370	477	262	479	371	699	596	823	800	697	503	202	182	440	868	626	170	389	674	981	873	876	1069	792	522	814	982	635	941	1114	541	1220	611	520	1030	482	906	880	759	1278	918	709	1306
ENSBTAG00000019577	24	75	20	56	82	25	18	34	28	33	50	80	74	82	110	33	63	24	16	32	57	48	6	49	89	46	30	35	68	52	35	110	94	68	41	32	73	60	38	28	79	26	106	51	184	209	200	134	172
ENSBTAG00000002966	1120	1583	555	1106	1715	1794	1316	1264	1054	1553	1293	2456	1820	2434	2753	2379	2023	843	682	1476	3207	2578	521	1757	2873	2603	2598	3118	3134	2816	3031	3177	2790	3096	1994	3066	2489	3041	3284	2279	2761	2483	2734	2576	3194	3617	3205	2545	3703
ENSBTAG00000011634	0	0	0	0	0	0	0	0	0	0	0	0	0	2	0	0	0	0	0	0	0	0	0	1	0	0	0	0	0	1	0	0	3	0	0	1	0	2	0	0	0	0	0	0	2	0	2	1	3
ENSBTAG00000054801	0	0	0	0	0	0	0	0	0	0	0	0	0	0	0	0	0	0	0	0	0	1	0	0	0	0	0	0	0	0	0	0	0	0	0	0	0	0	0	1	0	0	0	0	0	0	0	0	0
ENSBTAG00000049430	0	0	1	0	0	0	0	0	2	0	0	0	1	0	0	0	0	0	0	0	0	0	0	0	0	0	0	0	0	0	1	0	0	0	0	0	0	0	0	0	1	0	0	0	0	0	0	0	2
ENSBTAG00000054913	0	1	0	1	0	0	0	0	1	0	0	0	1	0	0	0	0	1	2	0	0	0	0	0	0	0	0	0	0	0	1	1	0	2	0	2	0	2	0	0	0	0	0	0	1	1	0	0	0
ENSBTAG00000053823	0	0	0	0	0	0	0	0	0	0	0	1	0	0	0	0	0	0	0	0	0	0	0	0	0	0	0	0	0	0	2	0	1	0	0	0	0	0	1	0	0	0	0	0	0	0	0	1	0
ENSBTAG00000054550	0	1	0	0	2	0	0	0	2	0	0	0	2	1	0	3	0	0	2	0	0	0	0	2	1	0	0	2	0	3	1	2	3	0	0	0	2	3	2	0	4	0	0	0	2	0	2	0	0
ENSBTAG00000010448	0	4	0	0	0	0	0	0	0	3	0	4	2	4	3	0	4	0	0	0	1	0	0	0	8	0	2	1	0	0	0	0	2	0	0	1	3	3	0	0	9	0	2	0	0	2	2	0	1
ENSBTAG00000053358	0	0	0	0	2	0	0	2	0	4	4	8	2	4	4	2	0	2	0	8	2	0	0	4	5	2	2	5	0	0	1	12	4	0	2	1	0	3	0	4	6	2	1	1	2	0	4	2	2
ENSBTAG00000030942	724	1127	353	646	1127	1050	757	665	571	1203	862	1334	1067	1374	1492	1456	1208	504	428	1002	1291	1316	385	986	1215	1327	1485	1610	1593	1561	1418	1847	2227	1856	1404	2147	1718	2513	2056	1546	1842	1192	1524	1810	1043	1040	970	861	1136
ENSBTAG00000018749	36	62	24	70	109	79	44	77	38	70	14	136	93	215	206	75	120	39	22	84	101	62	28	67	76	98	134	109	155	80	99	157	109	77	113	139	93	216	173	118	123	99	100	139	205	276	192	166	192
ENSBTAG00000009258	0	9	0	5	4	2	2	2	2	3	2	0	12	3	0	3	2	2	0	4	10	2	2	4	4	9	8	7	9	6	4	19	14	4	8	14	8	13	18	0	6	0	5	8	17	15	25	19	13
ENSBTAG00000045294	0	0	0	0	0	0	0	0	0	2	0	0	0	0	0	0	0	0	0	0	0	0	0	0	0	0	0	0	0	0	0	0	0	0	0	0	0	0	0	0	0	2	0	0	0	0	0	4	0
ENSBTAG00000007462	34	49	6	41	63	57	45	50	22	58	52	80	133	126	134	81	81	30	26	50	109	109	20	66	101	75	74	121	104	87	98	128	123	90	74	106	63	103	121	81	77	66	102	110	108	129	137	104	171
ENSBTAG00000011626	1058	1329	399	1045	1545	1356	1086	1048	899	1443	1115	1926	1579	2236	2639	2073	2069	905	660	1366	2478	2361	556	1648	2817	2462	2586	3098	2447	3098	2343	2753	3122	2655	1988	2967	2445	3051	3536	2173	2576	2266	2127	2532	2476	2926	2232	2040	2711
ENSBTAG00000050167	0	0	0	0	0	0	0	0	0	0	0	0	0	0	0	0	0	0	0	0	0	0	0	0	0	0	0	0	0	0	0	0	0	0	0	0	0	0	0	0	0	0	0	0	0	0	0	0	0
ENSBTAG00000013600	255	299	118	322	305	238	214	233	193	377	292	424	425	394	546	560	478	179	163	386	420	477	145	223	354	413	529	608	478	428	522	526	673	428	299	653	592	656	630	481	547	329	487	347	372	479	400	377	576
ENSBTAG00000013602	2012	2878	1095	2019	2825	2505	2317	2276	1873	2619	2135	4262	3189	4339	4994	4058	3462	1603	1246	2654	4556	3433	1214	3194	4291	4410	4092	4884	3913	5016	5136	5361	4616	4489	3789	5686	4451	6426	5503	3659	4458	4219	4203	4077	4473	4893	4421	3652	4688
ENSBTAG00000050138	1	0	3	1	4	4	1	6	8	2	4	4	9	0	22	11	14	0	0	0	7	3	4	0	1	11	2	2	0	21	17	10	8	7	6	6	4	7	6	2	6	5	1	0	49	22	51	33	38
ENSBTAG00000018768	780	894	314	550	919	660	637	637	474	726	582	1022	832	1248	1445	1293	1108	606	414	764	1395	1101	223	766	1167	1360	1737	1269	1605	1400	1225	1299	1537	1424	1391	1838	1426	1951	1383	1094	1406	1221	1179	1027	1257	1664	1248	1102	1601
ENSBTAG00000023106	252	385	113	177	262	228	180	230	161	171	153	394	264	458	413	475	250	142	176	313	393	351	88	340	360	340	477	359	654	394	499	347	526	544	466	488	517	526	358	376	457	339	274	416	178	200	133	105	152
ENSBTAG00000013629	134	214	64	189	190	148	123	161	77	147	102	187	185	308	237	185	203	74	64	112	229	277	52	158	261	239	239	367	287	240	271	325	365	290	231	292	350	252	367	231	278	205	179	258	414	528	275	336	341
ENSBTAG00000030993	0	0	0	1	0	1	0	0	2	0	0	0	3	2	0	0	1	0	0	2	0	2	0	1	0	0	0	0	0	0	0	0	0	0	0	0	0	0	1	0	0	0	0	0	0	1	0	2	4
ENSBTAG00000043046	0	0	0	0	0	0	0	0	0	0	0	0	0	2	0	0	0	0	0	0	0	0	0	0	0	0	0	0	0	0	0	0	0	0	0	0	0	0	0	0	0	0	0	0	0	0	0	0	0
ENSBTAG00000007068	12523	15424	4219	9011	12652	11957	11734	10985	8319	14710	11259	18797	14762	22536	19975	22124	18150	7553	6463	12296	19713	14617	5452	17011	19495	19181	22228	23326	25347	22349	21052	28815	31949	25264	18500	25680	22243	27938	24610	21499	23060	20314	21005	23144	205	180	141	89	128
ENSBTAG00000048819	2	3	0	0	4	0	0	1	0	0	0	5	3	1	5	4	4	0	2	0	0	0	0	1	0	0	0	0	0	1	0	6	6	0	0	0	0	0	0	2	1	0	4	0	0	0	0	0	2
ENSBTAG00000023407	0	0	0	0	0	0	0	0	0	1	0	0	2	0	0	0	0	0	0	0	0	2	0	2	4	2	0	0	0	0	0	0	0	2	0	0	0	0	2	0	1	0	2	4	6	18	4	1	6
ENSBTAG00000002029	2	2	0	0	0	0	0	1	0	0	0	5	0	5	2	0	1	0	0	0	0	0	0	0	1	0	4	2	0	1	0	0	0	0	0	0	2	0	2	0	0	0	0	0	0	0	0	0	0
ENSBTAG00000051421	2	0	0	2	0	0	0	0	0	0	0	2	0	0	0	0	1	0	0	0	0	0	0	0	1	0	0	0	0	0	0	0	0	0	0	0	0	0	0	0	2	0	0	0	0	0	0	0	0
ENSBTAG00000004754	2	4	0	2	0	1	0	0	0	4	2	8	6	1	2	1	4	4	0	0	0	4	0	0	6	2	1	0	1	0	4	1	2	5	0	4	0	4	11	0	0	2	2	2	20	8	18	0	2
ENSBTAG00000054486	0	0	0	0	0	0	0	0	0	0	0	1	0	0	0	0	0	0	0	0	0	0	0	0	0	0	0	1	0	0	0	0	0	0	0	0	0	0	0	0	0	0	1	0	0	0	0	0	0
ENSBTAG00000042467	0	0	0	0	0	0	0	1	0	0	0	0	0	0	0	0	0	0	0	0	0	0	0	0	0	0	0	0	0	0	0	0	0	0	0	0	0	0	0	0	0	0	0	0	0	0	0	0	0
ENSBTAG00000043030	0	0	0	0	0	0	0	0	0	0	0	0	0	0	0	0	0	0	0	0	0	0	0	0	0	0	0	0	0	0	0	0	0	0	0	0	0	0	0	0	0	0	0	0	0	0	0	0	0
ENSBTAG00000048701	0	0	0	0	0	0	0	0	0	0	0	0	5	0	0	2	2	0	0	0	0	0	0	1	0	1	0	0	0	0	0	0	0	0	0	0	0	0	0	0	0	0	0	0	0	0	0	1	0
ENSBTAG00000000394	35	101	29	77	86	58	62	70	52	68	45	115	144	139	148	108	103	56	28	61	127	103	32	95	116	128	130	122	114	113	96	157	156	91	77	90	110	136	158	92	115	79	73	99	398	523	415	348	454
ENSBTAG00000030921	2	1	0	3	1	0	0	0	2	0	2	2	0	5	7	0	0	0	0	0	6	3	0	0	0	0	2	2	4	2	2	0	0	1	4	2	0	3	7	0	12	0	0	4	3	7	11	3	8
ENSBTAG00000008471	2	0	9	246	91	20	2	45	8	14	16	52	24	34	85	23	33	20	18	16	53	64	12	28	126	49	69	18	84	22	9	22	30	28	6	35	18	37	14	10	24	3	27	18	92	154	90	60	113
ENSBTAG00000030913	84	114	53	1160	145	62	53	123	68	107	42	164	215	129	170	79	228	69	61	47	472	228	39	88	435	175	309	197	196	115	90	126	133	116	32	173	112	168	133	127	192	72	165	90	934	1338	962	713	612
ENSBTAG00000009132	0	0	0	1	0	0	0	0	2	0	0	1	2	1	1	2	1	0	0	0	0	2	0	1	0	0	2	0	0	0	0	1	0	0	0	0	0	2	2	4	2	1	0	0	2	3	2	3	0
ENSBTAG00000050235	0	0	0	0	0	0	0	0	0	0	0	0	0	0	0	0	0	0	0	0	0	0	0	0	0	0	0	0	0	0	0	0	0	0	0	0	0	0	0	0	0	0	0	0	0	0	0	0	0
ENSBTAG00000045771	0	0	0	0	0	0	0	0	0	0	0	0	0	0	0	0	0	0	0	0	0	0	0	0	0	0	0	0	0	0	0	0	0	0	0	0	0	0	0	0	0	0	0	0	0	0	0	0	0
ENSBTAG00000046015	0	0	0	0	0	0	0	0	0	0	0	0	0	0	0	0	0	0	0	0	0	0	0	0	0	0	0	0	2	0	0	0	0	0	0	0	0	0	0	0	0	0	0	0	0	0	0	0	0
ENSBTAG00000021251	2	4	0	8	4	0	0	4	0	2	4	4	4	0	2	1	7	0	0	2	2	2	2	4	4	3	0	4	4	2	6	4	14	0	2	0	4	5	8	7	8	2	0	10	18	16	22	4	14
ENSBTAG00000021253	63	102	44	154	85	39	77	77	60	114	70	131	269	218	194	189	150	69	89	144	159	166	52	108	128	115	151	193	227	196	221	195	180	157	132	176	163	224	207	115	106	135	161	158	177	253	199	193	239
ENSBTAG00000021259	80	92	51	88	112	90	58	114	102	80	56	175	229	199	283	152	257	75	66	136	247	195	34	137	216	148	229	184	239	194	235	187	159	198	95	136	139	157	188	126	118	125	151	117	2285	1974	2767	3464	7301
ENSBTAG00000030836	156	211	70	191	225	139	160	188	169	199	123	325	321	234	236	192	141	139	65	119	306	166	58	192	174	191	235	177	249	324	327	233	212	210	174	238	271	308	364	143	108	273	166	171	483	400	487	356	481
ENSBTAG00000021270	0	0	0	0	0	0	0	1	0	1	0	0	3	0	0	2	1	4	0	2	1	1	0	0	0	3	0	1	1	0	0	0	0	2	0	2	2	0	0	0	0	0	0	0	6	8	0	0	0
ENSBTAG00000021272	29	57	8	48	78	42	15	26	8	23	45	35	40	62	66	35	31	23	12	24	57	50	8	61	57	138	65	30	41	47	68	39	115	21	18	15	56	119	77	44	61	34	30	54	397	425	254	269	253
ENSBTAG00000021276	0	0	0	2	0	0	0	0	0	0	0	0	0	0	0	0	0	0	0	0	0	0	0	0	0	0	0	0	0	0	0	0	0	0	0	0	0	0	0	0	0	0	0	0	0	0	0	0	0
ENSBTAG00000030814	0	0	0	0	0	0	0	0	0	0	0	0	0	0	0	0	0	0	0	0	0	0	0	0	1	0	0	0	0	0	0	0	0	0	0	0	0	0	0	0	0	0	0	0	0	0	0	0	0
ENSBTAG00000048276	0	0	0	0	2	0	0	0	0	0	0	1	0	0	0	0	0	0	0	0	0	0	0	0	0	0	0	0	0	0	0	0	0	0	0	1	0	0	0	0	0	0	0	0	0	0	0	0	0
ENSBTAG00000021280	0	0	0	0	0	2	0	1	0	0	0	0	0	1	2	2	0	0	0	0	0	0	0	0	0	0	1	1	0	0	0	1	0	1	1	0	0	0	0	0	1	0	0	0	0	0	0	0	0
ENSBTAG00000023398	14	17	4	10	29	8	6	0	10	8	18	25	22	44	74	8	11	10	13	13	22	16	2	39	25	43	24	39	38	24	26	20	19	12	12	14	33	26	40	26	22	4	11	10	36	50	36	34	32
ENSBTAG00000021284	0	0	0	0	0	0	0	0	0	0	0	0	0	0	0	1	0	0	0	0	0	0	0	3	0	2	0	0	2	0	0	0	0	1	0	0	1	0	0	0	0	0	0	0	0	0	0	0	0
ENSBTAG00000021286	7	16	4	15	20	2	6	6	13	13	8	18	24	19	39	10	31	4	6	8	19	17	4	9	33	30	32	25	33	24	29	25	39	20	12	21	39	33	49	27	40	8	23	23	52	90	87	98	89
ENSBTAG00000021899	48	89	31	58	46	97	52	52	59	78	33	69	41	104	118	73	110	40	38	76	119	92	20	78	110	86	83	79	100	61	69	72	87	87	55	77	48	105	50	83	52	60	86	68	157	308	255	183	232
ENSBTAG00000021490	51	44	26	40	32	32	25	36	17	45	9	58	93	91	105	60	61	24	28	43	53	66	14	34	45	52	98	91	77	73	64	61	63	21	76	58	57	77	67	65	39	52	30	43	164	176	231	107	141
ENSBTAG00000021491	1861	2544	868	2198	3413	2203	1690	2535	1705	3087	1514	3998	4004	4525	4349	3758	3791	1408	1071	2477	2905	2717	683	1840	2789	2611	3511	4492	3878	3767	3752	4313	6110	4230	3870	5317	3960	4871	5529	3679	4202	3485	3293	4354	1222	1326	1137	975	2025
ENSBTAG00000014153	177	236	110	191	172	145	240	198	161	250	131	368	391	358	387	382	237	88	82	256	319	373	83	196	225	220	293	242	321	234	368	257	337	327	272	398	295	458	376	265	283	240	261	224	239	190	249	122	187
ENSBTAG00000000160	39	91	14	68	64	45	38	34	27	41	37	56	146	97	109	87	63	21	26	50	122	62	27	68	125	129	124	116	167	78	96	108	92	147	78	87	90	116	94	89	102	122	80	106	334	376	323	155	360
ENSBTAG00000011645	475	685	284	486	604	507	519	511	332	579	442	829	844	909	974	889	793	382	286	618	754	907	271	531	737	727	943	946	1070	1074	995	957	910	856	860	1239	911	1164	1024	749	762	714	924	726	507	667	551	425	664
ENSBTAG00000003134	0	2	0	0	0	0	0	1	0	0	0	1	1	0	4	2	0	0	0	0	2	0	0	0	0	0	0	2	0	0	0	0	0	0	0	0	0	0	0	0	0	0	0	0	0	0	10	0	2
ENSBTAG00000011437	1073	1009	645	1246	857	1047	1163	1742	2149	2824	1073	2069	2141	941	1697	3000	1138	1746	770	1188	4358	1423	370	1804	3599	1927	3502	2580	5126	5366	6672	2543	3245	1448	3288	2111	4417	6507	7557	949	1428	2574	1819	1150	1697	3199	2718	2562	2900
ENSBTAG00000052654	0	0	0	2	0	0	0	0	0	1	0	0	1	1	0	0	0	0	0	0	0	0	0	0	0	0	0	1	0	0	0	0	0	0	0	0	0	0	0	0	0	0	0	0	0	3	0	0	0
ENSBTAG00000017407	36	74	30	47	77	40	35	38	29	37	54	118	135	92	77	65	71	17	10	59	100	83	7	37	68	67	90	114	95	67	111	91	107	91	63	102	83	160	103	116	98	51	107	99	123	120	106	71	109
ENSBTAG00000017418	226	274	125	230	241	200	198	288	149	278	158	444	418	475	452	424	224	135	134	218	369	342	93	247	292	329	404	444	458	393	466	408	433	381	341	505	394	551	552	317	351	347	331	316	743	765	963	508	612
ENSBTAG00000018186	371	541	285	696	321	472	720	445	514	811	167	589	670	853	1079	676	502	273	358	290	768	986	197	520	376	461	900	988	1186	929	1794	863	1009	706	790	1272	778	1562	1134	927	508	554	590	531	1273	1438	2020	982	1566
ENSBTAG00000018189	2	1	2	0	2	0	6	0	2	2	0	0	4	4	8	2	14	0	0	2	4	94	0	2	2	8	8	12	0	0	2	18	0	2	0	0	1	6	2	0	4	0	0	2	168	69	8	104	32
ENSBTAG00000000524	61	144	54	147	201	82	94	116	100	98	61	155	287	180	377	147	162	56	91	84	181	367	12	101	197	177	221	250	186	110	145	187	168	178	156	194	178	195	234	93	127	112	76	111	797	760	549	622	656
ENSBTAG00000003981	200	225	113	252	193	139	176	250	132	253	110	310	455	449	360	350	252	121	116	225	321	305	56	204	290	316	421	393	462	372	456	372	375	355	326	404	336	552	425	316	265	299	344	296	600	618	588	300	457
ENSBTAG00000020456	690	883	340	762	940	704	586	809	434	965	440	1469	1462	1681	1541	1272	1195	453	368	896	1105	944	366	699	1160	1101	1374	1697	1740	1472	1449	1439	1540	1529	1353	1650	1386	1765	1912	1296	1313	1378	1186	1575	1460	1530	1398	1041	2203
ENSBTAG00000007100	652	870	362	681	1025	685	658	862	537	866	471	1375	1158	1385	1386	1076	1037	378	373	706	1266	1068	286	889	1138	1275	1306	1468	1612	1399	1489	1596	1593	1355	1067	1549	1344	1843	1653	1129	1380	1191	1477	1368	2733	2602	2416	1730	2909
ENSBTAG00000007105	101	174	60	148	204	79	137	164	106	200	75	184	411	378	307	267	225	93	130	141	277	252	56	160	221	212	365	313	266	351	343	288	214	209	178	236	250	297	301	188	241	243	212	179	549	501	669	438	503
ENSBTAG00000007106	739	1397	434	1051	1105	758	568	1057	606	1493	978	1694	1735	2465	1882	1757	1554	671	654	1025	1140	1037	500	732	859	603	1507	1857	1795	1189	1392	1476	1381	1755	1486	1592	1647	2254	2025	1686	1480	1120	1082	1425	1416	2179	1599	1154	2315
ENSBTAG00000014880	215	240	118	203	326	219	135	273	148	290	138	392	424	581	588	416	376	164	182	268	376	436	128	351	535	695	506	443	550	401	368	555	389	323	302	342	301	443	434	288	350	231	295	272	604	528	567	333	472
ENSBTAG00000014882	0	0	0	0	0	0	0	0	2	0	0	0	2	1	0	0	0	0	0	3	0	0	0	0	0	6	2	1	0	1	1	0	0	0	0	1	0	3	0	0	0	0	0	0	9	4	3	1	6
ENSBTAG00000023393	1	0	0	0	0	0	0	0	0	1	0	0	1	0	4	0	2	0	0	0	0	0	0	0	0	0	0	0	0	0	0	0	0	0	0	0	0	0	0	0	0	0	0	0	0	0	0	0	0
ENSBTAG00000051579	0	0	0	2	0	0	0	0	1	1	0	0	2	0	0	0	1	0	0	0	2	0	0	0	0	2	0	0	0	0	0	1	0	0	0	0	0	0	0	1	0	0	0	0	10	10	9	7	5
ENSBTAG00000010658	195	377	182	342	327	216	169	253	143	320	255	389	595	604	826	366	478	188	165	286	538	546	124	237	479	353	522	542	471	495	503	423	396	416	354	371	395	518	636	319	406	272	308	317	3843	4001	3757	2534	3599
ENSBTAG00000019589	52	131	18	58	84	40	48	81	28	71	29	63	153	176	135	97	103	31	16	74	153	94	14	75	84	96	164	215	192	115	158	105	147	110	145	122	92	145	216	97	147	48	79	128	188	214	113	90	143
ENSBTAG00000021901	14	26	13	27	46	14	8	30	12	41	18	52	55	122	73	29	31	20	18	31	130	62	10	64	84	138	136	62	97	47	67	73	81	65	32	28	38	59	119	46	54	18	24	62	152	174	171	262	292
ENSBTAG00000046909	0	0	0	0	0	0	0	0	0	0	0	0	0	0	0	0	0	0	0	0	0	0	0	0	0	0	0	0	0	0	0	0	0	0	0	0	0	0	0	0	0	0	0	0	0	1	0	0	0
ENSBTAG00000017882	2	9	6	19	8	2	6	9	7	11	2	8	12	8	26	15	11	10	1	14	30	13	2	10	12	2	18	14	15	4	15	5	8	6	8	10	12	25	16	8	4	12	6	15	88	93	96	56	70
ENSBTAG00000018607	2	3	4	0	2	0	0	0	2	0	0	5	4	4	4	0	6	0	0	0	2	2	0	0	0	5	1	2	0	0	2	4	4	1	4	2	0	2	0	2	1	0	0	4	8	24	23	4	16
ENSBTAG00000053879	0	0	0	0	0	0	0	0	0	0	0	0	0	0	0	0	0	2	0	0	0	1	0	0	0	0	0	0	0	1	0	0	0	0	2	0	0	0	0	0	0	0	0	0	0	0	0	0	0
ENSBTAG00000053978	0	0	0	0	0	0	0	1	0	0	0	0	1	0	0	0	1	0	0	0	0	0	0	0	0	0	0	0	0	0	0	0	0	0	0	0	0	0	0	0	0	0	0	0	2	1	0	0	0
ENSBTAG00000051900	0	0	0	0	0	0	0	0	0	0	0	0	0	0	0	0	2	0	0	1	0	0	0	0	0	0	0	0	0	0	0	0	0	0	1	0	0	0	0	0	0	0	0	0	0	5	0	0	0
ENSBTAG00000037662	0	0	0	0	0	0	0	0	0	0	0	0	0	0	0	0	0	0	0	0	0	0	0	0	0	0	0	0	0	0	0	0	0	0	0	0	0	0	0	0	0	0	0	0	0	0	0	0	0
ENSBTAG00000052773	0	0	0	0	0	0	0	0	0	0	0	0	0	0	0	0	0	0	0	0	0	0	0	0	0	0	0	0	0	0	0	0	0	0	0	0	0	0	0	0	0	0	0	0	0	0	4	0	0
ENSBTAG00000040291	0	0	0	0	0	0	0	0	2	0	0	0	0	0	0	0	0	0	0	0	0	0	0	0	0	0	0	0	0	0	0	0	0	0	0	0	0	0	0	0	2	0	0	0	0	0	2	0	0
ENSBTAG00000053056	0	0	0	0	1	0	0	0	0	0	0	2	2	0	0	0	2	0	0	0	0	0	0	0	0	0	0	0	0	0	0	0	0	0	0	0	0	0	0	0	0	0	0	0	0	1	0	4	0
ENSBTAG00000018610	0	0	0	0	0	0	0	0	0	0	0	1	0	0	0	0	0	0	0	0	0	0	0	0	0	0	0	0	0	0	0	0	0	0	0	0	0	0	0	0	0	0	0	0	0	3	2	2	0
ENSBTAG00000030862	0	0	0	0	0	0	0	0	0	0	0	0	0	0	0	0	0	0	0	0	0	0	0	0	0	0	0	0	0	0	0	0	0	0	0	0	0	0	0	0	0	0	0	0	2	0	2	0	6
ENSBTAG00000051778	1	0	0	0	0	0	0	0	0	0	0	0	1	0	0	0	0	0	0	0	0	0	0	0	0	0	0	0	0	0	0	0	0	0	0	0	0	0	0	0	0	0	0	0	0	2	0	0	0
ENSBTAG00000050038	0	2	0	2	0	1	0	0	0	0	0	0	2	0	0	0	2	0	0	0	0	0	0	0	0	0	0	0	0	0	0	0	0	0	0	0	3	0	0	0	0	0	0	0	0	0	0	0	0
ENSBTAG00000048090	488	667	225	452	494	411	389	464	390	619	358	831	915	1110	941	887	695	309	303	595	817	815	196	428	570	632	827	873	951	887	903	922	1002	858	757	1134	892	1059	1118	821	761	785	773	868	524	906	563	506	929
ENSBTAG00000017321	806	1244	437	1091	1288	933	883	1180	678	1170	869	2090	1787	1878	2321	1687	1697	708	520	1378	1823	1604	426	1059	1702	1872	2317	2201	2957	1933	1948	2097	2418	2026	2103	2754	2010	3085	2779	1952	2486	1992	1818	2387	1667	1966	1579	1051	1773
ENSBTAG00000021771	368	768	349	695	755	420	369	532	425	794	520	862	1120	1304	1218	844	797	406	293	533	1090	754	200	691	991	889	1060	1055	1040	959	824	1085	901	899	661	913	848	1325	1398	780	852	594	535	829	3542	3874	3075	2943	3726
ENSBTAG00000017060	91	146	65	152	197	95	72	78	56	110	94	236	296	380	447	140	218	84	84	184	311	606	36	222	316	399	279	209	240	125	242	313	186	129	81	110	168	230	276	141	178	67	97	208	2248	1387	632	938	1051
ENSBTAG00000017010	116	183	65	118	135	123	117	171	112	159	91	303	278	343	414	343	210	86	116	177	237	233	111	96	91	102	193	347	231	157	238	184	274	206	205	212	201	226	245	198	187	108	139	167	170	237	247	159	165
ENSBTAG00000053509	2	7	0	0	4	0	1	2	8	0	2	1	2	8	2	0	6	0	0	0	4	4	0	0	2	5	3	0	5	6	2	8	0	7	0	2	4	4	4	0	0	4	0	2	4	24	14	0	14
ENSBTAG00000017486	208	415	172	280	411	429	244	465	276	331	183	627	737	865	814	692	575	238	177	492	625	576	180	310	449	402	565	689	815	691	818	772	601	727	615	683	586	820	942	536	544	416	622	521	868	1787	1447	1014	1403
ENSBTAG00000007818	352	475	178	428	398	258	277	490	215	487	189	678	956	1018	1005	776	753	234	234	432	772	682	192	368	700	609	960	983	992	908	935	855	908	806	764	809	734	1084	1247	688	757	632	660	703	1665	1548	1331	949	1497
ENSBTAG00000050478	0	6	2	4	10	0	2	0	2	0	2	2	6	0	8	4	6	2	0	4	2	8	0	2	0	0	4	6	4	2	0	4	5	2	2	0	0	2	5	0	0	0	0	4	27	38	40	17	26
ENSBTAG00000023907	276	471	263	439	369	122	213	422	244	425	197	832	1016	966	1241	678	604	253	189	443	805	525	95	400	518	544	492	568	575	515	576	476	403	418	353	380	443	820	655	356	380	292	333	308	16440	16275	9174	5654	10266
ENSBTAG00000024162	48	71	37	41	52	42	33	54	37	36	8	90	95	101	101	57	77	48	12	29	58	42	16	39	52	56	69	76	67	65	40	56	59	72	44	50	39	72	67	52	39	36	39	52	289	345	350	272	480
ENSBTAG00000051007	0	0	0	2	1	6	0	1	1	0	0	0	0	1	5	0	2	0	2	0	3	2	0	0	0	0	2	2	0	1	2	0	0	0	0	3	0	2	0	2	0	1	0	2	18	29	29	21	32
ENSBTAG00000030775	23	37	10	20	26	41	23	27	12	18	14	63	78	77	46	60	31	12	22	29	31	84	14	31	36	48	37	22	124	35	44	65	26	37	42	39	20	54	46	36	30	44	28	73	14	49	11	24	39
ENSBTAG00000030764	0	1	2	0	0	0	0	0	0	0	1	2	0	0	0	0	0	0	0	2	0	0	0	1	0	3	0	0	2	1	0	0	0	2	0	4	1	0	0	2	0	0	0	1	0	1	1	0	2
ENSBTAG00000048318	0	0	0	0	0	2	4	0	0	0	2	2	0	2	0	2	2	0	0	0	2	0	0	0	0	0	0	0	0	3	1	0	0	1	0	0	0	0	0	0	0	0	0	0	1	0	6	6	4
ENSBTAG00000011802	2680	4736	2279	5571	3705	2535	2418	3799	2235	4631	3271	7632	11145	9889	12151	5731	7240	2898	2128	4562	7302	6432	1326	4829	6628	6480	6034	5872	4476	5818	5185	6662	4423	4901	3308	4697	4990	7068	6567	3045	3489	3230	2820	3863	39083	40474	27580	26152	37068
ENSBTAG00000019269	2497	4423	1920	5088	3431	2290	2335	3600	2042	4581	3118	7078	9888	9602	11301	5443	6959	2563	2089	4382	6436	6214	1176	3965	5053	4728	5627	5045	4761	5033	4844	5781	3932	4309	3057	3283	4636	5719	6183	2813	2836	2710	2335	3436	38524	40531	28646	25578	34546
ENSBTAG00000020404	0	0	0	1	0	0	0	0	0	1	0	6	2	0	1	4	0	0	0	1	2	0	0	6	2	1	0	3	3	0	2	1	0	0	2	2	0	0	0	0	0	4	0	2	2	7	12	4	3
ENSBTAG00000020409	2	0	0	2	2	4	2	2	0	0	2	1	10	8	6	0	0	0	2	2	3	0	2	0	2	0	0	0	0	0	0	2	0	4	2	4	0	5	3	3	6	7	6	0	4	14	8	4	11
ENSBTAG00000018936	145	185	53	137	181	136	98	164	110	143	92	218	321	296	516	319	298	73	105	143	435	187	58	146	289	324	297	395	327	278	268	236	271	254	175	252	165	327	301	227	371	229	209	255	3579	2769	1634	1274	2037
ENSBTAG00000003148	861	1238	458	926	981	797	788	1016	719	1227	653	1645	2032	2166	1828	1709	1287	547	543	992	1699	1427	413	1302	1713	1716	1908	1912	2190	1952	1877	2217	2133	2059	1509	2182	1700	2449	2418	1764	1677	1840	1715	1702	2917	3620	3063	2691	3561
ENSBTAG00000003161	222	424	117	346	451	276	143	292	209	184	184	478	754	598	527	326	323	144	147	277	312	315	107	200	267	444	408	475	426	340	430	465	566	537	379	459	357	645	617	552	564	487	284	322	489	747	418	377	681
ENSBTAG00000021984	0	0	0	2	0	0	0	0	0	0	0	0	0	0	2	1	0	0	0	0	0	0	0	0	0	0	2	0	0	0	0	0	0	2	0	0	0	0	0	0	0	0	0	0	0	0	0	0	0
ENSBTAG00000030670	1413	2071	587	1340	1569	1208	1545	1519	1018	1876	1500	3643	2755	4772	3054	2655	1994	790	660	1638	2605	1735	833	1950	2063	2355	2415	2772	2602	2673	3331	3959	3597	3707	2799	3464	2793	4675	3521	2769	2474	2791	3490	2765	2089	3358	2718	2001	3104
ENSBTAG00000011495	249	337	137	290	311	252	224	289	145	286	207	552	697	787	746	425	425	182	175	342	578	371	124	302	441	401	403	453	517	457	444	507	397	309	317	381	364	581	499	332	352	271	454	379	1930	2846	2111	1814	2661
ENSBTAG00000004777	645	613	258	822	821	976	372	693	544	794	476	828	625	1437	1442	821	1448	449	351	714	1770	1231	199	994	1255	1105	1302	1768	1298	1208	1265	1304	1332	1845	532	680	558	1970	1780	1037	1018	1152	526	795	4364	5296	4836	2822	5688
ENSBTAG00000044930	0	0	0	0	0	0	0	0	0	0	0	0	0	0	0	0	0	0	0	0	0	0	0	0	0	0	0	0	0	0	0	0	0	0	0	0	0	0	0	0	0	0	0	0	0	0	0	0	0
ENSBTAG00000005503	86	187	58	133	190	158	149	181	83	127	80	218	257	435	375	221	247	73	83	155	359	220	57	168	318	298	461	387	390	268	277	301	363	414	177	309	241	427	437	298	391	298	265	300	499	848	595	498	753
ENSBTAG00000052513	0	2	0	1	0	0	0	0	0	0	1	0	5	0	2	0	0	0	0	1	0	0	0	0	0	2	2	2	0	0	0	0	0	0	0	1	0	0	1	1	1	0	0	1	0	0	0	0	0
ENSBTAG00000007039	273	528	129	285	615	406	318	323	221	323	284	522	555	689	622	487	405	132	175	444	509	386	147	386	521	647	692	641	799	547	481	679	648	831	571	841	699	1196	735	714	931	469	951	907	827	1137	810	617	1012
ENSBTAG00000043957	3	6	6	13	7	3	6	3	11	3	2	4	10	10	24	10	8	0	0	4	16	9	4	11	6	12	8	15	13	16	5	8	13	7	13	8	6	10	5	5	10	4	2	10	134	164	123	148	239
ENSBTAG00000054155	0	0	0	2	0	0	0	0	0	0	0	0	0	0	0	0	0	0	0	2	0	0	0	0	0	0	0	1	2	0	0	0	0	0	0	0	0	0	0	0	0	0	2	0	3	15	15	14	20
ENSBTAG00000052599	0	0	0	0	0	0	0	0	0	0	0	0	0	0	0	0	0	0	0	0	0	0	0	0	0	0	0	0	0	0	0	0	0	0	0	0	0	0	0	0	0	0	0	0	0	0	0	0	0
ENSBTAG00000053000	0	0	0	0	0	0	0	0	0	0	0	0	2	0	0	0	0	0	0	0	0	0	0	0	0	0	0	0	0	0	0	0	0	0	0	0	0	0	0	0	0	0	0	0	0	2	0	0	2
ENSBTAG00000046447	0	0	0	0	0	0	0	1	0	0	1	0	0	0	0	0	0	0	0	0	0	0	0	0	0	0	0	0	0	1	0	0	0	0	0	0	0	0	0	0	0	0	0	0	0	0	0	0	0
ENSBTAG00000004742	55	43	16	47	40	59	20	40	16	21	15	94	98	48	96	48	76	26	22	40	44	147	9	36	52	69	25	36	60	40	27	27	15	8	5	32	27	52	37	15	25	11	29	18	313	252	151	419	204
ENSBTAG00000044270	0	0	0	0	1	0	0	0	0	0	0	0	0	2	1	0	0	0	0	2	0	0	0	0	0	0	1	0	0	2	0	5	0	0	0	0	6	0	0	0	0	1	0	0	2	2	3	3	1
ENSBTAG00000030105	0	0	0	0	0	0	0	0	0	0	0	0	0	0	0	0	0	0	0	0	0	0	0	0	0	0	0	0	0	0	0	0	0	0	0	0	0	0	0	0	0	0	0	0	0	0	0	0	0
ENSBTAG00000018682	143	257	109	231	210	190	199	160	88	275	119	353	561	397	492	310	375	156	104	300	386	355	56	261	366	357	397	341	509	349	389	371	375	258	253	435	405	266	483	274	308	300	238	379	334	439	277	294	404
ENSBTAG00000023384	52	105	50	109	191	87	75	77	37	104	88	219	292	193	195	185	204	97	75	107	212	172	47	70	153	174	183	241	255	158	231	276	260	200	159	214	215	231	324	224	193	170	102	252	25	63	38	36	68
ENSBTAG00000052342	8	10	0	15	0	1	13	11	0	12	4	8	3	8	21	9	1	1	7	6	13	0	7	9	10	10	12	33	10	14	18	1	11	16	0	24	11	2	2	3	14	6	20	23	6	11	4	6	14
ENSBTAG00000030629	0	4	2	3	3	0	2	4	0	1	0	0	3	2	2	1	2	2	0	2	6	0	0	1	0	0	1	1	0	0	0	2	2	2	0	0	3	2	0	0	0	0	1	0	11	2	4	4	0
ENSBTAG00000018688	41	99	45	127	95	70	62	64	67	80	74	145	205	202	185	157	124	38	30	90	108	227	31	109	165	163	142	155	201	158	177	192	247	237	180	181	133	195	272	119	186	107	99	220	319	337	330	245	312
ENSBTAG00000053201	43	40	23	46	56	28	31	44	36	39	10	95	124	74	83	44	74	29	7	26	61	91	10	51	58	72	51	60	78	64	78	100	100	68	39	73	58	96	66	43	53	36	71	84	222	204	189	117	182
ENSBTAG00000014306	232	224	91	202	500	178	188	282	199	257	188	731	685	577	496	471	435	199	116	353	444	636	62	360	378	495	407	425	513	471	480	687	634	473	424	560	355	697	653	383	326	308	308	525	1028	922	849	675	981
ENSBTAG00000011876	1570	2391	706	1227	1991	1897	1750	1869	1314	1800	1285	2447	2034	2862	2837	2930	2191	1194	966	2135	2722	2416	930	2325	3141	2470	3150	3389	3466	3933	2994	3389	2933	3480	3442	4643	3258	3645	3920	2939	3080	2893	3358	2791	1166	1272	1105	820	1144
ENSBTAG00000011880	22	26	12	22	19	14	18	44	26	18	6	35	51	56	54	32	16	4	15	22	45	44	12	28	44	43	44	37	49	46	36	52	46	62	12	39	25	51	34	25	20	53	45	34	142	131	203	98	138
ENSBTAG00000030585	0	0	0	0	1	0	0	0	0	0	0	0	0	0	0	1	0	2	0	0	0	0	0	0	0	0	0	0	0	0	0	0	0	0	0	0	0	0	0	0	0	0	0	0	0	0	0	0	0
ENSBTAG00000037096	0	0	0	0	0	0	0	0	0	0	0	0	0	0	0	0	0	0	0	0	0	0	0	0	0	0	0	0	0	0	0	0	0	0	0	0	0	0	0	0	0	0	0	0	0	0	0	0	0
ENSBTAG00000053305	29	10	4	22	11	15	29	2	7	9	1	10	14	6	28	16	12	12	8	18	33	20	4	8	14	7	14	29	31	35	22	14	27	18	8	38	30	40	42	47	5	36	14	23	0	0	0	0	0
ENSBTAG00000021447	64	22	13	36	51	35	79	9	27	20	14	32	53	60	88	66	81	26	16	61	87	65	14	24	36	26	40	57	69	72	30	65	41	63	24	58	75	88	108	90	41	74	32	50	8	8	2	2	2
ENSBTAG00000033679	182	339	67	212	279	197	145	206	140	305	170	521	367	503	550	404	397	222	124	248	485	306	99	224	333	435	430	536	310	529	426	514	495	451	491	570	408	477	578	328	456	412	388	468	400	452	353	356	649
ENSBTAG00000051916	2	0	0	0	0	1	6	1	0	1	2	3	6	6	0	1	0	0	0	0	0	4	0	4	2	0	5	0	1	0	3	4	3	1	0	2	0	0	0	5	8	0	3	3	5	10	14	8	14
ENSBTAG00000043298	0	0	0	0	0	0	0	0	0	0	0	0	0	0	0	0	0	0	0	0	0	0	0	0	0	0	0	0	0	0	0	0	0	0	0	0	0	0	0	0	0	0	0	0	0	0	0	0	0
ENSBTAG00000055107	274	389	127	365	505	408	233	397	218	403	405	480	652	758	623	550	478	214	197	412	576	431	142	317	463	494	501	619	617	542	480	526	518	639	444	657	485	670	660	513	516	462	445	657	348	524	423	379	766
ENSBTAG00000008167	1230	1594	723	1084	1993	1725	1383	1533	1284	1845	1078	2342	2088	2962	2954	2487	2226	965	787	1541	3252	2290	526	2176	2982	2773	2730	3024	3082	3010	3116	3174	3383	3619	2206	3124	2964	4487	3485	2333	2575	2964	2261	2520	5095	6018	4747	3677	6083
ENSBTAG00000004791	148	176	42	155	226	131	108	162	112	168	102	333	376	414	359	196	299	95	88	187	249	266	73	142	301	269	310	386	292	309	224	315	323	258	197	296	232	286	359	212	349	163	293	328	650	721	499	510	664
ENSBTAG00000001771	3577	4490	1727	3393	4449	3680	3700	3560	2549	4287	3177	6523	5990	6831	5903	6274	4750	2311	1967	3629	5477	5759	1648	4762	5910	6153	6620	6875	6925	6965	6748	7711	7875	6296	5669	7730	6063	9409	7711	5546	6543	6649	6331	5822	2706	3023	2794	2093	2763
ENSBTAG00000037616	0	0	0	0	0	0	0	1	0	0	0	0	2	0	0	0	2	0	0	0	2	0	0	0	0	0	0	0	0	2	2	0	0	0	0	0	0	4	0	0	0	0	0	0	0	2	2	0	0
ENSBTAG00000042581	0	0	0	0	0	0	0	0	0	0	0	0	0	0	0	0	0	0	0	0	0	0	0	0	0	0	0	1	0	0	0	0	0	0	0	0	0	0	0	0	0	0	0	0	0	0	0	0	0
ENSBTAG00000045272	0	0	0	0	0	0	0	0	0	0	0	0	0	0	0	0	0	0	0	0	0	0	0	0	0	0	0	0	0	0	0	0	0	0	0	0	0	0	0	0	0	0	0	0	0	0	0	0	0
ENSBTAG00000053559	0	0	0	2	0	0	0	0	0	0	0	0	0	0	0	0	0	0	0	0	0	0	0	0	0	0	0	2	0	0	1	0	2	0	0	0	0	0	0	0	0	0	0	0	0	0	0	0	0
ENSBTAG00000000973	2	0	0	0	0	4	0	0	0	2	0	0	0	2	3	2	2	4	4	0	4	5	0	14	0	3	2	2	2	4	2	2	6	8	0	4	0	0	2	4	4	2	4	3	4	0	2	4	0
ENSBTAG00000011001	251	272	117	284	239	199	176	245	196	224	252	402	373	380	338	364	415	153	162	170	473	349	56	359	480	416	358	277	312	476	453	444	550	325	267	265	378	437	515	232	306	256	347	305	799	1250	1075	888	1076
ENSBTAG00000043221	0	2	0	0	0	0	0	0	0	0	0	1	0	0	1	0	2	0	0	0	0	0	0	1	0	0	0	0	1	0	0	0	0	0	0	0	0	0	0	0	0	0	0	0	0	0	0	0	0
ENSBTAG00000009214	2897	2303	1757	2373	2899	1826	2171	3575	1366	2790	3079	3831	6945	2606	3273	4780	2311	1515	1296	2422	3632	2371	756	2654	4413	3819	2986	3800	5934	6018	5340	6982	5523	2339	4910	7079	5341	5217	6149	2773	3962	2537	4808	3181	1420	1406	1264	1188	1321
ENSBTAG00000052589	0	0	0	0	0	0	0	0	0	0	0	0	1	0	0	0	0	0	0	0	0	0	0	0	3	0	0	0	0	0	0	0	0	2	0	0	0	0	1	0	0	0	0	0	2	0	0	1	0
ENSBTAG00000020787	2105	3015	1050	2130	2941	2588	2155	2310	1753	3153	1586	4391	4322	4648	4787	4332	3413	1531	1158	2594	3404	3778	786	2906	3859	3850	3915	4584	4636	4350	4636	5317	5574	4595	3698	4973	3887	5432	5456	3561	4254	4293	4069	4276	3542	4453	3524	3072	4723
ENSBTAG00000012837	109	200	87	279	258	149	100	174	107	286	257	196	529	586	766	179	643	96	57	287	529	383	43	337	935	587	365	527	267	408	250	596	302	270	171	290	245	410	456	147	345	179	60	403	1601	1809	966	695	1480
ENSBTAG00000049122	10	44	8	75	71	18	12	26	26	10	168	25	89	95	403	16	227	23	38	139	243	40	10	149	429	366	214	184	41	273	78	123	36	75	41	192	119	245	131	94	64	31	25	170	64	135	62	220	285
ENSBTAG00000006479	1009	1551	659	1016	1272	1145	1368	1651	1283	1374	794	1612	1650	2159	1792	2333	1355	949	603	1146	2547	1411	490	1516	1889	2040	2226	2029	2235	2146	2340	2193	2402	2118	1963	2609	1920	3185	2199	1839	1730	1803	1906	1883	1107	1326	1082	909	1062
ENSBTAG00000023377	1397	1748	831	1004	1849	896	994	1545	1402	2100	1305	3078	3135	3752	2184	3081	2042	1123	910	1735	2707	1672	773	1109	1506	1516	1429	2630	2160	1855	2379	2357	2580	2309	2373	2065	1907	2910	3474	1683	1927	1476	2205	1993	1424	1499	929	973	1268
ENSBTAG00000030592	15	19	2	7	16	12	29	6	8	14	9	30	16	17	17	27	8	6	6	8	12	16	8	15	16	18	19	16	22	15	18	8	25	33	6	27	22	17	29	16	15	21	24	19	17	7	14	20	27
ENSBTAG00000023375	222	257	83	169	258	200	242	291	176	236	99	279	316	362	312	381	257	124	97	242	346	238	78	232	330	289	422	366	386	388	411	439	483	451	363	611	353	563	510	406	461	296	404	367	251	258	289	169	291
ENSBTAG00000019202	508	700	353	563	594	499	529	591	419	851	388	963	1044	1321	1014	1053	815	551	433	645	1153	932	362	682	935	857	1092	1091	1115	1181	1072	1000	1064	938	866	1185	891	1487	1340	890	704	833	760	787	1154	1389	1024	880	1462
ENSBTAG00000051541	3	8	7	10	20	4	11	13	8	5	0	11	30	7	25	6	26	12	3	5	32	2	0	8	24	19	19	17	13	13	9	6	7	12	9	8	9	25	9	3	7	3	2	5	404	482	401	304	531
ENSBTAG00000040193	2	6	0	4	0	1	4	2	0	2	0	4	14	5	11	6	20	2	5	2	10	2	2	2	7	7	0	4	4	12	5	2	0	7	7	2	4	4	1	2	0	2	3	4	128	140	99	82	185
ENSBTAG00000003718	577	779	461	811	691	707	777	1062	778	1390	470	1060	1002	1347	1160	2116	688	403	378	774	1939	918	226	750	1058	1288	1675	1104	2092	1583	2326	1863	2929	1486	2261	2398	1831	3426	2093	1395	895	1445	1198	995	1047	1518	1216	767	1126
ENSBTAG00000019129	93	172	58	132	112	170	156	214	76	159	85	252	237	190	184	246	142	82	56	162	200	148	53	108	126	224	230	182	158	183	197	172	262	152	168	299	155	385	228	134	124	139	145	157	59	89	111	80	175
ENSBTAG00000024815	1542	2512	876	1321	1559	1520	1780	2227	1078	2481	1089	2938	2450	4592	2364	3395	1167	908	1049	2030	2769	2492	805	2270	2798	2946	3266	3468	4002	2582	3199	3284	3669	3064	3052	3984	4037	5809	2861	3279	2822	2547	3036	2964	1758	945	1195	780	1012
ENSBTAG00000048450	0	0	0	0	0	0	0	0	0	0	0	0	0	0	2	0	0	0	0	0	0	2	0	0	0	0	0	0	0	0	0	0	0	0	0	0	0	0	0	0	0	0	0	0	0	0	0	0	0
ENSBTAG00000008240	120	294	253	388	64	140	140	240	184	226	65	181	367	380	305	243	157	97	109	133	266	212	30	475	339	347	237	200	339	301	600	368	275	391	116	176	480	450	427	235	92	188	276	193	875	1083	3177	1362	1321
ENSBTAG00000051065	0	4	4	0	0	0	4	10	2	0	0	6	2	0	2	2	7	2	0	2	0	0	0	2	1	4	5	2	1	5	6	0	0	6	0	2	0	5	0	0	0	0	0	1	18	57	91	27	22
ENSBTAG00000003916	873	1024	323	750	1027	968	847	847	586	1055	756	1273	1342	1471	1452	1347	1146	562	358	963	1312	1360	328	822	1227	1237	1554	1626	1653	1369	1492	1580	1761	1710	1405	1802	1577	2067	1976	1345	1513	1376	1396	1465	732	570	629	423	690
ENSBTAG00000053091	0	1	0	0	0	0	1	2	1	0	0	0	1	0	1	0	0	0	0	0	0	3	0	0	0	4	0	0	0	0	2	1	0	0	1	0	0	0	0	0	1	1	0	0	3	4	5	3	2
ENSBTAG00000004891	69	84	54	90	105	89	80	78	65	109	67	103	125	154	158	141	89	69	20	79	139	137	10	82	161	161	157	231	131	160	137	184	179	182	111	181	137	240	191	149	164	125	142	162	414	452	387	316	520
ENSBTAG00000030593	136	199	57	203	121	146	150	174	127	206	118	222	291	300	309	228	224	86	71	131	374	361	37	192	210	239	347	260	349	227	286	240	344	210	175	275	219	383	376	288	157	174	170	173	593	996	826	739	894
ENSBTAG00000051752	10	14	15	17	10	24	30	34	9	25	18	26	47	53	41	48	19	28	12	23	37	51	6	26	18	20	36	26	36	52	26	27	38	22	19	13	19	44	45	16	15	11	15	15	77	161	142	87	113
ENSBTAG00000000502	0	0	2	0	5	0	0	0	2	2	0	0	0	2	2	2	0	0	0	0	5	2	0	4	6	6	0	4	2	2	0	6	0	2	0	2	2	10	6	6	2	0	0	2	0	0	0	0	0
ENSBTAG00000054674	0	0	0	0	0	0	0	0	0	0	0	0	0	0	0	0	0	2	0	0	0	0	0	0	0	0	0	0	0	0	0	0	0	0	0	0	0	0	0	0	0	0	0	0	0	0	0	0	0
ENSBTAG00000052583	0	2	0	0	5	0	2	4	2	0	6	2	2	4	1	2	3	0	0	1	2	0	0	4	0	4	2	2	4	2	1	4	2	0	0	0	4	6	0	2	2	0	0	4	7	10	5	5	19
ENSBTAG00000009942	2584	3401	1103	2774	3261	3567	2899	3522	2416	3387	2631	5720	6127	6351	6172	6603	5077	2027	1763	3919	6081	3607	2142	3765	5406	5151	5811	8099	8104	7234	7300	7673	9089	8055	7220	8123	6774	7912	9052	6704	7223	7938	6512	7484	845	868	825	674	1032
ENSBTAG00000054477	2	0	0	0	0	0	0	0	0	0	0	0	3	0	0	0	0	2	0	0	0	0	0	0	3	1	2	0	2	8	1	1	2	2	5	1	1	0	1	0	2	1	0	2	0	5	5	2	9
ENSBTAG00000049193	0	3	2	2	2	10	5	4	6	9	2	9	4	9	16	4	0	0	6	3	11	4	0	7	8	11	6	2	6	4	5	11	5	5	2	2	0	5	9	0	0	4	2	2	26	31	15	20	20
ENSBTAG00000030581	170	279	134	226	258	218	184	290	187	269	169	361	401	441	479	394	333	169	134	261	462	290	106	307	432	372	333	290	238	331	301	445	379	277	254	359	242	455	310	265	291	229	274	314	890	1234	1008	991	1507
ENSBTAG00000021158	571	697	226	668	650	797	650	826	579	753	499	1444	1319	1409	1123	957	1091	578	378	805	990	840	348	908	896	1107	1032	1278	1226	970	1286	1321	1139	1548	1086	1421	1237	1846	1609	1238	1592	1024	1224	1274	464	586	517	460	562
ENSBTAG00000012798	0	4	0	1	0	4	0	3	6	6	2	6	0	1	0	0	14	0	6	3	19	5	2	4	0	8	0	20	0	2	2	2	2	2	2	6	8	5	0	33	4	1	9	2	4	0	6	19	10
ENSBTAG00000052043	0	0	0	0	0	0	0	0	0	0	0	0	0	0	0	0	0	0	0	0	0	0	0	0	0	0	0	0	0	0	0	0	0	0	0	0	0	2	0	0	0	1	0	0	0	0	0	0	0
ENSBTAG00000047978	0	0	0	0	0	0	0	0	0	0	0	0	0	0	0	0	0	0	0	0	0	0	0	0	0	0	0	0	0	0	0	1	0	0	0	1	0	0	0	0	0	0	0	0	0	0	0	0	0
ENSBTAG00000013806	148	174	40	149	205	116	124	134	114	135	152	260	243	235	301	247	202	67	94	110	208	121	45	116	211	237	244	228	297	201	283	351	406	382	303	357	327	297	390	224	422	261	394	362	77	96	85	81	108
ENSBTAG00000046385	679	814	347	640	695	654	589	685	436	796	601	1172	1245	1307	1038	1115	865	376	270	606	984	952	230	721	893	1200	1120	1102	1385	1090	1190	1299	1266	1432	1147	1608	1272	1782	1526	1070	1209	1022	1156	1104	1325	1414	1216	1103	1631
ENSBTAG00000004061	12	13	6	22	32	27	21	20	22	25	12	39	36	36	49	24	23	10	10	22	35	20	2	31	18	25	32	31	14	53	49	44	35	36	48	79	43	67	55	22	25	37	32	27	29	53	59	40	73
ENSBTAG00000000746	2700	3704	960	1786	3811	2310	3216	2966	1340	3368	1902	3895	4254	5080	4472	5318	3441	2050	1042	3102	3988	3783	1041	3431	4710	3933	4061	4427	5953	5570	6681	5750	5394	7804	5148	8166	5177	9182	6254	5149	5997	4434	5758	6836	4276	5936	5101	4228	7782
ENSBTAG00000000752	6	4	4	10	14	2	4	5	8	11	2	14	7	16	14	8	10	0	4	14	8	12	0	12	16	10	6	12	4	5	8	18	14	10	9	10	7	12	13	6	12	0	7	6	62	33	63	25	36
ENSBTAG00000047076	0	0	1	0	0	0	0	0	1	0	0	0	0	0	0	0	0	0	0	0	0	0	0	0	0	0	0	0	0	0	0	0	0	0	0	0	0	0	0	0	0	0	0	0	0	0	0	0	0
ENSBTAG00000049158	190	221	78	142	232	230	154	176	130	176	139	316	271	359	311	282	200	139	86	190	287	303	43	214	369	267	329	257	428	244	321	380	381	387	236	363	281	472	372	245	374	284	311	308	246	257	240	143	180
ENSBTAG00000055206	12	12	4	8	13	14	9	6	9	14	8	16	25	30	20	17	11	0	0	14	7	20	7	5	1	7	10	19	14	4	12	6	8	13	3	8	12	12	9	8	14	4	17	4	25	36	32	20	14
ENSBTAG00000004538	0	0	0	0	2	0	0	0	2	0	0	0	0	2	0	0	0	0	0	0	0	1	0	0	6	0	0	0	0	1	1	0	2	2	0	0	1	0	0	0	0	2	1	0	1	2	0	3	8
ENSBTAG00000040393	0	2	0	1	0	0	0	0	0	0	6	4	0	8	2	4	34	0	2	2	0	0	2	0	5	0	3	8	0	2	4	5	0	3	5	1	2	4	1	0	24	2	3	1	2	2	0	0	0
ENSBTAG00000051758	0	3	2	0	2	0	0	1	0	0	0	2	0	0	2	4	5	2	0	0	1	0	0	0	0	1	2	0	0	0	2	1	0	0	0	0	2	2	0	0	2	1	0	2	0	0	0	0	0
ENSBTAG00000048736	15	12	14	11	12	15	7	13	5	10	9	15	11	12	8	13	22	9	4	6	21	8	0	20	16	19	17	10	9	29	20	16	16	12	18	13	11	12	15	10	17	3	24	18	49	93	66	55	31
ENSBTAG00000047651	0	2	0	0	0	2	0	0	0	0	1	0	0	0	0	0	0	0	0	2	2	0	0	0	0	0	0	0	0	1	0	0	0	3	0	0	0	1	1	0	2	0	0	0	2	5	4	11	6
ENSBTAG00000049102	0	2	2	2	0	2	0	0	0	0	0	0	8	0	4	2	0	4	0	4	0	2	0	6	2	0	0	2	2	0	6	2	0	6	0	4	4	0	0	2	0	4	4	0	2	2	0	0	2
ENSBTAG00000012023	0	0	0	0	0	0	0	0	0	0	0	0	0	0	0	0	0	0	0	0	0	0	0	0	0	0	0	0	0	0	0	0	0	0	0	0	0	0	0	0	0	0	0	0	0	0	0	0	0
ENSBTAG00000053325	0	0	0	0	0	0	0	0	0	0	0	0	0	0	0	0	0	0	0	0	0	0	0	0	0	0	0	0	0	0	0	0	0	0	0	0	0	0	0	0	0	0	0	0	0	0	0	0	0
ENSBTAG00000049601	0	0	0	0	0	0	0	0	0	0	0	0	0	0	0	0	0	0	0	0	0	0	0	0	0	0	0	0	0	0	0	0	0	0	0	0	0	0	0	0	0	0	0	0	0	0	0	0	0
ENSBTAG00000037965	5	7	4	4	6	0	2	1	5	3	2	4	10	8	3	2	8	2	0	1	0	2	2	0	4	4	0	8	1	3	6	0	14	0	2	5	0	2	2	3	2	0	0	4	2	15	12	2	14
ENSBTAG00000050787	0	0	2	0	0	0	0	0	0	0	0	0	0	0	0	0	0	0	0	0	0	0	0	0	0	1	0	0	0	2	0	0	0	0	0	0	0	0	2	0	0	0	0	0	0	0	0	0	0
ENSBTAG00000012867	206	293	105	196	252	114	232	190	155	266	167	342	594	562	474	389	310	155	122	296	315	352	126	259	383	407	462	410	481	454	476	600	457	404	308	556	436	534	501	378	447	413	408	433	854	910	750	588	747
ENSBTAG00000002896	1639	2247	1018	2108	2340	2068	1699	2024	1267	2447	1386	3691	4466	3404	3203	2899	2925	1371	1052	2198	2536	2539	724	1599	1852	2259	2019	2458	2469	2206	2390	2369	2288	2332	1848	3156	2301	3477	2447	1939	2055	2025	2102	2142	1661	1645	1473	1199	2227
ENSBTAG00000043742	0	4	0	0	2	2	0	0	4	1	2	0	2	2	5	0	0	0	0	1	1	2	0	2	0	3	2	3	0	0	2	0	0	3	0	0	2	2	2	0	0	2	1	0	7	4	6	8	5
ENSBTAG00000049543	72	128	26	98	129	121	103	82	41	123	99	185	174	181	222	141	138	36	57	114	168	142	31	77	112	161	224	207	201	228	163	230	258	273	156	247	180	273	251	197	247	168	161	252	225	163	224	129	210
ENSBTAG00000016954	87	193	66	108	142	76	72	104	44	77	30	187	261	169	212	155	153	60	48	94	158	113	30	75	123	124	130	108	158	132	154	147	131	140	129	144	110	165	137	107	137	92	137	113	258	285	334	210	272
ENSBTAG00000012497	547	929	390	704	1003	861	623	673	529	797	785	1365	1392	1129	1263	1142	908	489	385	870	1313	1139	251	860	1134	1227	1321	1403	1336	1081	1019	1197	1202	1140	1191	1562	997	1776	1225	867	1258	945	1141	1175	1452	1687	1277	1042	1302
ENSBTAG00000049541	2	3	4	6	7	3	6	1	6	2	0	7	6	9	10	3	6	0	0	3	5	0	0	4	8	6	3	2	4	11	9	0	6	1	4	9	0	8	12	6	5	10	8	3	42	32	37	15	31
ENSBTAG00000005219	6	28	14	12	30	16	0	31	6	26	18	63	43	67	54	32	32	6	10	27	49	39	6	32	59	35	31	42	52	23	39	26	30	44	26	17	29	33	43	24	22	12	28	29	54	105	55	15	37
ENSBTAG00000050901	0	0	0	0	0	0	0	0	0	0	0	0	0	0	0	0	0	0	0	0	0	0	0	0	0	0	0	0	0	0	0	0	0	0	0	0	0	0	0	0	0	0	0	0	0	0	0	0	0
ENSBTAG00000053288	0	2	6	0	2	1	1	1	0	2	0	3	4	3	1	2	7	2	3	3	3	0	0	2	2	4	3	0	3	2	0	0	2	1	2	4	0	3	0	0	1	1	5	1	20	25	26	10	18
ENSBTAG00000054028	0	0	0	2	2	2	2	0	0	0	0	0	2	0	0	0	1	0	2	1	0	0	0	2	0	2	0	0	0	6	2	1	2	3	0	0	1	4	0	0	2	4	0	0	9	4	11	1	2
ENSBTAG00000040386	2	6	6	4	24	2	4	6	8	8	14	4	8	10	17	2	20	0	2	13	5	8	2	8	21	12	8	12	11	2	6	11	13	9	12	5	3	14	2	6	24	4	0	8	26	42	52	8	11
ENSBTAG00000000185	0	8	4	4	5	9	2	6	8	4	4	2	0	3	11	6	6	0	2	2	4	2	4	6	3	11	10	2	12	4	0	12	9	9	2	8	2	12	2	3	12	2	6	6	35	59	39	27	35
ENSBTAG00000049868	0	0	0	0	0	0	0	0	0	0	0	0	0	0	0	0	0	0	0	0	0	0	0	0	0	0	0	0	0	0	0	0	0	0	0	0	0	0	0	0	0	0	0	0	2	0	0	0	0
ENSBTAG00000000501	40	71	27	62	75	33	36	45	37	66	64	78	110	84	138	76	126	50	30	60	73	64	14	70	98	59	139	143	116	96	78	101	113	107	91	121	114	150	119	80	80	97	96	58	159	176	152	164	128
ENSBTAG00000045525	0	0	0	0	0	0	0	0	0	0	0	0	0	0	0	0	0	0	0	0	0	0	0	0	0	0	0	0	0	0	0	0	0	0	0	0	0	0	0	0	0	0	0	0	0	0	0	0	0
ENSBTAG00000046978	0	0	0	0	0	0	0	0	0	0	0	0	0	0	2	0	0	0	0	0	0	0	0	0	0	0	0	0	0	0	0	0	0	0	0	0	0	0	0	0	0	0	0	0	0	0	0	0	0
ENSBTAG00000054281	0	0	0	0	0	0	0	0	0	0	0	0	0	0	0	0	0	0	0	0	0	0	0	0	0	0	0	0	0	0	0	0	0	0	0	0	0	0	0	0	0	0	0	0	0	0	0	0	0
ENSBTAG00000018697	262	507	214	337	644	499	347	372	250	446	319	691	513	612	623	600	482	240	147	336	688	546	131	467	586	609	597	643	622	538	614	640	812	655	519	739	586	797	803	461	568	587	651	658	515	802	632	612	717
ENSBTAG00000006439	330	392	241	412	614	369	292	338	297	400	362	504	562	743	941	385	687	315	203	361	899	664	113	723	1100	1110	842	592	673	822	658	1048	784	835	453	589	629	1027	946	556	657	490	559	572	5468	5061	3327	3453	5175
ENSBTAG00000048038	0	0	0	0	2	0	0	0	1	0	0	0	1	0	1	0	0	0	0	0	0	0	0	1	0	1	0	2	0	2	0	2	0	0	0	1	0	0	0	0	1	2	0	3	14	8	15	7	5
ENSBTAG00000053537	11	4	10	23	41	10	2	8	5	32	12	31	9	14	71	11	79	6	4	3	5	71	7	77	25	8	16	15	34	4	2	5	16	70	9	30	33	23	80	2	11	5	7	44	118	102	73	42	44
ENSBTAG00000051458	0	2	0	4	0	0	0	0	0	0	0	4	3	0	0	0	0	0	0	0	0	5	0	7	0	2	0	0	0	0	0	0	0	6	0	0	2	2	6	0	0	2	0	1	5	9	14	4	3
ENSBTAG00000019338	835	1380	462	1222	1454	1239	788	918	787	1018	1090	1596	1606	1947	2375	1370	1977	782	426	1147	2353	2222	284	1598	2753	2210	2117	2274	1734	2389	1314	2528	1846	2005	1046	1793	1628	1929	2184	1353	2461	1199	1424	1932	6011	5236	4418	3691	6051
ENSBTAG00000043696	0	0	0	0	0	0	0	0	0	0	0	0	0	0	0	0	0	0	0	0	0	0	0	0	0	0	2	0	0	0	2	1	0	1	0	0	0	0	0	1	0	0	0	1	2	7	3	7	10
ENSBTAG00000054161	0	0	0	0	0	0	0	0	0	0	0	0	0	2	0	2	0	0	0	0	0	2	0	2	3	2	0	0	0	0	2	0	0	0	0	0	1	0	0	0	0	0	2	0	0	1	3	0	4
ENSBTAG00000035018	75	72	7	49	111	75	24	66	36	73	20	121	81	103	80	63	93	25	43	83	102	41	20	35	87	75	151	119	167	58	41	125	104	136	40	98	212	69	79	28	87	36	39	210	2	2	0	4	4
ENSBTAG00000051018	0	0	0	6	0	2	0	1	0	0	0	3	0	3	4	3	2	0	0	0	8	2	0	2	0	3	0	4	1	2	7	0	0	0	0	0	1	2	0	2	4	0	2	3	7	3	8	2	0
ENSBTAG00000002615	544	399	307	456	432	307	485	518	356	355	229	786	635	836	634	743	535	222	174	287	470	559	191	501	531	456	494	687	626	671	905	736	687	853	481	595	759	803	967	421	744	542	813	568	682	1042	817	809	1616
ENSBTAG00000051093	0	0	0	0	0	0	0	0	0	0	0	0	0	0	0	0	0	0	0	0	0	0	0	0	0	0	0	0	0	0	0	0	0	0	0	0	2	0	0	0	0	0	0	0	0	0	0	0	0
ENSBTAG00000019552	167	272	113	229	315	217	197	243	165	257	201	275	318	397	455	330	257	140	84	136	491	409	65	329	603	390	560	486	443	418	364	413	676	450	391	350	450	545	814	374	425	247	290	427	1791	1967	1538	1214	1594
ENSBTAG00000019553	0	0	0	2	0	0	0	0	0	0	0	0	0	0	0	0	0	0	0	0	0	0	0	0	0	0	0	2	0	0	0	0	0	0	0	0	0	0	0	0	0	0	0	0	0	2	2	0	0
ENSBTAG00000047757	0	0	0	0	0	2	0	3	0	0	0	1	0	2	0	2	0	0	2	0	0	2	0	0	0	2	0	0	0	0	0	1	0	0	0	0	0	0	0	0	2	0	0	2	0	2	2	2	3
ENSBTAG00000001007	278	306	117	303	307	328	253	343	206	340	167	478	500	417	474	488	413	182	132	258	356	426	111	311	401	375	422	474	489	512	488	547	596	523	488	570	459	556	546	410	533	503	577	423	132	141	147	122	201
ENSBTAG00000046037	40	86	22	115	64	40	50	66	52	80	42	69	128	116	153	77	53	44	36	40	115	195	22	54	100	106	152	113	139	150	123	144	129	81	83	133	140	174	152	109	125	78	77	115	584	755	547	470	776
ENSBTAG00000047169	113	183	47	66	155	131	114	121	68	112	103	184	206	235	226	257	134	65	84	147	248	156	63	111	196	247	277	329	288	281	267	254	295	285	225	326	253	351	304	238	270	237	227	274	380	374	339	257	452
ENSBTAG00000045779	679	1216	315	749	1242	922	824	976	545	955	558	1419	1416	1533	1384	1446	1121	518	351	929	1455	1318	329	875	1176	1204	1409	1629	1655	1625	1471	1511	1958	1823	1326	1954	1554	2098	1905	1477	1631	1202	1448	1528	603	768	527	513	699
ENSBTAG00000045744	39	44	37	58	73	65	50	45	62	75	21	95	87	104	106	103	81	26	20	67	72	78	14	86	127	100	105	136	89	113	74	124	92	83	57	130	135	114	113	77	83	70	81	113	166	143	184	158	125
ENSBTAG00000004291	93	146	56	130	185	139	85	100	98	150	163	206	317	308	349	214	216	119	60	149	321	271	41	204	314	278	185	269	199	235	131	250	248	249	173	197	211	246	306	170	291	158	154	203	586	556	439	422	491
ENSBTAG00000042450	0	0	0	0	0	0	0	0	0	0	0	0	0	0	0	0	0	0	0	2	0	0	0	0	0	0	0	0	0	0	0	0	0	0	0	0	0	0	0	0	0	0	0	0	0	0	0	0	0
ENSBTAG00000046012	0	0	0	4	0	4	0	2	2	2	4	0	4	0	4	2	0	0	0	2	1	18	0	4	0	0	0	4	6	2	5	0	0	0	0	0	2	0	2	0	0	0	0	0	56	8	22	17	26
ENSBTAG00000049833	4971	8038	2638	5548	7859	6537	4712	6324	3957	6108	3375	8972	9216	10028	8887	7468	7320	3219	2474	5227	7038	7031	2086	3760	7991	6885	7833	7543	8422	8073	7135	8800	9293	9377	6931	11105	8390	10255	10181	7225	7537	7179	7469	8226	5239	5164	4719	3904	5622
ENSBTAG00000051595	0	0	0	1	0	2	0	0	1	0	0	2	4	0	0	0	1	2	0	0	0	0	0	0	2	0	0	5	3	6	0	0	0	2	0	0	2	1	0	0	0	1	0	0	0	0	4	2	0
ENSBTAG00000043128	10	16	32	25	12	25	8	14	17	22	11	10	16	28	34	21	37	27	31	27	23	33	10	25	19	8	23	21	13	21	19	15	7	28	21	21	17	16	18	15	14	20	13	5	7	13	7	12	10
ENSBTAG00000053038	4	4	2	3	4	4	2	0	0	3	0	9	3	3	7	4	3	1	4	2	4	9	2	1	4	6	1	5	9	5	1	8	2	6	2	7	3	3	7	2	4	0	4	0	2	1	3	1	2
ENSBTAG00000035615	145	164	64	126	134	130	143	127	70	166	127	201	172	264	295	261	167	113	122	154	206	219	61	202	261	270	263	313	310	322	268	303	279	208	215	385	237	304	341	219	268	226	218	252	249	397	340	295	343
ENSBTAG00000047098	0	6	0	8	9	5	2	4	0	4	2	17	6	6	10	5	0	4	2	2	1	8	0	2	0	2	0	13	3	8	5	5	11	3	14	5	4	11	13	10	15	4	6	2	0	1	3	3	6
ENSBTAG00000006034	197	312	88	184	270	244	150	253	148	277	227	464	452	537	472	446	340	176	138	356	363	340	128	233	349	433	338	499	483	446	403	638	574	585	482	581	493	635	585	513	609	433	404	529	179	162	178	110	183
ENSBTAG00000006033	1616	2342	645	1389	2211	2204	1857	1605	1135	2257	1505	2461	1929	3156	2643	3178	2259	1041	952	1575	2393	1882	1057	2071	2825	2417	3300	3434	3494	3606	2888	3955	4947	4056	3110	4281	3795	4765	4984	3152	3421	3101	3023	3701	698	1024	587	581	1200
ENSBTAG00000010881	6	9	2	4	6	7	0	5	2	1	4	10	10	9	19	10	8	4	4	10	7	6	0	7	2	6	12	8	5	11	6	4	5	7	4	3	16	10	9	9	5	11	5	7	6	7	6	7	7
ENSBTAG00000010884	95	149	59	113	149	188	103	87	89	150	96	300	196	219	261	217	197	92	61	163	224	174	38	150	171	178	228	225	239	164	181	184	196	199	156	165	173	278	257	187	225	131	154	171	264	319	238	177	229
ENSBTAG00000051760	0	2	0	0	6	0	0	0	0	0	2	2	0	0	2	1	0	0	0	0	0	10	0	0	2	2	0	0	0	0	0	0	0	2	0	0	0	0	0	0	0	0	0	2	18	10	0	4	2
ENSBTAG00000006252	0	6	2	0	0	0	0	0	2	4	2	2	0	0	2	0	0	0	2	2	0	0	0	0	2	0	0	1	0	0	1	2	0	0	2	2	0	0	0	0	1	0	0	4	0	5	4	1	5
ENSBTAG00000052996	2	2	0	0	2	0	0	4	0	6	4	3	0	2	2	14	0	0	0	2	2	2	0	0	5	0	3	0	14	0	0	2	15	4	0	3	0	9	2	0	0	0	4	7	4	8	7	7	8
ENSBTAG00000017184	281	404	155	269	513	298	303	248	233	312	282	489	478	587	473	464	369	182	101	260	475	486	88	431	557	576	570	676	570	506	542	696	761	644	542	730	674	791	698	468	508	428	511	565	897	914	813	537	878
ENSBTAG00000017187	21	56	7	18	49	33	22	35	15	43	57	61	84	53	78	44	51	41	10	31	29	25	24	57	50	33	28	79	40	66	36	41	43	71	68	68	73	89	75	51	56	67	76	42	122	75	81	48	58
ENSBTAG00000008920	1371	1648	369	1057	2627	1799	1412	969	895	1712	1639	4290	2513	4201	2270	1432	2946	1020	643	2611	2356	1256	584	2131	3276	2522	2248	3341	3212	2521	1796	4312	4159	6037	2934	3404	3090	3359	3246	2123	5804	3181	4397	4433	8	17	9	2	14
ENSBTAG00000007399	2796	4090	1738	3782	4537	3619	2566	3316	2479	3635	2746	5047	5865	5244	4990	4726	4195	1685	1328	3220	4341	4193	1024	2771	4017	4113	5252	5124	5387	4575	4996	5581	5765	5619	4516	5828	5408	6353	5867	3911	4313	4549	4415	4640	3955	3912	4068	2960	4740
ENSBTAG00000018569	365	510	264	308	652	558	369	493	321	345	421	724	573	760	845	585	622	234	138	488	751	637	78	556	861	818	604	779	826	691	687	822	823	775	697	824	633	926	917	586	837	502	667	659	2472	3128	2129	1961	3445
ENSBTAG00000052761	0	0	0	0	0	0	0	0	0	0	0	0	0	0	0	0	0	0	0	0	0	0	0	0	0	0	0	0	0	0	0	0	0	0	0	0	0	0	0	0	1	0	0	0	0	0	0	0	2
ENSBTAG00000034992	230	311	83	275	381	292	209	232	209	342	228	403	306	538	475	419	316	132	132	227	306	305	46	292	357	351	521	514	670	464	443	528	581	743	544	662	582	713	690	468	576	437	479	649	153	179	171	135	287
ENSBTAG00000021410	115	172	53	101	221	176	131	130	102	164	96	162	153	206	229	219	176	107	97	129	240	228	39	129	210	217	211	233	174	207	182	224	259	263	189	277	216	294	211	167	206	197	204	179	274	263	237	222	322
ENSBTAG00000038497	0	0	0	2	0	0	0	0	0	0	0	2	0	0	0	0	0	2	0	0	0	0	0	0	0	2	0	0	0	0	0	0	0	0	0	0	0	0	0	0	0	0	0	0	0	0	0	0	1
ENSBTAG00000049471	0	0	2	0	0	0	0	2	0	2	0	0	2	1	5	0	3	0	0	0	0	0	0	0	0	0	0	0	0	0	0	0	0	0	0	0	0	0	0	0	0	0	0	0	0	4	3	2	2
ENSBTAG00000050820	0	0	0	0	0	0	0	0	0	0	0	0	1	0	0	0	0	0	0	0	0	0	0	0	0	0	0	0	0	0	0	0	0	0	0	0	0	0	0	0	0	0	0	0	0	0	0	0	0
ENSBTAG00000011833	60	96	36	57	86	99	86	65	49	62	65	148	111	167	154	91	61	18	45	96	208	83	25	157	119	279	166	138	148	139	233	168	152	106	69	187	99	212	177	91	171	111	89	149	127	102	116	111	107
ENSBTAG00000008388	879	1115	434	815	1215	956	817	818	876	1165	824	1464	1191	1638	1949	1367	1180	558	488	812	1954	1347	321	1264	1686	1873	1530	1706	1600	1739	1750	1758	1779	1415	1357	1916	1451	2420	1899	1177	1604	1364	1369	1490	2065	2637	2286	1771	2130
ENSBTAG00000051114	0	4	2	1	0	1	1	3	0	2	0	2	2	1	6	0	1	0	0	1	1	0	1	2	0	2	2	0	0	1	1	3	1	0	0	2	0	0	1	0	1	0	0	0	3	8	1	3	0
ENSBTAG00000040350	416	540	223	306	446	425	373	386	323	418	288	738	550	629	824	616	522	294	171	429	752	693	170	536	765	804	863	707	953	695	703	718	752	535	795	960	738	1166	755	556	883	589	716	703	761	913	797	586	896
ENSBTAG00000043402	0	0	0	0	0	0	0	0	0	0	0	0	0	0	0	0	0	0	0	0	0	0	0	0	0	0	0	0	0	0	0	0	0	0	0	0	0	0	0	0	0	0	0	0	0	0	0	0	0
ENSBTAG00000053617	0	0	0	0	0	0	0	0	0	0	0	0	0	0	0	0	0	0	0	0	0	0	0	0	0	0	0	0	0	0	0	0	0	0	0	0	0	0	0	0	0	0	0	0	0	0	0	0	0
ENSBTAG00000009121	1858	2767	1118	1517	2609	2388	2201	2280	1592	2523	1981	3530	2683	3750	3391	4720	2252	1357	1269	2034	4056	3449	1009	3338	4490	4621	4556	4296	5513	5356	4475	5223	4818	4548	4163	5824	4749	6332	5410	3739	3678	3403	4160	3891	2457	3040	2733	2066	2700
ENSBTAG00000052925	0	4	1	2	1	9	0	2	2	4	0	9	6	8	9	5	2	0	0	3	4	2	2	0	8	0	2	3	7	3	2	4	6	3	0	2	2	1	8	0	5	0	4	1	0	0	0	0	0
ENSBTAG00000045715	0	0	0	4	2	2	0	0	0	1	0	2	10	4	10	1	0	0	2	0	2	1	0	6	0	2	0	0	2	0	0	0	5	0	0	2	0	4	0	0	0	0	4	0	0	0	0	0	1
ENSBTAG00000026067	6	12	7	3	10	8	2	0	11	11	11	12	9	18	22	17	17	0	1	10	18	7	0	12	20	15	19	18	17	26	15	29	44	25	11	8	13	11	44	12	14	8	15	8	7	19	4	8	8
ENSBTAG00000018819	4	10	4	10	19	19	18	18	20	14	17	12	39	16	45	22	23	28	2	14	35	30	4	16	22	15	9	7	13	21	11	34	23	11	2	15	8	27	21	14	11	4	16	9	103	148	105	68	168
ENSBTAG00000053513	0	0	0	0	0	0	0	0	0	0	0	0	0	0	0	0	0	0	0	0	0	0	0	0	0	0	0	0	0	0	0	0	0	0	0	0	0	0	0	0	0	0	0	0	0	0	0	0	0
ENSBTAG00000044803	0	0	0	0	0	0	0	0	0	0	0	0	0	0	0	0	0	0	0	0	0	0	0	0	0	0	0	0	0	0	0	0	0	0	0	0	0	0	0	0	0	0	0	0	0	0	0	0	0
ENSBTAG00000046796	0	0	0	0	0	0	0	0	0	0	0	0	1	0	0	0	0	0	0	0	0	0	0	0	0	0	0	0	0	0	0	0	0	0	0	0	0	0	0	0	0	0	0	0	0	0	0	0	0
ENSBTAG00000022399	0	0	0	0	0	0	0	0	0	0	0	0	0	0	0	0	0	0	0	0	0	0	0	0	0	0	0	0	0	0	0	0	0	0	0	0	0	0	0	0	0	0	0	0	0	0	0	0	0
ENSBTAG00000054321	0	0	0	2	0	0	0	0	0	0	0	0	0	0	0	0	0	0	2	0	0	0	0	0	4	0	0	0	0	0	0	0	0	0	0	0	0	0	0	0	0	0	0	0	0	0	0	0	0
ENSBTAG00000054511	0	0	0	0	0	0	0	0	0	0	0	0	2	1	0	2	0	0	0	0	0	0	0	0	0	0	0	0	0	0	0	0	0	0	0	0	0	0	0	0	0	0	0	0	0	0	0	0	0
ENSBTAG00000008763	34	36	21	130	38	273	98	68	100	132	93	174	155	267	92	169	131	54	102	165	96	86	24	91	139	52	292	102	363	238	88	175	118	139	136	193	62	164	78	34	0	166	6	147	4	0	0	0	4
ENSBTAG00000043523	0	0	0	0	0	0	0	0	0	0	0	0	0	0	0	0	0	0	0	0	0	0	0	0	0	1	0	0	0	0	0	4	0	0	0	0	0	0	0	0	0	0	0	0	0	0	0	0	0
ENSBTAG00000000154	1	2	2	0	0	2	2	4	3	7	14	7	4	2	4	5	1	0	0	3	3	3	0	1	6	0	4	6	7	3	43	2	2	100	4	49	39	4	7	2	2	33	2	4	3	2	3	4	2
ENSBTAG00000047701	0	0	0	0	0	0	0	0	0	0	0	0	0	0	0	1	0	0	0	0	1	0	0	0	0	0	0	0	0	0	0	0	0	0	0	0	0	0	0	0	0	0	0	0	0	0	0	0	0
ENSBTAG00000002292	339	488	228	303	563	588	351	324	266	339	346	625	426	585	673	624	565	288	173	432	887	552	127	449	853	995	1010	909	899	762	624	780	851	839	542	1146	725	1056	892	615	887	586	594	729	1478	1457	1549	919	1076
ENSBTAG00000044746	0	0	2	0	0	0	0	1	0	0	0	0	0	1	0	0	0	0	2	2	1	0	0	0	1	1	0	0	0	0	0	1	1	0	4	2	0	1	0	0	0	0	0	1	5	7	3	2	3
ENSBTAG00000018247	784	992	368	696	1018	801	711	785	544	833	459	1291	1257	1350	1435	1508	1211	544	400	888	1422	1285	303	833	1193	1280	1330	1379	1516	1293	1410	1287	1423	1368	928	1529	1141	1445	1402	939	1190	1232	1389	1139	1127	1174	1057	826	1127
ENSBTAG00000053073	23	36	10	26	94	23	20	33	23	15	20	68	81	58	59	16	59	20	8	50	69	46	12	52	68	64	102	119	77	87	44	78	98	67	28	54	71	46	244	61	80	43	29	73	54	26	36	61	33
ENSBTAG00000049022	1	5	0	2	15	6	2	15	2	9	6	20	9	16	5	2	23	5	2	5	23	2	0	8	9	15	21	28	15	23	17	16	19	19	6	8	9	11	37	12	12	12	11	13	12	10	1	11	12
ENSBTAG00000019993	10	15	6	24	25	10	8	19	10	4	11	39	39	19	18	4	15	12	6	13	21	20	6	10	10	3	23	33	24	16	15	12	35	11	4	7	21	16	46	11	12	9	7	15	23	23	19	19	25
ENSBTAG00000010345	17	91	42	19	19	14	10	71	47	20	14	44	110	38	157	46	62	10	8	30	123	54	10	20	70	80	36	40	47	75	54	55	33	30	25	51	32	76	22	22	24	26	29	33	1916	4167	2456	1959	2835
ENSBTAG00000026011	0	0	0	0	0	0	0	0	0	0	0	0	0	0	0	0	0	0	0	0	0	0	0	0	0	0	0	0	0	0	0	0	0	0	0	0	0	0	0	0	0	0	0	0	0	0	0	0	0
ENSBTAG00000002041	12	34	30	48	58	18	20	36	14	37	28	51	109	129	163	65	57	32	26	43	86	124	6	85	84	128	86	64	132	45	56	66	68	50	29	62	86	86	98	55	102	20	57	61	369	300	166	245	292
ENSBTAG00000015354	123	188	106	241	242	198	118	142	103	205	94	279	419	349	371	276	332	83	74	180	335	225	36	195	336	333	333	299	289	277	224	348	306	270	234	235	226	322	355	218	191	182	160	241	940	1081	728	656	1058
ENSBTAG00000046395	0	0	0	0	0	0	0	0	0	0	0	0	0	0	0	0	0	0	0	0	0	0	0	0	0	0	0	0	0	0	0	0	0	0	0	0	0	0	0	0	0	2	0	0	0	0	0	0	0
ENSBTAG00000013671	996	1243	442	979	1198	1173	987	1131	686	1435	758	1607	1496	2550	2215	2057	1433	732	489	1346	2450	2229	452	1638	2866	2547	2703	2664	3227	2495	2813	2948	2486	2575	2253	3498	2406	3762	3455	2385	3083	2039	2401	2557	2459	2445	2682	1592	2088
ENSBTAG00000004962	69	132	71	130	122	83	103	121	62	114	66	352	298	228	201	156	200	113	54	144	134	154	46	110	114	117	110	83	110	97	92	122	79	124	41	83	87	117	100	74	123	111	75	75	659	812	680	688	808
ENSBTAG00000019061	74	106	94	181	126	91	93	109	98	134	90	257	291	231	240	179	181	102	50	103	148	169	14	180	132	196	112	74	84	139	133	154	92	76	97	76	65	152	129	59	60	63	60	100	1911	1970	1759	1343	1540
ENSBTAG00000006838	1021	1526	426	1059	1499	949	972	996	808	1961	1229	1878	1679	2709	2241	2251	1914	701	732	1093	1971	1499	453	1131	1393	1568	1742	2914	1767	2092	2116	2730	3825	2882	1883	2562	2623	3096	3420	1991	2344	1959	1897	2141	784	863	690	685	1143
ENSBTAG00000034712	0	11	2	8	14	8	9	2	3	24	0	18	12	18	18	8	16	2	2	4	2	18	2	14	4	6	2	6	10	11	4	12	21	3	16	14	14	13	11	8	13	27	10	17	8	4	1	2	6
ENSBTAG00000019885	26	31	8	28	31	46	21	34	55	19	27	46	62	43	57	50	32	15	18	26	49	36	8	21	30	39	41	37	51	52	54	82	57	62	29	62	37	73	41	46	28	28	27	36	85	129	109	112	112
ENSBTAG00000016263	44	79	43	49	99	73	54	73	30	61	39	92	99	99	114	90	53	38	29	74	99	77	19	42	99	119	126	125	178	94	95	138	123	152	84	105	67	174	117	99	133	80	101	131	96	135	111	60	156
ENSBTAG00000051880	24	35	13	29	20	27	17	23	30	42	34	31	31	103	47	65	52	5	18	53	81	76	4	21	93	69	107	47	164	97	53	74	70	70	59	96	89	80	94	63	38	68	54	58	40	36	51	11	43
ENSBTAG00000052042	4	6	1	5	4	6	4	2	1	5	4	8	2	8	9	7	5	2	2	3	7	3	0	1	10	10	34	4	40	20	16	15	6	7	12	14	15	12	22	7	7	12	11	11	3	1	8	4	9
ENSBTAG00000014770	0	0	0	0	0	0	0	0	0	0	0	0	0	0	0	0	0	0	0	0	0	0	0	0	0	0	0	0	0	0	0	0	0	0	0	0	0	0	0	0	0	0	0	0	4	2	0	0	0
ENSBTAG00000014771	165	243	111	185	220	200	163	304	174	244	147	264	392	433	409	322	277	157	100	204	398	237	80	300	381	319	392	272	340	356	346	345	318	318	274	358	313	506	358	231	215	254	299	266	605	746	713	502	698
ENSBTAG00000048581	0	2	1	2	0	2	2	4	6	0	0	6	17	2	31	3	9	0	2	4	0	6	0	2	6	9	3	1	2	14	10	10	3	2	4	6	7	15	1	0	3	0	0	0	36	90	51	41	71
ENSBTAG00000049641	264	411	132	234	345	519	321	258	361	268	193	389	368	476	281	451	288	209	106	502	791	334	147	298	702	738	597	419	900	392	543	527	548	647	463	1124	690	883	492	397	582	548	621	688	228	273	232	106	236
ENSBTAG00000021189	9	0	6	13	4	0	12	2	14	30	8	2	9	21	20	7	4	0	6	8	5	16	0	8	17	6	22	10	10	21	7	51	28	11	5	10	23	10	26	11	12	10	13	38	0	0	0	0	0
ENSBTAG00000047994	0	0	0	0	0	0	0	0	0	0	0	0	0	0	0	0	0	0	0	0	0	0	0	0	0	0	4	0	0	0	0	0	0	0	0	0	0	0	0	0	0	0	0	0	0	0	0	0	0
ENSBTAG00000051885	3	3	6	6	11	9	1	8	3	7	2	3	12	7	16	8	9	4	3	6	5	6	1	5	12	9	9	11	6	4	5	8	7	5	8	5	7	2	4	4	5	4	10	5	1	5	4	2	3
ENSBTAG00000046476	0	0	0	2	2	0	4	0	2	2	0	6	5	2	2	2	2	0	0	2	8	3	0	2	8	1	0	0	0	2	2	4	2	0	4	0	4	0	2	6	10	0	6	3	0	2	0	0	0
ENSBTAG00000054512	0	2	0	2	4	4	0	2	0	6	0	1	2	2	0	0	2	2	0	2	3	2	0	2	2	0	6	0	4	0	4	8	0	2	0	0	2	0	6	5	8	4	0	0	6	0	2	1	2
ENSBTAG00000048126	0	0	0	0	0	0	0	0	0	0	0	0	0	0	0	0	0	0	0	0	0	0	0	0	0	0	0	0	0	0	0	0	0	0	0	0	0	0	0	0	0	0	0	0	0	0	0	0	0
ENSBTAG00000051996	0	0	0	0	0	0	0	0	0	0	0	0	1	0	0	0	2	0	0	0	0	0	0	0	0	0	0	0	0	0	0	0	0	0	0	2	0	0	2	0	0	0	0	0	0	0	0	0	0
ENSBTAG00000054675	3	3	0	3	2	2	3	1	0	1	0	4	4	8	1	1	6	0	0	2	11	0	0	0	6	6	5	7	12	11	4	3	3	3	3	6	4	14	14	9	9	5	3	5	24	15	15	4	14
ENSBTAG00000049858	0	0	0	0	0	0	0	0	0	0	0	0	0	0	0	0	0	0	0	0	0	0	0	0	0	0	0	0	0	0	0	0	0	0	0	0	0	0	0	0	0	0	0	0	0	0	0	0	0
ENSBTAG00000024210	0	0	0	0	0	0	0	0	0	0	0	0	0	0	0	0	0	0	0	0	0	0	0	0	0	0	0	0	0	0	0	0	0	0	0	2	1	0	0	0	0	0	0	0	0	0	0	0	0
ENSBTAG00000044767	0	0	0	0	0	0	0	0	0	0	0	0	0	0	0	0	0	2	0	0	0	0	0	0	0	0	1	0	0	0	0	0	0	0	0	0	0	0	0	0	0	0	0	0	0	0	0	0	0
ENSBTAG00000007647	0	0	0	0	2	0	0	2	0	0	0	0	0	0	0	0	0	0	0	0	0	0	0	0	0	0	0	0	0	0	0	0	0	0	0	2	0	1	0	0	0	0	0	1	0	0	0	0	0
ENSBTAG00000051508	2	4	1	0	4	0	4	4	5	0	0	0	0	5	4	1	6	2	0	0	0	8	2	8	11	10	4	10	5	2	4	5	3	2	0	2	6	10	10	2	6	1	2	6	13	28	32	23	20
ENSBTAG00000019652	134	121	34	74	195	131	143	107	162	157	127	198	171	226	287	192	187	98	54	106	268	228	33	242	241	267	299	314	314	235	254	320	437	196	221	242	319	313	431	175	284	176	201	262	166	229	145	191	231
ENSBTAG00000007344	0	0	1	1	2	2	0	0	4	0	2	2	4	5	4	0	0	3	0	0	2	4	0	2	0	3	0	2	6	0	2	14	4	0	2	5	7	6	0	2	2	2	0	2	0	8	2	6	4
ENSBTAG00000004131	391	557	167	425	618	562	391	392	353	572	336	714	832	742	781	623	595	320	185	439	673	562	124	554	641	745	792	836	706	751	826	933	835	885	605	865	831	992	929	572	834	705	617	818	917	1133	663	676	1081
ENSBTAG00000014088	10	22	28	8	12	10	14	23	17	10	4	12	40	9	68	43	54	16	12	12	64	15	2	21	31	67	21	14	13	50	34	20	15	16	9	24	12	32	26	9	10	6	14	6	359	1100	751	616	1179
ENSBTAG00000042799	0	0	0	0	0	0	0	0	0	0	0	0	0	0	0	0	0	0	0	0	0	0	0	0	0	0	0	0	0	0	0	0	0	0	0	0	0	0	0	0	0	0	1	0	0	1	0	0	0
ENSBTAG00000049807	6	9	8	0	20	10	2	2	12	11	0	10	4	9	5	6	4	0	0	11	24	9	2	6	6	4	6	8	8	10	14	20	6	8	6	13	8	18	11	10	12	10	7	2	0	0	8	0	0
ENSBTAG00000021344	0	0	0	0	0	0	0	0	0	0	0	2	0	0	0	0	0	0	0	0	0	0	0	0	0	0	0	0	0	0	0	0	0	0	0	0	0	0	0	0	0	0	0	0	0	0	0	0	0
ENSBTAG00000026063	0	0	0	0	0	0	0	0	0	0	0	0	0	0	0	0	0	0	0	0	0	0	0	0	0	0	0	0	0	0	0	1	0	0	0	0	0	0	0	0	0	0	0	0	0	0	0	0	0
ENSBTAG00000020644	50	56	53	88	93	77	62	100	52	86	66	140	135	99	153	88	143	66	30	76	95	110	20	65	95	98	88	108	53	78	80	97	123	109	56	40	82	112	93	84	82	89	80	70	133	168	160	111	127
ENSBTAG00000036908	0	0	0	0	0	0	0	0	0	0	0	0	0	0	0	0	0	0	0	0	0	0	0	0	0	0	0	0	0	0	0	0	0	0	0	0	0	0	0	0	0	0	0	0	0	0	0	0	0
ENSBTAG00000020406	67	136	65	111	92	76	69	94	91	112	100	140	245	200	245	142	203	71	40	119	156	170	37	98	232	240	161	155	122	184	134	165	246	240	96	163	140	225	169	129	170	142	107	103	576	1437	1046	956	1223
ENSBTAG00000054781	0	0	0	0	0	0	0	0	0	0	0	0	0	0	0	0	0	0	0	0	0	0	0	0	0	0	0	0	0	0	0	0	0	0	0	0	0	0	0	0	0	0	0	0	0	0	0	0	0
ENSBTAG00000030507	0	2	0	0	0	0	0	0	0	0	0	0	4	1	1	0	0	0	0	4	0	0	0	0	0	0	0	1	2	1	0	0	1	0	0	0	0	0	0	0	0	0	1	0	4	9	2	8	4
ENSBTAG00000053184	64	134	66	64	120	109	104	93	76	79	54	156	124	169	195	165	152	80	54	118	171	96	53	92	116	164	184	219	314	204	230	157	251	190	165	240	128	195	195	243	230	220	224	230	65	79	71	68	70
ENSBTAG00000029978	0	0	0	0	0	0	0	0	0	0	0	0	0	0	0	0	0	0	0	0	0	0	0	0	0	0	0	0	0	0	0	0	0	0	0	0	0	1	0	0	0	0	0	0	0	0	0	0	0
ENSBTAG00000030059	0	0	0	0	0	0	0	0	0	0	0	0	0	0	0	0	0	0	0	0	0	0	0	0	0	0	0	0	0	0	0	0	0	0	0	0	0	0	0	0	0	0	0	0	0	0	0	0	0
ENSBTAG00000029785	0	0	0	0	0	0	0	0	0	0	0	0	0	0	0	0	0	0	0	0	0	0	0	0	0	0	0	0	0	0	0	0	0	0	0	0	0	0	0	0	0	0	0	0	0	0	0	0	0
ENSBTAG00000029910	0	0	0	0	0	0	0	0	0	0	0	0	0	0	0	0	0	0	0	0	0	0	0	0	0	0	0	0	0	0	0	0	0	0	0	0	0	0	0	0	0	0	0	0	0	0	0	0	0
ENSBTAG00000029973	0	0	0	0	0	0	0	0	0	0	0	0	0	0	0	0	0	0	0	0	0	0	0	0	0	0	0	0	0	0	0	0	0	0	0	0	0	0	0	0	0	0	0	0	0	0	0	0	0
ENSBTAG00000029781	0	0	0	0	0	0	0	0	0	0	0	0	0	0	0	0	0	0	0	0	0	0	0	0	0	0	0	0	0	0	0	0	0	0	0	0	0	0	0	0	0	0	0	0	0	0	0	0	0
ENSBTAG00000036349	2	8	0	2	2	0	0	2	0	0	0	0	0	2	2	0	2	0	0	0	2	16	0	0	0	0	0	6	1	0	0	4	0	6	0	2	0	4	0	0	2	0	6	0	2	0	6	0	0
ENSBTAG00000015196	205	339	128	225	316	257	227	263	200	301	204	389	321	411	439	385	306	133	109	206	464	254	69	324	408	394	419	503	491	466	446	501	609	473	425	609	549	698	532	427	377	355	416	400	417	507	417	385	488
ENSBTAG00000052441	0	0	0	4	0	0	0	0	1	1	0	0	0	0	0	0	0	2	0	0	4	0	0	0	0	1	0	0	0	2	1	0	0	0	0	2	0	0	2	0	0	0	1	0	0	3	2	0	0
ENSBTAG00000014685	581	880	281	548	973	875	735	876	491	814	564	1109	925	1240	1418	1049	909	334	321	704	1302	1369	361	782	1405	1309	1369	1642	1549	1246	1444	1821	1792	1878	1310	1825	1458	1884	2075	1372	1782	1277	1210	1833	1027	1289	630	537	684
ENSBTAG00000043695	0	0	0	0	0	0	0	0	0	2	0	2	0	0	0	0	0	0	0	0	3	0	0	0	4	4	0	0	0	0	0	2	0	2	3	1	0	1	1	0	0	0	0	1	0	0	0	0	0
ENSBTAG00000029807	1	0	0	0	4	0	0	0	2	2	2	0	2	0	2	2	0	0	0	0	1	0	2	0	0	2	4	0	0	0	0	0	2	0	2	0	0	0	0	0	0	0	0	0	2	0	0	0	0
ENSBTAG00000029885	0	0	0	0	0	0	0	0	0	0	0	1	0	0	0	0	0	0	0	0	2	0	0	0	0	0	1	0	0	0	0	0	0	0	0	1	1	2	0	0	0	0	2	0	0	0	0	0	0
ENSBTAG00000030024	2	0	0	0	3	0	0	0	2	1	0	2	0	0	2	0	0	0	0	1	3	1	0	1	3	0	0	0	0	1	0	1	3	1	2	0	1	0	0	1	0	0	0	0	0	2	8	0	0
ENSBTAG00000030084	0	0	0	0	0	0	0	0	0	0	0	0	0	0	0	0	0	0	0	0	0	0	0	0	0	0	0	0	0	0	0	0	0	0	0	0	0	0	0	0	0	0	0	0	0	0	0	0	0
ENSBTAG00000036419	0	0	0	0	0	0	0	0	0	0	0	0	0	0	0	0	0	0	0	0	0	0	0	0	1	0	0	1	1	0	0	0	2	0	0	0	0	0	0	0	0	0	0	1	0	3	2	0	1
ENSBTAG00000006293	0	0	2	0	0	0	0	0	0	0	0	0	1	0	0	0	0	0	0	0	0	0	0	0	0	0	0	0	0	0	0	1	0	0	0	0	0	0	0	1	0	0	0	0	2	0	2	0	2
ENSBTAG00000001886	25	24	17	30	29	38	18	35	40	31	26	33	42	39	58	47	49	22	12	33	61	51	14	30	34	59	39	24	20	30	40	19	29	38	24	55	24	40	28	24	20	28	18	38	171	215	186	102	162
ENSBTAG00000044891	0	0	0	0	0	0	0	2	2	0	0	0	0	0	2	0	0	0	0	0	0	0	0	1	0	0	2	0	0	0	0	0	0	0	1	0	0	2	0	0	0	0	0	0	2	0	8	5	0
ENSBTAG00000045425	0	0	0	0	0	0	0	0	0	0	0	0	0	0	0	0	0	0	0	0	0	0	0	0	0	0	0	0	0	0	0	0	0	0	0	0	0	0	0	0	0	0	0	0	0	1	0	2	2
ENSBTAG00000042714	0	0	0	0	0	0	0	0	0	0	0	0	0	0	0	0	0	0	0	0	0	0	0	0	0	0	0	0	0	0	0	0	0	0	0	0	0	0	0	0	0	0	0	0	0	0	0	0	0
ENSBTAG00000053525	0	0	2	0	10	2	2	0	0	2	0	2	0	0	0	4	2	1	0	0	0	0	0	0	2	2	0	2	0	0	2	2	0	0	0	4	0	2	0	6	2	2	2	2	10	13	20	1	3
ENSBTAG00000050804	0	0	0	0	0	0	0	0	0	0	0	0	0	0	0	0	0	0	0	0	0	0	0	0	0	0	0	0	0	0	0	0	0	0	0	0	0	0	0	0	0	0	2	0	0	4	9	0	0
ENSBTAG00000013922	359	477	180	284	794	457	302	586	218	514	341	645	522	679	538	603	249	153	139	393	708	420	122	441	518	890	853	847	1211	589	859	1003	946	1319	1017	1654	1047	1454	844	820	1144	860	996	1541	213	201	239	198	256
ENSBTAG00000048173	43	39	38	22	36	55	24	34	22	46	34	47	38	65	60	53	60	22	22	34	73	65	7	59	42	49	27	79	33	38	44	66	93	58	40	40	29	88	60	46	47	37	30	34	93	137	132	61	169
ENSBTAG00000054025	0	0	0	0	0	0	0	0	0	0	0	0	0	0	0	0	0	0	0	0	0	0	0	0	0	0	0	0	1	0	0	0	0	0	0	0	0	0	0	0	1	0	0	1	0	2	3	1	0
ENSBTAG00000039890	26	37	10	23	43	30	18	33	21	21	28	37	46	44	70	42	28	14	12	32	43	42	11	9	23	8	18	19	25	20	37	21	20	22	20	37	21	28	22	19	10	10	17	17	51	94	50	31	105
ENSBTAG00000052285	0	0	0	0	0	0	0	0	0	2	0	0	0	0	0	0	0	0	0	0	0	0	0	0	0	0	0	0	0	0	0	0	0	0	0	0	0	0	0	0	0	0	0	0	0	0	0	0	0
ENSBTAG00000049298	0	0	2	0	0	0	0	1	0	0	0	0	0	0	1	0	0	0	0	0	1	0	0	0	0	0	2	0	1	0	2	0	0	0	0	0	0	2	0	0	0	2	2	4	4	0	3	2	2
ENSBTAG00000019546	0	0	0	0	0	0	0	0	0	0	0	0	0	0	0	0	0	0	0	0	0	0	0	0	0	0	0	0	0	0	0	0	0	0	0	2	0	0	0	0	0	0	0	0	1	0	0	0	0
ENSBTAG00000047954	107	154	54	105	155	162	112	123	79	148	66	202	192	312	216	209	274	67	67	132	250	252	37	142	280	275	361	241	416	316	354	303	299	311	239	417	341	409	500	309	323	248	256	315	196	272	227	126	162
ENSBTAG00000048653	0	0	0	0	0	0	0	0	0	0	0	0	0	0	0	0	0	0	0	0	0	8	0	0	0	0	0	0	1	0	0	0	0	0	0	1	0	0	0	0	0	0	0	0	0	0	0	0	0
ENSBTAG00000018090	0	0	0	2	0	0	0	0	0	2	0	2	0	0	0	0	2	0	0	0	0	0	0	2	0	0	0	0	3	16	5	2	4	7	2	0	1	0	0	0	0	0	0	0	4	3	8	0	0
ENSBTAG00000050385	176	149	27	82	134	147	85	169	86	138	76	208	185	302	220	180	274	72	58	135	237	218	69	127	206	214	295	322	352	209	255	254	278	322	172	433	235	317	474	234	290	273	282	254	114	146	132	101	110
ENSBTAG00000047939	25	17	9	18	10	19	7	11	9	25	10	19	72	37	40	16	44	7	7	16	31	39	3	24	48	47	31	62	42	36	34	89	44	26	23	48	46	35	104	18	25	24	30	48	52	66	65	45	59
ENSBTAG00000049183	2	0	2	0	2	2	0	0	0	0	0	1	2	8	1	4	3	0	1	4	3	0	0	3	0	0	0	0	0	0	0	2	0	0	0	0	0	6	1	0	0	0	2	1	17	25	20	19	31
ENSBTAG00000045569	0	0	0	0	0	0	0	0	0	0	0	0	0	0	0	0	0	0	0	0	0	0	0	0	0	0	0	0	0	0	0	0	0	0	0	0	0	0	0	0	0	0	0	0	4	0	0	0	0
ENSBTAG00000049802	19	26	11	12	35	31	18	21	23	39	25	33	27	42	51	58	40	30	14	33	49	33	4	36	46	55	58	40	50	52	46	65	38	23	29	43	57	58	54	41	51	43	36	17	47	82	80	54	63
ENSBTAG00000052733	2	0	1	0	2	0	0	2	0	2	2	4	0	0	0	3	0	0	0	2	4	0	0	1	3	0	0	2	10	2	0	2	2	0	2	1	0	2	2	0	0	0	0	0	0	4	9	3	2
ENSBTAG00000054899	49	158	2	23	102	80	43	31	20	50	54	102	58	115	77	81	31	21	16	45	61	119	9	45	117	155	64	108	106	116	54	174	235	211	112	75	85	164	103	87	82	88	133	81	185	69	41	46	64
ENSBTAG00000050158	788	3151	292	1044	991	2714	1121	956	633	1156	1311	1931	1355	1638	1652	1776	5314	515	592	1005	1616	1445	296	1401	4563	1512	1822	1884	1606	1700	1987	2275	7800	5746	1136	1621	1493	6886	7065	1553	6073	4425	3016	1523	364	398	314	355	302
ENSBTAG00000014170	36	90	40	76	54	70	58	94	56	59	33	76	42	124	119	120	73	54	42	53	290	159	11	130	191	205	195	164	135	221	124	156	142	124	75	138	113	184	248	81	127	115	63	73	347	481	417	283	365
ENSBTAG00000005616	0	0	0	0	0	0	0	0	0	0	0	0	0	0	0	0	0	0	0	0	0	0	0	0	0	0	0	0	0	0	0	0	0	0	0	0	0	0	0	0	0	0	0	0	0	0	0	0	0
ENSBTAG00000054942	160	496	50	216	106	164	210	72	110	226	241	136	137	198	124	147	56	51	35	211	432	121	23	152	258	299	196	302	354	499	447	312	337	219	189	414	209	1204	450	552	157	453	277	190	65	86	73	62	76
ENSBTAG00000017843	0	0	0	3	2	0	0	2	0	0	0	0	2	2	6	0	2	0	0	8	0	0	0	2	1	2	2	2	0	2	2	0	4	0	0	0	2	2	0	0	2	0	0	4	3	0	8	1	2
ENSBTAG00000017850	617	761	231	520	855	549	526	533	371	648	770	1219	975	1418	1431	958	805	324	289	676	1062	800	227	845	1403	1098	1347	2258	963	1767	713	1263	1496	1462	1070	1252	1344	1419	1605	830	1488	959	965	1058	686	928	725	900	903
ENSBTAG00000042185	0	0	0	0	0	0	0	0	0	0	0	0	0	0	0	0	0	0	0	0	0	0	0	0	0	0	0	0	0	0	0	0	0	0	0	0	0	0	0	0	0	0	0	0	0	0	0	0	0
ENSBTAG00000049141	0	0	0	0	0	0	0	0	0	0	0	0	0	0	0	0	0	0	0	0	0	0	0	0	0	0	0	0	0	0	0	0	0	0	0	0	0	0	0	0	0	0	0	0	0	0	1	2	0
ENSBTAG00000022373	0	0	0	0	0	0	0	1	0	0	0	0	0	1	4	1	2	0	0	0	0	0	0	2	2	1	0	2	0	0	0	0	1	2	0	0	2	1	0	0	0	2	0	0	15	8	0	6	0
ENSBTAG00000039388	2	0	0	0	0	0	0	0	0	0	0	0	0	0	0	0	0	0	0	0	0	0	0	0	2	0	0	0	0	0	0	0	0	0	0	0	0	0	0	0	0	0	0	0	0	2	0	0	0
ENSBTAG00000050383	0	0	0	0	0	0	0	0	0	0	0	0	0	0	0	0	0	0	0	0	0	0	0	0	0	0	0	0	0	0	0	0	0	0	0	0	0	0	0	0	0	0	0	0	0	0	0	0	0
ENSBTAG00000042114	0	0	0	0	0	0	0	0	0	0	0	0	0	0	0	0	0	0	0	0	0	0	0	0	0	0	0	0	0	0	0	0	0	0	0	0	0	0	0	0	0	0	0	0	0	0	0	0	0
ENSBTAG00000051480	209	210	97	176	263	215	239	240	197	214	198	436	421	385	315	262	230	130	116	267	379	371	89	242	443	397	466	382	419	338	361	371	494	554	382	514	384	488	464	332	519	376	471	378	9	22	14	11	19
ENSBTAG00000029864	0	0	0	0	0	0	0	0	0	0	0	0	0	0	0	0	0	0	0	0	0	0	0	0	0	0	0	0	0	0	0	0	0	0	0	0	0	0	0	0	0	0	0	0	0	0	0	0	0
ENSBTAG00000019221	2	2	0	0	0	2	0	0	4	2	0	2	0	8	3	2	2	0	0	2	6	4	0	0	2	2	0	2	0	2	8	8	0	9	2	2	2	0	7	2	2	2	2	0	2	0	0	0	2
ENSBTAG00000000567	0	0	0	0	0	0	0	0	0	0	0	0	0	0	0	0	0	0	0	0	0	0	0	0	0	0	0	0	0	0	0	0	0	0	0	0	0	0	0	0	0	0	0	0	0	0	0	0	0
ENSBTAG00000052795	0	0	0	0	0	0	0	0	0	0	0	0	0	0	0	0	0	0	0	0	0	0	0	2	0	0	2	0	2	0	0	0	2	0	0	0	0	0	0	0	0	0	0	0	0	0	0	0	0
ENSBTAG00000004007	0	2	0	0	0	0	0	0	0	0	0	0	2	0	0	2	0	0	0	0	2	0	0	0	0	0	0	0	0	0	0	0	2	0	1	0	0	0	0	0	2	0	0	2	2	0	2	0	0
ENSBTAG00000055076	0	0	0	0	0	0	0	0	0	0	0	0	0	0	0	0	0	0	0	0	0	0	0	0	0	0	0	0	0	0	0	0	0	0	0	0	0	0	0	0	0	0	0	0	0	0	0	0	0
ENSBTAG00000016484	41	56	15	47	90	49	56	58	48	50	53	67	58	93	108	91	65	31	27	73	97	121	15	76	117	160	114	152	179	131	134	143	164	112	87	126	90	137	103	61	84	98	106	100	235	276	232	259	314
ENSBTAG00000029950	0	0	0	0	0	0	0	0	0	0	0	0	0	0	0	0	0	0	0	0	0	0	0	0	0	0	0	0	0	0	0	0	0	0	0	0	0	0	0	0	0	0	0	0	0	1	0	0	1
ENSBTAG00000051471	0	0	0	0	0	0	0	0	0	0	0	0	0	0	0	0	0	0	0	0	0	0	0	0	0	0	0	0	0	0	0	0	0	0	0	0	0	0	0	0	0	0	0	0	0	0	0	0	0
ENSBTAG00000047089	66	83	14	62	105	81	50	82	45	105	60	106	99	136	72	112	126	36	36	101	119	137	25	68	140	120	153	122	125	152	132	147	180	160	134	198	141	150	126	110	110	141	151	130	121	100	105	80	119
ENSBTAG00000047819	0	0	0	0	0	0	0	0	0	0	0	0	0	0	0	0	0	0	0	0	0	0	0	0	0	0	1	0	0	0	0	0	0	0	0	0	0	0	0	0	0	0	0	0	0	0	0	0	0
ENSBTAG00000036144	0	0	0	0	0	0	0	0	0	0	0	0	0	0	0	0	0	0	0	0	0	0	0	0	0	0	0	0	0	0	0	0	0	0	0	0	0	0	0	0	0	0	0	0	0	0	0	0	0
ENSBTAG00000051732	0	0	0	0	0	0	0	0	0	0	0	0	0	0	2	0	0	0	0	0	0	0	0	0	0	0	0	0	0	0	0	0	0	0	0	0	0	0	0	0	0	0	0	0	4	0	0	0	0
ENSBTAG00000055177	0	0	0	0	0	0	0	0	0	0	0	0	0	0	0	0	0	0	0	0	0	0	0	0	0	0	0	0	0	1	0	0	0	0	0	0	0	0	0	0	0	0	0	0	0	0	1	0	0
ENSBTAG00000018098	0	0	0	0	0	0	0	0	0	0	0	0	0	0	0	0	0	0	0	0	0	0	0	0	0	0	0	0	0	0	0	0	0	0	0	0	0	0	0	0	0	0	0	0	0	0	0	0	0
ENSBTAG00000052701	0	0	0	0	0	0	0	0	0	0	0	0	0	0	0	0	0	0	0	0	0	0	0	0	0	0	0	0	0	0	0	0	0	0	0	0	0	0	0	0	0	0	0	0	0	0	0	0	0
ENSBTAG00000050218	0	0	0	0	0	0	0	1	0	0	0	0	0	0	0	0	0	0	0	0	0	0	0	0	0	0	0	0	0	0	0	0	0	0	0	0	0	0	0	0	0	0	0	0	0	0	0	0	0
ENSBTAG00000049311	0	0	0	0	0	0	0	0	0	0	0	2	0	0	0	2	0	0	0	0	0	0	0	0	0	0	0	0	0	0	1	0	0	0	0	0	0	0	0	0	0	0	0	0	0	2	0	0	2
ENSBTAG00000043188	0	0	0	0	0	0	0	0	0	0	0	0	0	0	0	0	0	0	0	0	0	0	0	0	0	0	0	0	0	0	0	0	0	0	0	0	0	0	0	0	0	0	0	0	0	0	0	0	0
ENSBTAG00000011780	2	4	0	2	0	0	0	0	0	0	0	0	6	0	2	2	0	0	0	1	0	0	0	2	8	3	2	2	2	0	4	2	0	2	0	2	0	0	0	0	0	0	0	0	98	127	58	74	114
ENSBTAG00000000997	0	0	0	0	0	0	0	0	0	0	0	1	0	0	0	0	0	0	0	0	0	0	0	0	0	0	0	0	0	0	0	0	0	0	0	0	0	0	2	0	0	0	2	0	0	0	0	0	0
ENSBTAG00000019009	0	0	0	0	0	0	0	0	0	0	0	0	0	0	0	0	0	0	0	0	0	0	0	0	0	0	0	0	0	0	0	0	0	0	0	0	0	0	0	0	0	0	0	0	0	0	0	0	0
ENSBTAG00000045940	1	1	0	0	0	0	0	1	2	0	0	2	0	1	1	1	0	0	0	0	0	2	0	1	0	0	0	0	0	1	0	4	0	2	1	0	0	1	0	0	0	1	0	0	0	0	0	0	0
ENSBTAG00000054420	0	0	0	0	0	0	0	0	0	0	0	0	0	0	0	0	0	0	0	0	0	0	0	0	0	0	0	0	0	0	0	0	0	0	0	0	0	0	0	0	0	0	0	0	0	0	0	0	0
ENSBTAG00000039377	0	0	0	1	0	0	0	0	0	1	0	0	0	0	0	0	4	2	2	0	1	0	0	0	0	0	0	0	0	0	0	0	1	0	2	0	0	0	0	0	0	0	1	0	0	0	0	2	0
ENSBTAG00000055043	2	2	0	1	0	0	0	2	1	1	0	2	5	0	1	2	3	0	0	0	0	4	0	0	0	0	0	0	0	0	0	0	0	0	0	0	0	2	0	0	0	2	3	0	0	2	0	0	0
ENSBTAG00000045394	0	0	0	0	0	0	0	0	0	0	0	0	0	0	0	0	0	0	0	0	0	0	0	0	0	0	0	0	0	0	0	0	0	0	0	0	0	0	0	0	0	0	0	0	0	0	0	0	0
ENSBTAG00000016940	0	0	0	0	0	0	0	0	0	0	0	0	0	0	0	0	0	0	0	0	0	0	0	0	0	0	0	0	0	0	0	0	0	4	0	0	0	0	0	0	0	0	0	0	0	0	0	0	0
ENSBTAG00000045773	0	2	0	1	0	0	0	0	0	0	0	0	0	0	0	0	0	0	0	0	0	0	0	0	0	0	0	0	0	0	0	0	0	0	1	0	0	1	0	0	2	0	0	0	0	0	0	0	0
ENSBTAG00000051571	0	0	0	0	0	0	0	0	0	0	0	0	0	0	0	0	0	0	0	0	0	0	0	0	0	0	0	0	0	0	0	0	0	0	0	0	0	0	0	0	0	0	0	0	0	0	0	0	0
ENSBTAG00000049708	0	0	0	0	0	0	0	0	0	0	0	0	0	0	0	0	0	0	0	0	0	0	0	0	0	0	0	0	0	0	0	0	0	0	0	0	0	0	0	0	0	0	0	0	0	0	0	0	0
ENSBTAG00000043320	0	0	0	0	0	0	0	0	0	0	0	0	0	0	0	0	0	0	0	0	0	0	0	0	0	0	0	0	0	0	0	0	0	0	0	0	0	0	0	0	0	0	0	0	0	0	0	0	0
ENSBTAG00000052973	0	0	0	0	0	0	0	0	0	0	0	0	0	0	0	0	0	0	0	0	0	0	0	0	0	0	0	0	0	0	0	0	0	0	0	0	0	0	0	0	0	0	0	0	0	0	0	0	0
ENSBTAG00000012552	182	257	135	207	268	227	172	206	229	268	188	470	350	395	463	263	298	147	136	186	411	322	72	262	400	519	297	252	262	439	356	389	356	375	250	384	274	488	373	237	352	271	325	231	977	1191	1038	691	980
ENSBTAG00000054960	0	0	0	0	0	0	0	0	0	0	0	0	0	0	0	0	0	0	0	0	0	0	0	0	0	0	0	0	0	0	0	0	0	0	0	0	0	0	0	0	0	0	0	0	0	0	0	0	0
ENSBTAG00000054192	0	0	0	0	0	0	0	1	0	0	0	1	0	0	0	0	0	0	0	0	0	0	0	0	0	0	0	0	0	0	0	1	0	0	0	0	0	0	1	0	0	1	0	0	0	0	0	0	0
ENSBTAG00000034045	0	0	0	0	0	0	0	0	0	0	0	1	0	0	2	2	0	2	0	0	2	1	0	0	4	0	0	2	1	0	0	1	0	1	1	0	4	2	0	0	0	2	0	0	0	0	0	0	0
ENSBTAG00000020750	20	17	14	10	14	8	5	10	2	17	18	28	36	22	32	18	10	23	10	8	15	12	2	12	16	42	19	22	21	14	4	6	6	13	11	5	19	25	12	8	8	14	16	14	136	127	216	122	136
ENSBTAG00000018311	0	0	0	0	0	0	0	0	0	0	0	0	0	0	0	0	0	0	0	0	0	0	0	0	0	0	0	0	0	0	0	0	0	0	0	0	0	0	0	0	0	0	0	0	0	0	0	0	0
ENSBTAG00000011056	160	207	124	254	237	245	203	221	135	270	159	486	550	359	502	275	446	179	132	207	329	260	62	209	255	298	140	170	136	160	154	182	212	174	103	215	194	272	169	106	154	173	129	176	1453	1660	1445	886	1572
ENSBTAG00000049027	0	0	0	1	0	0	0	0	0	1	0	0	0	0	0	0	0	0	0	0	0	0	0	0	0	0	0	0	0	0	0	0	0	0	0	0	0	0	0	0	0	0	0	0	0	0	0	0	0
ENSBTAG00000050778	0	0	0	0	0	0	0	0	0	0	0	0	0	0	0	0	0	0	0	0	0	0	0	0	0	0	0	0	0	0	0	0	0	0	0	0	0	0	0	0	0	0	0	0	0	0	0	0	0
ENSBTAG00000006818	399	576	162	577	632	394	366	436	321	716	405	945	1124	1038	887	632	618	271	193	622	559	481	173	484	839	777	769	1181	1003	909	833	1030	908	1162	813	1127	1132	1277	1218	809	1229	966	959	1088	472	535	469	397	604
ENSBTAG00000046565	0	0	0	0	0	0	0	0	0	0	0	0	0	0	0	0	0	0	0	0	0	0	0	0	1	0	0	0	0	0	0	0	0	0	0	0	0	0	0	0	0	0	0	0	0	0	0	0	0
ENSBTAG00000050724	0	0	0	2	0	0	0	0	0	0	2	0	0	0	0	0	0	0	0	0	2	0	0	0	0	0	0	0	0	0	0	0	0	0	0	0	0	0	0	0	0	0	0	0	0	0	0	0	0
ENSBTAG00000048623	0	0	0	0	0	0	0	0	0	0	0	0	0	0	0	0	0	0	0	0	0	0	0	0	0	0	2	0	0	0	0	0	0	0	0	0	0	0	0	0	0	0	0	0	0	0	0	0	0
ENSBTAG00000055194	0	0	0	0	0	0	0	0	0	0	0	0	0	0	0	0	0	0	0	0	0	0	0	0	0	0	0	0	0	0	0	0	0	0	0	0	0	0	0	0	0	0	0	0	0	0	0	0	0
ENSBTAG00000048505	0	0	0	0	0	0	0	0	0	0	0	0	0	0	0	0	0	0	0	0	0	0	0	0	0	0	0	0	0	0	0	0	0	0	0	0	0	0	0	0	0	0	0	0	0	0	0	0	0
ENSBTAG00000053064	0	0	0	0	0	0	0	0	0	0	0	0	2	0	0	0	0	0	0	0	0	0	0	0	0	0	0	1	0	0	0	0	0	0	0	0	0	0	0	0	0	0	0	0	0	0	0	0	3
ENSBTAG00000055100	0	0	0	2	0	0	0	0	0	0	0	0	0	0	0	0	0	0	0	0	0	0	0	0	0	0	0	0	0	0	0	0	0	0	0	0	0	0	0	0	0	0	0	0	0	0	0	0	0
ENSBTAG00000021713	65	100	25	75	131	108	81	135	36	81	43	118	202	146	190	174	137	63	77	93	108	156	28	80	78	78	78	96	86	88	138	130	143	180	95	109	80	140	123	90	123	127	134	103	58	68	81	43	82
ENSBTAG00000014138	421	698	181	383	660	497	362	406	331	540	347	809	575	874	872	843	724	312	200	479	845	726	187	550	814	807	893	978	904	963	774	1108	1225	1117	748	1021	931	1185	1083	848	988	904	920	914	282	325	260	267	371
ENSBTAG00000009657	610	828	285	630	816	678	507	747	526	884	389	1192	1303	1385	1456	1207	1175	546	403	772	1235	1060	283	845	1153	1060	1178	1154	1173	1313	1107	1266	1393	1103	947	1436	1001	1159	1285	1036	1039	1105	1175	909	581	717	587	438	619
ENSBTAG00000052670	603	1141	391	995	989	808	721	893	580	994	673	1700	1664	1991	2181	1462	1307	550	399	1057	1468	988	380	861	1460	1606	1744	2534	1977	1800	2095	2455	2612	2197	1839	2082	1916	2661	2336	1746	2186	2007	2001	2115	2579	3461	2459	1903	3455
ENSBTAG00000005150	10	22	4	2	14	7	12	2	4	14	8	18	4	18	12	15	10	2	8	2	22	8	0	4	16	30	32	30	28	4	4	8	0	6	14	28	12	32	18	15	18	6	4	22	115	85	52	75	145
ENSBTAG00000005950	0	0	0	0	4	0	0	0	0	0	0	0	0	0	2	0	0	0	0	0	0	0	0	0	0	0	0	0	0	2	0	1	0	0	0	0	0	0	0	0	0	0	0	0	0	4	2	0	2
ENSBTAG00000006296	1820	2774	660	1429	2099	2072	1828	1796	1394	1962	1082	3307	2231	3303	3017	2489	2232	941	781	2151	2605	3092	552	1811	3039	3140	3417	3747	3737	3939	3144	3669	4279	4534	2591	3904	3408	3723	4233	3380	3346	3567	3826	3856	1397	1620	1185	1012	1616
ENSBTAG00000049423	0	0	0	0	0	0	0	0	0	0	0	0	0	0	0	0	0	0	0	0	1	0	0	0	0	0	0	0	0	0	0	0	0	0	0	0	0	0	0	0	0	0	0	0	0	0	0	0	0
ENSBTAG00000050658	0	0	0	0	0	0	0	0	0	0	0	0	0	0	0	0	0	0	0	0	0	0	0	0	0	0	0	0	0	0	0	0	0	0	0	0	0	0	0	0	0	0	0	0	0	0	0	0	0
ENSBTAG00000054065	0	0	0	0	0	0	0	0	0	1	0	0	0	0	0	0	0	0	0	0	0	0	0	2	0	0	0	0	0	0	0	0	0	0	0	0	0	0	0	0	0	0	0	0	0	0	0	0	0
ENSBTAG00000050821	0	0	0	0	0	0	0	0	0	0	0	0	0	0	0	0	0	0	0	0	0	0	0	0	0	0	0	0	0	0	0	0	0	0	0	0	0	0	0	0	0	0	0	0	0	0	0	0	0
ENSBTAG00000009775	9	5	6	19	19	6	8	11	6	37	8	21	27	33	15	29	10	7	0	20	22	12	2	28	10	25	12	14	22	20	11	16	20	10	8	14	20	16	26	19	14	12	16	16	11	24	47	10	16
ENSBTAG00000006820	0	0	0	0	0	0	0	0	0	0	0	0	0	0	0	0	0	0	0	0	0	0	0	0	0	0	0	0	0	0	0	2	0	0	0	0	0	0	0	1	0	0	0	0	0	0	0	0	2
ENSBTAG00000020725	0	0	0	0	0	0	0	0	2	0	2	0	0	0	0	0	0	0	0	0	0	0	0	0	0	0	0	0	0	0	0	0	0	0	0	2	0	0	0	2	0	0	0	0	0	0	0	0	0
ENSBTAG00000013548	6	38	13	57	42	36	7	34	16	46	15	33	127	65	91	30	43	19	12	46	40	29	6	28	81	63	44	56	43	53	29	97	38	76	33	32	38	93	48	18	38	28	31	44	98	346	189	109	106
ENSBTAG00000048241	0	0	0	1	0	0	0	2	0	1	0	0	1	0	3	0	0	2	0	0	0	0	0	0	0	0	0	0	2	0	1	1	4	2	0	0	0	0	2	0	1	1	0	0	4	20	9	9	6
ENSBTAG00000029818	0	0	0	0	0	0	0	0	0	0	0	0	2	0	2	0	0	0	2	0	0	0	0	0	0	0	0	0	0	2	0	3	0	0	0	0	0	4	1	0	0	0	1	0	1	9	7	5	4
ENSBTAG00000029889	0	0	0	1	0	0	0	0	0	0	2	1	4	0	1	0	0	0	0	0	0	0	0	0	0	1	0	0	0	2	0	1	0	0	0	0	0	3	1	0	0	0	0	1	4	3	12	3	1
ENSBTAG00000012748	0	0	0	0	0	0	0	0	0	0	0	0	0	2	0	0	0	0	0	0	0	0	0	0	0	1	0	0	0	0	0	1	0	0	2	0	0	0	0	0	0	0	0	0	0	0	0	0	0
ENSBTAG00000006691	12	17	4	36	19	12	7	19	9	46	26	51	38	35	18	27	36	12	14	26	21	20	8	26	28	15	26	28	18	26	11	30	36	23	8	26	16	36	33	18	12	17	30	8	0	5	0	0	0
ENSBTAG00000029875	0	0	0	0	0	0	0	0	0	0	0	0	0	0	0	0	0	0	0	0	0	0	0	0	0	0	0	0	0	0	0	0	0	0	0	0	0	0	0	0	0	0	0	0	0	0	0	0	0
ENSBTAG00000030104	0	0	0	0	0	0	0	0	0	0	0	0	0	0	0	0	0	0	0	0	0	0	0	0	0	0	0	0	0	0	0	0	0	0	0	0	0	0	0	0	0	0	0	0	0	0	0	0	0
ENSBTAG00000030106	0	0	0	0	0	0	0	0	0	2	0	0	0	0	0	0	0	0	0	0	0	0	0	0	0	0	0	0	0	0	0	0	0	0	0	0	0	0	0	0	0	0	0	0	0	0	0	0	0
ENSBTAG00000048998	0	0	0	0	0	0	0	0	0	0	0	0	0	0	0	0	0	0	0	0	0	0	0	0	0	0	0	0	0	0	0	1	0	0	0	0	0	0	0	0	0	0	0	0	0	0	0	0	0
ENSBTAG00000013002	2	1	4	0	0	0	0	0	0	0	0	5	1	2	0	0	1	0	0	0	0	4	0	0	4	0	0	0	2	2	0	2	0	3	0	0	0	3	6	0	0	2	0	0	0	2	0	0	0
ENSBTAG00000050384	0	0	0	0	0	0	0	0	0	0	0	0	0	0	0	0	0	0	0	0	0	0	0	0	0	0	0	0	0	0	0	1	0	0	0	0	0	0	0	0	0	0	0	0	0	0	0	0	0
ENSBTAG00000007844	336	498	138	355	562	513	332	340	326	460	354	531	530	750	593	606	567	252	204	449	785	634	134	444	685	652	689	557	677	553	626	736	769	799	661	1011	826	1069	931	502	790	544	529	637	440	450	426	239	451
ENSBTAG00000009231	61	84	46	79	90	63	50	86	69	48	43	99	162	97	204	101	102	31	42	72	150	104	20	90	160	109	126	101	143	143	100	140	125	108	96	110	110	136	137	80	86	94	79	102	1055	913	911	524	752
ENSBTAG00000005776	2	11	2	11	8	0	2	4	11	7	4	7	25	6	34	31	20	12	2	6	20	7	0	4	11	2	14	11	1	12	24	4	7	11	6	14	14	4	12	2	15	4	17	3	77	67	48	64	45
ENSBTAG00000048506	6	6	9	8	7	10	4	11	12	6	2	34	34	20	28	19	10	2	2	2	12	20	4	8	17	17	26	12	32	15	13	14	6	16	2	14	10	16	14	10	19	8	16	14	73	103	112	47	88
ENSBTAG00000049615	69	162	34	84	102	99	80	66	65	103	77	140	135	141	153	135	103	49	62	88	157	135	45	128	138	138	170	178	172	161	160	179	183	161	142	223	166	209	227	122	191	152	132	168	207	345	240	199	320
ENSBTAG00000010245	0	2	0	0	2	0	2	4	0	0	1	0	2	0	2	0	0	0	0	3	0	0	0	0	5	3	0	4	0	1	0	0	0	0	0	2	0	2	0	1	0	0	0	2	30	30	12	42	69
ENSBTAG00000011648	142	194	39	116	258	182	118	159	138	253	128	238	164	329	297	232	241	118	96	179	315	191	54	171	219	186	274	391	342	267	313	384	464	366	286	447	308	346	407	331	376	276	300	429	102	175	145	141	226
ENSBTAG00000052777	0	0	0	0	0	0	0	0	0	0	0	0	0	0	0	0	0	0	0	1	0	0	0	0	0	0	0	0	0	0	2	0	0	0	0	0	0	0	0	0	0	0	0	0	0	0	0	0	0
ENSBTAG00000010948	80	147	70	97	211	117	84	95	76	124	109	153	209	229	306	231	169	57	84	101	262	289	28	192	385	321	255	263	264	239	197	294	341	194	205	238	269	292	431	217	259	155	165	218	656	597	481	439	412
ENSBTAG00000053554	9	3	0	2	4	0	3	0	1	1	2	1	5	1	4	7	1	0	2	0	6	0	2	6	3	0	2	4	0	6	4	9	7	4	1	6	2	4	7	4	10	6	2	7	2	6	0	5	5
ENSBTAG00000023978	8	25	4	26	24	9	11	6	6	14	20	49	22	47	43	19	20	4	4	18	29	20	6	11	23	9	16	23	38	10	5	4	17	22	14	11	16	29	9	13	14	2	23	9	55	80	35	43	86
ENSBTAG00000019779	0	0	0	0	2	2	0	0	0	0	0	0	4	0	8	4	4	0	0	6	3	0	0	0	4	2	0	2	27	0	0	0	8	2	0	2	0	8	2	4	6	0	0	2	2	1	2	2	6
ENSBTAG00000052586	126	141	31	111	153	126	98	103	100	146	90	200	186	228	212	180	121	46	44	101	251	183	47	145	239	175	219	252	291	209	278	243	375	329	230	332	219	334	341	292	339	253	176	274	118	151	90	125	132
ENSBTAG00000017265	709	1136	255	659	1075	995	746	766	621	997	674	1258	1080	1448	1421	1378	1083	429	311	760	1350	1269	275	903	1357	1307	1683	1598	1554	1679	1614	1810	2088	2057	1652	2213	1710	2150	1961	1638	1820	1503	1389	1716	323	349	297	242	481
ENSBTAG00000011144	0	0	0	0	0	0	0	2	0	0	0	0	0	0	0	0	1	0	0	0	0	0	0	0	0	0	0	0	0	0	0	0	0	0	0	0	0	0	0	0	0	0	0	0	0	0	1	0	4
ENSBTAG00000007817	181	227	83	151	290	242	200	167	164	266	179	340	285	430	409	377	354	140	135	241	317	344	86	224	329	358	411	445	425	473	345	542	525	459	378	468	477	537	507	423	470	341	477	468	222	315	251	203	260
ENSBTAG00000007813	61	96	28	75	67	72	74	53	49	103	43	115	119	137	131	106	79	45	20	61	84	47	19	67	62	71	105	126	66	82	94	117	143	136	82	152	147	155	138	106	150	96	124	92	65	112	92	38	52
ENSBTAG00000045697	34	67	16	32	91	68	42	24	27	47	27	56	68	72	75	74	79	18	21	61	70	46	22	41	59	63	87	76	105	83	60	87	78	96	59	97	58	90	83	76	69	65	76	81	140	186	180	109	182
ENSBTAG00000016977	3066	4154	1090	2653	3490	3562	2822	2972	1966	4059	2388	5548	4641	5946	5076	5704	4443	1788	1864	3307	4911	4453	1542	3778	4911	4933	5331	6423	6119	5978	5890	7129	8545	7057	5691	7251	6332	8416	7812	5912	6933	6118	6145	6583	1441	1773	1359	1087	2165
ENSBTAG00000010726	616	878	316	518	784	696	609	579	525	848	431	1079	1117	1316	1204	1096	1134	492	349	777	1262	1344	210	922	1085	1073	884	994	958	999	1084	1010	1403	842	764	1076	826	1266	1244	775	775	835	695	747	1863	2208	2294	1363	2398
ENSBTAG00000042692	0	0	0	0	0	0	0	0	1	0	0	0	0	0	2	0	0	0	0	0	0	0	0	0	0	0	0	0	0	0	0	0	0	0	1	0	0	2	0	0	0	2	0	0	2	1	2	1	7
ENSBTAG00000033167	20	24	12	18	23	19	7	14	6	15	11	31	29	39	28	23	10	6	14	6	41	23	4	7	17	15	19	22	19	23	19	15	15	13	16	9	23	33	17	10	27	4	16	13	56	67	45	40	54
ENSBTAG00000054473	0	0	0	0	1	0	0	0	0	0	0	0	1	0	0	0	2	0	0	0	0	0	0	0	0	0	0	1	0	2	0	2	0	2	0	0	0	2	0	0	0	0	0	0	0	2	0	0	0
ENSBTAG00000013046	428	732	354	631	719	606	369	620	383	523	378	755	1182	949	1288	829	996	429	295	697	1323	843	289	612	927	1208	1234	1115	1306	1120	1064	1039	992	941	844	1100	966	1477	1302	909	993	778	926	981	2437	5733	4982	1972	4579
ENSBTAG00000013045	524	657	221	550	578	519	469	520	384	812	432	843	968	1133	1030	1043	798	372	372	482	981	1159	272	712	924	1086	1237	1270	1316	1093	1015	1089	1245	845	831	1359	1030	1408	1185	882	1068	847	967	895	1277	1399	1415	697	1108
ENSBTAG00000042370	1	2	0	0	0	2	0	0	0	0	0	0	0	2	1	1	0	0	2	0	2	0	0	0	0	3	4	4	0	2	2	0	1	1	0	0	2	1	0	0	0	0	1	0	7	16	8	2	4
ENSBTAG00000049272	1	1	0	0	0	0	2	0	0	0	0	0	0	1	1	0	1	0	0	0	0	0	0	0	1	0	0	1	0	2	0	0	2	0	0	1	0	0	0	0	0	0	0	0	2	0	1	0	0
ENSBTAG00000043347	1	0	0	0	1	0	2	1	0	0	1	0	0	0	1	1	0	0	0	1	1	0	0	0	2	2	5	1	2	1	3	1	1	0	1	1	1	1	1	1	1	0	4	1	2	4	2	1	1
ENSBTAG00000013044	56	95	58	84	123	94	51	76	76	86	77	193	176	203	182	157	135	42	51	82	205	140	28	121	258	201	89	123	162	109	129	160	156	98	73	93	122	172	173	97	105	93	124	104	310	446	315	286	402
ENSBTAG00000023820	0	0	0	0	0	0	0	0	0	0	0	1	0	0	0	2	0	0	0	0	0	0	0	0	0	0	0	0	0	0	4	0	0	0	0	0	2	0	0	0	0	0	0	0	0	0	0	0	0
ENSBTAG00000051663	9	5	10	18	17	10	14	5	13	4	2	8	13	16	24	16	8	11	2	16	22	15	5	13	10	22	17	13	21	20	18	4	13	15	2	13	8	17	11	8	5	12	5	13	80	55	87	76	72
ENSBTAG00000020185	23	57	19	35	38	28	22	48	33	59	22	74	90	57	97	64	47	20	21	39	109	45	4	64	38	54	61	46	74	58	69	62	38	45	42	71	46	96	74	26	35	49	21	29	246	205	276	182	258
ENSBTAG00000047917	0	0	0	0	0	0	0	0	0	0	0	0	2	0	0	0	0	0	0	0	2	0	0	0	0	0	0	0	0	0	2	0	0	0	0	0	0	0	0	0	0	0	0	0	1	0	2	0	0
ENSBTAG00000050830	0	0	0	0	0	2	0	0	0	2	2	2	12	2	4	0	2	0	0	0	2	0	0	0	2	4	0	0	2	0	0	11	0	0	0	0	0	4	0	2	0	2	0	0	2	2	2	4	2
ENSBTAG00000014095	48	63	34	61	65	52	60	33	49	60	33	117	91	125	185	124	118	36	42	59	166	117	40	78	150	114	206	164	215	146	123	155	139	185	103	131	144	188	190	105	132	102	136	131	275	336	254	200	272
ENSBTAG00000005250	199	433	402	829	295	229	181	460	280	440	108	642	1228	767	1391	453	627	200	105	328	641	370	58	389	735	708	553	394	432	419	450	870	377	504	137	310	479	649	519	242	289	180	145	359	2148	2601	2432	1401	1887
ENSBTAG00000000520	0	0	2	6	2	0	3	2	2	0	4	2	5	4	4	4	2	0	2	1	0	2	0	6	1	4	6	2	4	1	2	0	2	1	2	0	1	0	2	1	0	0	2	0	19	14	27	13	9
ENSBTAG00000011350	348	413	113	312	358	257	299	372	224	394	173	575	599	711	869	677	707	239	221	471	556	924	174	369	563	507	632	837	775	704	842	654	729	678	536	655	645	770	829	556	680	620	634	572	259	287	192	223	357
ENSBTAG00000008319	0	0	0	2	0	0	0	0	0	0	0	0	2	0	0	0	0	0	0	0	0	0	0	0	0	0	0	0	0	0	0	0	0	0	0	0	0	0	0	0	0	0	0	0	0	1	0	1	0
ENSBTAG00000017430	84	152	50	73	104	80	65	152	40	95	64	148	147	180	273	162	126	31	44	95	199	115	46	37	140	159	221	134	262	166	164	274	186	186	165	271	226	265	169	132	97	139	179	155	0	4	4	0	2
ENSBTAG00000043002	0	0	0	0	0	0	0	0	0	0	0	0	0	0	0	0	0	0	0	0	0	0	0	2	0	0	0	2	0	1	0	0	0	0	0	0	2	0	0	2	0	0	0	0	0	0	0	0	0
ENSBTAG00000009959	1346	2249	750	1666	2043	1215	1393	1303	841	1410	837	3550	4077	3293	1777	2621	1686	898	729	1724	1369	1886	576	1067	1599	1507	1745	1734	2578	2435	2723	2300	2181	2275	1951	2276	2130	2182	2417	1660	1930	2167	2599	2135	425	547	689	378	512
ENSBTAG00000020547	965	1349	308	821	1278	1317	569	1188	767	873	528	1666	2100	2383	2118	1603	1805	636	512	1028	2026	1325	434	830	1804	2031	2032	1883	3168	2556	2720	2634	2708	3144	1916	2778	2140	2649	2690	1981	2063	2043	1562	2455	4009	6723	3739	3563	7549
ENSBTAG00000042885	0	3	0	0	0	0	0	0	1	0	0	1	0	2	1	4	1	0	0	0	2	0	1	0	1	0	0	1	0	4	2	1	3	3	3	2	0	3	2	5	0	3	4	2	0	4	2	1	0
ENSBTAG00000020551	455	666	130	421	652	388	418	558	263	513	462	1004	1222	1197	1149	900	793	348	296	688	694	618	274	349	542	675	675	973	804	788	809	1065	905	840	599	882	894	1001	960	725	845	596	640	917	656	724	753	529	1125
ENSBTAG00000010146	27	41	22	25	43	8	10	32	20	15	11	38	58	39	24	33	27	12	10	22	31	31	3	6	11	30	30	22	48	28	39	36	29	25	38	37	39	51	38	8	15	20	30	22	177	383	400	155	325
ENSBTAG00000001058	1275	2094	533	1623	1817	1431	1543	1756	719	1722	811	2899	3506	3388	4314	2575	2490	777	781	1872	2188	1609	580	1118	2322	2198	2834	2789	2717	2442	2410	2853	2854	2874	2683	3416	3025	3200	2911	2555	2965	2533	2274	2511	64	108	125	51	104
ENSBTAG00000001059	2891	4437	1520	2881	3993	2841	2846	3825	2432	4578	2444	5519	6400	6579	6266	5753	5409	2304	2410	3539	4198	3965	1768	2608	3793	3744	4023	5351	4052	5429	4719	6639	8829	6360	4696	6646	6545	7009	6815	5132	5991	4304	4552	5349	1456	1574	1434	1152	2152
ENSBTAG00000021421	657	1056	366	625	884	701	493	817	403	751	405	1253	1473	1733	1447	1039	1109	498	351	832	1141	1200	251	521	1018	1063	1359	1641	1661	1172	1329	1599	1772	1797	1125	1953	1618	1734	2006	1403	1745	1255	1397	1668	1886	1477	1429	947	1736
ENSBTAG00000043634	0	0	0	4	0	0	0	0	0	0	0	2	1	0	1	0	2	0	2	2	1	0	0	0	0	0	0	0	0	0	0	1	0	0	2	0	1	0	0	0	0	0	0	2	6	4	0	0	2
ENSBTAG00000021422	2	4	2	6	0	6	2	4	0	0	6	7	3	2	4	10	2	2	2	2	6	14	0	0	4	6	37	2	5	12	2	10	12	8	4	6	2	6	17	3	10	0	12	4	46	49	39	20	20
ENSBTAG00000048637	0	0	0	0	0	0	0	0	0	0	0	2	0	0	2	0	0	0	0	0	0	0	0	0	1	0	0	0	0	0	0	0	0	0	0	0	0	0	0	0	0	0	0	0	0	0	1	0	0
ENSBTAG00000038379	33	46	14	40	51	33	32	48	30	47	29	44	30	70	84	71	40	12	10	31	54	51	14	31	83	60	87	94	90	81	71	221	139	63	56	72	98	59	77	75	68	50	68	69	37	52	56	49	74
ENSBTAG00000013462	32	50	20	43	44	18	34	32	16	60	12	77	92	90	53	61	65	36	6	35	43	50	10	38	59	61	58	54	42	42	57	60	54	49	18	51	27	60	46	26	35	31	38	23	113	242	397	75	78
ENSBTAG00000047138	8	14	10	16	30	14	19	14	6	32	8	34	37	42	57	12	32	19	4	14	24	25	4	12	18	29	26	31	24	26	18	18	32	22	14	28	16	29	31	24	24	12	14	30	28	72	46	49	93
ENSBTAG00000047531	24	64	38	64	84	16	23	38	18	53	35	64	125	171	167	68	80	38	32	82	87	170	12	86	119	142	150	119	135	66	80	141	101	83	61	47	105	131	142	57	120	34	46	112	637	455	332	360	644
ENSBTAG00000047702	423	600	202	638	563	497	392	592	358	611	374	893	1181	1056	1277	919	905	356	310	609	724	1085	260	377	647	650	810	895	891	840	780	918	965	961	812	1028	816	1039	1055	759	784	646	727	774	589	666	523	500	849
ENSBTAG00000047827	24	18	16	22	29	14	4	26	9	12	16	38	48	52	62	20	38	14	12	24	32	120	2	26	71	66	54	109	61	57	27	64	39	46	22	28	28	44	66	25	26	21	34	26	394	301	242	237	285
ENSBTAG00000011904	1045	1678	617	1230	1336	1189	1437	1480	857	1412	625	2579	3552	2425	2033	1773	1530	868	628	1197	1655	1315	417	819	872	1065	1158	950	1197	933	1431	1001	1026	839	666	1310	968	1509	1048	660	639	1007	777	719	2984	3614	2583	2285	2896
ENSBTAG00000045033	2	2	0	3	0	0	0	0	2	0	0	0	4	0	0	3	1	0	0	0	5	4	0	2	3	2	3	1	1	1	1	2	10	0	0	3	1	4	10	0	0	0	0	1	1	0	2	4	1
ENSBTAG00000008278	8	2	4	6	29	5	6	0	8	9	6	11	23	17	16	4	22	6	6	12	17	11	0	7	10	15	7	32	10	7	10	6	14	18	6	8	9	11	16	5	18	11	12	9	47	97	53	28	60
ENSBTAG00000016085	547	845	245	437	811	713	549	769	429	421	180	1297	1709	1510	1554	1106	1307	471	309	461	1224	1011	314	652	954	906	1424	1538	920	1266	1313	1193	972	1178	878	1169	979	1286	936	1058	781	929	507	599	1233	1445	1026	787	1327
ENSBTAG00000047855	677	912	313	875	845	689	786	792	520	880	536	1416	1655	1502	1433	1021	1055	475	371	791	1022	1069	226	701	771	1005	993	1150	1135	1041	1169	999	1161	1020	945	1228	952	1544	1206	940	874	963	924	959	1946	1855	1930	991	1601
ENSBTAG00000052492	13	18	17	14	4	24	16	16	33	14	16	22	48	36	69	23	37	10	12	6	38	20	10	26	19	39	35	23	18	48	33	45	25	23	18	12	27	31	20	8	22	24	20	20	138	159	153	102	170
ENSBTAG00000020299	2	2	3	3	0	2	4	5	4	2	0	4	2	8	0	0	2	0	0	4	2	0	0	4	2	4	4	1	5	12	8	2	6	2	4	2	16	14	7	6	0	6	0	4	0	2	2	2	0
ENSBTAG00000020300	0	1	2	6	0	0	4	0	6	9	0	2	4	4	2	4	0	0	0	4	1	9	0	0	0	0	4	0	6	5	10	3	4	1	2	3	6	16	4	0	0	1	2	3	0	0	0	0	0
ENSBTAG00000020127	16	28	7	8	13	20	4	12	20	9	9	16	6	32	27	32	23	5	0	6	15	14	12	6	36	18	38	65	17	33	24	41	55	37	35	18	40	7	36	14	26	28	17	14	10	84	0	11	23
ENSBTAG00000051850	0	12	3	2	7	11	5	6	2	2	2	6	20	2	18	4	13	5	4	7	4	2	2	5	8	14	13	10	10	11	5	7	6	12	12	2	16	6	10	10	8	10	8	5	18	30	14	7	25
ENSBTAG00000011190	4193	6803	5206	4046	4645	2216	2865	4281	6126	6864	2514	10884	16927	10991	19382	8798	6188	2638	2390	3295	11346	7169	1655	5816	9539	9327	10247	9156	9252	11205	8872	9423	9702	5999	5923	8101	5864	9941	14967	5625	5337	6872	5798	6277	40350	42867	28731	18430	27236
ENSBTAG00000022314	422	571	271	429	605	484	416	632	328	579	309	852	1192	946	850	789	693	306	268	530	621	692	160	338	608	634	804	763	686	708	822	766	887	782	698	929	646	1059	969	623	816	554	843	576	607	698	600	471	736
ENSBTAG00000052040	58	93	20	164	166	105	83	84	48	99	66	151	185	212	243	130	135	48	38	114	143	88	36	80	98	117	166	199	172	115	113	104	70	150	112	110	49	166	84	108	148	76	161	122	60	112	57	67	127
ENSBTAG00000007454	9069	15868	5514	10304	14784	13279	9382	12822	7769	11910	6505	20415	23614	27261	23391	18459	17858	6666	5633	11850	17634	17054	5360	8944	18631	16900	21536	22261	22310	20881	21997	24618	26189	28335	21119	30966	22698	27471	28113	21814	27803	21409	19461	21411	9971	9864	10625	6436	10715
ENSBTAG00000042493	77	102	22	49	87	75	76	93	32	99	53	156	185	134	137	95	95	40	34	112	102	106	13	81	118	109	113	140	148	82	91	177	157	146	121	166	111	165	138	139	168	120	185	176	53	39	33	35	53
ENSBTAG00000007455	1987	2594	730	2514	2437	2088	1699	2313	1135	2608	1893	3533	4402	4130	3935	2764	2456	1073	1018	2274	2764	2543	837	1624	2700	2778	3233	3911	4038	2374	2506	3534	3801	3052	2486	4348	3098	3828	3734	2734	3582	2320	3359	4063	1077	1243	727	813	1455
ENSBTAG00000007456	129	251	63	277	187	182	133	195	113	286	179	359	451	474	383	322	268	78	83	212	233	202	56	130	300	289	393	503	370	408	331	369	416	426	331	530	388	437	476	375	417	331	369	369	164	235	195	179	247
ENSBTAG00000051720	0	6	0	6	4	0	0	1	0	0	2	4	6	0	0	2	3	2	0	0	0	0	0	6	6	4	2	6	8	2	12	10	2	4	4	14	1	8	6	4	6	2	8	6	20	20	12	6	19
ENSBTAG00000054681	0	0	0	0	0	0	0	0	0	0	0	0	0	0	0	0	0	0	0	0	0	0	0	0	0	0	0	0	0	0	0	0	0	0	0	0	0	0	0	0	0	0	0	0	0	0	0	0	0
ENSBTAG00000012117	578	841	280	765	902	572	461	736	486	928	500	1138	1570	1424	1219	903	832	366	348	618	880	736	188	630	963	879	1105	1337	943	1111	857	1185	1390	967	798	1407	1046	1454	1428	829	927	907	909	931	1425	1430	1168	1036	1763
ENSBTAG00000012125	478	777	368	888	580	400	496	690	508	842	437	994	1636	1323	1331	981	929	420	311	506	829	925	219	604	1015	1129	1246	831	1071	1117	1103	1098	1067	757	662	1104	1032	1189	1374	673	615	807	736	834	2637	2674	2285	1937	2432
ENSBTAG00000033032	314	529	136	459	504	334	303	370	259	491	316	613	702	757	736	636	591	222	313	455	557	631	259	421	583	637	645	612	679	697	605	694	720	731	612	868	646	837	760	509	728	458	681	739	442	639	524	479	577
ENSBTAG00000008552	81	133	47	121	120	73	79	77	65	108	65	168	360	229	196	139	142	84	47	99	189	107	18	118	204	144	150	106	212	163	163	211	114	97	112	104	103	179	229	99	128	110	69	100	1023	1068	768	614	803
ENSBTAG00000054868	90	197	50	121	193	145	113	128	69	137	118	267	200	323	261	220	216	66	34	152	202	145	28	118	208	247	329	310	435	336	343	415	429	459	320	458	372	481	466	390	363	275	333	427	161	145	119	139	218
ENSBTAG00000014331	277	426	121	325	429	315	272	435	199	427	187	782	703	883	726	681	605	241	168	400	487	452	172	291	461	417	589	757	789	702	725	643	798	782	638	765	798	875	940	676	707	593	657	759	248	222	232	165	311
ENSBTAG00000014333	91	90	40	94	125	69	76	91	51	111	52	196	269	187	200	138	169	90	34	79	123	171	27	73	110	98	145	156	125	81	151	147	141	136	94	130	132	89	96	100	105	82	127	109	448	445	291	203	348
ENSBTAG00000012747	132	200	74	151	173	145	127	181	76	189	86	345	344	365	294	194	197	81	44	176	220	196	38	125	172	212	220	264	262	235	255	246	206	244	280	269	262	331	338	197	231	206	200	194	513	701	568	441	552
ENSBTAG00000019512	262	346	243	290	194	170	124	264	222	144	73	281	968	250	1113	610	642	143	138	268	570	292	86	264	306	473	157	192	214	379	413	162	144	150	129	159	132	396	121	80	131	119	109	136	7013	9723	7231	5524	7266
ENSBTAG00000053534	0	6	12	2	3	8	3	2	6	2	1	7	12	2	11	11	10	2	0	7	11	0	0	4	6	17	11	2	0	6	8	2	4	4	2	17	7	11	2	3	4	6	1	6	135	86	53	41	110
ENSBTAG00000006268	221	485	165	367	293	303	389	335	129	290	215	542	894	673	830	685	397	157	138	383	589	533	117	576	697	612	886	788	575	740	933	568	456	446	376	610	414	918	864	688	492	477	416	482	934	1207	879	710	1303
ENSBTAG00000001900	4	4	0	18	11	18	7	6	0	3	6	2	14	7	22	10	12	8	2	8	8	8	0	15	17	8	11	9	0	16	12	14	5	8	11	4	4	20	10	6	4	3	12	18	30	13	28	16	28
ENSBTAG00000048914	1	0	0	0	0	0	0	2	2	0	0	6	0	0	0	0	2	0	0	0	0	0	0	0	0	0	0	0	0	0	0	0	0	0	0	0	0	0	0	0	1	0	0	0	4	0	0	1	0
ENSBTAG00000055292	0	0	0	0	0	0	0	0	0	0	0	0	0	0	0	0	0	0	0	0	0	0	0	0	0	0	0	0	0	0	0	0	0	0	0	0	0	0	0	0	0	0	0	0	0	0	0	0	0
ENSBTAG00000053848	0	0	0	0	0	0	0	0	0	0	0	0	0	0	0	0	0	0	0	0	0	0	0	0	0	0	0	0	0	0	0	0	0	0	0	0	0	0	0	0	1	0	0	0	0	0	0	0	0
ENSBTAG00000043130	0	0	0	0	0	0	0	0	0	0	0	0	0	0	0	0	0	0	0	0	0	0	0	0	0	0	0	0	0	0	0	0	0	0	0	0	0	0	0	0	0	0	0	0	0	0	0	0	0
ENSBTAG00000048534	433	605	265	428	733	626	977	677	675	546	306	930	746	1192	1041	1349	714	353	253	596	641	721	231	636	1059	1416	1206	1604	1201	1194	1160	1126	1491	913	835	1092	781	1031	1055	989	856	976	971	856	414	512	452	357	527
ENSBTAG00000052652	0	0	0	0	0	0	0	0	0	0	2	1	0	0	0	0	0	0	0	0	1	0	0	0	0	0	0	0	0	0	0	0	0	0	0	1	0	4	0	0	0	0	0	0	0	0	2	0	1
ENSBTAG00000049584	0	0	0	0	0	0	0	0	0	0	0	0	0	0	0	0	0	0	0	0	0	0	0	0	0	0	0	0	0	0	0	0	0	0	0	0	0	0	0	0	0	0	0	0	0	0	0	0	0
ENSBTAG00000054052	0	0	0	0	0	0	0	0	0	0	0	0	0	0	0	0	0	0	0	0	0	0	0	0	0	0	0	0	0	0	0	0	0	0	0	0	0	0	0	0	0	0	0	0	0	0	0	0	0
ENSBTAG00000048281	0	0	0	0	0	0	0	0	0	0	0	0	0	0	0	0	0	0	0	0	0	0	0	0	0	0	0	0	0	0	0	0	0	0	0	0	0	0	0	0	0	0	0	0	0	0	0	0	0
ENSBTAG00000049678	0	0	0	0	0	0	0	0	0	0	0	0	0	0	0	0	0	0	0	0	0	0	0	0	0	0	0	0	0	0	0	0	0	0	0	0	0	0	0	0	0	0	0	0	0	0	0	0	0
ENSBTAG00000036343	0	1	4	2	0	0	0	0	0	0	0	0	4	0	2	0	1	0	0	0	2	0	0	0	4	2	6	0	0	2	0	0	0	0	0	0	0	0	0	0	0	0	0	0	37	64	40	27	118
ENSBTAG00000049844	0	0	0	0	0	0	0	0	0	0	0	0	0	0	0	0	0	0	0	0	0	0	0	0	0	0	0	0	0	0	0	0	0	0	0	0	0	0	0	0	0	0	0	0	0	0	0	0	0
ENSBTAG00000033445	0	0	0	0	0	0	0	0	0	0	0	0	1	5	0	0	0	0	0	0	0	0	0	2	0	0	0	0	0	0	2	0	1	0	3	4	0	0	2	0	0	0	0	0	0	2	0	1	0
ENSBTAG00000049694	0	0	0	0	0	0	0	0	0	0	0	0	0	0	0	0	0	0	0	0	0	0	0	0	0	0	0	0	0	0	0	0	0	0	0	0	0	0	0	0	0	0	0	0	0	0	0	0	0
ENSBTAG00000051023	50	81	16	51	112	102	69	75	53	68	63	63	112	113	119	85	98	33	44	90	91	108	38	92	104	135	137	163	183	126	138	159	187	214	151	183	124	201	172	154	149	122	158	157	48	80	39	56	82
ENSBTAG00000019942	8	13	8	16	32	10	9	2	2	17	12	21	21	21	37	14	23	4	0	12	12	19	0	6	24	26	39	14	16	19	25	22	24	24	12	27	8	38	11	11	24	14	28	26	35	55	24	26	60
ENSBTAG00000033749	10	4	6	12	14	13	12	12	6	20	4	10	4	9	6	12	10	10	6	6	10	13	9	12	20	11	20	20	18	4	27	27	13	16	29	16	21	36	14	25	14	24	25	19	24	18	14	7	18
ENSBTAG00000051994	0	0	0	0	0	0	0	0	0	0	0	0	0	0	0	0	0	0	0	0	2	0	0	0	0	0	0	0	0	0	0	0	0	2	0	0	0	0	0	0	0	0	0	0	0	0	0	0	0
ENSBTAG00000001911	4	10	2	2	3	10	4	4	6	9	7	10	6	6	3	10	6	0	0	5	8	18	8	2	12	8	6	6	2	16	2	11	14	6	8	10	2	14	14	4	4	34	8	2	19	10	58	8	6
ENSBTAG00000046895	0	0	0	0	0	0	0	0	0	0	0	0	0	0	0	0	0	0	0	0	0	0	0	0	0	0	0	0	0	0	0	0	0	0	0	0	0	0	0	0	0	0	0	0	0	0	0	0	0
ENSBTAG00000011277	0	0	4	2	2	3	0	7	0	0	5	0	1	0	0	3	0	1	1	0	4	0	0	1	2	4	4	0	0	0	1	3	4	2	2	0	6	4	4	4	4	2	2	4	4	3	0	4	4
ENSBTAG00000046059	0	0	0	0	0	0	0	0	0	0	0	0	0	0	0	0	0	0	0	0	0	0	0	0	0	0	0	0	0	0	0	0	0	0	0	0	0	0	0	0	0	0	0	0	0	0	0	0	0
ENSBTAG00000043883	0	0	0	0	0	0	0	0	0	0	0	0	0	0	0	0	0	0	0	0	0	0	0	0	0	0	0	0	0	0	0	0	0	0	0	0	0	0	0	0	0	0	0	0	0	0	0	0	0
ENSBTAG00000053314	0	0	0	0	0	0	0	0	0	0	0	0	0	0	0	0	0	0	0	0	0	0	0	0	0	0	0	0	0	0	0	0	0	0	0	0	0	0	0	0	0	0	0	0	0	0	0	0	0
ENSBTAG00000038813	0	0	0	0	0	0	0	0	0	0	0	0	0	0	0	0	0	0	0	0	0	0	0	0	0	0	0	0	0	0	0	0	0	0	0	0	0	0	0	0	0	0	0	0	0	0	0	0	0
ENSBTAG00000053993	0	0	0	0	0	0	0	0	0	0	0	0	0	0	0	0	0	0	0	0	0	0	0	0	0	0	0	0	0	0	0	0	0	0	0	1	0	0	0	0	0	0	0	0	0	0	0	0	0
ENSBTAG00000048495	0	0	0	0	0	0	0	0	0	0	0	0	0	0	0	0	0	0	0	0	0	0	0	0	0	0	0	0	0	0	0	0	0	0	0	1	0	0	0	0	0	0	0	0	0	0	0	0	0
ENSBTAG00000038815	57	81	54	78	72	69	82	82	71	76	51	99	80	98	151	121	127	44	31	69	148	141	23	87	106	123	82	93	55	143	165	132	119	66	49	91	62	140	92	53	47	62	83	55	489	623	623	476	755
ENSBTAG00000042743	0	0	2	2	2	2	0	0	1	0	0	0	0	0	6	1	3	0	0	0	5	5	0	2	1	1	0	0	0	2	3	0	0	5	0	1	0	2	0	0	0	4	0	0	11	26	7	15	5
ENSBTAG00000050709	196	330	194	206	231	202	200	243	203	270	131	284	382	305	607	388	364	136	95	272	575	414	66	353	398	503	267	353	317	454	424	405	291	233	186	305	208	499	303	171	241	175	227	222	1739	2146	1797	1633	2646
ENSBTAG00000005395	23	19	12	24	16	38	31	37	23	19	17	39	32	42	40	35	39	15	8	23	28	31	14	15	35	45	26	54	64	57	75	46	53	56	16	44	19	30	42	53	35	38	35	45	47	45	46	39	27
ENSBTAG00000048028	0	0	2	0	0	0	0	0	0	2	0	0	0	0	4	0	0	0	0	0	0	0	0	0	0	0	0	0	1	2	2	0	0	0	0	0	0	0	0	0	0	0	0	0	1	3	8	8	7
ENSBTAG00000016019	0	0	0	0	0	0	0	0	0	0	0	2	0	0	0	0	0	0	0	0	0	0	0	0	1	0	0	0	0	0	0	0	0	0	0	0	0	0	0	0	0	0	0	0	0	0	0	0	0
ENSBTAG00000032923	0	0	0	1	0	0	0	0	0	0	0	0	2	0	0	0	0	0	0	0	0	0	0	0	0	0	0	0	0	0	0	0	0	0	0	0	0	0	0	0	0	0	0	0	0	4	0	3	4
ENSBTAG00000014169	30	23	8	21	13	8	1	16	12	10	12	44	47	56	30	24	24	12	10	18	14	13	8	24	22	25	19	12	19	23	18	13	26	8	11	6	10	18	11	12	18	20	24	9	89	91	120	81	114
ENSBTAG00000021059	8	79	30	138	12	20	38	70	203	57	33	28	244	72	316	531	70	316	28	50	61	28	6	57	98	46	45	60	20	84	52	171	26	140	98	140	387	73	200	38	129	12	41	83	10	6	7	2	0
ENSBTAG00000045550	141	219	83	136	300	193	148	182	156	189	115	275	242	303	296	286	277	108	83	200	333	361	57	254	406	222	334	321	328	293	297	371	398	326	277	343	289	340	403	285	267	214	235	266	283	299	308	204	372
ENSBTAG00000037686	59	79	28	95	43	65	59	74	55	80	61	91	164	79	137	93	153	75	39	67	116	181	24	73	171	174	98	90	124	94	101	145	80	111	42	67	145	107	123	53	137	57	34	88	615	235	294	158	229
ENSBTAG00000040255	0	2	0	0	0	0	0	0	0	0	0	0	0	0	0	0	0	0	0	0	0	0	0	0	0	0	0	0	0	0	0	0	0	0	0	0	0	0	0	0	0	0	0	0	0	0	0	0	0
ENSBTAG00000032875	2	0	0	6	1	2	10	3	4	4	4	2	4	4	4	6	2	2	2	0	8	4	0	0	0	8	11	8	7	0	4	8	16	6	7	11	10	6	10	8	3	10	2	8	0	0	0	0	0
ENSBTAG00000022502	0	0	0	0	0	0	0	0	0	0	0	0	0	0	0	0	0	0	0	0	0	0	0	0	0	0	0	0	0	0	0	0	0	0	0	0	0	0	0	0	0	0	0	0	0	0	0	0	0
ENSBTAG00000048265	0	0	2	0	0	0	0	2	4	2	0	0	2	0	0	1	0	2	2	0	0	0	0	0	0	0	1	4	3	4	1	2	0	2	0	3	0	2	5	1	0	2	2	0	2	6	8	2	4
ENSBTAG00000046608	57	60	21	32	95	83	46	27	44	79	48	97	56	111	94	69	71	38	21	50	140	90	25	88	116	135	143	172	138	71	107	156	178	189	125	160	118	209	114	110	143	94	117	185	104	106	102	93	130
ENSBTAG00000050607	4	20	4	11	18	3	8	9	6	6	6	25	1	10	7	14	15	2	2	0	10	10	4	20	21	22	12	30	17	13	18	22	18	27	14	18	29	19	26	16	27	25	11	23	11	25	16	10	22
ENSBTAG00000032852	26	85	18	46	38	54	29	32	48	62	33	64	57	109	107	59	79	26	31	28	99	73	22	82	80	74	67	55	116	92	72	83	108	79	83	102	103	117	103	104	113	68	112	95	195	299	206	178	229
ENSBTAG00000047213	58	64	38	43	90	63	33	44	40	88	41	85	98	114	220	98	67	27	30	28	116	79	13	91	122	140	93	97	86	108	109	106	119	91	50	138	54	148	102	119	119	62	126	104	398	563	471	338	498
ENSBTAG00000010114	85	90	42	63	140	125	93	84	63	103	64	179	129	209	150	104	132	61	35	65	189	146	26	138	143	212	190	163	181	203	128	200	188	211	123	267	196	305	236	173	227	114	171	234	404	481	433	354	433
ENSBTAG00000020522	0	0	0	0	0	0	0	0	0	0	0	0	0	0	0	0	0	0	0	0	0	0	0	0	0	0	0	0	0	0	0	0	0	0	0	0	0	0	0	0	0	0	0	0	0	0	0	0	0
ENSBTAG00000027978	0	0	0	0	0	0	0	0	0	0	0	0	0	0	2	0	0	0	0	0	0	0	0	0	0	0	0	0	0	0	0	0	0	0	0	0	0	0	0	0	0	0	2	0	0	0	0	0	0
ENSBTAG00000045481	0	0	0	0	0	0	0	0	0	0	0	0	0	0	0	0	0	0	0	0	0	0	0	0	0	0	0	0	0	0	0	0	0	0	0	0	0	0	0	0	0	0	0	0	0	0	0	0	0
ENSBTAG00000037637	0	0	0	0	0	0	0	0	0	0	0	0	0	0	0	0	0	0	0	0	0	0	0	0	0	0	0	0	0	0	0	0	0	0	0	0	0	0	0	0	0	0	0	0	0	0	0	0	0
ENSBTAG00000014670	0	4	4	0	6	2	0	0	4	0	2	2	2	4	4	4	0	2	0	0	4	2	0	6	2	2	2	2	2	0	2	2	0	2	2	12	2	2	4	0	2	0	0	2	2	6	4	0	0
ENSBTAG00000003601	0	4	2	1	4	0	3	4	17	2	10	6	6	14	14	10	12	2	2	10	24	14	0	22	0	10	9	6	7	26	9	18	8	8	8	7	12	14	18	16	10	8	4	10	33	61	87	40	80
ENSBTAG00000005319	0	0	0	0	0	0	0	0	0	0	0	1	0	0	0	0	0	0	0	0	0	0	0	0	0	0	0	0	0	0	0	0	0	0	0	0	2	0	0	0	0	0	0	0	0	0	0	0	0
ENSBTAG00000019417	30	56	14	102	42	48	34	40	26	79	47	122	95	125	108	78	83	21	23	58	159	85	19	77	182	123	130	154	155	98	95	163	191	121	83	112	108	156	218	88	93	81	56	109	101	129	130	110	122
ENSBTAG00000050056	33	43	13	15	39	35	51	21	20	34	26	86	44	99	83	131	52	23	41	18	124	47	19	66	84	49	72	79	54	49	61	82	111	93	71	65	105	110	150	72	49	48	45	55	44	62	42	35	50
ENSBTAG00000037996	1071	1633	411	1043	1389	968	2704	719	827	1427	940	3363	1175	4327	4369	6020	1735	845	1610	892	5115	2042	472	2584	3598	2246	3132	3250	2990	3126	2949	4407	7298	4955	4701	3071	5524	5714	8019	4104	2611	2431	3021	3569	1527	1484	1500	1253	1241
ENSBTAG00000026139	51	93	34	85	71	55	48	55	32	54	57	106	113	163	136	104	144	36	24	43	142	110	24	102	193	147	164	119	125	145	72	133	184	116	61	142	93	165	191	141	106	74	87	101	283	508	314	208	395
ENSBTAG00000038204	0	2	0	0	2	0	0	0	0	0	0	0	2	0	0	2	0	0	4	0	2	0	0	0	0	0	0	0	0	0	0	0	0	0	0	0	0	0	0	0	0	0	0	0	0	2	2	2	2
ENSBTAG00000052983	31	58	17	38	60	29	30	18	16	54	37	76	97	128	84	80	75	40	25	54	90	76	34	80	134	103	72	84	82	71	73	100	156	93	85	78	91	122	111	73	89	73	100	82	382	438	477	228	384
ENSBTAG00000050068	0	6	2	4	6	8	2	0	4	0	0	7	8	8	8	10	7	4	5	2	3	10	2	4	12	12	2	9	5	4	1	6	10	13	1	9	3	9	12	8	9	9	8	7	24	41	23	13	19
ENSBTAG00000007499	857	1331	411	862	1280	1057	1066	869	724	1040	1119	1635	1301	2006	1606	2038	1194	650	571	1041	1684	1736	454	1308	1570	1904	1834	2024	2255	1954	1748	2477	2555	2678	2078	3152	2588	3629	2695	2095	2383	1776	2424	2445	1152	1332	983	796	1198
ENSBTAG00000019256	160	257	99	222	266	208	140	153	103	198	122	234	348	324	359	255	262	98	81	190	300	346	43	262	377	341	345	395	301	307	246	344	375	307	207	336	291	420	386	210	266	212	188	281	1163	1069	1020	816	1245
ENSBTAG00000019253	1736	2552	937	1671	2634	2054	1918	2155	1420	2603	1609	3402	2596	4305	3414	3508	2569	1210	1090	2199	3347	3270	797	1647	3040	2589	2938	2922	3105	3227	2788	4215	4148	4078	3182	4842	3827	4750	4297	3416	3660	3059	3558	3540	1619	1746	1688	1263	1877
ENSBTAG00000019250	29	59	12	58	57	19	20	23	29	40	44	43	84	103	102	50	74	28	31	33	86	146	14	100	156	157	118	85	114	58	56	139	103	50	27	52	70	112	100	66	78	17	61	90	462	325	252	254	402
ENSBTAG00000050517	0	0	0	0	0	0	0	0	0	2	0	1	0	2	2	0	0	4	0	0	0	1	0	7	0	0	0	0	0	0	0	0	0	0	0	0	0	1	0	0	0	0	0	0	3	0	6	5	8
ENSBTAG00000022292	158	216	50	174	245	148	173	151	129	224	159	257	233	409	382	242	172	72	108	134	227	211	80	178	209	222	258	434	302	466	250	456	649	401	420	494	479	522	503	421	293	322	388	442	190	256	155	145	258
ENSBTAG00000001979	27	26	8	22	51	40	10	30	25	47	35	45	30	69	56	67	35	4	10	33	54	14	8	38	39	59	63	42	51	59	30	70	69	84	50	94	58	84	74	43	84	73	69	60	10	48	11	12	29
ENSBTAG00000001975	56	30	26	40	63	38	38	34	38	40	21	122	64	109	67	32	72	22	33	69	73	40	14	26	83	51	76	51	63	78	93	120	63	69	64	76	63	143	74	49	61	63	108	66	14	33	500	27	14
ENSBTAG00000021254	205	350	122	188	338	321	229	179	187	243	190	322	288	380	423	420	351	159	120	212	406	343	69	329	516	534	615	601	745	454	495	483	539	504	408	500	478	591	592	467	541	472	479	534	596	663	541	470	577
ENSBTAG00000021252	24	38	22	25	46	28	26	22	39	32	24	60	95	70	70	47	32	30	12	26	54	38	14	44	45	50	50	48	57	50	48	72	65	54	46	51	51	64	79	44	58	35	49	41	70	60	20	38	32
ENSBTAG00000053172	5	4	4	3	9	7	2	12	1	4	1	7	4	11	16	9	4	0	0	0	1	8	0	10	7	11	11	11	16	23	22	11	16	16	14	17	12	20	21	17	6	12	5	17	60	63	73	47	56
ENSBTAG00000020390	2	6	8	13	11	0	6	5	5	4	0	4	9	9	13	9	6	7	4	8	6	2	2	11	13	8	4	2	1	6	4	10	3	6	4	7	6	7	9	4	4	8	7	1	58	128	80	74	82
ENSBTAG00000005378	7	8	4	8	1	13	4	5	6	12	2	12	8	7	16	7	12	2	0	4	4	10	8	6	15	12	9	2	15	7	10	13	6	8	8	10	10	6	12	12	8	5	7	6	21	40	19	23	35
ENSBTAG00000016761	0	2	2	0	0	2	2	1	3	1	0	0	2	2	4	0	2	0	0	0	6	5	0	5	2	3	1	2	0	0	3	6	2	0	0	0	1	0	2	2	2	2	2	0	6	19	10	11	16
ENSBTAG00000003547	206	235	91	197	214	210	196	187	139	236	140	297	274	358	394	358	313	105	123	172	391	343	92	217	351	372	512	453	476	453	531	451	520	434	393	533	506	558	608	413	389	415	388	358	327	436	369	298	347
ENSBTAG00000005724	171	213	85	151	197	165	230	195	161	192	113	250	161	336	294	273	219	81	118	161	378	199	48	229	383	303	345	368	316	294	305	338	484	277	275	401	321	463	492	352	250	275	310	372	754	1261	984	869	956
ENSBTAG00000006026	26	41	16	20	23	24	14	24	8	52	22	49	43	45	85	59	45	38	14	22	66	53	24	53	74	45	59	61	72	38	48	46	38	70	42	72	54	67	64	50	56	24	36	31	119	147	191	112	113
ENSBTAG00000048143	10	7	10	6	8	2	16	5	12	5	9	10	6	24	20	14	16	4	4	13	20	33	7	19	31	25	16	12	12	20	14	16	19	20	21	14	9	28	22	14	18	2	10	18	56	45	34	30	42
ENSBTAG00000046707	0	0	0	0	0	0	0	0	0	0	0	0	0	0	0	0	0	0	0	0	0	0	0	0	0	0	0	0	0	0	0	4	0	0	0	0	0	0	0	0	0	0	0	0	0	0	0	0	0
ENSBTAG00000036028	70	85	16	39	50	58	55	42	32	66	38	87	43	96	119	88	71	32	36	46	136	34	17	47	72	85	135	101	126	110	106	106	184	159	146	145	115	130	158	102	102	131	82	99	84	95	99	53	86
ENSBTAG00000046972	0	0	0	0	0	0	0	0	0	0	0	0	0	0	0	0	0	0	0	0	0	0	0	0	0	0	0	0	0	0	0	0	0	0	0	0	0	0	0	0	0	0	0	0	0	0	0	0	0
ENSBTAG00000049653	0	0	0	0	0	0	0	0	0	0	0	0	0	0	0	0	0	0	0	0	0	0	0	0	0	0	0	0	0	0	0	0	0	0	0	0	0	0	0	0	0	0	0	0	0	0	0	0	0
ENSBTAG00000027843	58	80	23	48	94	80	61	52	36	68	29	101	111	141	129	114	80	20	12	48	124	111	12	64	158	121	162	181	149	173	106	134	144	186	93	165	137	161	219	129	135	69	116	123	221	121	133	78	135
ENSBTAG00000051378	0	0	0	0	0	0	0	0	0	0	0	0	0	0	0	0	0	0	0	0	2	0	0	0	0	1	0	1	0	0	0	0	0	0	0	0	0	2	0	0	0	0	0	0	0	0	0	0	0
ENSBTAG00000050869	6	10	0	0	4	6	5	3	1	6	2	5	2	7	22	3	4	6	0	8	11	13	0	10	5	22	8	18	16	11	6	9	10	26	9	7	2	20	5	7	7	7	1	8	31	28	26	15	20
ENSBTAG00000014223	0	2	0	0	2	2	1	2	0	3	2	2	1	0	0	5	3	0	1	2	4	4	0	0	2	4	2	1	4	6	6	10	3	5	3	3	2	5	2	6	3	3	1	4	3	1	0	4	1
ENSBTAG00000032450	2	0	0	0	1	0	2	0	0	4	0	0	2	0	2	6	0	0	0	2	0	4	0	0	0	2	0	3	2	1	1	0	3	2	1	0	1	2	1	1	0	0	0	2	6	0	0	1	0
ENSBTAG00000022204	215	216	61	146	168	182	139	127	181	265	226	293	129	282	294	287	232	115	155	155	357	266	85	236	269	324	379	422	405	323	283	369	400	309	288	354	267	512	439	283	366	266	225	371	332	401	291	230	334
ENSBTAG00000049730	51	75	29	46	86	83	34	52	37	68	56	160	64	106	94	66	59	34	33	46	131	60	20	67	105	126	102	143	119	82	114	134	133	204	93	167	110	167	154	86	187	78	91	140	94	142	119	100	95
ENSBTAG00000001311	3659	5454	1792	3518	3769	4630	4549	4495	2716	4856	3205	6171	5792	7406	7908	8569	6042	2302	2331	4079	7042	9434	1547	3790	6393	6828	8798	7683	9962	7236	7693	7934	9163	8467	7528	10629	8199	10191	8978	6577	8742	7105	6744	6903	3183	3565	2649	2610	3462
ENSBTAG00000003320	0	0	0	0	0	0	0	0	0	0	0	2	2	0	0	0	0	0	0	0	0	0	0	0	0	1	0	0	0	2	0	0	0	0	2	0	0	0	0	0	0	0	0	0	0	0	0	0	0
ENSBTAG00000006977	52	54	16	50	110	68	26	70	52	52	27	80	53	90	88	110	74	26	20	72	99	87	14	46	133	72	101	133	82	120	113	134	98	128	53	85	83	161	124	62	53	59	84	61	24	31	658	24	10
ENSBTAG00000019820	1	2	2	0	4	0	0	0	0	0	0	2	1	3	4	6	0	2	0	4	2	2	0	4	2	0	2	0	7	0	0	0	0	2	0	6	0	6	0	0	0	0	0	0	8	8	6	5	0
ENSBTAG00000047211	0	0	0	0	0	0	0	0	0	0	0	0	0	0	0	0	0	0	0	0	0	0	0	0	0	0	0	0	0	0	0	0	0	0	0	0	0	0	0	0	0	0	0	0	0	0	0	0	0
ENSBTAG00000052155	30	78	28	48	32	18	24	57	50	56	22	26	100	74	98	42	51	14	14	32	66	26	10	42	76	125	56	54	64	70	59	62	40	67	47	86	76	92	106	44	65	37	43	68	2156	2163	633	1661	2052
ENSBTAG00000053141	0	0	0	0	0	0	0	0	0	0	0	0	0	0	0	0	0	0	0	0	0	0	0	0	0	0	0	0	0	0	0	0	0	0	0	0	0	0	0	0	0	0	0	0	0	0	0	0	0
ENSBTAG00000014287	0	0	0	0	0	0	0	0	0	0	0	1	0	0	0	0	1	0	0	0	0	0	0	0	2	0	0	0	0	0	0	1	0	0	0	0	0	0	0	0	0	0	0	0	0	0	0	0	0
ENSBTAG00000046436	0	0	0	0	0	0	0	0	0	0	0	0	0	0	0	0	0	0	0	0	0	0	0	0	0	0	0	0	0	0	0	0	0	0	0	2	0	0	0	0	0	0	0	0	0	0	0	0	0
ENSBTAG00000054469	53	91	33	90	80	49	63	70	42	72	39	97	119	121	168	116	124	46	25	62	128	108	24	89	109	100	81	76	133	90	108	155	119	118	84	119	95	135	122	105	110	105	99	91	45	73	57	36	63
ENSBTAG00000052647	2	10	2	7	15	5	4	4	2	6	4	3	8	1	16	11	10	2	4	6	9	11	5	11	21	10	12	13	12	13	11	16	2	8	8	17	7	15	14	10	6	4	9	4	24	26	27	26	27
ENSBTAG00000004008	129	178	48	103	186	110	136	118	111	175	116	327	248	263	252	184	188	105	62	154	282	183	60	159	245	167	236	269	245	289	250	293	326	300	222	299	259	265	366	207	229	254	215	247	245	244	250	178	282
ENSBTAG00000005953	0	0	0	0	0	0	0	1	0	0	0	0	1	0	0	0	0	0	0	0	0	0	0	0	0	0	2	0	0	0	0	0	0	0	0	0	0	0	0	0	0	0	0	0	0	0	0	0	0
ENSBTAG00000053380	2	0	0	0	2	0	0	0	0	0	0	1	0	0	0	0	0	0	0	0	0	0	0	0	0	1	0	0	0	0	0	0	0	0	0	0	0	0	0	0	0	0	1	2	2	0	0	0	0
ENSBTAG00000009457	0	0	0	0	0	0	0	0	0	0	0	0	0	0	0	0	0	0	0	0	0	0	0	2	0	0	0	0	0	0	2	0	0	0	0	0	0	0	0	0	0	0	0	0	0	2	0	0	0
ENSBTAG00000045756	2	0	0	0	0	0	0	0	2	1	0	0	0	0	0	3	0	0	1	0	4	0	0	0	2	0	3	0	1	0	5	0	1	0	0	0	0	4	3	3	0	0	0	0	0	0	0	0	0
ENSBTAG00000044025	0	0	0	0	0	2	0	0	0	2	0	4	0	0	0	0	0	0	0	0	0	2	0	4	0	0	0	0	0	0	0	2	0	0	0	0	2	0	0	0	2	0	0	0	0	3	7	4	5
ENSBTAG00000004836	157	461	221	271	389	254	220	307	234	403	234	451	481	665	842	432	442	253	186	298	778	317	59	440	635	752	674	614	463	732	314	889	654	719	392	404	439	884	735	363	626	382	381	515	983	2304	1206	719	1100
ENSBTAG00000047655	0	0	0	0	0	0	0	0	0	0	0	0	0	0	0	0	0	0	0	0	0	0	0	0	0	0	2	2	0	0	0	0	2	0	0	0	0	0	0	0	0	1	0	0	0	0	0	0	0
ENSBTAG00000053716	0	0	0	0	0	0	0	0	0	0	0	0	0	0	0	0	0	0	0	0	0	0	0	0	0	0	0	0	0	0	0	0	0	0	0	0	0	0	0	0	0	0	0	0	0	0	0	0	0
ENSBTAG00000048881	0	5	5	8	18	8	3	6	10	10	4	16	6	14	16	10	8	4	0	6	16	10	0	6	11	12	16	10	7	7	10	4	10	17	13	4	16	17	12	20	8	6	14	12	34	29	42	22	36
ENSBTAG00000050958	15	19	23	21	17	10	18	16	8	13	13	16	18	36	27	15	29	22	5	16	38	23	3	12	25	26	30	34	28	34	25	24	36	28	29	23	26	40	22	29	25	10	54	16	54	50	26	30	41
ENSBTAG00000040132	46	70	44	117	79	92	62	60	37	84	55	76	78	113	125	71	87	40	26	83	141	53	8	62	68	94	152	76	78	82	40	129	190	116	176	137	105	179	83	110	113	65	165	84	128	142	133	138	205
ENSBTAG00000003668	0	0	2	0	2	0	3	0	14	9	0	10	0	0	22	26	2	14	0	7	6	5	4	15	65	12	7	19	6	4	10	8	6	1	1	8	2	3	0	9	2	0	9	3	5	24	0	8	20
ENSBTAG00000055181	0	0	0	0	0	0	0	0	0	0	0	0	0	0	0	0	0	0	0	0	0	0	0	0	0	0	0	0	0	0	0	0	0	0	0	0	0	0	0	0	0	0	0	0	0	0	0	0	0
ENSBTAG00000022920	554	882	178	516	754	892	578	677	463	694	543	602	1040	1229	958	1016	1043	515	384	954	1008	704	247	758	1050	926	1039	1168	1203	1136	1009	1553	1320	1884	1178	1746	1230	1405	1498	1036	1043	975	1364	1251	102	192	98	91	119
ENSBTAG00000046314	67	133	57	102	95	115	71	95	66	103	100	190	116	208	193	159	146	98	50	89	257	179	34	120	165	200	181	208	185	181	192	260	274	206	164	197	212	214	240	129	174	184	168	156	415	453	335	317	303
ENSBTAG00000044115	0	0	0	0	2	4	0	0	0	0	0	2	6	2	2	0	0	0	0	0	0	0	0	0	0	0	0	0	0	0	0	0	0	0	0	2	0	0	2	0	2	4	0	2	0	2	0	0	0
ENSBTAG00000005294	60	65	46	76	72	74	51	45	39	86	72	111	89	124	169	103	149	76	29	73	94	129	16	112	179	173	104	100	109	106	82	114	87	114	68	95	109	182	112	59	86	66	71	103	617	475	464	306	530
ENSBTAG00000055282	2	0	0	0	0	0	0	0	0	0	0	0	0	0	2	0	1	0	0	0	2	0	0	0	0	0	0	0	2	2	0	2	0	0	0	0	0	2	0	0	0	0	0	1	6	0	15	12	5
ENSBTAG00000045876	19	26	12	15	29	22	21	29	13	30	28	40	54	36	72	30	51	24	16	49	80	45	8	27	58	81	41	36	60	28	29	66	28	27	24	46	36	39	63	33	33	15	32	28	242	241	203	141	223
ENSBTAG00000000955	155	220	81	117	182	208	170	155	183	190	159	351	221	261	344	304	261	115	110	194	322	241	80	235	336	298	285	336	325	336	319	345	275	286	326	366	210	381	308	185	200	219	270	249	376	485	350	332	380
ENSBTAG00000052886	6	6	0	6	0	2	0	4	6	2	0	6	7	0	6	0	2	0	6	3	7	2	0	6	4	13	2	12	6	12	3	7	3	2	5	10	3	2	1	0	8	5	2	0	21	27	13	6	13
ENSBTAG00000003321	6	4	2	4	2	7	2	7	4	4	3	0	2	2	4	2	12	0	2	2	6	2	2	5	7	16	4	6	20	7	8	10	21	18	6	8	10	18	8	0	16	6	8	13	3	4	4	0	2
ENSBTAG00000044506	0	0	0	0	0	0	0	0	0	0	0	0	0	0	0	0	0	0	0	0	0	0	0	0	0	0	0	0	0	0	0	0	0	0	0	0	0	0	0	0	0	0	0	0	0	0	0	0	0
ENSBTAG00000044745	0	0	0	0	0	0	0	0	0	0	0	0	0	0	0	0	0	0	0	0	0	0	0	0	0	0	0	0	0	0	0	0	0	0	0	0	0	0	0	0	0	0	0	0	0	0	0	0	0
ENSBTAG00000003121	0	2	0	1	2	2	2	0	0	2	0	5	5	2	2	0	0	2	2	0	3	1	2	0	0	1	0	0	2	0	0	0	1	4	4	0	0	0	0	2	4	2	2	2	19	22	37	4	2
ENSBTAG00000019703	534	863	243	592	828	650	705	634	440	694	537	1105	916	1093	1155	1066	739	285	276	661	981	1067	230	611	904	974	1297	1289	1193	1235	1219	1317	1567	1365	1094	1691	1217	1727	1431	1137	1293	1097	1283	1277	662	603	516	454	837
ENSBTAG00000045877	4162	6872	2177	6110	6462	6441	4674	6526	5200	8619	3594	8805	8024	10993	9230	10761	5938	2863	2434	4421	10741	4946	1479	6603	11222	9133	12463	12591	13746	11798	13792	12082	14741	12676	11864	18635	9915	15742	15968	10497	11390	12349	10628	11880	2372	4620	5712	2641	4145
ENSBTAG00000050604	0	0	0	0	0	2	0	0	0	0	0	0	0	0	0	0	0	0	0	0	0	0	0	3	0	0	0	0	0	0	0	1	0	0	0	0	0	0	0	0	0	0	0	0	0	4	4	0	0
ENSBTAG00000021968	72	119	57	106	134	95	55	101	78	108	75	185	180	190	213	134	181	82	50	89	238	107	25	136	225	221	142	191	127	124	139	244	142	158	93	186	106	206	219	127	190	93	144	120	410	644	460	431	513
ENSBTAG00000045338	0	0	0	0	0	0	0	0	0	0	0	0	0	2	0	0	0	0	0	0	0	0	0	1	0	3	0	0	0	2	0	0	0	0	0	0	0	0	0	0	0	0	0	0	3	15	7	8	10
ENSBTAG00000048086	2	0	0	0	0	0	0	2	0	0	0	6	0	0	2	0	0	0	0	0	0	0	0	0	4	0	0	2	0	0	2	2	0	0	0	0	0	2	0	0	0	0	0	0	1	4	0	0	1
ENSBTAG00000007859	0	0	0	0	0	0	0	0	0	0	0	2	10	4	2	0	0	1	0	0	0	0	0	0	2	2	2	0	0	0	0	6	1	0	1	0	0	2	2	0	0	0	2	0	2	10	2	2	2
ENSBTAG00000013721	92	105	45	99	95	125	120	87	85	119	61	165	126	164	182	192	136	83	67	75	176	175	42	96	174	169	229	197	257	165	171	168	217	177	154	233	192	194	228	124	187	154	116	152	190	254	139	168	228
ENSBTAG00000013724	775	985	258	630	926	814	824	905	472	1036	581	1411	1233	1213	1337	1314	936	401	376	741	1162	993	245	849	1088	1061	1255	1439	1374	1148	1337	1345	1457	1625	1338	1809	1347	1601	1270	1070	1623	1052	1087	1205	360	540	329	343	585
ENSBTAG00000054471	0	0	0	0	0	0	0	2	5	0	0	0	2	0	0	3	0	1	0	2	0	0	0	0	0	1	0	1	0	0	1	0	0	0	0	0	0	0	0	0	0	2	0	1	0	5	0	0	4
ENSBTAG00000013760	39	90	47	53	35	38	40	59	83	30	23	120	122	76	158	90	54	20	8	15	138	63	6	59	98	125	140	85	82	135	90	127	133	103	83	101	61	201	188	78	77	120	74	126	514	323	495	104	227
ENSBTAG00000043692	0	2	0	0	0	0	0	0	0	0	0	0	1	0	0	0	0	0	0	0	0	0	0	0	0	0	0	0	0	0	0	0	0	0	0	0	0	0	0	0	0	0	0	0	0	0	0	0	0
ENSBTAG00000014575	64	182	100	78	77	66	70	83	113	103	42	250	176	179	452	168	151	80	56	42	340	124	27	136	269	257	256	307	170	262	191	297	341	280	108	291	121	387	335	231	317	220	257	257	738	795	1120	235	397
ENSBTAG00000042426	0	0	0	0	0	0	0	0	0	0	0	1	0	2	1	0	0	0	0	2	0	0	0	0	0	1	0	0	0	0	0	0	0	0	0	0	0	0	0	0	0	0	0	0	1	0	0	0	0
ENSBTAG00000036929	0	4	0	0	0	0	0	0	0	0	0	0	0	0	4	0	0	0	0	0	0	0	0	0	0	0	0	0	0	0	1	0	0	0	0	0	1	0	0	0	2	0	0	1	2	0	3	0	4
ENSBTAG00000006535	0	0	0	0	0	0	0	0	0	0	0	0	4	1	2	0	0	0	2	0	0	0	0	0	0	2	0	0	0	0	0	0	0	0	0	0	0	2	0	0	0	2	0	0	0	0	0	0	0
ENSBTAG00000046820	0	0	0	0	1	0	0	0	0	0	0	0	0	0	2	0	1	2	0	0	0	0	0	0	0	0	0	0	0	0	0	0	0	0	0	0	0	0	2	0	0	0	0	0	0	0	0	0	0
ENSBTAG00000032696	0	0	0	0	0	0	0	0	0	0	0	0	1	0	0	0	0	0	0	0	0	0	0	0	0	0	0	0	0	0	0	0	0	0	0	0	0	0	0	0	0	0	0	0	0	0	0	0	0
ENSBTAG00000026003	0	0	0	0	0	0	0	0	0	0	0	1	1	0	3	1	0	0	0	0	1	0	0	1	0	0	0	0	0	2	0	1	0	0	0	0	1	6	2	0	0	4	0	0	2	6	0	4	2
ENSBTAG00000020739	48	99	54	56	90	55	56	68	39	69	42	95	99	83	122	126	84	36	32	42	108	103	26	77	121	103	118	106	117	103	109	146	146	105	101	121	110	157	137	102	117	94	133	133	203	248	164	123	195
ENSBTAG00000012319	8	12	9	14	62	12	16	60	9	18	12	17	40	27	70	44	48	12	10	16	25	26	0	7	53	53	40	31	17	29	20	49	28	14	14	16	15	42	26	15	30	26	18	8	1	2	2	0	2
ENSBTAG00000018986	549	824	297	435	904	529	462	491	405	869	579	1081	668	1285	1234	1155	919	358	330	437	1196	806	201	652	873	1076	955	1468	977	991	1122	1147	1812	1239	866	1030	947	1380	1200	770	1058	787	896	941	5614	5330	3243	3056	3952
ENSBTAG00000037413	824	1510	334	1183	1617	1032	767	1121	785	1139	636	2250	2063	2685	1974	1606	1633	636	512	1202	1694	1020	369	1475	2050	1569	2009	2076	1962	2453	1877	2481	2375	2475	1575	2538	1737	2427	2154	1746	1672	2221	1933	2016	726	847	834	670	1142
ENSBTAG00000046985	0	2	0	0	0	0	0	0	0	0	0	0	0	0	1	0	1	0	0	0	2	0	0	1	0	2	1	0	0	0	1	0	0	3	0	2	0	0	0	2	1	0	2	0	1	8	2	2	3
ENSBTAG00000022288	20	17	19	20	26	24	23	19	17	20	12	27	36	30	60	23	16	24	7	11	52	25	12	28	28	35	13	19	19	40	27	34	21	22	21	37	39	35	15	18	22	12	10	28	88	156	115	76	101
ENSBTAG00000037650	2	0	0	4	2	0	2	2	0	0	0	0	0	2	4	2	0	0	0	2	6	6	0	0	0	0	4	0	0	0	0	0	0	2	0	0	0	0	4	0	2	0	0	0	17	18	14	8	26
ENSBTAG00000017978	0	0	0	0	0	0	0	0	0	0	0	0	0	0	0	0	0	0	0	0	0	0	0	0	0	0	0	0	0	0	0	0	0	0	0	0	0	0	2	0	0	0	0	0	0	0	0	0	2
ENSBTAG00000055175	0	0	0	0	0	2	0	0	0	0	0	0	0	0	0	0	0	0	0	0	0	1	0	0	0	0	0	0	0	0	0	0	0	0	0	0	0	0	0	0	0	0	0	0	2	2	6	2	0
ENSBTAG00000004432	507	1270	750	901	756	621	416	817	505	739	644	836	1526	1171	1641	940	1157	406	294	784	1929	617	285	1457	1819	1748	1617	1160	1499	1642	1094	2033	1113	1211	958	1165	1107	2241	1393	821	1201	791	955	885	12315	15039	11950	12254	22008
ENSBTAG00000015670	18	30	8	22	28	31	17	14	23	9	34	20	39	63	52	15	65	14	14	21	69	29	1	23	53	52	35	33	56	60	30	26	29	34	11	38	35	56	45	9	50	26	46	31	137	179	140	106	151
ENSBTAG00000000828	523	765	278	755	589	597	597	628	520	677	359	741	940	933	1219	994	671	350	319	583	1020	1455	140	582	749	903	1083	1008	658	794	872	705	826	852	563	853	698	1224	760	616	636	644	410	689	310	698	272	294	937
ENSBTAG00000019591	10	11	8	20	16	16	8	14	12	8	2	13	26	26	30	15	15	10	10	9	13	13	6	14	26	18	21	7	14	11	15	25	8	24	13	15	16	5	22	15	13	18	17	10	14	21	16	5	15
ENSBTAG00000045811	0	0	0	0	0	1	0	0	0	0	0	0	0	0	0	0	0	0	0	0	0	0	0	0	0	0	0	0	0	0	0	0	0	0	0	0	0	0	0	0	0	0	0	0	0	0	0	0	0
ENSBTAG00000053463	7	12	6	2	2	6	4	4	4	2	2	8	18	6	7	12	14	0	2	8	16	8	2	8	8	12	4	4	6	8	4	10	8	8	8	6	5	0	8	0	2	8	4	2	0	20	5	6	8
ENSBTAG00000004586	271	394	139	284	445	358	305	324	205	382	277	615	460	480	494	452	485	138	154	337	436	397	126	303	376	381	463	517	427	510	459	556	701	601	462	672	555	772	565	420	601	386	412	498	204	272	215	135	344
ENSBTAG00000015251	34	78	49	73	52	65	52	79	57	120	74	100	92	97	134	106	143	38	22	49	124	67	15	155	109	89	81	92	71	156	69	86	93	96	65	93	70	158	112	83	113	118	106	55	68	208	211	118	224
ENSBTAG00000010065	0	0	2	0	0	0	1	2	0	0	0	2	0	0	2	6	4	2	0	2	0	4	0	0	5	0	2	2	0	5	2	4	0	0	0	0	4	3	0	0	1	0	0	3	0	6	2	0	6
ENSBTAG00000049974	0	0	0	0	0	0	0	0	0	0	0	0	0	0	0	0	2	0	0	0	0	0	0	0	0	0	0	0	0	0	0	0	0	0	0	0	0	0	0	0	0	0	0	0	0	0	0	0	0
ENSBTAG00000051180	0	0	0	0	0	0	0	0	0	0	0	0	0	0	0	0	0	0	0	0	0	0	0	0	0	0	0	0	0	0	0	0	0	0	0	0	0	0	0	0	0	0	0	0	0	0	0	0	0
ENSBTAG00000032485	2	8	2	2	8	2	2	0	0	0	2	6	4	0	2	4	2	4	0	4	2	2	0	2	6	6	6	10	0	4	2	7	6	12	0	4	5	12	2	0	2	6	7	0	2	4	4	0	0
ENSBTAG00000016221	2800	3917	1184	2697	6789	2942	2760	2002	1737	5149	3387	8439	7073	7845	5384	3994	4094	1888	1583	3439	4254	3887	1219	2771	4395	3805	4193	5974	4023	4443	3693	6712	6881	4921	4437	5512	5648	6045	5322	3653	4650	5149	5115	4565	650	953	720	764	961
ENSBTAG00000045340	0	0	0	0	0	0	0	0	0	0	0	0	0	0	0	0	0	0	0	0	0	0	0	0	0	0	0	0	0	0	0	0	0	0	0	0	0	0	0	0	0	0	0	0	0	0	0	0	0
ENSBTAG00000016688	11347	15240	3746	5098	10410	8214	9673	8056	6689	11105	7674	15698	12484	20766	19579	18019	12653	5077	5915	10466	18988	12665	5559	9215	14729	14279	17907	19250	16391	16749	13514	20922	33881	25896	21625	24097	22214	22559	25199	16588	23911	22326	21361	19288	248	143	142	132	135
ENSBTAG00000050984	0	0	0	0	0	0	0	0	0	0	0	0	0	0	0	0	0	0	0	0	0	0	0	0	0	0	0	0	0	0	0	0	0	0	0	0	0	0	0	0	0	0	0	0	0	0	0	0	0
ENSBTAG00000042648	0	0	0	0	0	0	0	0	0	0	0	0	0	0	0	0	0	0	0	0	0	0	0	0	0	0	0	0	0	0	0	0	0	0	0	0	0	0	0	0	0	0	0	0	0	0	0	0	0
ENSBTAG00000045052	0	0	0	0	0	0	0	0	0	0	0	0	0	0	0	0	0	0	0	0	0	0	0	0	0	0	0	0	0	0	0	0	0	0	0	0	0	0	0	0	0	0	0	0	0	0	0	0	0
ENSBTAG00000046522	0	0	0	0	0	0	0	0	0	0	0	0	0	0	0	0	0	0	0	0	0	0	0	0	0	0	0	0	0	0	0	0	0	0	0	0	0	0	0	0	0	0	0	0	0	0	0	0	0
ENSBTAG00000043114	0	0	0	0	0	0	0	0	0	0	0	0	0	0	0	0	0	0	0	0	0	0	0	0	0	0	0	0	0	0	0	0	0	0	0	0	0	0	1	0	0	0	0	0	0	0	0	0	0
ENSBTAG00000038205	0	0	0	0	0	0	0	0	0	0	0	0	0	0	0	0	0	0	0	0	0	0	0	0	0	0	0	0	0	0	0	0	0	0	0	0	0	0	0	0	0	0	0	0	0	0	0	0	0
ENSBTAG00000050670	0	0	0	0	0	0	0	0	0	0	0	0	0	0	0	0	0	0	0	0	0	0	0	0	0	0	0	0	0	0	0	0	0	0	0	0	0	0	0	0	0	0	0	0	0	0	0	0	0
ENSBTAG00000043825	0	0	0	0	0	0	0	0	0	0	0	0	0	0	0	0	0	0	0	0	0	0	0	0	0	0	0	0	0	0	0	0	0	0	0	0	0	0	0	0	0	0	0	0	0	0	0	0	0
ENSBTAG00000054073	0	0	0	0	0	0	0	0	0	0	0	0	0	0	0	0	2	0	0	0	0	0	0	0	2	0	0	0	0	0	2	0	0	0	0	0	0	2	0	0	0	0	0	0	0	0	0	0	0
ENSBTAG00000055095	75	72	30	60	75	59	63	49	44	84	40	89	113	111	109	91	76	35	24	53	90	75	25	70	75	64	100	83	106	68	91	86	112	89	60	81	84	146	109	82	76	58	54	85	163	219	131	103	214
ENSBTAG00000053214	0	0	0	0	0	0	0	0	0	0	0	0	0	0	0	0	0	0	0	0	0	0	0	0	0	0	0	0	0	0	0	0	0	0	0	0	1	1	0	0	0	0	0	0	0	0	0	0	0
ENSBTAG00000046327	0	0	0	0	0	0	0	0	0	0	0	0	0	0	0	0	0	0	0	0	0	0	0	0	0	0	0	0	0	0	0	0	0	0	0	0	0	0	0	0	0	0	0	0	0	0	0	0	1
ENSBTAG00000020022	0	4	0	0	0	0	2	0	0	4	0	2	0	0	0	0	0	0	0	0	6	0	0	4	8	0	2	0	0	6	0	0	0	0	2	0	0	6	1	0	0	2	1	0	14	8	0	6	6
ENSBTAG00000050382	4	8	2	13	7	6	4	3	4	6	4	7	20	11	32	12	14	8	2	10	10	16	0	6	11	10	11	13	8	11	11	9	17	9	2	4	11	18	15	7	12	5	7	1	8	12	11	2	14
ENSBTAG00000043888	3	4	4	10	6	8	0	8	8	0	0	0	14	6	10	8	25	6	0	4	11	4	0	0	2	9	10	4	2	12	7	8	20	1	4	4	4	8	17	12	9	8	6	2	0	0	0	0	0
ENSBTAG00000046463	0	1	0	0	0	0	0	1	0	1	0	0	0	0	4	0	3	0	0	0	2	0	0	0	0	0	0	0	0	4	0	0	2	0	0	0	0	0	0	0	0	2	0	0	2	2	2	0	6
ENSBTAG00000011613	579	843	361	558	833	636	511	578	560	716	554	1055	1040	1266	1368	857	1172	476	333	521	1409	1107	183	825	1712	1632	1303	1662	1321	1346	1070	1587	2079	1319	1086	1421	1212	1544	2229	1195	1452	778	1072	1184	3032	4296	2508	2163	3639
ENSBTAG00000049980	0	0	0	1	0	0	2	0	0	0	0	0	0	0	0	0	0	0	0	0	0	0	0	0	0	0	1	0	0	0	0	0	0	0	0	0	0	0	0	0	0	0	0	0	0	0	2	0	1
ENSBTAG00000044037	0	0	0	0	0	0	0	2	0	0	0	0	4	2	4	1	2	2	0	0	2	2	0	0	0	0	0	1	2	0	0	0	2	2	2	2	0	6	1	0	0	0	4	0	0	2	4	0	0
ENSBTAG00000043127	0	0	0	0	0	0	0	0	0	0	0	0	0	0	0	0	0	0	0	0	0	0	0	0	0	0	0	0	0	0	0	0	0	0	0	0	0	0	0	0	0	0	0	0	0	0	0	0	0
ENSBTAG00000051597	0	0	0	0	0	0	0	0	0	0	0	0	0	0	3	0	0	0	0	0	0	0	0	0	0	0	0	0	0	0	0	0	0	0	0	0	0	0	0	0	0	0	0	0	0	0	0	0	0
ENSBTAG00000009598	517	672	226	448	860	665	481	568	439	701	526	855	710	1183	892	834	769	301	239	642	978	755	206	724	966	901	1065	1080	1090	1081	901	1273	1384	928	1074	1435	1085	1552	1322	1090	1184	956	1179	1141	528	672	531	428	575
ENSBTAG00000029810	0	0	0	0	0	0	0	0	0	0	0	2	0	0	0	0	0	0	0	0	0	0	0	0	0	0	0	0	0	0	1	0	1	0	0	0	0	0	0	0	0	0	0	0	0	0	0	0	0
ENSBTAG00000046941	4	3	10	7	14	29	6	4	4	3	5	4	0	8	5	14	5	2	0	0	6	2	2	5	3	5	2	1	10	9	7	35	77	76	5	2	58	6	8	29	2	2	27	27	2	4	10	2	0
ENSBTAG00000014485	0	0	0	2	0	0	0	0	0	0	0	0	0	0	0	1	3	0	0	0	0	0	0	2	0	0	0	2	0	0	2	1	0	0	0	0	0	0	0	2	0	0	0	0	0	0	0	2	0
ENSBTAG00000002668	28	23	15	25	30	40	24	26	36	31	16	46	32	54	63	39	40	8	18	18	68	32	8	58	66	40	56	54	45	69	70	64	89	48	44	60	45	107	80	46	20	42	46	38	104	107	114	59	87
ENSBTAG00000013077	2	0	0	0	1	0	0	2	0	0	2	0	1	2	0	0	0	0	0	0	1	0	0	0	1	0	0	0	2	0	0	4	0	0	0	2	2	3	0	1	0	0	0	0	1	7	7	0	2
ENSBTAG00000021790	417	602	206	330	784	515	375	449	237	497	341	657	554	781	737	626	581	200	231	475	714	470	171	503	552	657	718	832	752	751	712	1024	1399	1078	747	1053	1016	1105	1072	918	1044	585	743	1037	447	573	428	328	509
ENSBTAG00000027867	10	15	9	20	8	2	10	6	14	26	17	18	21	47	40	23	30	12	4	19	46	6	8	18	22	28	42	13	32	6	16	23	69	32	35	39	23	34	77	22	15	23	17	12	0	0	0	0	0
ENSBTAG00000054253	1	0	0	0	2	0	0	0	0	2	0	0	0	2	3	3	0	0	0	0	4	2	0	0	0	2	4	0	1	4	0	2	2	4	0	2	4	0	2	2	0	0	0	3	0	0	0	0	0
ENSBTAG00000053700	0	0	0	0	0	0	0	0	0	0	0	0	0	0	0	0	0	0	0	0	0	0	0	0	0	0	0	0	0	0	0	0	0	0	0	0	0	0	0	0	0	0	0	0	0	0	0	0	0
ENSBTAG00000051806	0	0	0	0	0	2	0	2	2	0	0	2	2	0	10	6	1	0	0	0	4	1	0	0	0	2	0	4	2	2	4	4	2	2	0	0	4	3	0	0	2	0	0	2	8	4	2	8	6
ENSBTAG00000055024	0	0	0	0	0	0	0	0	0	0	0	1	0	0	0	0	0	0	0	1	0	0	0	0	0	0	0	0	0	0	0	0	0	0	0	0	0	0	0	0	0	0	0	0	0	0	0	0	0
ENSBTAG00000052962	0	0	0	0	0	0	0	0	0	0	0	0	0	0	0	4	0	0	0	0	0	1	0	1	0	0	0	0	0	0	0	0	0	0	1	0	0	0	0	0	1	0	0	0	0	0	0	0	0
ENSBTAG00000002015	64	82	53	89	82	70	82	71	90	162	88	145	147	176	185	156	113	60	34	80	164	96	26	107	157	202	170	161	145	171	153	196	181	190	100	151	112	210	246	160	103	138	110	126	104	182	238	93	115
ENSBTAG00000048589	0	0	0	0	0	0	0	0	0	0	2	1	0	0	0	0	0	0	0	4	0	0	0	0	0	0	0	0	0	0	0	0	0	0	0	0	0	1	0	0	0	0	0	0	0	0	0	0	0
ENSBTAG00000047417	0	0	0	0	0	0	2	0	0	0	0	0	0	0	0	0	0	0	0	0	0	0	0	0	0	0	0	0	0	2	0	0	0	0	0	0	0	2	0	0	0	0	0	0	0	0	0	0	0
ENSBTAG00000015712	0	0	0	0	2	0	0	0	0	0	0	0	0	0	2	0	0	0	0	0	0	1	0	0	0	0	0	0	0	0	0	0	0	0	0	0	0	0	0	0	0	0	0	0	0	0	0	0	0
ENSBTAG00000039066	0	0	0	0	0	0	0	0	0	0	0	0	0	0	0	0	0	0	0	0	0	0	0	0	0	0	0	0	0	0	0	0	0	0	0	0	0	0	0	0	0	0	0	0	0	0	0	0	0
ENSBTAG00000044784	0	0	0	0	0	0	0	0	1	0	0	0	0	0	0	0	0	0	0	0	0	0	0	0	0	0	0	0	0	0	0	0	0	0	0	0	0	0	0	0	0	0	0	0	0	0	0	0	0
ENSBTAG00000051658	0	0	0	0	0	0	0	2	2	2	0	0	0	2	2	0	0	0	0	0	2	0	0	2	0	0	2	0	2	4	0	2	1	0	0	0	2	0	0	0	0	0	0	1	2	4	0	2	4
ENSBTAG00000048206	9	0	0	5	3	0	0	2	0	2	8	5	8	5	5	1	0	2	2	3	3	6	0	2	2	7	8	5	11	2	2	8	12	4	4	6	4	6	6	2	8	0	0	4	19	15	6	23	27
ENSBTAG00000010587	247	434	155	290	457	349	178	331	232	208	178	503	427	423	707	354	452	195	127	272	527	410	53	364	611	708	597	712	543	583	452	681	669	629	350	581	458	843	679	449	571	304	399	653	1736	2572	1290	1230	2081
ENSBTAG00000049971	0	2	1	9	9	4	2	6	7	0	0	4	7	4	5	2	6	8	0	0	2	2	0	1	2	18	2	2	2	2	6	6	0	6	0	7	2	7	2	6	4	8	3	6	115	94	115	88	92
ENSBTAG00000001877	27	48	6	14	16	10	22	11	19	11	21	27	18	32	18	48	27	17	21	20	44	57	4	44	32	66	24	53	85	65	48	36	60	52	36	23	26	35	45	39	27	52	24	63	10	26	29	18	20
ENSBTAG00000051240	9	7	5	6	3	0	8	14	9	14	3	11	5	26	31	20	17	7	8	7	11	16	6	11	19	28	17	12	28	17	19	32	26	15	18	28	20	35	25	17	26	22	16	17	16	38	40	27	24
ENSBTAG00000016230	269	396	157	237	381	251	329	288	247	355	240	523	440	494	533	512	294	168	217	282	670	452	107	456	613	614	540	683	690	533	649	550	640	571	463	678	552	830	592	425	515	472	443	455	831	1032	939	664	822
ENSBTAG00000049425	0	0	0	0	0	0	0	0	0	0	0	0	0	0	0	0	0	0	0	0	0	0	0	0	0	0	0	0	0	0	0	0	0	0	0	0	0	0	0	0	0	0	0	0	0	0	0	0	0
ENSBTAG00000045653	0	0	0	0	0	0	0	0	0	0	0	0	0	0	0	0	0	0	0	0	0	0	0	2	0	0	0	0	0	0	0	0	0	0	0	0	0	0	0	0	0	0	0	0	0	0	0	0	0
ENSBTAG00000048060	0	0	0	0	0	0	0	0	0	0	0	1	0	0	1	0	0	0	0	0	0	0	0	2	0	1	0	0	0	0	0	1	0	0	0	0	0	0	1	0	0	0	0	0	0	0	0	0	0
ENSBTAG00000044266	0	0	0	2	0	0	0	0	0	0	0	0	0	0	0	0	0	0	0	0	0	0	0	0	0	0	0	0	0	0	0	0	0	0	0	0	0	0	0	0	0	0	0	0	0	0	0	0	0
ENSBTAG00000045678	6	2	0	2	2	0	11	2	7	0	3	6	8	0	0	5	5	4	0	1	5	2	4	6	3	11	4	8	6	8	7	18	7	12	0	10	7	14	9	6	6	2	4	11	4	9	0	6	4
ENSBTAG00000021437	4	22	6	8	35	2	14	7	14	12	15	35	11	35	55	9	8	14	6	22	49	26	6	38	50	88	31	26	51	26	21	45	27	29	13	26	39	44	85	28	44	20	4	47	24	38	22	50	48
ENSBTAG00000054002	0	0	0	0	0	0	0	0	0	0	0	0	0	0	0	2	0	0	0	0	0	0	0	0	0	0	0	0	0	0	0	0	0	1	0	0	0	0	0	0	0	0	0	0	0	0	0	0	0
ENSBTAG00000050883	0	0	0	0	0	0	0	0	0	0	1	0	1	0	0	0	0	0	0	0	0	0	0	0	0	0	0	0	2	0	0	2	0	0	0	0	0	0	0	0	0	0	0	0	0	0	0	0	0
ENSBTAG00000008555	6	10	6	16	20	12	13	0	2	20	14	9	28	8	30	20	17	4	6	18	32	24	4	22	50	52	24	31	46	16	34	26	29	27	12	24	20	38	54	22	23	20	12	34	45	24	35	30	29
ENSBTAG00000003299	4	5	4	4	2	8	2	4	8	4	6	0	8	6	14	6	12	0	2	4	12	2	0	2	6	10	6	12	10	6	8	8	8	8	2	6	2	7	2	13	20	2	4	6	45	69	48	37	73
ENSBTAG00000035882	21	11	8	14	12	15	13	11	13	23	11	24	26	22	21	13	20	9	6	16	36	22	6	11	27	32	50	28	42	27	39	30	33	36	33	31	43	49	34	36	27	31	33	31	20	12	20	16	10
ENSBTAG00000024675	14	21	8	16	28	8	6	7	7	46	25	43	27	55	31	14	47	20	12	22	23	20	14	16	48	25	34	21	19	17	16	14	15	15	17	20	29	35	19	47	34	3	23	24	32	39	32	24	46
ENSBTAG00000051877	0	0	0	0	0	0	2	0	0	0	0	1	0	0	0	0	0	1	0	0	0	0	0	0	0	0	0	0	0	0	2	4	0	0	0	0	1	2	0	0	0	0	0	2	0	0	0	0	0
ENSBTAG00000026025	2	12	0	0	6	6	4	8	4	2	6	12	12	6	10	2	2	2	0	4	6	0	2	7	6	2	10	4	8	2	8	10	5	8	7	4	4	9	5	4	10	6	18	12	6	4	24	5	4
ENSBTAG00000000895	154	277	111	190	379	229	158	175	153	190	184	371	352	277	344	289	237	136	93	126	307	171	65	143	261	213	174	242	183	252	239	268	388	345	263	328	277	371	343	210	312	225	289	277	133	200	122	112	112
ENSBTAG00000000894	27231	36619	9856	16042	22907	24128	21328	22156	16005	28305	16104	33087	35072	51349	43690	42275	33018	10675	12345	23324	42073	28401	12275	19691	28982	36662	46127	46479	47122	44755	35495	53475	84076	63605	48775	57179	53945	57821	59625	46273	55848	44437	41136	52316	4915	6070	4228	3782	6203
ENSBTAG00000010018	954	1661	577	1034	1520	1081	1020	980	832	1544	1182	2128	1634	2131	1735	1500	1503	761	536	975	1878	1824	407	1445	1699	2003	1833	1938	1831	1976	2206	2419	3102	2702	1991	2766	2065	3417	2608	1848	2179	1939	2328	2016	2441	3356	2861	2389	3199
ENSBTAG00000047768	4048	6480	1695	3951	6001	4469	4029	4303	3646	6292	3717	6341	5897	7824	6867	7032	5972	2551	2587	4094	5384	4975	1960	3862	5016	4864	5964	7867	5981	7803	6337	9022	12421	9465	6887	9229	8587	10030	10410	7664	7938	6765	6763	8722	954	1044	851	765	1487
ENSBTAG00000045931	463	727	248	572	843	713	440	516	398	675	549	931	733	1025	1033	873	732	312	225	551	826	899	218	691	1040	1210	1176	1211	1125	1160	1001	1134	1291	1217	907	1527	1064	1676	1456	933	1150	965	971	1177	1531	1863	1334	1199	1863
ENSBTAG00000053487	37	50	25	34	75	58	35	53	14	53	61	70	47	48	38	109	57	74	37	51	54	98	21	52	58	70	58	79	102	54	52	56	89	71	54	77	41	85	75	58	55	43	78	56	30	39	43	26	31
ENSBTAG00000038434	2338	3211	1204	1696	3085	3298	2617	2366	2030	3047	2543	3778	2799	4513	4619	4695	3482	1872	1445	3279	5772	3996	1099	4442	5576	5759	4994	5149	5115	5922	4860	5556	5176	4887	4377	6006	4429	7244	5603	3890	4433	4427	4959	4710	3843	5399	4304	3702	4351
ENSBTAG00000006722	0	4	0	16	14	5	0	2	0	4	4	3	28	18	12	0	10	4	4	8	2	4	0	2	19	6	0	0	16	2	0	6	1	4	2	0	0	4	12	3	2	2	4	10	39	18	22	14	24
ENSBTAG00000046806	0	0	0	0	0	0	0	0	0	0	0	0	0	0	0	0	0	0	0	0	0	0	0	0	0	0	0	0	0	0	2	0	0	0	0	0	0	0	0	0	0	0	1	0	0	0	0	0	0
ENSBTAG00000042364	0	0	0	0	0	0	0	0	0	0	0	0	0	0	0	0	0	0	0	0	0	0	0	0	0	0	0	0	0	0	0	0	0	0	0	0	0	0	0	0	0	0	0	0	0	0	0	0	0
ENSBTAG00000051706	30	73	14	43	68	64	54	40	23	62	63	93	120	76	105	104	72	26	36	105	101	95	16	88	72	85	100	106	91	56	87	97	71	86	63	75	93	118	101	60	74	61	56	65	117	132	120	83	144
ENSBTAG00000003609	280	347	100	250	368	310	372	256	218	386	278	440	353	490	646	710	410	153	154	281	498	825	106	300	519	509	518	830	629	488	592	591	820	669	498	648	620	678	709	454	682	492	463	540	263	277	248	263	339
ENSBTAG00000025062	20	32	4	16	20	19	10	12	14	29	29	43	66	28	38	16	39	10	4	11	30	14	6	18	36	19	34	47	25	22	33	49	64	57	34	46	32	46	58	46	43	34	56	34	70	42	52	20	44
ENSBTAG00000008047	2	5	10	4	12	7	6	0	6	3	0	16	17	24	12	2	9	4	0	2	16	10	2	6	12	7	13	8	12	15	6	11	6	5	19	18	8	15	5	8	6	3	6	4	35	73	41	49	51
ENSBTAG00000052760	6	24	6	5	9	4	8	7	2	6	6	17	18	6	19	9	13	5	0	6	23	25	4	7	22	21	19	18	14	18	11	8	22	9	8	26	11	22	10	16	16	6	6	8	68	129	66	59	79
ENSBTAG00000004549	196	308	86	189	340	301	196	206	148	262	165	482	346	481	454	408	301	120	154	195	431	383	79	305	370	371	468	630	486	491	492	553	704	642	472	609	499	674	567	491	548	407	518	535	246	232	202	180	354
ENSBTAG00000052015	0	0	0	0	0	0	0	0	0	0	0	0	0	0	0	0	0	0	0	0	0	0	0	1	0	0	0	0	0	1	0	0	0	0	0	0	0	0	0	0	0	0	0	0	0	0	0	2	0
ENSBTAG00000011028	459	654	224	451	747	526	413	532	339	632	387	825	786	969	920	882	683	274	230	544	701	645	219	570	728	756	960	1175	928	869	1026	1028	1214	1282	900	1202	988	1332	1276	737	1106	786	859	1003	488	667	573	376	718
ENSBTAG00000017241	0	0	0	0	2	0	0	2	0	0	0	2	4	0	2	0	2	0	0	0	2	0	0	0	4	0	1	0	0	0	0	0	0	0	2	0	0	0	0	4	0	0	0	2	2	2	4	2	0
ENSBTAG00000000300	36	50	18	24	28	34	37	23	22	39	20	38	26	28	47	39	30	16	14	23	71	37	7	23	106	48	57	102	28	67	44	56	57	42	63	37	64	62	67	28	37	54	56	37	34	77	75	76	102
ENSBTAG00000053647	0	0	0	0	0	0	0	0	0	0	0	0	0	0	0	0	0	0	0	0	0	0	0	0	0	0	0	0	0	0	0	0	0	0	0	0	0	0	0	0	0	0	0	0	0	0	0	0	0
ENSBTAG00000015630	512	682	283	414	770	689	578	527	451	631	634	1002	745	901	954	929	639	352	376	501	1090	973	255	816	963	1097	1031	945	1115	970	1007	1149	1175	1171	860	1304	1122	1664	1283	820	1033	890	883	898	1630	1632	1527	1064	1429
ENSBTAG00000051929	4	0	0	0	0	0	4	0	6	0	2	0	0	2	0	0	1	3	2	4	0	0	0	3	0	0	1	8	0	0	4	0	0	2	0	0	0	0	3	0	0	0	0	1	12	19	24	13	11
ENSBTAG00000002585	57	62	80	72	53	48	26	83	53	37	43	75	207	102	190	82	136	40	14	90	127	62	14	60	127	171	86	85	99	110	92	102	64	61	45	72	79	146	89	28	59	43	56	57	1931	3013	1653	1394	3024
ENSBTAG00000028938	0	0	2	0	0	0	1	0	0	0	0	0	0	1	0	0	1	0	0	0	0	3	0	0	0	2	1	1	0	0	0	2	2	5	1	0	1	0	0	0	0	0	0	1	0	0	0	0	0
ENSBTAG00000032003	4	0	4	10	10	4	0	6	2	8	9	4	6	11	14	0	8	0	4	2	4	18	4	6	20	15	5	10	8	6	6	2	7	6	2	6	2	6	3	12	10	6	4	2	8	16	12	7	6
ENSBTAG00000051404	1	0	2	5	8	3	2	2	4	4	7	3	3	14	8	4	3	2	1	2	4	5	0	2	4	4	3	6	5	10	10	9	8	9	0	5	4	9	6	5	7	10	3	6	22	22	16	10	10
ENSBTAG00000036411	1	0	0	0	2	0	0	0	1	0	0	0	0	0	0	0	0	0	0	1	0	0	0	0	0	0	0	0	1	0	1	4	1	1	0	3	2	1	4	2	0	1	1	0	0	0	0	3	3
ENSBTAG00000030019	0	0	0	4	0	4	0	0	2	0	2	0	1	0	0	0	0	0	0	0	0	0	0	0	2	2	0	2	0	0	0	1	0	0	2	0	0	2	0	2	0	0	0	3	3	1	5	2	3
ENSBTAG00000050876	0	0	0	0	0	0	0	0	0	0	0	0	0	0	0	0	0	0	0	0	0	0	0	0	0	0	0	0	0	0	0	0	0	0	0	0	0	0	0	0	0	0	0	1	0	0	0	0	0
ENSBTAG00000051239	304	379	199	378	412	288	243	344	358	466	195	474	520	550	798	417	515	216	139	280	543	304	104	361	554	495	454	449	513	772	589	630	449	426	423	470	457	636	620	450	390	436	415	405	1317	1537	1477	1380	1674
ENSBTAG00000051103	0	0	0	0	0	0	0	0	0	0	0	0	0	0	0	0	0	0	0	0	0	0	0	0	0	0	0	0	0	0	0	0	0	0	0	0	0	0	0	0	0	0	0	0	0	0	0	0	0
ENSBTAG00000053698	0	0	0	0	0	0	0	0	0	0	0	0	0	0	0	0	0	0	0	0	0	0	0	0	0	0	0	0	0	0	0	0	0	0	0	0	0	0	0	0	0	0	0	0	0	0	0	0	0
ENSBTAG00000036367	16	16	6	17	20	10	13	8	7	12	8	11	16	13	32	17	20	2	3	10	9	9	6	14	20	15	34	11	29	24	26	26	15	22	20	17	22	34	27	17	26	36	23	12	53	43	33	41	37
ENSBTAG00000029828	11	27	25	26	22	14	26	13	22	12	11	32	25	28	49	34	26	17	5	23	33	19	6	30	20	27	29	24	32	50	34	40	29	40	19	25	43	29	34	15	29	39	25	16	76	76	83	76	65
ENSBTAG00000051000	570	745	230	524	781	628	496	609	485	794	484	906	831	1009	973	934	888	377	244	546	872	771	198	599	740	705	905	1079	871	989	984	1370	1718	1449	980	1270	1181	1378	1337	1073	1108	1014	930	1097	211	215	191	167	298
ENSBTAG00000049983	3	2	9	9	4	11	10	8	2	13	11	13	12	11	24	15	18	5	3	12	4	7	3	5	18	9	7	14	9	23	10	22	19	17	3	15	5	15	10	6	20	9	7	7	29	41	37	23	17
ENSBTAG00000051552	0	0	0	0	0	0	0	0	0	0	0	0	0	0	0	0	0	0	0	0	0	0	0	0	0	0	0	0	0	0	0	0	0	0	0	0	0	0	0	0	0	0	0	0	0	0	0	0	0
ENSBTAG00000049740	0	0	0	0	0	0	0	0	0	0	0	0	1	0	0	0	0	0	0	0	0	0	0	0	0	0	0	0	0	0	0	0	0	0	0	0	0	0	0	0	0	0	0	0	0	0	0	0	0
ENSBTAG00000054758	0	0	0	0	0	0	0	0	0	0	0	0	0	0	0	0	0	0	0	0	0	0	0	0	0	0	0	0	0	0	0	0	0	0	0	0	0	0	0	0	0	0	0	0	0	0	0	0	0
ENSBTAG00000020826	9	17	4	12	15	7	6	2	5	18	2	22	18	16	25	26	18	8	8	6	30	10	8	6	26	13	19	28	14	23	18	14	18	22	16	24	24	35	37	9	33	7	24	29	61	67	49	35	61
ENSBTAG00000001726	0	0	0	0	0	0	0	0	0	0	0	0	0	0	0	0	0	0	0	0	0	0	0	0	0	0	0	0	1	0	0	0	0	0	1	0	0	0	1	0	0	0	0	0	0	0	0	0	1
ENSBTAG00000050059	0	0	0	0	0	0	0	0	0	0	0	0	0	0	0	0	0	0	0	0	0	0	0	0	0	0	0	0	0	0	0	0	0	0	0	0	0	0	0	0	0	0	0	0	0	0	0	0	0
ENSBTAG00000053104	0	0	0	0	0	0	0	0	0	0	0	0	0	0	0	0	0	0	0	0	0	0	0	0	0	0	0	0	0	0	0	0	0	0	0	0	0	0	1	0	0	0	0	0	0	0	0	0	0
ENSBTAG00000052491	1	2	0	2	0	2	0	2	0	0	2	2	2	2	2	0	6	0	2	3	2	4	0	0	4	5	0	0	6	1	2	3	5	0	4	1	0	5	0	0	6	0	0	0	2	3	3	4	4
ENSBTAG00000051474	0	0	0	0	0	2	0	0	0	0	0	0	0	0	0	0	0	0	0	0	0	0	0	0	0	0	0	0	0	0	0	0	0	0	0	0	0	0	0	0	0	0	0	0	0	0	0	0	0
ENSBTAG00000050902	0	0	0	0	0	0	0	0	0	0	0	0	2	0	0	0	2	0	0	0	2	0	0	2	0	0	0	0	0	0	0	0	0	0	2	0	0	0	0	0	0	0	0	0	0	0	0	0	0
ENSBTAG00000051767	4290	5918	2156	3626	4453	3903	3967	4954	3453	5498	3284	7389	7501	8731	7931	9661	6487	2669	2532	5392	6481	5443	2513	3579	5109	5883	5580	6219	5692	6689	5426	8022	11268	8034	7646	8230	7222	9771	7884	5653	7131	6169	7788	7071	94	157	122	95	135
ENSBTAG00000015848	19896	29696	9539	16604	20559	17520	17437	21926	14767	22894	13009	32965	35401	41469	34912	39476	27203	10187	9450	22577	28449	22218	8858	15800	23625	28131	30217	33010	31543	34322	28104	40772	62966	44914	42415	42752	38289	52068	43695	32004	39114	33427	41666	37736	521	654	500	483	608
ENSBTAG00000046092	93	93	53	96	101	93	80	95	79	94	57	181	141	184	166	102	122	40	50	101	146	142	26	114	154	178	168	192	201	157	180	202	178	156	112	201	110	243	215	142	149	133	129	143	246	398	309	289	287
ENSBTAG00000046312	2	0	0	0	1	0	0	0	0	2	0	0	0	0	0	0	0	0	0	0	0	0	0	0	0	0	2	0	2	0	0	1	0	0	0	0	1	0	0	0	1	0	0	2	0	6	0	2	4
ENSBTAG00000052692	1	5	2	5	6	5	2	0	3	6	5	0	2	0	9	1	10	0	2	3	8	0	0	2	3	2	0	2	1	6	4	1	4	0	1	7	0	7	0	4	4	0	0	2	21	40	32	10	19
ENSBTAG00000045925	32	38	10	38	36	42	39	59	6	21	10	49	61	72	54	64	39	35	24	33	56	48	10	40	42	49	59	71	49	37	63	44	21	77	47	82	53	98	49	58	46	52	71	29	10	26	35	58	85
ENSBTAG00000018800	3355	5320	1981	3802	5316	4279	3386	4434	2902	4655	2796	6331	6448	8338	7359	6010	5220	2436	1947	3915	6580	6323	1471	4023	7199	6706	7575	7637	8006	7481	6834	8184	8139	8689	6326	9673	7596	9823	9345	6626	8138	6335	7308	7217	8014	8206	8464	6284	9071
ENSBTAG00000005607	35	52	22	12	60	42	27	34	34	38	16	89	49	72	68	50	32	28	25	26	44	66	16	33	44	71	65	51	48	24	36	81	68	81	55	77	55	99	57	60	50	57	56	70	67	51	55	47	57
ENSBTAG00000047376	253	352	132	212	396	396	345	270	232	400	328	345	310	490	525	505	416	192	170	309	521	450	147	341	498	592	475	538	596	587	527	607	732	790	634	760	580	866	763	458	490	645	478	615	175	254	180	124	224
ENSBTAG00000045565	45	107	82	90	99	65	55	104	48	97	71	148	217	196	237	127	171	48	13	70	162	131	26	94	121	118	71	88	45	117	100	107	87	94	30	60	70	112	92	49	70	59	42	66	948	1410	941	865	1146
ENSBTAG00000047545	79	150	69	130	102	120	88	119	96	150	87	114	199	173	193	168	126	70	64	92	203	118	30	163	227	251	287	204	176	190	222	180	204	133	143	171	220	239	262	136	121	175	81	149	602	770	754	644	729
ENSBTAG00000049525	0	0	0	1	0	0	0	0	0	0	0	0	0	0	0	0	0	0	0	0	0	0	0	0	0	0	0	0	0	0	0	0	0	0	0	0	0	0	0	0	0	0	0	0	0	0	0	0	0
ENSBTAG00000014798	4	12	6	18	18	8	4	14	6	12	8	17	15	28	28	13	17	13	2	6	17	8	4	24	16	16	22	23	18	6	13	23	16	8	2	4	8	18	24	13	9	4	8	10	8	14	8	14	4
ENSBTAG00000000902	2998	4354	1660	2737	3759	3031	3008	3249	2419	3854	2439	5531	4787	5996	5793	5091	3808	1880	1296	3121	5503	3019	1009	2785	4110	5668	4710	7122	6139	4791	5115	5829	5534	6247	5774	8114	5975	7545	6172	4376	4409	5071	4638	5690	4189	4941	4398	3253	3885
ENSBTAG00000006878	752	1067	415	661	875	930	661	723	613	976	616	1350	1310	1769	1744	1426	1174	466	461	898	1588	1287	385	1201	1653	1792	1646	1818	1813	1804	1592	1612	1636	1568	1221	1865	1308	1846	1829	1269	1380	1340	1343	1205	1828	2716	2207	1584	2179
ENSBTAG00000004110	13	19	2	18	29	15	14	23	15	25	15	29	19	24	35	26	19	10	2	10	22	22	10	9	30	38	17	20	20	26	31	31	29	18	27	36	28	33	39	42	31	36	19	35	92	65	55	49	81
ENSBTAG00000043870	2	2	2	2	3	0	2	0	2	1	0	0	3	1	4	0	0	0	0	0	2	0	0	0	0	2	0	0	1	0	4	0	2	2	2	0	0	0	3	4	3	0	0	0	6	2	5	5	4
ENSBTAG00000012163	261	400	106	293	365	354	245	289	227	463	317	454	392	872	637	468	518	196	197	318	733	295	147	474	591	455	827	825	700	649	473	797	1299	818	548	860	745	628	873	642	699	845	582	942	54	60	86	87	70
ENSBTAG00000012152	719	1020	443	812	880	699	732	905	713	1025	646	1397	1507	1949	1741	1472	1163	513	516	862	1639	1537	285	1170	1655	1972	1996	1838	2133	1808	1619	1951	1944	1744	1368	2038	1543	2419	2140	1382	1724	1334	1481	1626	3324	3119	3174	2096	2718
ENSBTAG00000008492	226	324	127	217	406	257	246	304	185	229	157	525	450	585	548	364	465	189	93	301	459	355	105	335	532	457	417	475	492	377	300	481	560	575	316	376	418	495	502	283	607	309	414	371	694	1056	600	592	789
ENSBTAG00000020512	0	0	0	0	0	0	0	0	2	6	0	0	2	0	1	2	0	0	0	0	2	0	0	2	0	3	1	1	0	3	2	4	0	0	0	2	0	0	0	0	0	0	0	0	0	2	2	0	1
ENSBTAG00000052224	0	0	0	0	0	0	0	0	0	0	0	0	0	0	0	0	0	0	0	0	0	0	0	0	0	0	0	0	0	0	0	0	0	0	0	0	0	0	0	0	0	0	0	0	0	0	0	0	2
ENSBTAG00000020513	0	0	0	0	0	0	0	0	0	1	0	0	0	4	0	0	0	0	0	0	0	0	0	0	0	0	0	0	0	0	0	0	0	0	0	0	0	0	0	0	0	0	0	0	1	0	0	0	0
ENSBTAG00000007708	6	8	0	4	15	9	0	4	2	5	2	14	23	19	23	8	18	4	0	6	11	7	1	0	12	1	8	8	2	5	6	0	2	4	4	12	3	6	10	4	10	5	0	4	126	172	161	65	89
ENSBTAG00000021351	489	829	389	760	839	717	532	675	464	847	383	1311	1668	1223	1305	1097	983	441	330	689	831	887	226	696	894	1076	881	566	758	839	866	792	735	599	460	827	630	827	725	545	475	707	620	503	2496	2967	2561	1923	2621
ENSBTAG00000007626	22	62	25	69	116	35	32	43	23	56	48	95	98	149	215	82	121	41	55	71	147	121	18	115	221	240	142	104	174	114	118	174	153	122	58	86	116	179	200	99	111	54	80	126	268	169	126	136	212
ENSBTAG00000032209	0	1	0	0	0	2	0	0	0	0	0	0	2	0	3	0	0	2	0	2	2	1	0	0	3	0	0	0	0	0	0	3	0	0	0	0	0	0	4	3	0	1	2	0	5	0	3	0	0
ENSBTAG00000004879	775	962	252	598	875	562	661	771	507	1010	901	1505	1269	1853	1343	1771	1211	532	504	913	1490	1142	384	1487	1678	1814	1844	2387	2385	2302	2441	2349	2238	2521	2230	2551	1920	3449	2327	2003	2055	2231	2686	2323	394	603	612	336	449
ENSBTAG00000007871	386	629	218	460	664	465	388	495	299	615	445	856	837	855	822	722	583	259	197	441	667	868	167	442	674	798	854	1092	947	784	897	901	975	1006	776	1112	849	1108	1006	748	910	823	1011	903	676	889	591	515	806
ENSBTAG00000051077	0	0	0	0	0	0	0	0	2	0	0	1	0	0	1	0	2	0	0	0	0	0	0	0	0	0	0	0	0	0	0	2	0	0	0	0	0	0	0	0	0	0	0	0	2	3	4	0	4
ENSBTAG00000007403	0	0	0	0	0	0	0	0	2	0	0	0	0	2	0	0	1	0	0	0	0	0	0	0	1	0	0	0	0	0	0	0	0	0	0	0	0	0	0	0	0	0	0	0	0	0	0	0	0
ENSBTAG00000016272	0	0	2	2	0	0	0	0	0	0	0	1	0	0	0	0	0	0	1	0	2	0	0	0	0	0	0	0	0	0	0	0	1	0	0	0	0	0	0	0	0	0	0	2	0	0	2	0	0
ENSBTAG00000043203	0	0	0	0	0	0	0	0	0	0	0	0	0	0	0	1	0	0	0	0	0	0	0	0	0	0	0	0	0	0	0	0	0	0	0	0	0	0	0	0	0	0	0	0	0	0	0	0	0
ENSBTAG00000042884	0	0	0	0	0	0	0	0	0	0	0	0	0	0	0	0	0	0	0	0	0	0	0	0	0	0	0	0	0	0	0	0	0	0	0	0	0	0	0	0	0	0	0	0	0	0	0	0	0
ENSBTAG00000042915	0	0	0	0	0	0	0	0	0	0	0	0	0	0	0	0	0	0	0	0	0	0	0	0	0	0	0	0	0	0	0	0	0	0	0	0	0	0	0	0	0	0	0	0	0	0	0	0	0
ENSBTAG00000011291	88	54	46	78	107	89	74	81	58	54	63	102	170	133	186	134	127	36	24	103	165	89	31	105	178	143	132	177	157	132	96	138	117	132	79	102	112	192	143	105	119	84	149	132	193	224	184	142	175
ENSBTAG00000012863	42	45	14	32	37	36	27	23	15	18	18	79	89	106	91	39	72	31	16	60	35	26	15	60	69	55	41	55	51	31	71	121	106	116	47	97	89	85	92	63	99	55	95	96	3	6	5	7	5
ENSBTAG00000012861	67	75	31	40	86	76	52	33	33	37	24	111	88	154	138	76	112	36	19	80	105	54	20	68	95	151	145	152	139	124	156	196	187	260	113	218	147	221	256	125	275	142	173	238	94	75	66	22	21
ENSBTAG00000012860	611	919	247	706	745	779	594	770	376	789	434	1081	1231	1452	1465	1140	990	350	347	697	942	902	241	568	975	1036	1389	1339	1518	1143	1097	1306	1413	1371	984	1599	1305	1625	1512	1220	1207	1010	1190	1311	712	981	671	631	1128
ENSBTAG00000054409	0	2	2	5	10	5	8	3	6	4	1	4	4	9	9	3	9	2	4	5	2	5	2	2	3	7	7	2	4	11	4	6	8	7	12	0	6	9	6	8	6	2	14	4	18	39	9	20	20
ENSBTAG00000012856	0	4	0	1	5	0	1	4	0	0	0	0	2	1	3	0	0	0	0	3	0	0	0	2	0	0	0	4	3	0	2	5	0	2	0	2	1	1	2	0	2	4	0	1	13	19	11	18	23
ENSBTAG00000040541	0	0	2	0	0	0	0	0	0	0	0	0	0	0	0	0	0	0	0	0	0	0	0	0	0	0	0	0	0	2	0	0	0	0	0	0	0	2	0	0	0	0	0	0	2	11	0	6	8
ENSBTAG00000018839	0	0	0	0	0	0	0	0	0	1	0	0	0	0	2	0	1	0	0	1	0	0	0	0	0	1	0	0	0	0	0	0	0	0	0	0	0	0	0	0	0	0	0	0	3	9	1	0	3
ENSBTAG00000007798	0	4	2	2	4	0	2	0	0	0	2	0	2	6	2	2	8	4	4	0	4	2	0	4	3	0	4	2	2	11	2	0	2	2	2	4	0	0	6	2	2	0	2	2	1	17	2	9	4
ENSBTAG00000007797	1327	1692	417	830	1332	1327	1076	1173	728	1360	733	2081	1887	2419	2067	2043	1556	656	633	1372	2124	1709	579	1243	1854	1840	1881	2261	2381	2042	1839	2334	2648	2432	2086	2698	2151	2754	2500	1999	2618	1877	2026	2402	964	1285	838	762	1190
ENSBTAG00000054566	0	0	0	0	0	0	0	0	0	0	0	0	0	0	0	0	0	0	0	0	0	0	0	0	0	0	1	0	0	0	0	0	0	0	0	0	0	1	0	0	0	0	0	0	2	0	0	0	0
ENSBTAG00000012281	0	2	0	0	0	1	0	0	0	0	0	0	0	2	2	0	0	2	0	0	0	0	0	0	0	0	4	0	1	0	1	4	0	0	0	0	0	0	0	0	0	0	0	0	10	14	5	12	8
ENSBTAG00000012543	20	13	16	22	26	39	19	11	6	25	10	35	41	30	26	12	38	14	13	32	30	38	8	39	55	48	69	36	55	33	35	46	38	39	14	19	17	60	26	24	41	34	19	27	63	109	65	74	68
ENSBTAG00000022278	103	130	56	73	140	108	112	112	106	127	79	209	206	232	169	173	150	34	38	105	130	160	20	115	247	183	285	293	239	227	271	267	300	187	171	248	213	220	233	200	313	264	201	240	123	166	159	76	141
ENSBTAG00000011310	38	32	17	45	40	28	49	20	29	100	63	77	82	106	82	60	84	30	18	38	54	118	20	46	67	72	100	97	77	77	82	52	62	37	46	44	61	64	60	34	38	95	41	28	121	135	108	105	167
ENSBTAG00000021026	168	244	80	156	198	146	101	162	133	231	110	327	265	343	400	380	301	99	107	229	485	193	52	243	401	322	466	538	394	515	391	462	545	450	379	533	438	631	492	310	576	299	393	342	1036	1192	764	771	1406
ENSBTAG00000015801	87	143	58	131	101	52	97	76	60	137	100	166	288	218	236	194	167	64	40	131	179	166	43	77	218	143	189	240	210	184	173	187	208	151	166	175	163	214	248	147	112	144	128	140	523	699	742	609	729
ENSBTAG00000033702	247	337	146	230	290	216	220	325	170	352	215	494	486	654	613	524	458	204	147	290	553	486	123	293	465	410	563	649	506	564	426	635	638	497	356	555	486	678	676	378	359	432	390	488	631	859	822	520	795
ENSBTAG00000049384	2	11	0	8	5	10	6	2	5	9	4	11	7	6	12	5	5	2	4	0	8	10	2	0	3	0	13	7	4	4	4	6	7	6	4	9	6	15	5	4	4	9	4	4	20	49	37	26	54
ENSBTAG00000001977	370	571	162	332	565	480	369	372	307	474	303	615	529	758	796	557	509	203	217	360	808	579	126	424	638	715	728	803	770	749	766	886	1077	891	663	871	810	1056	1019	803	837	727	707	762	1221	1531	1027	859	1381
ENSBTAG00000054350	0	0	0	0	0	0	0	0	0	0	0	0	0	0	0	0	0	0	0	0	0	0	0	0	0	0	0	0	0	0	0	0	0	0	0	0	0	0	0	0	0	0	0	0	0	0	4	0	0
ENSBTAG00000055120	111	158	82	122	145	107	125	112	114	157	87	194	199	242	306	202	160	115	80	143	264	173	68	192	251	239	242	175	203	349	234	217	261	185	126	158	188	285	259	178	183	180	172	130	786	944	708	613	929
ENSBTAG00000052786	4	4	2	6	6	4	2	0	6	0	0	8	1	0	6	2	2	1	0	5	9	2	0	4	5	4	0	2	0	1	2	2	1	2	2	0	1	0	2	0	2	0	0	2	40	73	33	39	35
ENSBTAG00000049792	2	4	4	4	1	6	2	4	4	4	0	2	4	5	6	2	0	0	0	2	6	4	2	4	2	1	6	6	2	8	6	0	0	0	1	4	4	2	6	2	0	1	1	5	40	68	40	49	32
ENSBTAG00000044574	0	0	0	0	0	0	0	0	0	0	0	0	0	0	0	0	0	0	0	0	0	0	0	0	0	0	0	0	0	0	0	0	0	0	0	0	0	0	0	0	0	0	0	0	0	0	0	0	0
ENSBTAG00000022255	103	191	47	106	144	125	91	125	78	109	91	288	224	262	310	173	213	96	51	127	196	139	28	141	216	159	168	215	155	221	193	260	221	198	172	227	212	196	191	126	139	204	163	196	337	564	303	324	513
ENSBTAG00000054703	0	0	3	0	0	0	0	0	0	0	0	0	0	0	0	0	0	0	0	0	0	0	0	0	0	0	0	0	0	0	0	0	0	0	0	0	0	0	1	0	0	0	0	0	0	0	0	0	0
ENSBTAG00000047326	0	4	15	0	9	1	12	17	4	17	13	9	12	17	22	11	10	0	10	2	4	16	2	5	2	10	12	10	7	2	8	14	7	8	24	52	47	74	11	5	5	9	20	17	0	0	0	0	0
ENSBTAG00000050199	1	2	2	0	2	1	4	4	0	0	0	4	4	0	4	4	2	3	4	4	0	1	0	8	0	4	1	2	2	4	7	0	1	4	0	1	1	2	1	2	2	0	0	2	4	0	0	8	16
ENSBTAG00000047411	9	5	4	26	11	9	11	5	4	4	4	9	31	8	16	22	11	4	2	19	18	14	2	14	15	11	15	11	4	7	7	8	8	13	4	5	12	13	6	2	2	3	8	2	0	2	0	5	6
ENSBTAG00000007654	20	49	28	45	41	17	18	46	22	68	22	65	92	131	90	41	85	46	28	41	66	37	12	30	27	40	30	66	71	61	48	65	62	39	27	15	31	64	90	33	43	36	28	28	287	379	315	275	382
ENSBTAG00000003290	9	17	8	25	28	21	23	31	29	12	9	27	26	93	67	19	45	12	23	23	68	54	5	63	67	118	40	33	70	36	48	56	40	34	17	48	38	77	58	26	46	13	20	41	180	174	127	181	210
ENSBTAG00000048907	0	0	0	0	0	0	0	0	0	0	0	0	0	0	0	0	0	0	0	0	0	0	0	0	0	0	0	0	0	0	0	0	0	0	0	0	0	0	0	0	0	0	0	0	0	0	0	0	0
ENSBTAG00000005496	53	60	22	70	83	59	38	43	55	54	45	110	99	130	165	83	106	36	22	64	140	143	14	115	213	173	172	175	181	119	115	162	156	106	70	114	125	171	212	110	160	82	84	130	360	272	176	266	303
ENSBTAG00000054692	0	0	0	0	0	0	0	0	0	0	0	0	0	0	0	0	0	0	0	0	0	0	0	0	0	0	0	0	0	0	0	0	0	0	0	0	0	0	0	0	0	0	0	0	0	0	0	0	0
ENSBTAG00000005124	49	101	48	59	120	91	58	90	55	105	67	147	145	143	135	125	113	37	50	73	142	103	37	97	132	137	155	140	155	147	139	123	152	122	119	224	139	210	188	127	131	134	131	80	121	202	186	150	195
ENSBTAG00000053224	0	0	0	0	0	0	0	0	0	0	0	0	0	0	0	0	0	0	0	0	0	0	0	0	0	2	0	0	0	0	0	0	0	0	2	0	0	0	0	0	0	0	0	0	0	0	0	0	2
ENSBTAG00000046155	22	41	26	24	20	20	26	34	34	20	17	44	30	50	132	50	73	11	18	22	103	35	8	66	60	62	68	67	70	50	85	63	54	52	52	49	60	79	52	33	74	43	31	48	808	668	867	326	520
ENSBTAG00000051287	1340	2173	577	1584	2096	1464	1471	1718	1082	2161	1084	2537	3198	3720	3655	2665	2371	795	679	1531	2357	1821	522	1204	1928	2170	2960	3993	3316	3303	2908	3602	4966	4139	3211	3776	3580	4344	5163	3077	3441	2682	2783	3352	1024	1190	1031	766	1346
ENSBTAG00000002890	508	948	361	812	784	658	585	765	473	977	591	1110	1702	1495	1377	1287	1055	518	497	679	1308	1213	301	797	1231	1264	1484	1385	1669	1554	1515	1215	1174	1136	1173	1422	1026	1661	1621	969	964	1152	1242	1107	1501	1945	1575	1309	1897
ENSBTAG00000016764	2113	3144	1131	2572	2970	2129	2195	2798	1633	3074	1595	4404	5655	5033	4934	4074	3707	1507	1252	2571	3363	3514	879	2312	3195	3453	3441	3574	3421	3995	3669	4032	3873	3570	2947	3977	3563	4531	4181	2755	2922	3198	3387	3114	4247	4996	3570	3250	5011
ENSBTAG00000016769	1211	1688	636	1365	1418	1407	1012	1765	1035	1930	952	2360	2540	3191	2818	2174	2500	1049	892	1651	2214	1702	641	1417	2050	1749	2632	2728	2469	2340	2299	2794	2953	2383	1803	2562	2190	3094	2716	1913	2309	1938	1814	2239	1607	1796	1525	1356	1853
ENSBTAG00000016772	404	685	197	739	578	406	435	493	347	519	313	870	1001	1060	995	705	788	268	265	496	750	622	235	473	707	794	872	885	802	810	694	798	866	849	529	992	714	1080	1030	683	874	688	821	797	1311	1648	1297	1036	1421
ENSBTAG00000038589	0	0	0	0	2	0	0	0	0	0	1	0	0	0	0	0	1	0	0	0	2	2	0	2	2	0	0	3	0	0	2	0	0	0	0	0	0	0	5	0	0	0	0	0	0	6	0	4	0
ENSBTAG00000002113	67	110	33	72	80	73	89	52	79	81	70	125	79	152	172	121	110	35	45	92	155	130	30	84	138	160	127	150	139	121	143	154	158	110	104	176	142	205	220	110	144	94	118	125	154	133	135	118	145
ENSBTAG00000043647	0	0	0	0	0	0	0	0	0	0	0	0	0	0	0	0	0	0	0	0	0	0	0	0	0	0	0	0	0	0	0	0	0	0	0	0	0	0	0	0	0	0	0	0	0	0	0	0	0
ENSBTAG00000005039	2244	3302	1144	2661	2816	2310	2432	3824	1714	2834	1417	4617	5840	5739	5236	4102	3805	1598	1408	2906	3475	3034	974	2061	3415	3291	3743	3624	4386	3971	4302	4279	4733	4656	3971	4863	3876	5663	4777	3875	4178	3536	3928	4082	2596	2555	1995	1487	2328
ENSBTAG00000005042	36	57	30	31	54	33	29	54	32	39	25	83	62	56	41	47	47	38	8	49	50	28	10	24	47	34	39	34	44	39	48	30	29	30	40	21	23	64	31	27	13	52	23	35	19	35	24	30	24
ENSBTAG00000052214	0	0	2	0	8	2	0	2	2	0	0	0	2	2	2	2	0	2	0	0	0	1	2	0	0	0	0	0	0	2	0	0	0	0	0	0	0	2	0	1	0	0	4	3	0	0	0	0	0
ENSBTAG00000015815	15	27	16	79	43	39	12	39	37	32	30	66	100	99	150	52	59	12	20	58	89	150	7	73	132	82	101	74	104	91	101	107	89	72	67	62	74	106	91	55	84	60	54	82	599	486	275	305	359
ENSBTAG00000015817	571	771	275	524	645	647	438	847	403	610	335	1057	1382	1069	1008	1021	990	444	284	663	784	629	231	460	673	572	665	640	1210	757	900	812	747	915	782	732	688	969	719	598	648	827	707	663	417	414	366	302	477
ENSBTAG00000015820	186	211	87	177	221	212	157	225	101	149	93	349	328	268	328	281	240	90	73	208	208	225	60	127	303	254	312	328	457	321	318	302	397	433	283	463	312	445	446	354	399	267	347	316	174	175	208	122	223
ENSBTAG00000049172	0	0	2	0	1	0	0	2	0	0	0	2	0	2	2	2	2	2	0	0	2	0	0	1	2	0	0	0	0	0	2	2	0	0	0	0	0	2	0	2	0	0	0	0	8	4	4	3	2
ENSBTAG00000039794	38	55	11	43	73	35	46	38	27	40	36	55	98	64	82	42	61	20	20	25	67	37	2	49	78	67	72	83	59	70	72	72	82	61	46	81	40	66	66	55	64	57	57	55	139	298	231	146	255
ENSBTAG00000039285	0	0	0	0	0	0	0	0	0	0	0	0	0	0	0	0	0	0	0	0	0	0	0	0	0	0	0	0	0	0	0	0	0	0	0	0	0	2	0	0	0	0	0	0	0	0	0	0	0
ENSBTAG00000005866	28	51	16	35	64	79	49	34	32	32	45	63	74	71	101	68	61	30	22	48	102	83	22	83	82	95	46	68	118	61	79	76	69	50	33	72	71	96	68	44	44	55	70	43	192	232	191	176	212
ENSBTAG00000047194	0	0	0	0	0	0	0	0	1	0	0	0	8	4	8	0	0	0	0	2	0	0	0	0	1	0	0	4	1	0	2	0	0	0	2	2	0	0	0	0	0	5	1	2	5	14	3	8	8
ENSBTAG00000043189	0	2	0	0	0	0	0	0	0	0	0	0	0	2	1	0	0	0	0	1	0	0	0	2	0	0	0	0	0	0	0	0	0	0	0	0	0	1	0	0	0	0	0	0	0	2	0	3	2
ENSBTAG00000017660	10	14	2	18	11	12	5	7	5	9	10	10	15	5	21	23	11	6	0	17	15	14	9	4	9	14	14	27	13	17	12	17	19	14	10	19	16	9	18	10	22	13	10	11	11	26	24	14	13
ENSBTAG00000050826	2	13	2	11	3	11	11	5	9	10	4	6	24	29	30	17	2	6	7	13	19	9	2	14	24	8	20	28	16	27	19	8	16	15	21	17	24	19	25	8	14	16	11	14	82	161	105	82	146
ENSBTAG00000046774	46	65	16	45	71	73	45	64	50	84	42	96	94	111	127	97	110	41	22	41	127	92	26	98	113	128	82	128	99	126	100	121	143	115	82	104	104	135	124	115	130	71	100	128	208	268	251	217	277
ENSBTAG00000046069	0	0	0	0	0	0	0	0	2	0	0	0	0	2	0	0	2	0	2	0	0	0	0	0	0	0	0	0	0	0	3	0	0	0	0	0	0	0	0	0	2	0	0	0	2	5	3	0	4
ENSBTAG00000054604	0	0	0	0	0	0	0	0	0	0	0	0	0	0	0	0	1	0	0	0	0	2	0	0	0	0	0	0	0	0	0	0	0	0	0	0	0	0	0	0	0	0	0	0	0	7	5	1	2
ENSBTAG00000048817	0	0	0	0	0	2	0	0	0	0	0	0	0	0	0	0	0	0	0	0	0	0	0	0	0	0	0	0	0	0	0	0	0	0	0	0	0	0	0	0	0	0	0	0	0	2	0	0	0
ENSBTAG00000050800	0	0	0	0	0	0	0	0	0	0	0	0	4	0	0	0	0	0	0	0	0	0	0	0	0	0	0	0	0	0	0	0	0	0	0	0	0	0	0	0	0	0	0	0	0	0	0	0	0
ENSBTAG00000011854	6	18	9	26	5	10	5	9	4	16	4	18	43	8	55	8	29	6	0	18	17	42	8	6	44	25	34	14	14	16	2	19	17	20	11	10	17	38	19	18	26	11	7	8	42	43	36	39	29
ENSBTAG00000031829	191	241	80	224	238	184	194	161	167	225	106	448	454	405	364	274	282	153	76	231	231	238	60	179	262	256	256	214	261	329	281	327	254	238	166	344	259	341	268	189	283	298	204	260	398	524	552	312	425
ENSBTAG00000009282	29	73	6	26	44	19	31	22	30	38	27	65	68	94	96	55	91	37	8	55	35	39	8	37	74	50	46	63	51	58	53	49	67	47	53	27	55	44	47	36	49	45	52	51	161	234	145	173	256
ENSBTAG00000009287	162	275	90	178	316	206	169	184	129	205	177	297	360	440	373	284	329	101	154	188	377	234	91	143	254	257	317	440	328	281	265	345	459	459	300	393	321	398	461	240	405	372	357	359	801	596	683	495	620
ENSBTAG00000009288	120	138	36	121	106	75	94	118	58	106	65	203	212	196	145	134	167	34	40	101	135	154	30	58	83	97	100	129	125	155	175	128	146	113	125	131	98	136	172	61	119	124	93	74	169	173	155	131	144
ENSBTAG00000051063	2	2	5	7	0	2	7	4	8	4	1	1	9	4	0	5	0	6	2	0	2	3	2	2	7	4	4	4	12	10	6	1	9	8	8	5	4	8	9	4	6	14	4	5	5	2	2	0	4
ENSBTAG00000025848	383	709	172	454	1047	688	421	370	269	581	684	999	633	660	690	444	321	129	180	278	623	507	107	309	470	650	673	639	517	667	510	886	1097	836	677	1034	620	1901	914	627	1819	468	1033	880	2055	2476	1934	1420	2339
ENSBTAG00000018060	445	724	259	602	657	423	490	668	332	666	349	1059	1434	1389	1358	957	873	334	309	672	908	861	285	523	778	855	1211	1475	1368	933	1269	1073	1224	1297	976	1346	1086	1726	1608	1211	1165	835	1016	1164	798	1009	967	528	1157
ENSBTAG00000043112	0	0	0	0	0	0	0	0	0	2	0	0	0	0	2	0	0	0	0	0	0	0	0	0	0	0	0	1	0	0	2	0	1	0	0	0	0	0	0	0	0	0	0	0	0	0	0	0	0
ENSBTAG00000046555	5	32	15	34	44	24	12	18	9	14	27	34	54	49	91	48	38	22	26	24	66	53	6	38	70	71	47	47	77	44	18	68	46	33	25	40	28	40	61	29	42	21	31	32	167	199	127	169	186
ENSBTAG00000004706	40	68	34	44	51	37	42	57	33	34	35	100	128	94	156	43	66	16	47	46	85	86	14	48	78	100	69	90	106	79	65	91	84	99	49	100	58	122	92	72	76	73	66	57	316	274	272	191	356
ENSBTAG00000053600	0	0	0	0	0	0	0	0	0	0	0	0	0	0	0	0	0	0	0	0	0	0	0	0	0	0	0	0	0	0	0	0	0	0	0	0	0	0	0	0	0	0	0	0	0	0	0	0	0
ENSBTAG00000052110	0	0	0	1	0	0	0	0	0	0	2	0	4	3	0	1	3	0	0	0	0	0	0	0	1	0	0	0	0	0	0	2	6	2	2	1	1	0	0	0	0	0	1	0	8	4	6	1	4
ENSBTAG00000003184	1	2	0	6	3	0	0	0	1	0	0	2	1	0	0	0	4	2	4	0	2	2	0	0	8	0	1	0	0	2	0	0	5	0	0	0	0	4	6	0	0	2	0	0	10	10	7	23	11
ENSBTAG00000013244	266	529	222	401	490	430	443	375	251	415	224	845	878	805	886	597	645	236	174	428	546	550	162	391	575	674	601	623	551	595	559	685	550	594	505	692	522	847	799	513	516	492	646	492	843	1097	857	669	953
ENSBTAG00000012954	10	12	6	17	3	6	10	12	0	19	4	22	14	12	22	27	18	10	0	15	19	19	2	13	19	14	17	7	19	15	23	18	15	12	4	13	6	23	29	9	12	25	19	18	53	73	53	61	61
ENSBTAG00000013250	2	0	0	8	0	2	0	4	0	4	0	8	0	0	12	0	0	4	0	0	8	0	0	2	0	0	2	2	2	0	0	0	0	6	4	0	2	2	0	0	0	0	0	0	2	20	38	2	2
ENSBTAG00000049284	0	0	0	0	0	0	0	0	0	0	0	0	0	0	0	0	0	0	0	0	0	0	0	0	0	0	0	0	0	0	0	0	0	0	0	0	0	0	0	1	0	0	0	0	0	0	0	0	0
ENSBTAG00000018496	460	805	212	570	837	624	458	652	373	728	427	1178	1153	1408	1467	1050	819	321	373	726	976	779	240	535	1045	1114	1351	1620	1541	1335	1417	1501	1739	1859	1340	1671	1632	1973	1754	1437	1504	1290	1482	1548	396	397	277	256	422
ENSBTAG00000018498	270	336	164	320	324	245	231	356	217	390	252	490	614	592	548	613	479	260	224	368	465	434	154	282	341	332	393	444	487	457	384	426	519	469	379	595	449	604	556	401	487	415	434	389	398	398	318	308	423
ENSBTAG00000002768	101	167	75	138	145	76	88	121	78	102	45	166	185	225	201	133	175	54	64	70	147	172	32	80	169	175	208	219	209	232	184	178	177	164	135	202	169	210	208	169	193	184	181	155	284	255	237	167	265
ENSBTAG00000004597	38	51	24	39	94	32	48	64	32	75	33	100	87	105	104	43	68	16	8	50	86	39	14	65	91	67	82	88	83	67	69	97	88	138	110	93	106	101	142	70	76	99	72	101	100	91	123	77	115
ENSBTAG00000004600	589	935	405	804	882	626	522	806	589	1043	508	1397	1651	1586	1646	1321	1072	670	481	963	1157	1082	296	990	1354	1164	1378	1292	1349	1387	1338	1163	1133	974	1036	1123	1004	1822	1566	1105	983	984	918	954	1551	2337	1581	1204	2041
ENSBTAG00000009024	16	19	6	19	4	24	8	12	4	25	8	36	40	37	42	26	22	12	4	31	35	8	4	34	34	44	24	22	35	14	14	16	14	18	11	19	15	21	31	10	14	10	13	28	132	126	76	112	86
ENSBTAG00000007788	265	231	155	313	254	231	272	330	179	279	186	545	676	525	514	448	420	211	135	314	464	398	164	401	424	565	364	346	499	464	369	468	410	334	331	445	365	520	424	290	294	320	327	336	1076	1599	1139	884	1159
ENSBTAG00000045344	0	0	0	0	0	0	0	0	0	0	0	0	0	0	0	0	0	0	0	0	0	0	0	0	0	0	0	0	0	0	0	0	0	0	0	0	0	0	0	0	0	0	0	0	0	0	0	0	0
ENSBTAG00000008523	177	320	180	303	214	164	220	281	169	273	142	464	596	578	517	401	466	168	149	257	393	495	132	261	368	455	354	330	422	460	422	359	284	319	227	469	311	476	481	274	288	289	303	242	2239	2278	1306	1443	2470
ENSBTAG00000043177	8	1	16	14	5	6	2	8	2	0	2	9	7	2	4	6	14	4	2	4	8	9	6	2	5	3	2	4	8	7	7	6	0	10	6	12	4	0	12	10	4	1	0	11	7	16	8	2	9
ENSBTAG00000002561	6	24	14	48	35	27	24	25	12	23	10	48	58	44	50	24	38	14	4	35	34	40	2	32	32	35	25	34	42	34	50	31	27	34	12	28	48	41	46	3	28	45	29	16	344	331	261	209	360
ENSBTAG00000002562	239	315	114	290	355	267	138	271	180	283	181	345	598	402	448	337	453	157	160	279	330	339	62	227	339	291	331	328	345	346	251	331	336	358	241	311	319	358	338	197	244	265	284	238	424	410	353	216	296
ENSBTAG00000002563	266	410	203	433	499	432	390	368	247	559	341	641	860	918	905	770	617	222	169	465	501	676	180	492	773	935	867	1507	1074	780	1015	946	872	822	754	1230	770	1193	1092	818	826	665	743	906	448	712	500	324	683
ENSBTAG00000002565	0	0	2	0	2	0	2	3	0	0	0	4	6	4	8	0	1	0	0	0	1	0	2	2	0	1	4	4	2	0	4	2	4	7	2	3	0	6	4	0	2	4	4	5	9	6	4	3	2
ENSBTAG00000002568	366	539	143	376	415	350	317	475	273	534	305	800	771	981	994	814	660	240	231	543	683	701	199	450	692	751	1061	1129	1087	861	1027	955	1184	1076	983	1336	984	1318	1214	918	968	767	1018	956	471	509	462	404	496
ENSBTAG00000054928	0	0	0	0	0	0	0	0	0	0	1	0	0	0	1	2	0	0	2	0	2	0	0	2	0	0	2	1	0	0	0	0	0	0	0	0	0	0	0	0	0	1	1	0	0	1	0	0	0
ENSBTAG00000013278	130	219	71	112	152	341	70	298	85	80	153	134	197	209	282	223	422	56	82	133	417	301	104	137	139	266	190	355	295	144	188	292	122	169	115	137	146	121	396	140	100	143	82	137	17	69	64	18	49
ENSBTAG00000016093	102	195	80	145	174	118	97	150	88	153	71	149	289	249	312	161	219	61	67	129	199	306	44	87	284	249	257	300	277	178	234	304	318	290	167	238	258	281	439	196	263	221	180	258	408	314	295	201	297
ENSBTAG00000016095	43	61	32	73	88	45	52	52	34	53	21	131	154	134	120	84	71	29	26	44	71	114	12	43	77	58	88	60	118	65	58	96	77	48	60	68	58	95	99	52	67	49	49	66	194	195	187	168	188
ENSBTAG00000016096	8	17	4	14	9	6	14	12	0	12	20	12	16	14	20	24	13	4	4	6	18	20	8	10	39	32	11	17	22	34	16	27	32	20	16	22	18	38	34	10	12	14	20	20	28	47	41	16	52
ENSBTAG00000016097	0	2	0	0	0	0	0	0	1	1	0	2	3	0	0	2	2	0	0	0	1	2	0	2	4	2	0	0	4	0	0	0	0	0	0	2	0	2	0	0	0	1	0	2	2	9	0	7	0
ENSBTAG00000013277	208	341	113	260	298	170	173	265	125	244	138	474	564	624	477	439	372	144	124	233	326	338	90	246	283	280	393	459	493	389	412	349	318	311	341	417	406	488	519	328	268	286	283	274	384	544	326	347	490
ENSBTAG00000013279	3	9	2	4	10	10	4	8	2	7	4	12	16	8	19	8	7	2	4	5	12	14	0	3	2	4	7	10	7	5	7	0	7	8	9	19	1	21	6	6	7	12	12	4	108	141	132	95	124
ENSBTAG00000021100	143	135	35	150	130	74	124	170	78	221	154	240	267	435	340	240	287	83	94	147	304	213	63	172	277	300	377	446	437	355	309	239	350	348	412	366	276	413	425	307	368	272	377	393	134	108	105	62	129
ENSBTAG00000052071	0	0	0	1	0	0	0	0	0	0	0	0	0	0	0	0	0	0	0	0	0	0	0	0	0	0	0	0	0	0	0	0	2	0	0	0	2	0	0	0	0	0	0	0	0	0	0	0	2
ENSBTAG00000037728	0	0	0	0	0	0	0	0	0	0	0	0	1	0	0	0	0	0	0	0	0	0	0	0	0	0	0	0	0	0	0	0	0	0	0	0	0	3	0	0	0	0	0	0	0	0	0	0	0
ENSBTAG00000039391	16	26	6	18	16	16	30	10	8	18	28	32	36	32	34	38	30	17	14	22	29	36	18	26	14	19	38	34	52	32	38	54	39	56	28	70	38	28	68	16	48	38	25	32	37	56	44	42	49
ENSBTAG00000001507	144	216	104	167	143	173	207	156	125	146	64	347	303	425	392	361	265	133	110	161	250	344	52	187	181	305	277	236	293	228	309	316	297	288	237	325	281	407	239	189	257	186	225	220	219	302	201	225	314
ENSBTAG00000029798	0	0	0	0	0	0	0	0	0	0	0	1	0	0	1	1	0	1	0	0	0	1	0	0	0	0	0	0	0	0	0	0	0	0	0	0	0	0	0	0	0	0	0	0	0	2	1	1	1
ENSBTAG00000029878	1	0	0	0	1	0	0	0	0	0	0	0	0	0	3	1	0	0	0	0	0	0	0	0	0	0	0	0	0	0	0	0	0	0	0	0	0	0	0	0	0	2	1	0	0	1	0	0	0
ENSBTAG00000036403	0	0	0	2	2	0	0	1	2	0	0	0	0	1	0	0	2	0	0	1	1	0	0	0	2	0	0	1	0	0	1	0	0	1	0	0	0	0	0	1	0	2	1	0	0	0	1	0	1
ENSBTAG00000044594	0	0	1	1	4	2	0	2	2	1	1	5	1	2	7	6	1	2	0	0	2	0	0	0	0	0	0	2	4	1	0	4	3	0	0	0	0	1	1	0	1	0	2	1	0	0	0	1	0
ENSBTAG00000036374	0	0	0	0	0	0	0	0	0	0	0	0	0	0	0	0	0	0	0	0	0	0	0	0	0	0	0	0	0	1	0	0	0	0	0	0	0	0	0	0	0	0	1	0	0	0	0	0	2
ENSBTAG00000036420	0	0	0	0	0	0	1	0	0	0	2	0	0	1	0	1	0	0	0	1	0	0	0	0	0	0	0	0	0	0	0	0	0	1	2	0	2	1	1	2	0	0	2	0	0	0	1	1	0
ENSBTAG00000030013	0	0	0	0	0	0	0	0	0	0	0	0	0	0	0	1	2	0	0	0	0	2	0	0	0	3	0	0	0	0	0	0	1	0	0	0	0	0	0	0	0	2	0	0	0	1	1	0	0
ENSBTAG00000036376	1	0	1	0	0	2	2	0	0	2	0	2	0	1	2	3	2	0	2	1	2	0	0	0	0	0	2	0	1	2	0	1	0	0	0	2	3	0	0	0	0	0	1	5	1	0	0	2	2
ENSBTAG00000050832	0	0	0	0	0	0	0	0	1	0	0	0	0	0	0	0	0	0	2	0	0	0	0	0	0	2	0	0	0	0	0	0	0	0	0	0	0	0	0	0	0	0	0	0	0	0	0	0	0
ENSBTAG00000016399	2	2	6	2	2	4	4	4	4	4	6	6	12	12	14	2	6	4	0	8	6	6	2	6	29	10	12	2	6	24	4	4	0	3	8	6	6	13	2	6	0	2	0	6	67	83	75	46	95
ENSBTAG00000046286	91	147	78	140	167	120	108	132	96	152	132	181	247	236	254	158	109	92	61	129	197	139	48	103	167	163	196	225	174	187	154	144	200	156	170	245	171	287	221	180	228	137	167	199	165	174	143	69	159
ENSBTAG00000022962	0	0	0	2	0	0	0	2	2	0	0	1	0	4	2	0	4	0	0	3	0	0	0	2	4	3	0	0	0	0	0	0	0	2	2	2	2	8	0	2	0	2	2	2	2	4	8	2	0
ENSBTAG00000055147	0	0	0	0	0	0	0	0	0	0	0	0	0	0	0	0	0	0	0	0	0	0	0	0	0	0	0	0	0	0	0	0	0	0	0	0	0	0	0	0	0	0	0	0	0	0	0	0	0
ENSBTAG00000054140	0	1	0	0	0	2	2	0	0	0	0	0	0	0	0	2	0	0	1	0	0	0	0	0	0	4	0	0	0	0	3	0	3	0	0	1	0	0	0	0	0	0	0	1	0	4	2	3	2
ENSBTAG00000002996	514	727	336	443	662	620	472	609	488	846	344	1138	1212	1096	1232	1228	849	473	316	477	1027	745	144	824	1177	1165	1109	930	949	1377	1261	987	1333	652	700	1122	969	1360	1509	711	647	722	676	779	2417	3753	3648	2205	3265
ENSBTAG00000044384	0	0	0	0	0	0	0	0	0	0	0	0	0	0	0	0	0	0	0	0	0	0	0	0	0	0	0	0	0	0	0	0	0	0	0	0	0	0	0	0	0	0	0	0	0	0	0	0	0
ENSBTAG00000045782	0	0	0	0	0	0	0	0	0	0	0	0	0	0	0	0	0	0	0	0	0	0	0	0	0	0	0	0	0	0	0	0	0	0	0	2	0	0	0	0	0	0	0	0	0	0	0	0	0
ENSBTAG00000054383	0	2	0	0	2	0	0	0	0	0	0	6	0	0	2	0	0	0	0	0	4	0	0	0	0	0	0	0	6	4	2	0	4	2	0	0	0	0	0	0	0	0	0	0	0	2	0	0	2
ENSBTAG00000054170	0	0	0	0	0	0	0	0	0	0	0	0	1	0	0	0	0	0	0	0	1	0	0	0	0	0	0	0	0	0	0	0	0	0	0	2	0	0	0	0	0	0	0	0	0	0	0	0	0
ENSBTAG00000005252	0	4	2	0	0	0	0	0	2	2	2	6	1	2	4	0	4	0	0	0	0	4	0	0	2	0	2	8	2	1	2	6	4	0	2	0	4	4	0	4	2	1	2	1	0	0	2	0	0
ENSBTAG00000052977	7	23	8	18	13	11	9	15	3	5	8	14	29	13	21	4	16	14	3	13	17	34	7	7	12	19	17	11	16	10	12	28	6	14	9	14	19	22	21	9	2	10	13	13	42	27	22	14	50
ENSBTAG00000013311	47	51	28	58	71	41	44	50	38	60	44	57	73	93	96	72	48	16	14	37	88	76	14	62	113	95	82	88	81	95	94	79	147	83	44	78	82	123	105	67	76	67	51	81	151	139	163	109	129
ENSBTAG00000053722	0	0	0	0	0	0	0	0	0	0	0	0	1	0	0	0	0	0	0	0	0	0	0	0	0	0	0	0	0	0	0	0	0	0	0	0	0	2	2	0	0	2	0	0	0	0	0	0	0
ENSBTAG00000008733	216	352	133	290	416	196	239	301	215	337	204	511	511	513	722	486	495	213	166	244	590	622	91	281	396	481	479	460	358	372	321	487	366	407	324	436	369	535	463	313	380	258	313	299	1959	2189	1392	1163	1658
ENSBTAG00000048077	8	15	6	4	6	6	13	18	2	18	5	30	25	19	29	4	21	4	4	4	22	54	4	14	12	6	22	9	23	15	7	35	30	8	4	28	30	33	28	12	12	0	6	24	92	64	54	28	71
ENSBTAG00000052987	4	10	2	9	2	14	0	3	4	2	2	4	7	2	5	4	4	0	1	6	4	3	0	30	0	1	16	2	12	9	5	2	11	13	8	10	6	2	15	5	2	3	2	4	9	17	10	9	6
ENSBTAG00000043237	0	0	0	0	0	0	0	0	0	0	0	0	0	0	0	0	0	0	0	0	0	0	0	0	0	0	0	0	0	0	0	0	0	0	0	0	0	0	0	0	0	0	0	0	0	0	0	0	0
ENSBTAG00000054244	0	0	0	0	0	0	0	0	0	0	0	0	0	0	0	0	0	0	0	0	0	0	0	0	0	0	0	0	0	0	0	0	0	0	0	0	0	0	0	0	0	0	0	0	0	0	0	0	0
ENSBTAG00000054753	0	0	0	2	0	0	0	0	0	0	0	0	0	0	1	0	2	0	0	0	0	0	0	0	0	0	0	0	0	0	0	0	0	0	0	0	2	0	0	0	0	0	0	0	0	0	0	0	0
ENSBTAG00000055060	0	0	0	0	0	0	0	0	0	0	0	0	0	0	0	0	0	0	0	0	0	0	0	1	0	1	1	0	0	0	0	0	2	0	0	0	0	2	0	0	0	0	0	0	0	6	0	0	0
ENSBTAG00000053562	0	2	0	2	0	2	0	0	0	0	0	0	1	0	2	0	0	0	0	0	0	0	0	0	0	0	0	2	0	0	0	0	0	4	0	0	0	0	0	0	0	0	0	0	0	6	3	6	2
ENSBTAG00000017767	6	18	6	21	18	4	7	9	18	6	21	25	52	78	61	32	26	19	12	25	17	15	6	15	33	33	15	33	23	17	30	23	22	34	16	39	28	49	39	19	34	17	15	24	141	174	140	92	131
ENSBTAG00000017783	185	268	114	199	276	247	136	233	146	264	267	349	327	396	377	392	308	157	134	252	378	374	93	263	396	323	397	389	285	356	285	343	280	339	308	366	365	527	383	293	335	295	342	250	425	712	733	357	473
ENSBTAG00000007493	0	0	4	2	0	1	0	2	2	2	0	4	2	3	2	2	7	0	0	0	2	2	0	0	7	0	8	0	0	4	5	4	0	0	0	0	0	2	1	4	2	0	2	0	31	68	52	39	69
ENSBTAG00000014943	1653	1992	768	1492	1400	1398	1519	1987	1108	2051	1093	3132	3666	4094	3521	3229	2834	1241	1143	1967	2813	2829	919	2107	3327	3203	3733	3631	4197	4253	3934	3590	3563	3329	3026	3808	3290	4033	4032	3117	3004	3114	3181	3088	3536	4340	3562	2735	3780
ENSBTAG00000014945	31	38	36	62	69	51	13	29	36	33	24	100	104	81	106	65	88	26	24	55	76	51	13	35	75	49	50	54	47	43	31	40	52	50	43	23	51	45	66	31	31	34	48	39	410	552	318	290	385
ENSBTAG00000017761	1114	1286	411	907	1258	1182	1103	1179	825	1374	917	1748	1626	2408	2196	2577	1611	771	802	1309	2404	2162	624	1772	2578	2334	2316	2549	2827	2643	2302	2381	2680	2352	2007	2674	2028	2576	2592	1773	1908	2243	2243	2009	2631	3071	2189	1485	2540
ENSBTAG00000017769	16	39	15	56	45	31	23	45	30	46	36	78	90	89	83	97	71	33	22	32	73	46	12	52	95	77	62	104	78	82	65	96	71	84	61	75	68	87	91	53	77	91	87	80	213	307	217	161	281
ENSBTAG00000017779	811	1225	372	888	1232	1003	833	1020	753	1340	813	1582	1651	2112	2247	1699	1694	717	708	1114	1705	1417	481	1047	1665	1654	1796	2132	1855	1918	1919	2246	2535	2572	1608	2337	2221	2455	2459	1821	2035	1816	1641	1977	2757	2993	2208	1958	4365
ENSBTAG00000006122	4666	6029	2720	5937	6138	5437	5395	5400	4357	6304	4170	10758	11250	10629	10327	9754	8481	4082	3185	6592	8996	8442	2372	6631	6866	7974	5976	6331	5778	7199	6975	7376	7150	6277	4865	7130	6254	8989	7455	4772	5251	6615	5458	5431	13266	16915	14095	10376	15011
ENSBTAG00000029870	0	1	1	1	3	0	1	4	4	3	0	0	2	4	1	1	1	0	0	2	3	2	0	3	2	1	2	4	0	4	6	4	6	7	1	0	0	4	1	1	5	2	0	2	3	6	3	3	5
ENSBTAG00000029774	0	0	0	0	1	1	0	0	0	0	0	0	0	0	2	2	0	0	0	0	2	2	0	0	0	0	0	0	0	0	0	0	0	0	0	0	0	0	0	0	0	2	0	2	3	4	1	3	0
ENSBTAG00000005098	0	0	0	0	0	0	0	0	0	0	0	0	0	0	0	0	0	0	0	0	0	0	0	0	0	0	0	0	0	0	0	0	0	0	0	0	0	0	0	0	0	0	0	0	2	0	0	1	2
ENSBTAG00000013289	264	498	173	342	353	298	235	284	208	315	227	525	699	516	642	405	517	205	140	326	438	330	106	368	532	481	461	347	463	484	480	445	392	383	312	460	317	539	408	297	341	346	324	302	1146	1518	1312	861	1150
ENSBTAG00000044387	0	0	0	0	3	0	2	0	2	0	0	0	0	0	0	2	0	2	2	0	0	0	0	0	4	1	0	0	2	0	1	0	0	0	2	1	0	0	0	0	0	0	0	0	2	4	1	6	1
ENSBTAG00000045150	0	0	1	0	0	0	0	0	0	0	0	0	0	0	0	0	0	0	0	0	0	0	0	0	0	0	0	0	0	0	0	0	0	0	0	0	0	0	0	0	0	0	0	0	0	0	0	0	0
ENSBTAG00000053410	0	2	2	2	2	0	0	0	0	0	0	0	2	4	2	8	2	0	0	0	0	2	0	1	6	2	0	0	0	6	0	0	2	2	2	0	2	0	0	0	1	0	2	0	7	11	5	1	4
ENSBTAG00000003855	213	330	160	250	276	265	204	219	193	324	211	460	508	452	472	381	420	195	119	243	408	355	113	291	383	379	300	427	342	431	356	378	303	300	308	336	297	395	353	211	312	265	289	318	704	904	683	619	826
ENSBTAG00000023182	4	2	0	2	5	4	4	2	6	5	2	2	7	2	4	4	3	0	0	4	9	8	0	4	6	2	2	4	0	8	0	0	8	4	0	3	4	8	2	4	6	3	6	2	3	15	11	8	11
ENSBTAG00000042163	0	0	0	0	0	0	0	0	0	0	0	0	0	0	0	0	0	0	0	0	0	0	0	0	0	0	0	0	0	0	0	0	0	0	0	0	0	0	0	0	0	0	0	0	0	0	0	0	0
ENSBTAG00000015858	547	741	208	500	624	534	528	537	382	716	527	1110	806	1324	1152	1134	844	329	383	597	1084	871	304	674	1040	1155	1366	1490	1332	1463	1310	1364	1545	1414	1104	1616	1350	1953	1683	1371	1477	1165	1243	1443	400	543	420	334	563
ENSBTAG00000015860	51	97	37	65	80	60	32	59	46	52	31	115	164	128	141	87	170	70	30	93	90	97	22	55	71	73	70	70	89	70	60	85	37	69	23	76	58	94	77	65	62	36	54	45	513	562	362	370	548
ENSBTAG00000019370	265	296	104	173	333	270	242	240	183	259	244	391	307	461	367	510	429	163	146	259	460	435	136	325	400	403	448	460	442	459	402	562	541	633	467	584	521	662	521	383	537	451	433	516	139	176	145	101	123
ENSBTAG00000031564	894	1264	365	999	1315	977	679	859	705	1047	844	1617	1700	1957	1862	1677	1423	590	516	1083	1551	1225	335	1022	1742	1626	1720	1838	1784	2066	1678	2085	2297	2090	1663	2387	1939	2308	2295	1533	1892	1882	2203	1702	1448	1651	1411	1139	1748
ENSBTAG00000049441	0	0	0	0	0	0	0	0	0	0	0	0	0	0	0	0	0	0	0	0	0	0	0	0	0	0	0	0	0	0	0	0	0	4	0	0	0	0	0	0	0	2	2	0	0	0	0	1	2
ENSBTAG00000039888	448	700	253	560	719	597	531	589	401	772	472	999	1185	1309	1319	905	1022	382	345	698	1226	894	157	721	1504	1330	1454	1573	1699	1230	1171	1611	1661	1716	1253	1566	1384	1691	1907	1091	1587	1382	1113	1597	1986	2132	1460	1205	1983
ENSBTAG00000042654	0	2	0	0	0	4	2	0	0	0	0	0	0	2	0	0	1	0	0	4	0	2	0	2	0	2	1	2	4	3	3	2	2	2	0	0	0	0	2	3	2	6	1	2	9	8	14	5	13
ENSBTAG00000051604	11	14	5	11	13	9	0	4	4	4	8	22	23	11	16	11	22	2	6	19	7	6	7	8	9	4	4	6	9	8	1	4	23	7	5	3	4	12	8	8	9	23	7	8	12	12	4	5	8
ENSBTAG00000042614	1	0	0	0	2	1	3	0	0	0	0	1	5	4	2	0	0	0	1	0	2	0	0	2	2	0	0	0	0	2	0	0	0	0	0	0	0	0	0	0	0	3	7	1	0	0	0	1	0
ENSBTAG00000000172	893	1271	406	863	1435	1001	676	1070	784	1172	683	1828	1866	1987	1817	1888	1536	647	618	1202	1407	1335	566	914	1394	1376	1538	1825	1502	1723	1431	1814	2201	1724	1361	2152	1692	1805	1842	1338	1276	1510	1306	1797	208	144	240	117	289
ENSBTAG00000013177	48	60	26	43	88	70	42	38	29	50	45	134	107	100	124	71	94	32	41	47	111	74	16	61	104	126	70	91	95	121	46	91	91	79	80	99	89	126	84	68	111	47	58	69	180	190	210	115	225
ENSBTAG00000013178	0	3	4	2	0	9	2	0	6	0	1	13	9	6	2	2	7	1	2	1	3	0	2	2	4	4	0	11	6	8	0	4	2	6	2	7	6	2	5	1	2	3	2	13	19	38	39	10	17
ENSBTAG00000039090	70	139	30	78	157	112	79	80	42	122	79	152	170	160	241	162	123	44	40	100	177	135	40	107	173	161	172	204	187	167	139	216	219	193	189	209	196	189	218	161	199	120	164	151	263	288	222	156	223
ENSBTAG00000046659	0	0	0	0	0	0	0	0	2	0	0	0	0	0	0	0	0	2	0	0	0	0	0	0	0	1	0	0	0	0	0	0	0	0	0	0	0	0	0	0	0	0	0	0	0	0	0	0	0
ENSBTAG00000051200	0	0	0	0	0	0	0	0	0	0	0	0	0	0	0	0	0	0	0	0	0	2	0	0	0	0	2	0	0	0	0	0	0	0	0	0	0	0	0	0	0	0	0	0	0	1	0	0	0
ENSBTAG00000012980	92	118	53	80	130	77	87	67	63	96	90	124	137	170	153	95	106	50	36	78	119	78	26	91	118	155	163	141	116	124	98	208	170	154	131	220	146	241	148	115	165	67	141	120	195	154	137	116	129
ENSBTAG00000053434	0	4	0	4	6	4	2	2	7	2	2	8	6	7	11	2	4	5	4	2	10	2	0	8	6	23	4	6	6	6	13	4	5	9	6	8	0	12	10	0	4	4	1	8	37	44	30	38	48
ENSBTAG00000042991	0	0	0	0	0	0	0	0	0	0	0	0	0	0	0	0	0	0	0	0	0	0	0	0	0	0	0	0	0	0	0	0	0	0	0	0	0	0	0	0	0	0	0	0	0	0	0	0	2
ENSBTAG00000005852	7	0	0	2	8	4	2	2	8	6	2	21	11	6	11	8	4	1	4	4	13	10	0	16	13	16	11	0	2	8	10	13	21	5	1	17	6	1	11	2	10	1	5	2	15	34	34	25	25
ENSBTAG00000021843	1222	1608	659	1283	1699	1228	1190	1507	926	1557	912	2903	2932	2338	1925	1871	1586	730	506	1374	1520	1388	397	1213	1441	1814	1340	1804	1491	1468	1596	2067	2059	2034	1832	2333	2050	2570	1907	1400	1813	1645	1773	1728	430	542	447	362	572
ENSBTAG00000054746	6	19	18	11	17	6	21	21	18	19	14	23	42	31	52	21	23	27	8	27	27	32	6	32	35	47	28	27	29	35	24	49	33	31	6	29	35	44	62	29	22	14	16	21	138	158	113	81	115
ENSBTAG00000049019	0	0	0	2	1	0	0	0	0	0	0	0	0	0	0	0	2	0	0	2	0	0	0	0	0	0	0	0	2	0	0	0	0	0	0	0	0	4	0	0	2	0	0	0	10	1	2	0	0
ENSBTAG00000053877	0	0	0	0	0	0	0	1	0	0	0	0	0	0	0	0	0	0	0	0	0	0	0	0	0	0	0	0	0	0	0	0	0	0	0	0	0	0	0	0	0	0	0	0	0	0	0	0	0
ENSBTAG00000013260	14	16	6	10	20	10	3	10	8	16	8	17	22	20	28	17	16	10	10	16	17	13	0	15	19	33	8	25	16	26	26	20	18	14	10	18	21	30	26	0	14	12	11	16	78	119	93	69	81
ENSBTAG00000046769	2	2	4	3	0	0	0	2	5	0	2	2	4	6	6	0	6	0	0	2	4	2	0	1	8	4	0	4	2	6	0	0	8	4	4	6	3	0	8	0	0	2	0	2	8	4	4	2	24
ENSBTAG00000038387	0	4	0	0	0	0	1	0	0	0	0	0	2	0	0	0	0	0	0	0	0	0	0	0	0	0	0	0	0	0	0	0	0	0	0	0	0	0	0	0	0	0	0	0	0	0	0	0	0
ENSBTAG00000045616	0	0	0	0	0	0	0	0	0	0	0	0	0	0	0	0	0	0	0	0	0	0	0	0	0	0	0	0	0	0	0	0	0	0	0	0	0	0	0	0	0	0	0	0	0	0	0	0	0
ENSBTAG00000047416	22	50	29	52	31	32	26	38	56	50	16	65	61	77	107	69	82	32	24	40	113	98	14	81	123	80	138	91	79	151	58	110	125	56	52	84	67	118	89	97	91	53	40	75	96	111	132	66	90
ENSBTAG00000015769	22	37	11	69	41	33	19	20	26	45	28	27	61	108	95	58	57	26	22	54	100	140	12	76	106	159	111	87	75	62	57	145	83	56	35	53	97	50	98	37	53	31	58	84	803	716	412	631	600
ENSBTAG00000036418	0	1	0	2	2	0	0	0	0	0	0	1	2	2	3	0	1	2	0	0	0	2	0	1	0	1	0	0	0	0	0	0	0	0	0	2	0	0	0	0	0	1	0	0	20	26	14	29	14
ENSBTAG00000003418	1176	1771	784	1572	1766	1165	1016	1466	1208	1975	1052	2327	3246	2631	3348	2381	2332	1023	801	1302	2677	3015	405	1959	3259	3213	2959	2546	2472	2656	2434	3023	3309	2190	1682	2508	2478	2775	3820	1706	1878	1625	1327	1873	6906	7858	5747	4800	6746
ENSBTAG00000002210	746	1089	376	894	1103	896	778	808	620	1088	812	1420	1384	1834	1939	1493	1237	516	516	991	1454	1268	348	1168	1648	1806	1882	1842	2076	1997	1782	1764	1835	1708	1525	2198	1764	2473	2123	1542	1760	1523	1702	1575	1725	1976	1938	1351	1940
ENSBTAG00000002206	5	4	6	4	5	7	5	2	2	2	4	3	8	10	9	8	11	4	8	4	4	4	2	11	0	6	3	2	6	7	6	15	8	8	8	6	10	15	6	0	2	4	3	4	24	18	26	14	8
ENSBTAG00000052467	0	0	0	0	0	2	0	0	0	0	1	0	0	0	0	0	0	0	0	0	0	0	0	0	0	0	0	0	0	0	0	0	0	0	0	0	0	0	0	0	0	0	0	0	0	0	0	0	3
ENSBTAG00000048330	0	2	0	0	0	2	0	0	2	0	6	0	0	5	2	2	0	0	0	0	0	0	2	0	0	1	0	2	0	4	0	2	0	0	0	1	1	0	0	0	0	2	0	0	7	7	7	3	8
ENSBTAG00000003779	46	73	16	80	62	45	21	63	44	70	27	95	96	102	94	83	92	43	22	66	61	69	8	61	83	55	103	84	107	63	93	77	83	104	60	75	66	85	96	60	59	65	61	74	34	56	39	37	64
ENSBTAG00000045736	2	2	0	0	0	0	0	0	0	0	0	0	0	0	0	0	0	0	0	0	0	0	0	0	0	0	0	0	0	0	0	0	0	0	0	0	0	0	0	0	0	0	0	0	1	0	0	0	0
ENSBTAG00000035705	27	25	19	38	37	22	19	29	20	32	34	48	35	94	86	44	69	14	12	50	48	32	4	36	60	70	57	53	46	49	76	78	54	47	26	45	44	64	62	33	55	32	28	30	188	233	211	183	198
ENSBTAG00000045464	0	0	0	0	0	0	2	0	2	0	2	1	0	2	2	0	1	0	0	0	3	0	0	2	0	0	0	2	0	0	0	4	0	0	0	2	0	0	0	0	0	1	0	2	0	5	3	0	7
ENSBTAG00000046004	44	58	24	24	60	49	35	45	45	53	27	42	28	81	83	61	58	24	14	46	64	68	28	66	58	102	62	106	85	74	104	159	180	156	80	97	105	130	127	135	149	98	102	95	55	63	31	38	97
ENSBTAG00000007211	6753	8819	3231	5209	6500	6607	4643	7926	5489	7491	3838	11065	13166	15118	8522	9562	11106	5478	3695	8926	8592	5806	2506	5898	8233	8438	7633	7713	9748	8619	7787	12283	13938	15238	9524	10111	10030	11740	10611	8743	9283	10516	8212	11450	29	40	25	29	39
ENSBTAG00000008839	118	193	48	129	167	153	100	127	98	172	127	292	342	309	274	175	283	129	65	198	267	207	47	216	341	274	225	275	212	206	190	239	237	255	161	233	167	295	333	169	265	172	288	258	811	1050	810	609	862
ENSBTAG00000012729	140	258	113	192	263	210	175	237	259	312	153	355	362	344	448	424	317	162	108	238	377	276	67	206	341	435	441	327	292	526	390	363	409	285	293	440	295	499	511	250	220	322	216	273	618	913	854	641	774
ENSBTAG00000043869	0	0	0	0	1	0	0	0	1	0	0	0	2	1	2	2	2	0	0	0	0	0	0	0	0	0	0	1	0	0	0	0	0	0	0	1	0	0	0	1	0	1	0	0	4	10	5	6	10
ENSBTAG00000017948	0	2	0	2	6	10	0	4	4	0	7	13	17	4	12	5	4	0	4	2	4	6	0	0	2	8	2	6	2	0	7	1	16	5	8	10	2	6	9	5	6	4	8	6	31	10	20	7	12
ENSBTAG00000004151	0	0	0	1	1	0	0	0	0	0	0	3	2	0	0	0	0	0	0	0	0	0	0	0	1	0	0	0	0	0	0	0	0	0	0	0	0	0	0	0	0	0	0	0	2	2	2	0	4
ENSBTAG00000008911	31	40	38	28	54	53	45	35	45	40	15	86	77	82	108	63	39	26	27	53	54	60	18	33	53	56	67	74	93	74	63	81	63	62	44	54	59	101	74	39	66	60	67	59	125	165	196	116	138
ENSBTAG00000031523	47	73	22	62	48	42	40	35	25	48	45	95	104	112	77	42	50	26	24	65	60	43	19	51	28	67	61	69	70	89	86	70	57	68	52	99	80	91	96	43	54	26	61	62	150	178	158	135	144
[truncated: 25,608 more rows]
[truncated: 42 more columns]
