# Supplementary material for: Weighted Gene Co-Expression Network Analysis Identifies Key Modules and Central Genes Associated With Bovine Subcutaneous Adipose Tissue
Source: Front Vet Sci. 2022 Jun 22;9:914848. doi: 10.3389/fvets.2022.914848 (PMC9257221; doi:10.3389/fvets.2022.914848)
Supplement: Supplementary file 2 [file Data_Sheet_2.ZIP › 914848-Raw Data/GSE116775 expression matrix and sample classification/genes-all-modules.csv]

	module	genes
1	blue	ZYG11A
2	brown	ZWINT
3	red	ZSWIM4
4	green	ZSCAN31
5	turquoise	ZSCAN30
6	green	ZSCAN26
7	green	ZSCAN23
8	green	ZSCAN12
9	pink	ZRANB1
10	green	ZPBP2
11	yellow	ZPBP
12	turquoise	ZP2
13	yellow	ZNRF1
14	grey	ZNHIT2
15	yellow	ZNF853
16	turquoise	ZNF84
17	yellow	ZNF804A
18	brown	ZNF775
19	yellow	ZNF774
20	pink	ZNF771
21	turquoise	ZNF750
22	green	ZNF710
23	black	ZNF706
24	green	ZNF703
25	blue	ZNF677
26	turquoise	ZNF660
27	pink	ZNF641
28	yellow	ZNF628
29	blue	ZNF618
30	yellow	ZNF597
31	yellow	ZNF580
32	yellow	ZNF579
33	brown	ZNF575
34	black	ZNF554
35	turquoise	ZNF536
36	yellow	ZNF532
37	blue	ZNF521
38	blue	ZNF503
39	yellow	ZNF496
40	blue	ZNF470
41	blue	ZNF467
42	yellow	ZNF462
43	pink	ZNF454
44	grey	ZNF444
45	blue	ZNF438
46	blue	ZNF423
47	turquoise	ZNF391
48	turquoise	ZNF385D
49	green	ZNF385C
50	brown	ZNF385B
51	brown	ZNF385A
52	brown	ZNF362
53	brown	ZNF296
54	turquoise	ZNF23
55	pink	ZNF22
56	red	ZNF217
57	green	ZNF215
58	brown	ZNF185
59	blue	ZNF142
60	blue	ZNF114
61	yellow	ZNF106
62	brown	ZMYND8
63	black	ZMYND19
64	turquoise	ZMYND15
65	black	ZMYND12
66	yellow	ZMYND10
67	blue	ZMIZ1
68	turquoise	ZMAT1
69	blue	ZKSCAN2
70	blue	ZHX3
71	brown	ZHX2
72	brown	ZFYVE28
73	turquoise	ZFYVE21
74	blue	ZFR2
75	blue	ZFPM2
76	turquoise	ZFPM1
77	blue	ZFP57
78	green	ZFP37
79	blue	ZFP36
80	blue	ZFHX4
81	blue	ZFHX3
82	blue	ZFHX2
83	yellow	ZFAND3
84	turquoise	ZFAND2A
85	blue	ZEB1
86	turquoise	ZDHHC8
87	yellow	ZDHHC24
88	turquoise	ZDHHC23
89	yellow	ZDHHC15
90	brown	ZDHHC14
91	pink	ZDHHC13
92	red	ZDHHC1
93	turquoise	ZDBF2
94	brown	ZCCHC24
95	green	ZCCHC13
96	yellow	ZCCHC12
97	black	ZCCHC10
98	turquoise	ZC4H2
99	turquoise	ZC3H12D
100	green	ZC3H12B
101	green	ZC2HC1C
102	brown	ZC2HC1B
103	green	ZBTB9
104	turquoise	ZBTB7C
105	red	ZBTB7A
106	turquoise	ZBTB48
107	yellow	ZBTB47
108	blue	ZBTB46
109	grey	ZBTB45
110	yellow	ZBTB42
111	blue	ZBTB4
112	yellow	ZBTB32
113	turquoise	ZBTB3
114	blue	ZBTB20
115	brown	ZBTB16
116	blue	ZBTB10
117	turquoise	ZBP1
118	yellow	ZBED3
119	brown	ZACN
120	pink	YWHAZ
121	blue	YWHAG
122	blue	YPEL4
123	yellow	YPEL3
124	turquoise	YPEL1
125	green	YOD1
126	yellow	YJEFN3
127	yellow	YIPF7
128	brown	YES1
129	turquoise	YDJC
130	yellow	YBX3
131	green	YBX2
132	black	YBX1
133	brown	YAP1
134	blue	XYLT1
135	green	XYLB
136	black	XRCC3
137	turquoise	XPNPEP2
138	brown	XKRX
139	blue	XKR7
140	red	XKR6
141	green	XKR5
142	yellow	XIRP2
143	yellow	XIRP1
144	blue	XG
145	turquoise	XDH
146	brown	XCR1
147	pink	XCL1
148	yellow	XBP1
149	turquoise	XAF1
150	blue	WWC3
151	turquoise	WWC2
152	yellow	WWC1
153	blue	WTIP
154	turquoise	WSCD2
155	yellow	WSCD1
156	red	WSB1
157	turquoise	WNT9B
158	yellow	WNT9A
159	blue	WNT8B
160	brown	WNT7B
161	turquoise	WNT6
162	blue	WNT5B
163	turquoise	WNT5A
164	yellow	WNT4
165	blue	WNT2B
166	turquoise	WNT2
167	turquoise	WNT16
168	green	WNT11
169	blue	WNT10B
170	turquoise	WNK3
171	yellow	WNK2
172	yellow	WIPI1
173	green	WIPF3
174	turquoise	WIF1
175	yellow	WHRN
176	pink	WFS1
177	black	WFIKKN2
178	yellow	WFIKKN1
179	black	WFDC3
180	brown	WFDC18
181	blue	WDR93
182	red	WDR87
183	turquoise	WDR86
184	brown	WDR72
185	brown	WDR49
186	grey	WDR31
187	blue	WDR17
188	turquoise	WDFY4
189	green	WC1-12
190	red	WASF2
191	turquoise	WASF1
192	turquoise	WARS2
193	grey	VXN
194	red	VWF
195	black	VWCE
196	green	VWA8
197	black	VWA7
198	blue	VWA5B1
199	turquoise	VWA3B
200	red	VWA3A
201	brown	VWA2
202	blue	VWA1
203	turquoise	VTN
204	yellow	VTCN1
205	turquoise	VSTM5
206	blue	VSTM4
207	yellow	VSTM2L
208	red	VSTM2B
209	blue	VSTM1
210	green	VSNL1
211	brown	VSIG8
212	turquoise	VSIG4
213	blue	VSIG2
214	red	VPS37D
215	turquoise	VPS36
216	red	VPS13D
217	blue	VOPP1
218	brown	VNN1
219	yellow	VLDLR
220	yellow	VIT
221	turquoise	VIPR2
222	brown	VIPR1
223	blue	VIM
224	brown	VILL
225	turquoise	VIL1
226	red	VGLL4
227	blue	VGLL3
228	turquoise	VEPH1
229	yellow	VEGFD
230	blue	VEGFB
231	brown	VDR
232	black	VDAC1
233	blue	VCL
234	blue	VCAN
235	turquoise	VCAM1
236	turquoise	VAV1
237	green	VAT1L
238	black	VAT1
239	red	VASN
240	yellow	VASH2
241	blue	VASH1
242	red	VANGL2
243	blue	UVSSA
244	blue	UVRAG
245	turquoise	USP44
246	brown	USP43
247	yellow	USP2
248	turquoise	USP18
249	yellow	USP13
250	green	USH1C
251	pink	UROD
252	turquoise	UROC1
253	blue	URAD
254	black	UQCRFS1
255	black	UQCRC2
256	black	UQCR10
257	turquoise	UPP2
258	brown	UPP1
259	brown	UPK1B
260	pink	UPK1A
261	turquoise	UPB1
262	blue	UOX
263	black	UNC93A
264	turquoise	UNC79
265	yellow	UNC5D
266	red	UNC5CL
267	turquoise	UNC5C
268	red	UNC5B
269	brown	UNC5A
270	yellow	UNC45B
271	turquoise	UNC13D
272	brown	UNC13C
273	brown	UNC13A
274	green	UMPS
275	red	ULK4
276	blue	ULK2
277	turquoise	ULBP21
278	black	ULBP17
279	yellow	ULBP13
280	green	UHRF1
281	brown	UGT8
282	turquoise	UGT3A2
283	green	UGT2B10
284	yellow	UGT2A1
285	green	UGT1A1
286	red	UGP2
287	blue	UGGT2
288	yellow	UGDH
289	yellow	UFM1
290	turquoise	UCP2
291	green	UCMA
292	blue	UCK2
293	yellow	UCHL1
294	green	UBXN8
295	black	UBE2QL1
296	turquoise	UBE2L6
297	black	UBE2G1
298	turquoise	UBE2C
299	turquoise	UBD
300	black	UBALD2
301	turquoise	UBA7
302	brown	TYRO3
303	blue	TXNIP
304	green	TXNDC17
305	yellow	TXNDC11
306	yellow	TXLNB
307	turquoise	TXK
308	red	TWIST2
309	blue	TWIST1
310	black	TWF2
311	green	TWF1
312	blue	TUSC1
313	blue	TULP3
314	brown	TULP1
315	brown	TUFT1
316	blue	TUBGCP2
317	black	TUBG1
318	turquoise	TUBB4B
319	turquoise	TUBB4A
320	brown	TUBB3
321	brown	TUBB2A
322	turquoise	TUBAL3
323	pink	TUBA8
324	black	TUBA4A
325	blue	TUBA1D
326	brown	TUBA1C
327	blue	TUBA1A
328	blue	TUB
329	turquoise	TTYH3
330	turquoise	TTYH2
331	turquoise	TTR
332	green	TTPA
333	yellow	TTLL7
334	brown	TTLL10
335	yellow	TTL
336	brown	TTK
337	brown	TTC9B
338	yellow	TTC9
339	green	TTC8
340	blue	TTC7B
341	yellow	TTC7A
342	green	TTC6
343	blue	TTC39C
344	brown	TTC39B
345	yellow	TTC38
346	red	TTC32
347	green	TTC30A
348	red	TTC25
349	pink	TTC23L
350	brown	TTC22
351	red	TTC21A
352	green	TTC16
353	brown	TTC12
354	turquoise	TTBK1
355	green	TSTD1
356	yellow	TST
357	blue	TSSK6
358	red	TSSK4
359	green	TSPYL5
360	brown	TSPO
361	turquoise	TSPEAR
362	turquoise	TSPAN9
363	pink	TSPAN7
364	green	TSPAN6
365	brown	TSPAN33
366	turquoise	TSPAN32
367	pink	TSPAN3
368	blue	TSPAN18
369	blue	TSPAN13
370	red	TSPAN11
371	grey	TSNAXIP1
372	yellow	TSKU
373	pink	TSKS
374	blue	TSHZ3
375	blue	TSHZ2
376	yellow	TSHR
377	black	TSHB
378	green	TSGA10IP
379	yellow	TSC22D3
380	blue	TSC22D1
381	blue	TRRAP
382	green	TRPV6
383	brown	TRPV4
384	brown	TRPV3
385	red	TRPV1
386	turquoise	TRPM8
387	brown	TRPM6
388	green	TRPM5
389	brown	TRPM4
390	red	TRPM3
391	turquoise	TRPM2
392	blue	TRPM1
393	blue	TRPC6
394	turquoise	TRPC5
395	turquoise	TRPC4
396	blue	TRPC1
397	brown	TRPA1
398	brown	TROAP
399	blue	TRNP1
400	black	TRMO
401	red	TRIP6
402	yellow	TRIP10
403	blue	TRIO
404	blue	TRIM9
405	blue	TRIM66
406	yellow	TRIM63
407	brown	TRIM62
408	turquoise	TRIM6
409	yellow	TRIM55
410	turquoise	TRIM47
411	yellow	TRIM45
412	turquoise	TRIM38
413	yellow	TRIM36
414	blue	TRIM31
415	blue	TRIM3
416	brown	TRIM29
417	yellow	TRIM25
418	yellow	TRIM14
419	blue	TRIM10
420	blue	TRIL
421	turquoise	TRIB3
422	brown	TRIB1
423	red	TRHDE
424	red	TRERF1
425	turquoise	TREML2
426	blue	TREM2
427	yellow	TREM1
428	turquoise	TREH
429	red	TRBV30
430	turquoise	TRAT1
431	blue	TRARG1
432	turquoise	TRANK1
433	turquoise	TRAM2
434	green	TRAM1L1
435	yellow	TRAM1
436	green	TRAK1
437	yellow	TRAIP
438	blue	TRAFD1
439	yellow	TRAF5
440	green	TRAF4
441	pink	TRAF3IP2
442	blue	TRABD2B
443	turquoise	TPST1
444	blue	TPSB2
445	black	TPRKB
446	brown	TPRG1
447	yellow	TPPP3
448	pink	TPPP2
449	blue	TPPP
450	brown	TPO
451	brown	TPMT
452	brown	TPM4
453	yellow	TPM2
454	yellow	TPM1
455	blue	TPH2
456	turquoise	TPH1
457	turquoise	TPD52L1
458	red	TPCN2
459	turquoise	TPC3
460	blue	TP73
461	turquoise	TP63
462	blue	TP53TG5
463	turquoise	TP53INP1
464	blue	TP53I11
465	green	TOX3
466	turquoise	TOX2
467	turquoise	TOR4A
468	brown	TOP2A
469	yellow	TOP1MT
470	blue	TOMT
471	green	TOM1L1
472	turquoise	TOLLIP
473	grey	TOGARAM2
474	blue	TNXB
475	brown	TNS4
476	black	TNS3
477	turquoise	TNS2
478	blue	TNS1
479	blue	TNRC18
480	green	TNR
481	yellow	TNNT3
482	yellow	TNNT2
483	yellow	TNNT1
484	blue	TNNI3K
485	blue	TNNI3
486	yellow	TNNI2
487	yellow	TNNC2
488	red	TNN
489	pink	TNKS1BP1
490	yellow	TNK2
491	brown	TNK1
492	yellow	TNIP3
493	black	TNIK
494	brown	TNFSF4
495	green	TNFSF15
496	turquoise	TNFSF13B
497	green	TNFSF11
498	turquoise	TNFRSF9
499	turquoise	TNFRSF8
500	red	TNFRSF25
501	black	TNFRSF21
502	black	TNFRSF1B
503	turquoise	TNFRSF18
504	green	TNFRSF17
505	turquoise	TNFRSF13C
506	yellow	TNFRSF12A
507	brown	TNFRSF11B
508	blue	TNFRSF11A
509	red	TNFRSF10D
510	brown	TNFAIP8
511	blue	TNFAIP6
512	yellow	TNF
513	blue	TNC
514	blue	TMX4
515	blue	TMTC1
516	red	TMSB4X
517	blue	TMPRSS9
518	turquoise	TMPRSS6
519	brown	TMPRSS4
520	yellow	TMPRSS2
521	yellow	TMOD4
522	pink	TMOD3
523	blue	TMOD2
524	yellow	TMOD1
525	blue	TMLHE
526	turquoise	TMIGD3
527	blue	TMIGD2
528	turquoise	TMEM98
529	green	TMEM97
530	brown	TMEM92
531	brown	TMEM91
532	blue	TMEM89
533	brown	TMEM88B
534	green	TMEM88
535	turquoise	TMEM86B
536	green	TMEM86A
537	blue	TMEM82
538	turquoise	TMEM74B
539	turquoise	TMEM74
540	brown	TMEM72
541	black	TMEM70
542	grey	TMEM63C
543	turquoise	TMEM61
544	yellow	TMEM59L
545	brown	TMEM54
546	turquoise	TMEM53
547	green	TMEM52
548	turquoise	TMEM51
549	green	TMEM45B
550	turquoise	TMEM45A
551	blue	TMEM44
552	turquoise	TMEM40
553	pink	TMEM38B
554	yellow	TMEM38A
555	turquoise	TMEM37
556	blue	TMEM35B
557	yellow	TMEM35A
558	red	TMEM30C
559	yellow	TMEM30B
560	blue	TMEM269
561	turquoise	TMEM268
562	blue	TMEM267
563	yellow	TMEM266
564	yellow	TMEM255A
565	brown	TMEM253
566	brown	TMEM249
567	blue	TMEM245
568	blue	TMEM240
569	brown	TMEM229B
570	yellow	TMEM225B
571	turquoise	TMEM220
572	turquoise	TMEM210
573	green	TMEM208
574	turquoise	TMEM200C
575	turquoise	TMEM200A
576	grey	TMEM196
577	brown	TMEM190
578	yellow	TMEM187
579	blue	TMEM184A
580	yellow	TMEM182
581	green	TMEM178A
582	turquoise	TMEM176B
583	brown	TMEM176A
584	turquoise	TMEM175
585	green	TMEM171
586	yellow	TMEM170B
587	green	TMEM170A
588	turquoise	TMEM169
589	turquoise	TMEM164
590	yellow	TMEM161A
591	black	TMEM159
592	pink	TMEM158
593	green	TMEM151B
594	red	TMEM151A
595	blue	TMEM150B
596	green	TMEM14A
597	yellow	TMEM145
598	green	TMEM144
599	turquoise	TMEM141
600	brown	TMEM139
601	green	TMEM132E
602	brown	TMEM132D
603	black	TMEM132C
604	blue	TMEM132A
605	brown	TMEM125
606	green	TMEM121
607	red	TMEM119
608	turquoise	TMEM117
609	brown	TMEM116
610	blue	TMEM114
611	green	TMEM109
612	blue	TMEM108
613	turquoise	TMEM106A
614	blue	TMEM102
615	blue	TMEM100
616	yellow	TMEFF2
617	green	TMED7
618	green	TMCO2
619	turquoise	TMCC3
620	yellow	TMCC2
621	brown	TMCC1
622	red	TMC7
623	brown	TMC6
624	green	TMC5
625	brown	TMC2
626	black	TMA7
627	turquoise	TM6SF2
628	brown	TM6SF1
629	blue	TM4SF5
630	turquoise	TM4SF20
631	blue	TLX2
632	yellow	TLR9
633	brown	TLR5
634	red	TLR4
635	turquoise	TLR2
636	yellow	TLN2
637	turquoise	TLL2
638	blue	TLL1
639	blue	TLE6
640	red	TLE3
641	brown	TLE1
642	turquoise	TLDC2
643	blue	TLCD5
644	blue	TLCD4
645	blue	TLCD3B
646	red	TLCD3A
647	brown	TLCD2
648	green	TKTL2
649	yellow	TKTL1
650	red	TKT
651	turquoise	TKFC
652	brown	TJP3
653	brown	TJP2
654	red	TJP1
655	blue	TIMP4
656	blue	TIMP3
657	blue	TIMP2
658	black	TIMM8B
659	green	TIMM8A
660	black	TIMM17B
661	turquoise	TIMD4
662	yellow	TIGIT
663	brown	TIFAB
664	brown	TICRR
665	yellow	TIAM2
666	red	TIAM1
667	pink	THYN1
668	blue	THY1
669	grey	THSD7B
670	blue	THRSP
671	blue	THRB
672	turquoise	THPO
673	blue	THOP1
674	turquoise	THNSL2
675	turquoise	THEMIS2
676	yellow	THEMIS
677	yellow	THEM6
678	turquoise	THBS4
679	blue	THBS3
680	blue	THBS2
681	blue	THBS1
682	blue	THBD
683	pink	THAP9
684	turquoise	THAP4
685	red	TH
686	brown	TGM7
687	brown	TGM6
688	brown	TGM5
689	brown	TGM3
690	brown	TGM1
691	green	TGIF1
692	blue	TGFBR3
693	yellow	TGFB3
694	yellow	TGFB2
695	blue	TGFB1I1
696	brown	TGFA
697	yellow	TGDS
698	black	TFRC
699	turquoise	TFR2
700	green	TFPI2
701	red	TFPI
702	turquoise	TFEC
703	yellow	TFDP2
704	blue	TFCP2L1
705	turquoise	TFAP2E
706	brown	TFAP2C
707	brown	TFAP2B
708	turquoise	TF
709	pink	TEX9
710	red	TEX49
711	black	TEX45
712	blue	TEX38
713	yellow	TEX33
714	yellow	TEX2
715	brown	TEX15
716	blue	TEX12
717	brown	TET3
718	blue	TET1
719	turquoise	TESC
720	brown	TES
721	brown	TERT
722	red	TENT5B
723	turquoise	TENT5A
724	blue	TENM4
725	blue	TENM3
726	brown	TENM2
727	blue	TENM1
728	brown	TEKT2
729	black	TEFM
730	brown	TEDDM1
731	pink	TEDC1
732	blue	TECTB
733	turquoise	TECTA
734	brown	TEC
735	yellow	TEAD4
736	yellow	TEAD1
737	yellow	TDRP
738	red	TDRKH
739	grey	TDRD9
740	brown	TDRD5
741	green	TDRD12
742	turquoise	TDRD10
743	green	TDP1
744	turquoise	TDO2
745	turquoise	TDH
746	yellow	TCTE3
747	green	TCP11
748	turquoise	TCN2
749	green	TCN1
750	turquoise	TCIRG1
751	blue	TCIM
752	pink	TCHHL1
753	turquoise	TCF7L1
754	blue	TCF4
755	blue	TCF23
756	yellow	TCF21
757	brown	TCF19
758	yellow	TCF15
759	black	TCEANC
760	black	TCEA3
761	yellow	TCEA2
762	green	TCAM1
763	brown	TCAIM
764	green	TCAF2
765	blue	TCAF1
766	red	TC2N
767	turquoise	TBXAS1
768	turquoise	TBXA2R
769	turquoise	TBX3
770	turquoise	TBX21
771	turquoise	TBX20
772	red	TBX19
773	blue	TBX18
774	yellow	TBX15
775	green	TBX10
776	yellow	TBX1
777	black	TBRG4
778	brown	TBR1
779	turquoise	TBCEL
780	yellow	TBC1D4
781	yellow	TBC1D30
782	blue	TBC1D24
783	grey	TBC1D21
784	brown	TBC1D2
785	yellow	TBC1D19
786	blue	TBC1D16
787	turquoise	TBATA
788	brown	TAX1BP3
789	blue	TAT
790	turquoise	TAS1R1
791	brown	TARS3
792	brown	TARP
793	blue	TARM1
794	pink	TAPT1
795	brown	TANC1
796	blue	TAMALIN
797	red	TALDO1
798	pink	TAGLN3
799	pink	TAGLN2
800	blue	TAGLN
801	brown	TAFA5
802	turquoise	TAFA4
803	brown	TAF7L
804	brown	TACSTD2
805	brown	TACR2
806	turquoise	TACC2
807	blue	TACC1
808	blue	SZT2
809	blue	SYTL3
810	brown	SYTL2
811	brown	SYTL1
812	blue	SYT9
813	blue	SYT8
814	blue	SYT7
815	turquoise	SYT6
816	green	SYT5
817	turquoise	SYT4
818	blue	SYT3
819	blue	SYT2
820	brown	SYT17
821	blue	SYT15
822	green	SYT12
823	yellow	SYT1
824	yellow	SYPL2
825	turquoise	SYNPR
826	yellow	SYNPO2L
827	yellow	SYNPO2
828	yellow	SYNPO
829	yellow	SYNM
830	blue	SYNJ2
831	brown	SYNGR3
832	black	SYNGR2
833	turquoise	SYNGR1
834	yellow	SYNE4
835	blue	SYNE3
836	pink	SYNE2
837	turquoise	SYNDIG1L
838	yellow	SYNDIG1
839	yellow	SYNC
840	blue	SYN3
841	blue	SYN2
842	yellow	SYN1
843	green	SYDE2
844	blue	SYDE1
845	brown	SYCP3
846	turquoise	SYCP2L
847	turquoise	SYCP2
848	green	SYCP1
849	turquoise	SYBU
850	turquoise	SWAP70
851	yellow	SVOP
852	yellow	SVIL
853	blue	SVEP1
854	red	SV2C
855	green	SV2B
856	grey	SUSD5
857	turquoise	SUSD4
858	green	SUSD2
859	brown	SUSD1
860	turquoise	SUN3
861	turquoise	SULT6B1
862	brown	SULT2B1
863	yellow	SULT1C4
864	red	SULT1C3
865	yellow	SULT1B1
866	blue	SULF1
867	turquoise	SUCNR1
868	pink	STYXL1
869	brown	STYK1
870	green	STXBP2
871	blue	STXBP1
872	red	STX6
873	red	STX3
874	brown	STX1B
875	red	STX1A
876	brown	STX19
877	brown	STX11
878	blue	STUM
879	turquoise	STS
880	pink	STRIP2
881	brown	STRC
882	pink	STRADB
883	turquoise	STRA8
884	turquoise	STRA6
885	yellow	STPG2
886	green	STPG1
887	red	STOX2
888	turquoise	STOX1
889	turquoise	STOM
890	grey	STMN3
891	red	STMN2
892	red	STMN1
893	turquoise	STK39
894	red	STK38
895	yellow	STK32C
896	black	STK32B
897	blue	STK32A
898	brown	STK31
899	red	STK24
900	turquoise	STEAP4
901	turquoise	STEAP2
902	turquoise	STEAP1
903	turquoise	STC2
904	blue	STC1
905	brown	STBD1
906	red	STAT6
907	brown	STAT5B
908	yellow	STARD6
909	green	STARD5
910	blue	STARD10
911	yellow	STAP2
912	turquoise	STAP1
913	turquoise	STAMBPL1
914	yellow	STAG3
915	yellow	STAC3
916	yellow	STAC2
917	blue	STAC
918	turquoise	STAB2
919	turquoise	STAB1
920	turquoise	ST8SIA5
921	yellow	ST8SIA2
922	brown	ST8SIA1
923	turquoise	ST6GALNAC5
924	brown	ST6GALNAC2
925	red	ST6GAL2
926	turquoise	ST6GAL1
927	brown	ST3GAL5
928	brown	ST3GAL3
929	blue	ST3GAL2
930	green	ST3GAL1
931	blue	ST18
932	brown	ST14
933	red	SSUH2
934	turquoise	SSPO
935	yellow	SSPN
936	turquoise	SSLP1
937	red	SSH3
938	yellow	SSH2
939	blue	SSC5D
940	red	SSC4D
941	green	SSBP4
942	yellow	SSBP2
943	red	SS18L2
944	red	SS18L1
945	brown	SRXN1
946	yellow	SRSF12
947	red	SRRM5
948	blue	SRRM2
949	yellow	SRPX2
950	red	SRPX
951	yellow	SRPK3
952	brown	SRMS
953	yellow	SRM
954	yellow	SRL
955	turquoise	SRI
956	blue	SRGAP3
957	blue	SRGAP2
958	blue	SRGAP1
959	blue	SREBF1
960	blue	SRCIN1
961	brown	SRC
962	brown	SQOR
963	yellow	SQLE
964	pink	SPX
965	blue	SPTSSB
966	brown	SPTLC2
967	brown	SPTBN4
968	brown	SPTBN2
969	pink	SPTB
970	red	SPTAN1
971	blue	SPTA1
972	yellow	SPSB4
973	red	SPSB1
974	red	SPRYD4
975	brown	SPRY4
976	turquoise	SPRY3
977	blue	SPRN
978	brown	SPRED3
979	blue	SPRED2
980	brown	SPP2
981	blue	SPP1
982	turquoise	SPON2
983	yellow	SPOCK2
984	green	SPOCK1
985	black	SPOCD1
986	turquoise	SPNS3
987	brown	SPNS2
988	brown	SPIRE2
989	blue	SPINT3
990	brown	SPINT2
991	brown	SPINT1
992	brown	SPINK5
993	blue	SPIN4
994	blue	SPIN2B
995	turquoise	SPIN2
996	yellow	SPIC
997	brown	SPIB
998	turquoise	SPI1
999	turquoise	SPHKAP
1000	red	SPHK1
1001	turquoise	SPG21
1002	turquoise	SPESP1
1003	yellow	SPEG
1004	turquoise	SPEF2
1005	black	SPECC1
1006	green	SPDYC
1007	brown	SPDL1
1008	yellow	SPDEF
1009	yellow	SPCS2
1010	green	SPC24
1011	brown	SPATC1L
1012	black	SPATC1
1013	red	SPATA9
1014	black	SPATA46
1015	red	SPATA45
1016	brown	SPATA2L
1017	yellow	SPATA25
1018	green	SPATA22
1019	blue	SPATA21
1020	turquoise	SPATA20
1021	green	SPATA18
1022	turquoise	SPATA17
1023	red	SPATA16
1024	blue	SPARC
1025	red	SPAG6
1026	brown	SPAG5
1027	yellow	SPAG17
1028	blue	SPAG1
1029	green	SPACA9
1030	grey	SPACA7
1031	red	SPACA6
1032	green	SPAAR
1033	red	SP7
1034	yellow	SP5
1035	turquoise	SP140L
1036	brown	SOX9
1037	yellow	SOX8
1038	red	SOX7
1039	black	SOX6
1040	turquoise	SOX5
1041	blue	SOX18
1042	green	SOX17
1043	blue	SOX15
1044	red	SOX13
1045	pink	SOX12
1046	green	SOX10
1047	yellow	SOWAHD
1048	yellow	SOWAHB
1049	brown	SOSTDC1
1050	blue	SOST
1051	blue	SORT1
1052	turquoise	SORL1
1053	turquoise	SORD
1054	yellow	SORCS3
1055	blue	SORCS2
1056	green	SORCS1
1057	blue	SORBS3
1058	turquoise	SORBS2
1059	blue	SORBS1
1060	blue	SOGA1
1061	turquoise	SOD3
1062	brown	SOD1
1063	turquoise	SOCS3
1064	brown	SOCS1
1065	blue	SOBP
1066	turquoise	SOAT2
1067	red	SNX33
1068	green	SNX31
1069	black	SNX21
1070	turquoise	SNX20
1071	turquoise	SNX10
1072	pink	SNTB1
1073	yellow	SNTA1
1074	blue	SNRPG
1075	black	SNRNP25
1076	blue	SNPH
1077	brown	SNN
1078	blue	SNED1
1079	blue	SNCG
1080	blue	SNCB
1081	turquoise	SNCAIP
1082	yellow	SNCA
1083	yellow	SNAP91
1084	brown	SNAP25
1085	yellow	SNAI3
1086	red	SNAI2
1087	blue	SNAI1
1088	black	SMYD2
1089	turquoise	SMURF1
1090	yellow	SMTNL2
1091	yellow	SMTNL1
1092	green	SMPDL3B
1093	blue	SMPDL3A
1094	turquoise	SMPD3
1095	brown	SMOC2
1096	blue	SMOC1
1097	black	SMIM8
1098	yellow	SMIM6
1099	brown	SMIM5
1100	black	SMIM4
1101	red	SMIM33
1102	green	SMIM24
1103	turquoise	SMIM20
1104	yellow	SMIM18
1105	red	SMIM17
1106	blue	SMIM15
1107	turquoise	SMIM14
1108	black	SMIM11A
1109	yellow	SMIM10L1
1110	brown	SMIM10
1111	turquoise	SMIM1
1112	green	SMCO3
1113	yellow	SMCO1
1114	turquoise	SMC1B
1115	yellow	SMARCD3
1116	blue	SMARCC2
1117	blue	SMARCA2
1118	turquoise	SMARCA1
1119	blue	SMAD3
1120	brown	SLURP1
1121	black	SLMAP
1122	brown	SLK
1123	turquoise	SLITRK6
1124	yellow	SLITRK5
1125	blue	SLIT3
1126	brown	SLIT1
1127	black	SLIRP
1128	turquoise	SLFNL1
1129	brown	SLCO6A1
1130	yellow	SLCO5A1
1131	turquoise	SLCO4C1
1132	yellow	SLCO4A1
1133	yellow	SLCO3A1
1134	turquoise	SLCO2B1
1135	brown	SLCO2A1
1136	blue	SLCO1C1
1137	turquoise	SLCO1B3
1138	turquoise	SLCO1A2
1139	blue	SLC9C1
1140	turquoise	SLC9B1
1141	yellow	SLC9A5
1142	yellow	SLC9A3R1
1143	brown	SLC9A3
1144	turquoise	SLC9A2
1145	red	SLC9A1
1146	pink	SLC8B1
1147	yellow	SLC8A3
1148	turquoise	SLC8A2
1149	turquoise	SLC7A9
1150	yellow	SLC7A8
1151	turquoise	SLC7A7
1152	blue	SLC7A6
1153	brown	SLC7A5
1154	green	SLC7A4
1155	brown	SLC7A2
1156	brown	SLC7A11
1157	yellow	SLC7A10
1158	red	SLC7A1
1159	brown	SLC6A9
1160	turquoise	SLC6A8
1161	pink	SLC6A7
1162	black	SLC6A6
1163	red	SLC6A5
1164	pink	SLC6A4
1165	blue	SLC6A3
1166	brown	SLC6A20
1167	blue	SLC6A2
1168	blue	SLC6A16
1169	green	SLC6A14
1170	blue	SLC6A12
1171	turquoise	SLC6A11
1172	yellow	SLC6A1
1173	yellow	SLC66A2
1174	yellow	SLC5A9
1175	green	SLC5A8
1176	turquoise	SLC5A5
1177	yellow	SLC5A2
1178	turquoise	SLC5A12
1179	red	SLC5A11
1180	green	SLC5A1
1181	turquoise	SLC51B
1182	green	SLC50A1
1183	brown	SLC4A9
1184	brown	SLC4A5
1185	blue	SLC4A4
1186	blue	SLC4A3
1187	red	SLC4A11
1188	blue	SLC4A10
1189	brown	SLC47A2
1190	turquoise	SLC45A4
1191	turquoise	SLC45A3
1192	yellow	SLC45A2
1193	grey	SLC45A1
1194	blue	SLC44A5
1195	green	SLC44A4
1196	green	SLC44A3
1197	brown	SLC44A1
1198	brown	SLC43A3
1199	pink	SLC43A2
1200	turquoise	SLC43A1
1201	turquoise	SLC41A2
1202	blue	SLC41A1
1203	turquoise	SLC40A1
1204	turquoise	SLC39A8
1205	turquoise	SLC39A5
1206	turquoise	SLC39A4
1207	brown	SLC39A13
1208	blue	SLC39A12
1209	green	SLC39A11
1210	blue	SLC38A5
1211	brown	SLC38A4
1212	turquoise	SLC38A3
1213	grey	SLC38A11
1214	black	SLC38A10
1215	brown	SLC38A1
1216	pink	SLC37A4
1217	brown	SLC37A3
1218	blue	SLC37A2
1219	brown	SLC37A1
1220	brown	SLC35G2
1221	brown	SLC35F4
1222	yellow	SLC35F1
1223	green	SLC35E4
1224	turquoise	SLC35E2
1225	green	SLC35D2
1226	green	SLC35D1
1227	green	SLC35A3
1228	green	SLC35A2
1229	brown	SLC34A3
1230	green	SLC33A1
1231	turquoise	SLC31A2
1232	yellow	SLC31A1
1233	yellow	SLC30A7
1234	yellow	SLC30A3
1235	red	SLC30A2
1236	yellow	SLC30A10
1237	green	SLC30A1
1238	turquoise	SLC2A9
1239	turquoise	SLC2A6
1240	yellow	SLC2A4
1241	blue	SLC2A3
1242	turquoise	SLC2A12
1243	brown	SLC2A11
1244	turquoise	SLC2A10
1245	brown	SLC2A1
1246	grey	SLC29A4
1247	turquoise	SLC29A3
1248	yellow	SLC29A2
1249	turquoise	SLC29A1
1250	brown	SLC28A3
1251	red	SLC28A2
1252	green	SLC28A1
1253	brown	SLC27A6
1254	turquoise	SLC27A5
1255	blue	SLC27A4
1256	brown	SLC27A3
1257	blue	SLC27A2
1258	brown	SLC26A9
1259	turquoise	SLC26A8
1260	turquoise	SLC26A4
1261	brown	SLC26A3
1262	brown	SLC26A2
1263	brown	SLC26A10
1264	turquoise	SLC26A1
1265	brown	SLC25A6
1266	brown	SLC25A5
1267	turquoise	SLC25A47
1268	turquoise	SLC25A45
1269	green	SLC25A42
1270	yellow	SLC25A4
1271	red	SLC25A36
1272	turquoise	SLC25A34
1273	brown	SLC25A30
1274	black	SLC25A25
1275	brown	SLC25A24
1276	yellow	SLC25A22
1277	brown	SLC25A20
1278	turquoise	SLC25A16
1279	yellow	SLC25A12
1280	black	SLC25A11
1281	black	SLC25A1
1282	blue	SLC24A3
1283	black	SLC23A3
1284	yellow	SLC23A1
1285	turquoise	SLC22A7
1286	green	SLC22A4
1287	yellow	SLC22A31
1288	blue	SLC22A3
1289	red	SLC22A23
1290	yellow	SLC22A18
1291	blue	SLC22A17
1292	pink	SLC22A16
1293	turquoise	SLC22A15
1294	brown	SLC22A14
1295	blue	SLC1A7
1296	red	SLC1A5
1297	brown	SLC1A4
1298	blue	SLC1A3
1299	turquoise	SLC1A2
1300	yellow	SLC1A1
1301	blue	SLC19A3
1302	red	SLC19A1
1303	turquoise	SLC18A1
1304	turquoise	SLC17A9
1305	turquoise	SLC17A8
1306	brown	SLC16A9
1307	turquoise	SLC16A8
1308	turquoise	SLC16A7
1309	pink	SLC16A6
1310	yellow	SLC16A5
1311	blue	SLC16A2
1312	blue	SLC16A14
1313	turquoise	SLC16A13
1314	turquoise	SLC16A12
1315	turquoise	SLC16A11
1316	red	SLC16A10
1317	brown	SLC16A1
1318	turquoise	SLC15A3
1319	turquoise	SLC15A2
1320	brown	SLC15A1
1321	brown	SLC14A1
1322	turquoise	SLC13A5
1323	blue	SLC13A4
1324	turquoise	SLC13A3
1325	yellow	SLC12A8
1326	pink	SLC12A7
1327	red	SLC12A5
1328	red	SLC12A4
1329	yellow	SLC12A3
1330	yellow	SLC12A2
1331	turquoise	SLC11A1
1332	green	SLC10A7
1333	green	SLC10A5
1334	brown	SLC10A2
1335	turquoise	SLC10A1
1336	green	SLBP2
1337	red	SLAMF9
1338	turquoise	SLAMF7
1339	turquoise	SLAMF6
1340	red	SLAIN1
1341	turquoise	SLA
1342	red	SKIDA1
1343	turquoise	SKAP2
1344	brown	SKA1
1345	black	SIX5
1346	yellow	SIX4
1347	yellow	SIX2
1348	yellow	SIX1
1349	turquoise	SIRPB2
1350	turquoise	SIRPB1
1351	turquoise	SIRPA
1352	blue	SIPA1L3
1353	red	SIPA1L2
1354	yellow	SIM2
1355	blue	SIK2
1356	green	SIGMAR1
1357	brown	SIGLEC15
1358	turquoise	SIGLEC1
1359	green	SIGIRR
1360	blue	SHROOM4
1361	green	SHROOM2
1362	turquoise	SHROOM1
1363	yellow	SHPK
1364	green	SHOX2
1365	turquoise	SHOC1
1366	yellow	SHMT1
1367	red	SHLD3
1368	black	SHLD1
1369	red	SHKBP1
1370	grey	SHISAL2B
1371	blue	SHISAL1
1372	grey	SHISA7
1373	red	SHISA5
1374	yellow	SHISA4
1375	turquoise	SHISA3
1376	yellow	SHISA2
1377	turquoise	SHFL
1378	turquoise	SHE
1379	brown	SHCBP1
1380	green	SHC4
1381	turquoise	SHC3
1382	blue	SHC2
1383	red	SHBG
1384	yellow	SHB
1385	blue	SHANK3
1386	turquoise	SHANK2
1387	red	SHANK1
1388	brown	SH3YL1
1389	blue	SH3TC2
1390	turquoise	SH3TC1
1391	yellow	SH3RF3
1392	blue	SH3RF2
1393	blue	SH3PXD2B
1394	red	SH3PXD2A
1395	blue	SH3KBP1
1396	blue	SH3GL3
1397	blue	SH3GL2
1398	red	SH3GL1
1399	pink	SH3D21
1400	brown	SH3D19
1401	yellow	SH3BP5
1402	blue	SH3BP4
1403	brown	SH3BP1
1404	red	SH3BGRL3
1405	green	SH3BGRL2
1406	turquoise	SH3BGRL
1407	blue	SH2D7
1408	brown	SH2D5
1409	brown	SH2D4A
1410	blue	SH2D3C
1411	brown	SH2D3A
1412	brown	SH2D1A
1413	red	SGTB
1414	red	SGSM2
1415	brown	SGPP2
1416	turquoise	SGPP1
1417	turquoise	SGPL1
1418	brown	SGO1
1419	turquoise	SGK2
1420	yellow	SGCG
1421	yellow	SGCD
1422	yellow	SGCB
1423	yellow	SGCA
1424	blue	SFXN3
1425	yellow	SFXN2
1426	yellow	SFXN1
1427	brown	SFTPC
1428	blue	SFTPB
1429	turquoise	SFTPA1
1430	blue	SFT2D3
1431	blue	SFRP5
1432	blue	SFRP4
1433	blue	SFRP2
1434	brown	SFRP1
1435	brown	SFN
1436	turquoise	SFMBT2
1437	red	SFI1
1438	brown	SEZ6
1439	yellow	SETD7
1440	blue	SETD1B
1441	brown	SESN2
1442	yellow	SESN1
1443	blue	SERTM1
1444	brown	SERTAD4
1445	blue	SERPINH1
1446	turquoise	SERPING1
1447	blue	SERPINF2
1448	turquoise	SERPINF1
1449	blue	SERPINE1
1450	turquoise	SERPIND1
1451	turquoise	SERPINC1
1452	brown	SERPINB8
1453	brown	SERPINB5
1454	brown	SERPINB1
1455	turquoise	SERPINA5
1456	turquoise	SERPINA3-1
1457	blue	SERPINA1
1458	blue	SERP2
1459	green	SERP1
1460	blue	SERHL2
1461	turquoise	SERGEF
1462	blue	SERF1A
1463	brown	SEPTIN8
1464	red	SEPTIN5
1465	turquoise	SEPTIN3
1466	turquoise	SEPTIN14
1467	pink	SEPTIN1
1468	blue	SEMA7A
1469	blue	SEMA6D
1470	yellow	SEMA6C
1471	turquoise	SEMA6B
1472	blue	SEMA6A
1473	green	SEMA5B
1474	blue	SEMA5A
1475	turquoise	SEMA4G
1476	turquoise	SEMA4F
1477	yellow	SEMA4D
1478	red	SEMA4C
1479	brown	SEMA4B
1480	brown	SEMA4A
1481	blue	SEMA3G
1482	blue	SEMA3F
1483	turquoise	SEMA3E
1484	turquoise	SEMA3D
1485	blue	SEMA3C
1486	red	SEMA3B
1487	blue	SEMA3A
1488	black	SEM1
1489	turquoise	SELPLG
1490	turquoise	SELP
1491	turquoise	SELL
1492	brown	SELENOV
1493	green	SELENOS
1494	turquoise	SELENOP
1495	blue	SELENOM
1496	green	SELENOI
1497	brown	SELENBP1
1498	blue	SELE
1499	black	SEL1L3
1500	brown	SECTM1A
1501	green	SEC61B
1502	blue	SEC31B
1503	turquoise	SEC24D
1504	green	SEC23B
1505	brown	SEC23A
1506	turquoise	SEC16B
1507	turquoise	SEC16A
1508	pink	SEC14L5
1509	turquoise	SEC14L4
1510	turquoise	SEC14L3
1511	turquoise	SEC14L2
1512	red	SEC14L1
1513	brown	SEC1
1514	blue	SDSL
1515	turquoise	SDS
1516	brown	SDR42E2
1517	yellow	SDR42E1
1518	brown	SDR16C5
1519	pink	SDK2
1520	blue	SDK1
1521	red	SDHAF4
1522	green	SDF2L1
1523	brown	SDCBP2
1524	turquoise	SDC3
1525	turquoise	SDC2
1526	yellow	SDC1
1527	green	SCX
1528	red	SCUBE3
1529	yellow	SCUBE2
1530	blue	SCUBE1
1531	turquoise	SCTR
1532	brown	SCRT1
1533	red	SCRN1
1534	black	SCRIB
1535	brown	SCNN1D
1536	brown	SCNN1A
1537	blue	SCN9A
1538	blue	SCN8A
1539	green	SCN7A
1540	yellow	SCN4B
1541	yellow	SCN4A
1542	yellow	SCN3B
1543	turquoise	SCN3A
1544	yellow	SCN2B
1545	blue	SCN2A
1546	yellow	SCN1B
1547	yellow	SCN1A
1548	black	SCN11A
1549	green	SCIN
1550	turquoise	SCIMP
1551	yellow	SCHIP1
1552	brown	SCGB1C1
1553	turquoise	SCGB1A1
1554	turquoise	SCG5
1555	green	SCG3
1556	yellow	SCEL
1557	brown	SCD5
1558	blue	SCD
1559	brown	SCCPDH
1560	blue	SCARF2
1561	brown	SCARF1
1562	turquoise	SCARB1
1563	blue	SCARA5
1564	blue	SCARA3
1565	turquoise	SCAMP5
1566	turquoise	SC5D
1567	green	SBSPON
1568	brown	SBSN
1569	red	SBK1
1570	green	SAXO1
1571	yellow	SATB2
1572	pink	SAT2
1573	pink	SASH1
1574	turquoise	SARM1
1575	turquoise	SARDH
1576	blue	SARAF
1577	brown	SAPCD2
1578	blue	SAP25
1579	turquoise	SAO
1580	brown	SAMD5
1581	brown	SAMD4A
1582	turquoise	SAMD3
1583	pink	SAMD15
1584	brown	SAMD13
1585	red	SAMD12
1586	pink	SAMD11
1587	brown	SAMD10
1588	turquoise	SALL4
1589	green	SAG
1590	blue	SACS
1591	blue	SAA3
1592	green	S1PR5
1593	turquoise	S1PR4
1594	turquoise	S1PR3
1595	blue	S1PR1
1596	blue	S100G
1597	blue	S100B
1598	brown	S100A9
1599	brown	S100A8
1600	turquoise	S100A7
1601	red	S100A5
1602	brown	S100A4
1603	brown	S100A3
1604	blue	S100A2
1605	green	S100A13
1606	brown	S100A12
1607	blue	S100A11
1608	red	S100A10
1609	yellow	S100A1
1610	blue	RYR2
1611	yellow	RYR1
1612	brown	RXRG
1613	yellow	RXFP2
1614	yellow	RXFP1
1615	blue	RUSC2
1616	yellow	RUNX3
1617	blue	RUNX1T1
1618	blue	RUNDC3A
1619	brown	RUM1
1620	brown	RUFY4
1621	turquoise	RTP4
1622	black	RTP3
1623	green	RTN4RL2
1624	pink	RTN4RL1
1625	blue	RTN4R
1626	red	RTN3
1627	yellow	RTN2
1628	turquoise	RTN1
1629	turquoise	RTL9
1630	turquoise	RTL5
1631	blue	RTL1
1632	pink	RSPO2
1633	brown	RSPO1
1634	red	RSPH6A
1635	black	RSPH4A
1636	green	RSPH14
1637	turquoise	RSAD2
1638	brown	RRM2
1639	yellow	RRH
1640	yellow	RRAS
1641	yellow	RRAGD
1642	yellow	RRAD
1643	pink	RPTN
1644	blue	RPS6KL1
1645	green	RPS6KC1
1646	green	RPS6KA6
1647	turquoise	RPS6KA3
1648	blue	RPS6KA2
1649	brown	RPS4X
1650	brown	RPS3A
1651	blue	RPS29
1652	brown	RPS27
1653	brown	RPS12
1654	brown	RPRM
1655	turquoise	RPP25
1656	pink	RPLP2
1657	brown	RPLP0
1658	yellow	RPL3L
1659	brown	RPL3
1660	green	RPH3AL
1661	blue	RP1L1
1662	brown	ROS1
1663	blue	RORC
1664	brown	RORB
1665	pink	RORA
1666	black	ROR2
1667	turquoise	ROR1
1668	brown	ROM1
1669	yellow	ROCK2
1670	blue	ROBO4
1671	blue	ROBO3
1672	green	ROBO2
1673	brown	ROBO1
1674	blue	RNPEPL1
1675	green	RNF43
1676	brown	RNF39
1677	turquoise	RNF32
1678	brown	RNF222
1679	grey	RNF182
1680	blue	RNF180
1681	green	RNF170
1682	blue	RNF165
1683	yellow	RNF157
1684	green	RNF152
1685	yellow	RNF150
1686	pink	RNF144B
1687	turquoise	RNF144A
1688	red	RNF128
1689	turquoise	RNF125
1690	yellow	RNF122
1691	red	RNF112
1692	red	RND1
1693	turquoise	RNASET2
1694	turquoise	RNASEH2A
1695	turquoise	RNASE4
1696	pink	RNASE13
1697	turquoise	RNASE12
1698	blue	RNASE10
1699	blue	RNASE1
1700	turquoise	RMI2
1701	green	RIPPLY3
1702	turquoise	RIPOR3
1703	blue	RIPOR1
1704	green	RIPK4
1705	turquoise	RIN3
1706	turquoise	RIN1
1707	blue	RIMS1
1708	blue	RIMKLB
1709	turquoise	RIMKLA
1710	turquoise	RIMBP2
1711	yellow	RILPL1
1712	brown	RILP
1713	turquoise	RIDA
1714	turquoise	RIBC1
1715	brown	RHPN2
1716	brown	RHOV
1717	turquoise	RHOU
1718	yellow	RHOQ
1719	blue	RHOD
1720	green	RHNO1
1721	yellow	RHEX
1722	blue	RHEBL1
1723	yellow	RHBG
1724	brown	RHBDL3
1725	brown	RHBDL2
1726	red	RHBDL1
1727	blue	RHBDF1
1728	turquoise	RGSL1
1729	blue	RGS9
1730	blue	RGS7
1731	blue	RGS6
1732	red	RGS4
1733	blue	RGS3
1734	blue	RGS22
1735	blue	RGS21
1736	red	RGS2
1737	turquoise	RGS16
1738	red	RGS14
1739	green	RGS13
1740	green	RGS11
1741	blue	RGS1
1742	turquoise	RGN
1743	yellow	RGMB
1744	turquoise	RGMA
1745	yellow	RGL3
1746	blue	RGL1
1747	blue	RGCC
1748	grey	RFX4
1749	blue	RFX2
1750	blue	RFX1
1751	blue	RFTN2
1752	yellow	RFNG
1753	blue	RFLNB
1754	brown	RFLNA
1755	yellow	REV3L
1756	black	RETSAT
1757	yellow	RETREG1
1758	green	RETN
1759	yellow	RET
1760	red	RERGL
1761	blue	RERE
1762	yellow	REPS2
1763	blue	REPS1
1764	pink	REPIN1
1765	red	REP15
1766	yellow	RENBP
1767	turquoise	REN
1768	pink	REM2
1769	blue	REM1
1770	turquoise	RELN
1771	brown	RELL2
1772	yellow	REEP6
1773	blue	REEP5
1774	blue	REEP2
1775	yellow	REEP1
1776	yellow	REELD1
1777	brown	RDM1
1778	turquoise	RDH16
1779	brown	RDH13
1780	brown	RDH12
1781	green	RDH11
1782	yellow	RCSD1
1783	blue	RCOR2
1784	turquoise	RCN1
1785	green	RCL1
1786	red	RCC2
1787	turquoise	RCAN2
1788	turquoise	RCAN1
1789	turquoise	RBPMS2
1790	turquoise	RBPMS
1791	brown	RBPJL
1792	green	RBP7
1793	turquoise	RBP5
1794	turquoise	RBP4
1795	brown	RBP2
1796	green	RBP1
1797	brown	RBM47
1798	grey	RBM44
1799	blue	RBM43
1800	yellow	RBM38
1801	yellow	RBM24
1802	yellow	RBM20
1803	green	RBKS
1804	blue	RBFOX3
1805	yellow	RBFOX1
1806	blue	RBBP9
1807	brown	RBBP8NL
1808	green	RBBP8
1809	green	RAX2
1810	yellow	RAVER2
1811	brown	RASSF9
1812	green	RASSF7
1813	yellow	RASSF6
1814	green	RASSF5
1815	turquoise	RASSF4
1816	brown	RASSF10
1817	blue	RASL12
1818	turquoise	RASL10B
1819	turquoise	RASL10A
1820	blue	RASIP1
1821	blue	RASGRF2
1822	grey	RASGRF1
1823	yellow	RASGEF1C
1824	turquoise	RASGEF1B
1825	black	RASEF
1826	yellow	RASD2
1827	blue	RASD1
1828	blue	RASAL1
1829	blue	RASA3
1830	turquoise	RARRES2
1831	turquoise	RARRES1
1832	brown	RARG
1833	black	RARA
1834	yellow	RAPSN
1835	turquoise	RAPH1
1836	brown	RAPGEFL1
1837	brown	RAPGEF5
1838	red	RAPGEF3
1839	green	RAPGEF1
1840	red	RAP2A
1841	brown	RAP1GAP2
1842	green	RAP1GAP
1843	turquoise	RANBP3L
1844	yellow	RAMP3
1845	blue	RAMP2
1846	pink	RAMP1
1847	green	RALYL
1848	yellow	RALGPS2
1849	brown	RALGAPA2
1850	blue	RAI1
1851	turquoise	RAG2
1852	yellow	RAET1G
1853	green	RADX
1854	blue	RADIL
1855	pink	RAD9B
1856	turquoise	RAD21L1
1857	turquoise	RACGAP1
1858	brown	RAC3
1859	black	RABGGTA
1860	brown	RABEP1
1861	red	RAB7B
1862	turquoise	RAB6B
1863	green	RAB4A
1864	blue	RAB44
1865	turquoise	RAB43
1866	brown	RAB40B
1867	red	RAB3IP
1868	blue	RAB3IL1
1869	red	RAB3C
1870	blue	RAB3B
1871	yellow	RAB3A
1872	turquoise	RAB39B
1873	turquoise	RAB39A
1874	brown	RAB38
1875	black	RAB36
1876	red	RAB34
1877	red	RAB33A
1878	green	RAB32
1879	turquoise	RAB30
1880	brown	RAB25
1881	black	RAB21
1882	turquoise	RAB20
1883	brown	RAB19
1884	red	RAB17
1885	yellow	RAB15
1886	red	RAB11FIP5
1887	green	RAB11FIP4
1888	brown	RAB11FIP1
1889	black	RAB10
1890	brown	QSOX1
1891	turquoise	QPRT
1892	blue	QPCT
1893	brown	QKI
1894	green	PYY2
1895	yellow	PYY
1896	brown	PYROXD2
1897	yellow	PYGM
1898	yellow	PYGL
1899	brown	PYGB
1900	red	PYCR1
1901	blue	PXN
1902	brown	PXMP2
1903	blue	PXDN
1904	brown	PWWP3B
1905	yellow	PWWP2B
1906	turquoise	PVRIG
1907	brown	PVR
1908	yellow	PVALB
1909	turquoise	PURG
1910	blue	PTX3
1911	turquoise	PTTG1
1912	green	PTPRZ1
1913	green	PTPRT
1914	red	PTPRR
1915	green	PTPRQ
1916	turquoise	PTPRN2
1917	blue	PTPRN
1918	blue	PTPRM
1919	green	PTPRK
1920	turquoise	PTPRJ
1921	turquoise	PTPRH
1922	green	PTPRF
1923	green	PTPRD
1924	turquoise	PTPRC
1925	turquoise	PTPRB
1926	turquoise	PTPN5
1927	blue	PTPN23
1928	turquoise	PTPN22
1929	yellow	PTPN21
1930	turquoise	PTPN18
1931	brown	PTPN13
1932	black	PTPA
1933	yellow	PTP4A3
1934	brown	PTN
1935	green	PTMA
1936	brown	PTK7
1937	brown	PTK6
1938	yellow	PTK2B
1939	blue	PTI
1940	turquoise	PTHLH
1941	yellow	PTH2R
1942	turquoise	PTH1R
1943	blue	PTGS2
1944	green	PTGR1
1945	blue	PTGIS
1946	turquoise	PTGIR
1947	brown	PTGFR
1948	red	PTGES
1949	blue	PTGER4
1950	turquoise	PTGER3
1951	red	PTGER2
1952	grey	PTGER1
1953	blue	PTGDS
1954	blue	PTGDR
1955	yellow	PTER
1956	blue	PTCH2
1957	turquoise	PTAFR
1958	black	PSTPIP2
1959	turquoise	PSTPIP1
1960	brown	PSRC1
1961	grey	PSPN
1962	brown	PSPH
1963	green	PSMB11
1964	turquoise	PSEN2
1965	brown	PSD4
1966	turquoise	PSD3
1967	turquoise	PSD2
1968	yellow	PSCA
1969	turquoise	PSAT1
1970	blue	PRUNE2
1971	yellow	PRTG
1972	brown	PRSS8
1973	green	PRSS53
1974	pink	PRSS48
1975	blue	PRSS42
1976	brown	PRSS38
1977	blue	PRSS36
1978	blue	PRSS35
1979	turquoise	PRSS33
1980	blue	PRSS23
1981	brown	PRSS22
1982	grey	PRSS2
1983	brown	PRSS12
1984	blue	PRRX2
1985	blue	PRRX1
1986	brown	PRRT4
1987	yellow	PRRT3
1988	brown	PRRT1B
1989	turquoise	PRRT1
1990	green	PRRG4
1991	green	PRRG3
1992	green	PRRG2
1993	red	PRRC2C
1994	blue	PRRC2B
1995	blue	PRRC2A
1996	yellow	PRRC1
1997	red	PRR7
1998	red	PRR5L
1999	black	PRR5
[truncated: 4,886 more rows]
