# Supplementary material for: Weighted Gene Co-Expression Network Analysis Identifies Key Modules and Central Genes Associated With Bovine Subcutaneous Adipose Tissue
Source: Front Vet Sci. 2022 Jun 22;9:914848. doi: 10.3389/fvets.2022.914848 (PMC9257221; doi:10.3389/fvets.2022.914848)
Supplement: Supplementary file 2 [file Data_Sheet_2.ZIP › 914848-Raw Data/GSE116775 expression matrix and sample classification/trait-1.txt]

	Angus	Charolais	Kinsella	Muscle	subcutaneous fat	feed_efficiency	backfat_thickness_mm
SRR7498171	0	0	1	1	0	0	10
SRR7498172	0	0	1	1	0	0	10
SRR7498173	0	0	1	1	0	0	10
SRR7498174	0	0	1	1	0	0	13.67
SRR7498175	0	0	1	1	0	0	10.33
SRR7498176	0	0	1	1	0	0	13
SRR7498178	0	0	1	1	0	1	11
SRR7498179	0	0	1	1	0	1	16
SRR7498180	0	0	1	1	0	1	8
SRR7498181	0	0	1	1	0	1	10.04
SRR7498182	0	0	1	1	0	1	7.33
SRR7498183	0	0	1	1	0	1	13
SRR7498184	0	0	1	1	0	1	12.33
SRR7498185	0	0	1	1	0	1	10
SRR7498186	1	0	0	1	0	0	8
SRR7498187	1	0	0	1	0	0	16
SRR7498188	1	0	0	1	0	0	13
SRR7498189	1	0	0	1	0	0	9
SRR7498190	1	0	0	1	0	0	11
SRR7498191	1	0	0	1	0	0	15
SRR7498192	1	0	0	1	0	0	9.33
SRR7498193	1	0	0	1	0	0	9
SRR7498194	1	0	0	1	0	1	12
SRR7498195	1	0	0	1	0	1	16
SRR7498196	1	0	0	1	0	1	10.33
SRR7498197	1	0	0	1	0	1	5.67
SRR7498198	1	0	0	1	0	1	10
SRR7498199	1	0	0	1	0	1	10.33
SRR7498200	1	0	0	1	0	1	11
SRR7498201	1	0	0	1	0	1	14
SRR7498202	0	1	0	1	0	0	13
SRR7498203	0	1	0	1	0	0	6.67
SRR7498204	0	1	0	1	0	0	7.33
SRR7498205	0	1	0	1	0	0	8.67
SRR7498206	0	1	0	1	0	0	13.33
SRR7498207	0	1	0	1	0	0	10
SRR7498208	0	1	0	1	0	0	7.33
SRR7498209	0	1	0	1	0	1	10
SRR7498210	0	1	0	1	0	1	7.67
SRR7498211	0	1	0	1	0	1	12
SRR7498212	0	1	0	1	0	1	8
SRR7498213	0	1	0	1	0	1	11.33
SRR7498214	0	1	0	1	0	1	8
SRR7498215	0	0	1	1	0	1	8
SRR7498216	0	0	1	0	1	0	10
SRR7498217	0	0	1	0	1	0	10
SRR7498218	0	0	1	0	1	0	10
SRR7498219	0	0	1	0	1	0	15.33
SRR7498220	0	0	1	0	1	0	13.67
SRR7498221	0	0	1	0	1	0	10.33
SRR7498222	0	0	1	0	1	0	13
SRR7498224	0	0	1	0	1	1	11
SRR7498225	0	0	1	0	1	1	16
SRR7498226	0	0	1	0	1	1	8
SRR7498227	0	0	1	0	1	1	10.04
SRR7498228	0	0	1	0	1	1	7.33
SRR7498229	0	0	1	0	1	1	13
SRR7498230	0	0	1	0	1	1	12.33
SRR7498231	0	0	1	0	1	1	10
SRR7498232	1	0	0	0	1	0	8
SRR7498233	1	0	0	0	1	0	16
SRR7498234	1	0	0	0	1	0	13
SRR7498235	1	0	0	0	1	0	9
SRR7498236	1	0	0	0	1	0	11
SRR7498237	1	0	0	0	1	0	15
SRR7498238	1	0	0	0	1	0	9.33
SRR7498239	1	0	0	0	1	0	9
SRR7498240	1	0	0	0	1	1	12
SRR7498241	1	0	0	0	1	1	16
SRR7498242	1	0	0	0	1	1	10.33
SRR7498243	1	0	0	0	1	1	5.67
SRR7498244	1	0	0	0	1	1	10
SRR7498245	1	0	0	0	1	1	10.33
SRR7498246	1	0	0	0	1	1	11
SRR7498247	1	0	0	0	1	1	14
SRR7498248	0	1	0	0	1	0	13
SRR7498249	0	1	0	0	1	0	6.67
SRR7498250	0	1	0	0	1	0	7.33
SRR7498251	0	1	0	0	1	0	8.67
SRR7498252	0	1	0	0	1	0	13.33
SRR7498253	0	1	0	0	1	0	5
SRR7498254	0	1	0	0	1	0	10
SRR7498255	0	1	0	0	1	0	7.33
SRR7498256	0	1	0	0	1	1	10
SRR7498257	0	1	0	0	1	1	10
SRR7498258	0	1	0	0	1	1	7.67
SRR7498259	0	1	0	0	1	1	12
SRR7498260	0	1	0	0	1	1	8
SRR7498261	0	1	0	0	1	1	11.33
SRR7498262	0	1	0	0	1	1	8
SRR7498263	0	1	0	0	1	1	8
