# Supplementary material for: Weighted Gene Co-Expression Network Analysis Identifies Key Modules and Central Genes Associated With Bovine Subcutaneous Adipose Tissue
Source: Front Vet Sci. 2022 Jun 22;9:914848. doi: 10.3389/fvets.2022.914848 (PMC9257221; doi:10.3389/fvets.2022.914848)
Supplement: Supplementary file 2 [file Data_Sheet_2.ZIP › 914848-Raw Data/GSE116775 expression matrix and sample classification/trait-2.txt]

sample	sample_group
SRR7498171	Kinsella_Muscle_Low
SRR7498172	Kinsella_Muscle_Low
SRR7498173	Kinsella_Muscle_Low
SRR7498174	Kinsella_Muscle_Low
SRR7498175	Kinsella_Muscle_Low
SRR7498176	Kinsella_Muscle_Low
SRR7498177	Kinsella_Muscle_Low
SRR7498178	Kinsella_Muscle_High
SRR7498179	Kinsella_Muscle_High
SRR7498180	Kinsella_Muscle_High
SRR7498181	Kinsella_Muscle_High
SRR7498182	Kinsella_Muscle_High
SRR7498183	Kinsella_Muscle_High
SRR7498184	Kinsella_Muscle_High
SRR7498185	Kinsella_Muscle_High
SRR7498186	Angus_Muscle_Low
SRR7498187	Angus_Muscle_Low
SRR7498188	Angus_Muscle_Low
SRR7498189	Angus_Muscle_Low
SRR7498190	Angus_Muscle_Low
SRR7498191	Angus_Muscle_Low
SRR7498192	Angus_Muscle_Low
SRR7498193	Angus_Muscle_Low
SRR7498194	Angus_Muscle_High
SRR7498195	Angus_Muscle_High
SRR7498196	Angus_Muscle_High
SRR7498197	Angus_Muscle_High
SRR7498198	Angus_Muscle_High
SRR7498199	Angus_Muscle_High
SRR7498200	Angus_Muscle_High
SRR7498201	Angus_Muscle_High
SRR7498202	Charolais_Muscle_Low
SRR7498203	Charolais_Muscle_Low
SRR7498204	Charolais_Muscle_Low
SRR7498205	Charolais_Muscle_Low
SRR7498206	Charolais_Muscle_Low
SRR7498207	Charolais_Muscle_Low
SRR7498208	Charolais_Muscle_Low
SRR7498209	Charolais_Muscle_High
SRR7498210	Charolais_Muscle_High
SRR7498211	Charolais_Muscle_High
SRR7498212	Charolais_Muscle_High
SRR7498213	Charolais_Muscle_High
SRR7498214	Charolais_Muscle_High
SRR7498215	Charolais_Muscle_High
SRR7498216	Kinsella_subcutaneous fat_Low
SRR7498217	Kinsella_subcutaneous fat_Low
SRR7498218	Kinsella_subcutaneous fat_Low
SRR7498219	Kinsella_subcutaneous fat_Low
SRR7498220	Kinsella_subcutaneous fat_Low
SRR7498221	Kinsella_subcutaneous fat_Low
SRR7498222	Kinsella_subcutaneous fat_Low
SRR7498223	Kinsella_subcutaneous fat_Low
SRR7498224	Kinsella_subcutaneous fat_High
SRR7498225	Kinsella_subcutaneous fat_High
SRR7498226	Kinsella_subcutaneous fat_High
SRR7498227	Kinsella_subcutaneous fat_High
SRR7498228	Kinsella_subcutaneous fat_High
SRR7498229	Kinsella_subcutaneous fat_High
SRR7498230	Kinsella_subcutaneous fat_High
SRR7498231	Kinsella_subcutaneous fat_High
SRR7498232	Angus_subcutaneous fat_Low
SRR7498233	Angus_subcutaneous fat_Low
SRR7498234	Angus_subcutaneous fat_Low
SRR7498235	Angus_subcutaneous fat_Low
SRR7498236	Angus_subcutaneous fat_Low
SRR7498237	Angus_subcutaneous fat_Low
SRR7498238	Angus_subcutaneous fat_Low
SRR7498239	Angus_subcutaneous fat_Low
SRR7498240	Angus_subcutaneous fat_High
SRR7498241	Angus_subcutaneous fat_High
SRR7498242	Angus_subcutaneous fat_High
SRR7498243	Angus_subcutaneous fat_High
SRR7498244	Angus_subcutaneous fat_High
SRR7498245	Angus_subcutaneous fat_High
SRR7498246	Angus_subcutaneous fat_High
SRR7498247	Angus_subcutaneous fat_High
SRR7498248	Charolais_subcutaneous fat_Low
SRR7498249	Charolais_subcutaneous fat_Low
SRR7498250	Charolais_subcutaneous fat_Low
SRR7498251	Charolais_subcutaneous fat_Low
SRR7498252	Charolais_subcutaneous fat_Low
SRR7498253	Charolais_subcutaneous fat_Low
SRR7498254	Charolais_subcutaneous fat_Low
SRR7498255	Charolais_subcutaneous fat_Low
SRR7498256	Charolais_subcutaneous fat_High
SRR7498257	Charolais_subcutaneous fat_High
SRR7498258	Charolais_subcutaneous fat_High
SRR7498259	Charolais_subcutaneous fat_High
SRR7498260	Charolais_subcutaneous fat_High
SRR7498261	Charolais_subcutaneous fat_High
SRR7498262	Charolais_subcutaneous fat_High
SRR7498263	Charolais_subcutaneous fat_High
