# Supplementary material for: Weighted Gene Co-Expression Network Analysis Identifies Key Modules and Central Genes Associated With Bovine Subcutaneous Adipose Tissue
Source: Front Vet Sci. 2022 Jun 22;9:914848. doi: 10.3389/fvets.2022.914848 (PMC9257221; doi:10.3389/fvets.2022.914848)
Supplement: Supplementary file 2 [file Data_Sheet_2.ZIP › 914848-Raw Data/Tissue quantitative PCR results/ABL1.xlsx]

## Sheet: Sheet1
Well	Fluor	Target	Content	Sample	Cq		35.8775	32.05	10.9325	11.94	11.5942	-0.661667	0.345833	1.58191	0.786853	0.150437
A01	SYBR	ABL1	Unkn	J1	35.08	35.8775	35.295	32.1775	10.635	11.64		-0.959167	0.0458333	1.94419	0.96873
B01	SYBR	ABL1	Unkn	J1	35.84		35.905	31.5675	11.4675	11.2025		-0.126667	-0.391667	1.09177	1.31191
C01	SYBR	ABL1	Unkn	J1	35.82		24.945	20.11	4.025			-7.56917	0.345833	189.909	0.786853	0.000190533
D01	SYBR	ABL1	Unkn	J1	36.77		24.66	20.5375	4.38			-7.21417	0.0458333	148.484	0.96873
A02	SYBR	ABL1	Unkn	J2	36.11	35.295	24.4375	20.365	4.0575			-7.53667	-0.391667	185.679	1.31191
B02	SYBR	ABL1	Unkn	J2	35.22		29.54		11.1925			-0.401667	0.345833	1.32103	0.786853	0.0936205
C02	SYBR	ABL1	Unkn	J2	35.52		29.325		11.175			-0.419167	0.0458333	1.33715	0.96873
D02	SYBR	ABL1	Unkn	J2	34.33		28.7575		11.045			-0.549167	-0.391667	1.46324	1.31191
A03	SYBR	ABL1	Unkn	J3	35.81	35.905	25.515
B03	SYBR	ABL1	Unkn	J3	35.72		24.945
C03	SYBR	ABL1	Unkn	J3	35.98		24.7
D03	SYBR	ABL1	Unkn	J3	36.11		32.945
A04	SYBR	ABL1	Unkn	Z1	29.58	29.54	33.555
B04	SYBR	ABL1	Unkn	Z1	29.58		33.525
C04	SYBR	ABL1	Unkn	Z1	29.57		21.7525
D04	SYBR	ABL1	Unkn	Z1	29.43		22.38
A05	SYBR	ABL1	Unkn	Z2	29.39	29.325	22.48
B05	SYBR	ABL1	Unkn	Z2	29.43
C05	SYBR	ABL1	Unkn	Z2	29.2									1.58191	1.94419	1.09177	189.909	148.484	185.679	1.32103	1.33715	1.46324
D05	SYBR	ABL1	Unkn	Z2	29.28
A06	SYBR	ABL1	Unkn	Z3	28.8	28.7575
B06	SYBR	ABL1	Unkn	Z3	28.86
C06	SYBR	ABL1	Unkn	Z3	28.63
D06	SYBR	ABL1	Unkn	Z3	28.74
A07	SYBR	ABL1	Unkn	G1	32.73	32.945
B07	SYBR	ABL1	Unkn	G1	32.8
C07	SYBR	ABL1	Unkn	G1	33.05
D07	SYBR	ABL1	Unkn	G1	33.2
A08	SYBR	ABL1	Unkn	G2	32.54	33.555
B08	SYBR	ABL1	Unkn	G2	33.78
C08	SYBR	ABL1	Unkn	G2	34.68
D08	SYBR	ABL1	Unkn	G2	33.22
A09	SYBR	ABL1	Unkn	G3	33.53	33.525
B09	SYBR	ABL1	Unkn	G3	33.13
C09	SYBR	ABL1	Unkn	G3	33.54
D09	SYBR	ABL1	Unkn	G3	33.9
A10	SYBR	ABL1	Unkn	L1	32.23	32.05
B10	SYBR	ABL1	Unkn	L1	32.39
C10	SYBR	ABL1	Unkn	L1	31.77
D10	SYBR	ABL1	Unkn	L1	31.81
A11	SYBR	ABL1	Unkn	L2	32.16	32.1775
B11	SYBR	ABL1	Unkn	L2	32.32
C11	SYBR	ABL1	Unkn	L2	32.21
D11	SYBR	ABL1	Unkn	L2	32.02
A12	SYBR	ABL1	Unkn	L3	31.83	31.8925
B12	SYBR	ABL1	Unkn	L3	31.95
C12	SYBR	ABL1	Unkn	L3	31.91
D12	SYBR	ABL1	Unkn	L3	31.88
E01	SYBR	actin	Unkn	J1	24.96	24.945
F01	SYBR	actin	Unkn	J1	25.07
G01	SYBR	actin	Unkn	J1	24.74
H01	SYBR	actin	Unkn	J1	25.01
E02	SYBR	actin	Unkn	J2	24.55	24.66
F02	SYBR	actin	Unkn	J2	24.66
G02	SYBR	actin	Unkn	J2	24.6
H02	SYBR	actin	Unkn	J2	24.83
E03	SYBR	actin	Unkn	J3	24.37	24.4375
F03	SYBR	actin	Unkn	J3	24.53
G03	SYBR	actin	Unkn	J3	24.32
H03	SYBR	actin	Unkn	J3	24.53
E04	SYBR	actin	Unkn	Z1	25.86	25.515
F04	SYBR	actin	Unkn	Z1	25.09
G04	SYBR	actin	Unkn	Z1	25.97
H04	SYBR	actin	Unkn	Z1	25.14
E05	SYBR	actin	Unkn	Z2	24.82	24.945
F05	SYBR	actin	Unkn	Z2	25.11
G05	SYBR	actin	Unkn	Z2	24.85
H05	SYBR	actin	Unkn	Z2	25
E06	SYBR	actin	Unkn	Z3	24.6	24.7
F06	SYBR	actin	Unkn	Z3	24.76
G06	SYBR	actin	Unkn	Z3	24.57
H06	SYBR	actin	Unkn	Z3	24.87
E07	SYBR	actin	Unkn	G1	21.67	21.7525
F07	SYBR	actin	Unkn	G1	21.81
G07	SYBR	actin	Unkn	G1	21.69
H07	SYBR	actin	Unkn	G1	21.84
E08	SYBR	actin	Unkn	G2	22.24	22.38
F08	SYBR	actin	Unkn	G2	22.46
G08	SYBR	actin	Unkn	G2	22.33
H08	SYBR	actin	Unkn	G2	22.49
E09	SYBR	actin	Unkn	G3	22.39	22.48
F09	SYBR	actin	Unkn	G3	22.52
G09	SYBR	actin	Unkn	G3	22.44
H09	SYBR	actin	Unkn	G3	22.57
E10	SYBR	actin	Unkn	L1	20.1	20.11
F10	SYBR	actin	Unkn	L1	20.16
G10	SYBR	actin	Unkn	L1	20.03
H10	SYBR	actin	Unkn	L1	20.15
E11	SYBR	actin	Unkn	L2	20.55	20.5375
F11	SYBR	actin	Unkn	L2	20.54
G11	SYBR	actin	Unkn	L2	20.53
H11	SYBR	actin	Unkn	L2	20.53
E12	SYBR	actin	Unkn	L3	20.3	20.365
F12	SYBR	actin	Unkn	L3	20.39
G12	SYBR	actin	Unkn	L3	20.33
H12	SYBR	actin	Unkn	L3	20.44
