# Supplementary material for: Weighted Gene Co-Expression Network Analysis Identifies Key Modules and Central Genes Associated With Bovine Subcutaneous Adipose Tissue
Source: Front Vet Sci. 2022 Jun 22;9:914848. doi: 10.3389/fvets.2022.914848 (PMC9257221; doi:10.3389/fvets.2022.914848)
Supplement: Supplementary file 2 [file Data_Sheet_2.ZIP › 914848-Raw Data/Tissue quantitative PCR results/CAV1.xlsx]

## Sheet: Sheet1
Well	Fluor	Target	Content	Sample	Cq		39.6025	40.015	14.6575	19.905	19.6683	-5.01083	0.236667	32.2412	0.848704	3.66633e-05
A01	SYBR	CAV1	Unkn	J1	39.67	39.6025	39.28	40.0175	14.62	19.48		-5.04833	-0.188333	33.0902	1.13945
B01	SYBR	CAV1	Unkn	J1	39.59		39.2875	39.985	14.85	19.62		-4.81833	-0.0483333	28.2139	1.03407
C01	SYBR	CAV1	Unkn	J1	39.61		24.945	20.11	14.195			-5.47333	0.345833	44.426	0.786853	0.00120474
D01	SYBR	CAV1	Unkn	J1	39.54		24.66	20.5375	14.5125			-5.15583	0.0458333	35.6501	0.96873
A02	SYBR	CAV1	Unkn	J2	39.31	39.28	24.4375	20.365	14.785			-4.88333	-0.391667	29.5141	1.31191
B02	SYBR	CAV1	Unkn	J2	39.36		39.71		15.5175			-4.15083	0.345833	17.7634	0.786853	0.000818839
C02	SYBR	CAV1	Unkn	J2	39.21		39.4575		15.1325			-4.53583	0.0458333	23.1965	0.96873
D02	SYBR	CAV1	Unkn	J2	39.24		39.485		14.9875			-4.68083	-0.391667	25.649	1.31191
A03	SYBR	CAV1	Unkn	J3	39.35	39.2875	25.515
B03	SYBR	CAV1	Unkn	J3	39.31		24.945
C03	SYBR	CAV1	Unkn	J3	39.21		24.7
D03	SYBR	CAV1	Unkn	J3	39.28		37.27
A04	SYBR	CAV1	Unkn	Z1	39.76	39.71	37.5125
B04	SYBR	CAV1	Unkn	Z1	39.54		37.4675
C04	SYBR	CAV1	Unkn	Z1	39.81		21.7525
D04	SYBR	CAV1	Unkn	Z1	39.73		22.38
A05	SYBR	CAV1	Unkn	Z2	39.45	39.4575	22.48
B05	SYBR	CAV1	Unkn	Z2	39.51
C05	SYBR	CAV1	Unkn	Z2	39.52
D05	SYBR	CAV1	Unkn	Z2	39.35
A06	SYBR	CAV1	Unkn	Z3	39.42	39.485		32.2412	33.0902	28.2139	44.426	35.6501	29.5141	17.7634	23.1965	25.649
B06	SYBR	CAV1	Unkn	Z3	39.5
C06	SYBR	CAV1	Unkn	Z3	39.49
D06	SYBR	CAV1	Unkn	Z3	39.53
A07	SYBR	CAV1	Unkn	G1	37.88	37.27
B07	SYBR	CAV1	Unkn	G1	37.2
C07	SYBR	CAV1	Unkn	G1	36.86
D07	SYBR	CAV1	Unkn	G1	37.14
A08	SYBR	CAV1	Unkn	G2	38.14	37.5125
B08	SYBR	CAV1	Unkn	G2	37.45
C08	SYBR	CAV1	Unkn	G2	37.57
D08	SYBR	CAV1	Unkn	G2	36.89
A09	SYBR	CAV1	Unkn	G3	36.9	37.4675
B09	SYBR	CAV1	Unkn	G3	38.03
C09	SYBR	CAV1	Unkn	G3	37.27
D09	SYBR	CAV1	Unkn	G3	37.67
A10	SYBR	CAV1	Unkn	L1	39.97	40.015
B10	SYBR	CAV1	Unkn	L1	40.13
C10	SYBR	CAV1	Unkn	L1	39.99
D10	SYBR	CAV1	Unkn	L1	39.97
A11	SYBR	CAV1	Unkn	L2	39.93	40.0175
B11	SYBR	CAV1	Unkn	L2	40.12
C11	SYBR	CAV1	Unkn	L2	40.03
D11	SYBR	CAV1	Unkn	L2	39.99
A12	SYBR	CAV1	Unkn	L3	40.01	39.985
B12	SYBR	CAV1	Unkn	L3	40.05
C12	SYBR	CAV1	Unkn	L3	39.97
D12	SYBR	CAV1	Unkn	L3	39.91
E01	SYBR	actin	Unkn	J1	24.96	24.945
F01	SYBR	actin	Unkn	J1	25.07
G01	SYBR	actin	Unkn	J1	24.74
H01	SYBR	actin	Unkn	J1	25.01
E02	SYBR	actin	Unkn	J2	24.55	24.66
F02	SYBR	actin	Unkn	J2	24.66
G02	SYBR	actin	Unkn	J2	24.6
H02	SYBR	actin	Unkn	J2	24.83
E03	SYBR	actin	Unkn	J3	24.37	24.4375
F03	SYBR	actin	Unkn	J3	24.53
G03	SYBR	actin	Unkn	J3	24.32
H03	SYBR	actin	Unkn	J3	24.53
E04	SYBR	actin	Unkn	Z1	25.86	25.515
F04	SYBR	actin	Unkn	Z1	25.09
G04	SYBR	actin	Unkn	Z1	25.97
H04	SYBR	actin	Unkn	Z1	25.14
E05	SYBR	actin	Unkn	Z2	24.82	24.945
F05	SYBR	actin	Unkn	Z2	25.11
G05	SYBR	actin	Unkn	Z2	24.85
H05	SYBR	actin	Unkn	Z2	25
E06	SYBR	actin	Unkn	Z3	24.6	24.7
F06	SYBR	actin	Unkn	Z3	24.76
G06	SYBR	actin	Unkn	Z3	24.57
H06	SYBR	actin	Unkn	Z3	24.87
E07	SYBR	actin	Unkn	G1	21.67	21.7525
F07	SYBR	actin	Unkn	G1	21.81
G07	SYBR	actin	Unkn	G1	21.69
H07	SYBR	actin	Unkn	G1	21.84
E08	SYBR	actin	Unkn	G2	22.24	22.38
F08	SYBR	actin	Unkn	G2	22.46
G08	SYBR	actin	Unkn	G2	22.33
H08	SYBR	actin	Unkn	G2	22.49
E09	SYBR	actin	Unkn	G3	22.39	22.48
F09	SYBR	actin	Unkn	G3	22.52
G09	SYBR	actin	Unkn	G3	22.44
H09	SYBR	actin	Unkn	G3	22.57
E10	SYBR	actin	Unkn	L1	20.1	20.11
F10	SYBR	actin	Unkn	L1	20.16
G10	SYBR	actin	Unkn	L1	20.03
H10	SYBR	actin	Unkn	L1	20.15
E11	SYBR	actin	Unkn	L2	20.55	20.5375
F11	SYBR	actin	Unkn	L2	20.54
G11	SYBR	actin	Unkn	L2	20.53
H11	SYBR	actin	Unkn	L2	20.53
E12	SYBR	actin	Unkn	L3	20.3	20.365
F12	SYBR	actin	Unkn	L3	20.39
G12	SYBR	actin	Unkn	L3	20.33
H12	SYBR	actin	Unkn	L3	20.44
