# Supplementary material for: Weighted Gene Co-Expression Network Analysis Identifies Key Modules and Central Genes Associated With Bovine Subcutaneous Adipose Tissue
Source: Front Vet Sci. 2022 Jun 22;9:914848. doi: 10.3389/fvets.2022.914848 (PMC9257221; doi:10.3389/fvets.2022.914848)
Supplement: Supplementary file 2 [file Data_Sheet_2.ZIP › 914848-Raw Data/Tissue quantitative PCR results/COL5A1.xlsx]

## Sheet: Sheet1
Well	Fluor	Target	Content	Sample	Cq		35.8475	32.085	10.9025	11.975	11.9517	-1.04917	0.0233333	2.06933	0.983957	0.304303
A01	SYBR	COL5A1	Unkn	J1	35.77	35.8475	36.275	32.32	11.615	11.7825		-0.336667	-0.169167	1.26284	1.12441
B01	SYBR	COL5A1	Unkn	J1	35.67		36.5225	32.4625	12.085	12.0975		0.133333	0.145833	0.911722	0.903857
C01	SYBR	COL5A1	Unkn	J1	36.3		24.945	20.11	6.7125			-5.23917	0.345833	37.7699	0.983957	7.79158e-05
D01	SYBR	COL5A1	Unkn	J1	35.65		24.66	20.5375	6.995			-4.95667	0.0458333	31.0531	1.12441
A02	SYBR	COL5A1	Unkn	J2	35.59	36.275	24.4375	20.365	6.7625			-5.18917	-0.391667	36.4834	0.903857
B02	SYBR	COL5A1	Unkn	J2	36.78		32.2275		11.4			-0.551667	0.345833	1.46578	0.983957	0.239931
C02	SYBR	COL5A1	Unkn	J2	36.63		31.94		11.945			-0.00666667	0.0458333	1.00463	1.12441
D02	SYBR	COL5A1	Unkn	J2	36.1		31.4625		11.735			-0.216667	-0.391667	1.16205	0.903857
A03	SYBR	COL5A1	Unkn	J3	37.26	36.5225	25.515
B03	SYBR	COL5A1	Unkn	J3	35.86		24.945
C03	SYBR	COL5A1	Unkn	J3	36		24.7
D03	SYBR	COL5A1	Unkn	J3	36.97		33.1525
A04	SYBR	COL5A1	Unkn	Z1	32.26	32.2275	34.325
B04	SYBR	COL5A1	Unkn	Z1	32.13		34.215
C04	SYBR	COL5A1	Unkn	Z1	32.21		21.7525
D04	SYBR	COL5A1	Unkn	Z1	32.31		22.38
A05	SYBR	COL5A1	Unkn	Z2	32.03	31.94	22.48
B05	SYBR	COL5A1	Unkn	Z2	31.88
C05	SYBR	COL5A1	Unkn	Z2	31.76
D05	SYBR	COL5A1	Unkn	Z2	32.09
A06	SYBR	COL5A1	Unkn	Z3	31.49	31.4625		2.06933	1.26284	0.911722	37.7699	31.0531	36.4834	1.46578	1.00463	1.16205
B06	SYBR	COL5A1	Unkn	Z3	31.55
C06	SYBR	COL5A1	Unkn	Z3	31.41
D06	SYBR	COL5A1	Unkn	Z3	31.4
A07	SYBR	COL5A1	Unkn	G1	33.4	33.1525
B07	SYBR	COL5A1	Unkn	G1	33.06
C07	SYBR	COL5A1	Unkn	G1	32.79
D07	SYBR	COL5A1	Unkn	G1	33.36
A08	SYBR	COL5A1	Unkn	G2	33.9	34.325
B08	SYBR	COL5A1	Unkn	G2	34.62
C08	SYBR	COL5A1	Unkn	G2	34.41
D08	SYBR	COL5A1	Unkn	G2	34.37
A09	SYBR	COL5A1	Unkn	G3	34.07	34.215
B09	SYBR	COL5A1	Unkn	G3	34.78
C09	SYBR	COL5A1	Unkn	G3	34.56
D09	SYBR	COL5A1	Unkn	G3	33.45
A10	SYBR	COL5A1	Unkn	L1	31.99	32.085
B10	SYBR	COL5A1	Unkn	L1	32.17
C10	SYBR	COL5A1	Unkn	L1	31.85
D10	SYBR	COL5A1	Unkn	L1	32.33
A11	SYBR	COL5A1	Unkn	L2	32.07	32.32
B11	SYBR	COL5A1	Unkn	L2	32.15
C11	SYBR	COL5A1	Unkn	L2	32.36
D11	SYBR	COL5A1	Unkn	L2	32.7
A12	SYBR	COL5A1	Unkn	L3	32.23	32.4625
B12	SYBR	COL5A1	Unkn	L3	32.68
C12	SYBR	COL5A1	Unkn	L3	32.23
D12	SYBR	COL5A1	Unkn	L3	32.71
E01	SYBR	actin	Unkn	J1	24.96	24.945
F01	SYBR	actin	Unkn	J1	25.07
G01	SYBR	actin	Unkn	J1	24.74
H01	SYBR	actin	Unkn	J1	25.01
E02	SYBR	actin	Unkn	J2	24.55	24.66
F02	SYBR	actin	Unkn	J2	24.66
G02	SYBR	actin	Unkn	J2	24.6
H02	SYBR	actin	Unkn	J2	24.83
E03	SYBR	actin	Unkn	J3	24.37	24.4375
F03	SYBR	actin	Unkn	J3	24.53
G03	SYBR	actin	Unkn	J3	24.32
H03	SYBR	actin	Unkn	J3	24.53
E04	SYBR	actin	Unkn	Z1	25.86	25.515
F04	SYBR	actin	Unkn	Z1	25.09
G04	SYBR	actin	Unkn	Z1	25.97
H04	SYBR	actin	Unkn	Z1	25.14
E05	SYBR	actin	Unkn	Z2	24.82	24.945
F05	SYBR	actin	Unkn	Z2	25.11
G05	SYBR	actin	Unkn	Z2	24.85
H05	SYBR	actin	Unkn	Z2	25
E06	SYBR	actin	Unkn	Z3	24.6	24.7
F06	SYBR	actin	Unkn	Z3	24.76
G06	SYBR	actin	Unkn	Z3	24.57
H06	SYBR	actin	Unkn	Z3	24.87
E07	SYBR	actin	Unkn	G1	21.67	21.7525
F07	SYBR	actin	Unkn	G1	21.81
G07	SYBR	actin	Unkn	G1	21.69
H07	SYBR	actin	Unkn	G1	21.84
E08	SYBR	actin	Unkn	G2	22.24	22.38
F08	SYBR	actin	Unkn	G2	22.46
G08	SYBR	actin	Unkn	G2	22.33
H08	SYBR	actin	Unkn	G2	22.49
E09	SYBR	actin	Unkn	G3	22.39	22.48
F09	SYBR	actin	Unkn	G3	22.52
G09	SYBR	actin	Unkn	G3	22.44
H09	SYBR	actin	Unkn	G3	22.57
E10	SYBR	actin	Unkn	L1	20.1	20.11
F10	SYBR	actin	Unkn	L1	20.16
G10	SYBR	actin	Unkn	L1	20.03
H10	SYBR	actin	Unkn	L1	20.15
E11	SYBR	actin	Unkn	L2	20.55	20.5375
F11	SYBR	actin	Unkn	L2	20.54
G11	SYBR	actin	Unkn	L2	20.53
H11	SYBR	actin	Unkn	L2	20.53
E12	SYBR	actin	Unkn	L3	20.3	20.365
F12	SYBR	actin	Unkn	L3	20.39
G12	SYBR	actin	Unkn	L3	20.33
H12	SYBR	actin	Unkn	L3	20.44
