# Supplementary material for: Weighted Gene Co-Expression Network Analysis Identifies Key Modules and Central Genes Associated With Bovine Subcutaneous Adipose Tissue
Source: Front Vet Sci. 2022 Jun 22;9:914848. doi: 10.3389/fvets.2022.914848 (PMC9257221; doi:10.3389/fvets.2022.914848)
Supplement: Supplementary file 2 [file Data_Sheet_2.ZIP › 914848-Raw Data/Tissue quantitative PCR results/HSPG2.xlsx]

## Sheet: Sheet1
Well	Fluor	Target	Content	Sample	Cq		35.2225	31.33	10.2775	11.22	11.2125	-0.935	0.0075	1.91189	0.994815	0.168491
A01	SYBR	HSPG2	Unkn	J1	35.57	35.2225	34.9425	31.39	10.2825	10.8525		-0.93	-0.36	1.90528	1.28343
B01	SYBR	HSPG2	Unkn	J1	34.66		35.6875	31.93	11.25	11.565		0.0375	0.3525	0.974342	0.783226
C01	SYBR	HSPG2	Unkn	J1	34.73		24.945	20.11	4.9525			-6.26	0.345833	76.6386	0.994815	0.000396189
D01	SYBR	HSPG2	Unkn	J1	35.93		24.66	20.5375	5.405			-5.8075	0.0458333	56.0056	1.28343
A02	SYBR	HSPG2	Unkn	J2	35.24	34.9425	24.4375	20.365	5.1675			-6.045	-0.391667	66.0277	0.783226
B02	SYBR	HSPG2	Unkn	J2	34.31		30.4675		10.285			-0.9275	0.345833	1.90198	0.994815	0.0817659
C02	SYBR	HSPG2	Unkn	J2	35.1		30.35		10.8525			-0.36	0.0458333	1.28343	1.28343
D02	SYBR	HSPG2	Unkn	J2	35.12		29.8675		10.6375			-0.575	-0.391667	1.48968	0.783226
A03	SYBR	HSPG2	Unkn	J3	34.84	35.6875	25.515
B03	SYBR	HSPG2	Unkn	J3	35.7		24.945
C03	SYBR	HSPG2	Unkn	J3	36.17		24.7
D03	SYBR	HSPG2	Unkn	J3	36.04		32.0375
A04	SYBR	HSPG2	Unkn	Z1	30.33	30.4675	33.2325
B04	SYBR	HSPG2	Unkn	Z1	30.6		33.1175
C04	SYBR	HSPG2	Unkn	Z1	30.34		21.7525
D04	SYBR	HSPG2	Unkn	Z1	30.6		22.38
A05	SYBR	HSPG2	Unkn	Z2	30.45	30.35	22.48
B05	SYBR	HSPG2	Unkn	Z2	30.37
C05	SYBR	HSPG2	Unkn	Z2	30.21
D05	SYBR	HSPG2	Unkn	Z2	30.37
A06	SYBR	HSPG2	Unkn	Z3	29.62	29.8675		1.91189	1.90528	0.974342	76.6386	56.0056	66.0277	1.90198	1.28343	1.48968
B06	SYBR	HSPG2	Unkn	Z3	30.15
C06	SYBR	HSPG2	Unkn	Z3	29.74
D06	SYBR	HSPG2	Unkn	Z3	29.96
A07	SYBR	HSPG2	Unkn	G1	32.01	32.0375
B07	SYBR	HSPG2	Unkn	G1	32.19
C07	SYBR	HSPG2	Unkn	G1	31.59
D07	SYBR	HSPG2	Unkn	G1	32.36
A08	SYBR	HSPG2	Unkn	G2	33.43	33.2325
B08	SYBR	HSPG2	Unkn	G2	33.23
C08	SYBR	HSPG2	Unkn	G2	33.14
D08	SYBR	HSPG2	Unkn	G2	33.13
A09	SYBR	HSPG2	Unkn	G3	32.79	33.1175
B09	SYBR	HSPG2	Unkn	G3	33.37
C09	SYBR	HSPG2	Unkn	G3	33.11
D09	SYBR	HSPG2	Unkn	G3	33.2
A10	SYBR	HSPG2	Unkn	L1	31.22	31.33
B10	SYBR	HSPG2	Unkn	L1	31.54
C10	SYBR	HSPG2	Unkn	L1	31.14
D10	SYBR	HSPG2	Unkn	L1	31.42
A11	SYBR	HSPG2	Unkn	L2	31.22	31.39
B11	SYBR	HSPG2	Unkn	L2	31.41
C11	SYBR	HSPG2	Unkn	L2	31.43
D11	SYBR	HSPG2	Unkn	L2	31.5
A12	SYBR	HSPG2	Unkn	L3	31.94	31.93
B12	SYBR	HSPG2	Unkn	L3	31.7
C12	SYBR	HSPG2	Unkn	L3	31.9
D12	SYBR	HSPG2	Unkn	L3	32.18
E01	SYBR	actin	Unkn	J1	24.96	24.945
F01	SYBR	actin	Unkn	J1	25.07
G01	SYBR	actin	Unkn	J1	24.74
H01	SYBR	actin	Unkn	J1	25.01
E02	SYBR	actin	Unkn	J2	24.55	24.66
F02	SYBR	actin	Unkn	J2	24.66
G02	SYBR	actin	Unkn	J2	24.6
H02	SYBR	actin	Unkn	J2	24.83
E03	SYBR	actin	Unkn	J3	24.37	24.4375
F03	SYBR	actin	Unkn	J3	24.53
G03	SYBR	actin	Unkn	J3	24.32
H03	SYBR	actin	Unkn	J3	24.53
E04	SYBR	actin	Unkn	Z1	25.86	25.515
F04	SYBR	actin	Unkn	Z1	25.09
G04	SYBR	actin	Unkn	Z1	25.97
H04	SYBR	actin	Unkn	Z1	25.14
E05	SYBR	actin	Unkn	Z2	24.82	24.945
F05	SYBR	actin	Unkn	Z2	25.11
G05	SYBR	actin	Unkn	Z2	24.85
H05	SYBR	actin	Unkn	Z2	25
E06	SYBR	actin	Unkn	Z3	24.6	24.7
F06	SYBR	actin	Unkn	Z3	24.76
G06	SYBR	actin	Unkn	Z3	24.57
H06	SYBR	actin	Unkn	Z3	24.87
E07	SYBR	actin	Unkn	G1	21.67	21.7525
F07	SYBR	actin	Unkn	G1	21.81
G07	SYBR	actin	Unkn	G1	21.69
H07	SYBR	actin	Unkn	G1	21.84
E08	SYBR	actin	Unkn	G2	22.24	22.38
F08	SYBR	actin	Unkn	G2	22.46
G08	SYBR	actin	Unkn	G2	22.33
H08	SYBR	actin	Unkn	G2	22.49
E09	SYBR	actin	Unkn	G3	22.39	22.48
F09	SYBR	actin	Unkn	G3	22.52
G09	SYBR	actin	Unkn	G3	22.44
H09	SYBR	actin	Unkn	G3	22.57
E10	SYBR	actin	Unkn	L1	20.1	20.11
F10	SYBR	actin	Unkn	L1	20.16
G10	SYBR	actin	Unkn	L1	20.03
H10	SYBR	actin	Unkn	L1	20.15
E11	SYBR	actin	Unkn	L2	20.55	20.5375
F11	SYBR	actin	Unkn	L2	20.54
G11	SYBR	actin	Unkn	L2	20.53
H11	SYBR	actin	Unkn	L2	20.53
E12	SYBR	actin	Unkn	L3	20.3	20.365
F12	SYBR	actin	Unkn	L3	20.39
G12	SYBR	actin	Unkn	L3	20.33
H12	SYBR	actin	Unkn	L3	20.44
