# Supplementary material for: Weighted Gene Co-Expression Network Analysis Identifies Key Modules and Central Genes Associated With Bovine Subcutaneous Adipose Tissue
Source: Front Vet Sci. 2022 Jun 22;9:914848. doi: 10.3389/fvets.2022.914848 (PMC9257221; doi:10.3389/fvets.2022.914848)
Supplement: Supplementary file 2 [file Data_Sheet_2.ZIP › 914848-Raw Data/Tissue quantitative PCR results/ITGA5.xlsx]

## Sheet: Sheet1
Well	Fluor	Target	Content	Sample	Cq		30.48	32.3775	5.535	12.2675	12.2233	-6.68833	0.0441667	103.131	0.96985	2.73472e-05
A01	SYBR	ITGA5	Unkn	J1	30.39	30.48	30.425	32.675	5.765	12.1375		-6.45833	-0.0858333	87.933	1.0613
B01	SYBR	ITGA5	Unkn	J1	30.54		30.0775	32.63	5.64	12.265		-6.58333	0.0416667	95.8917	0.971532
C01	SYBR	ITGA5	Unkn	J1	30.31		24.945	20.11	3.915			-8.30833	0.345833	316.999	0.786853	9.77595e-05
D01	SYBR	ITGA5	Unkn	J1	30.68		24.66	20.5375	4.2325			-7.99083	0.0458333	254.379	0.96873
A02	SYBR	ITGA5	Unkn	J2	30.27	30.425	24.4375	20.365	4.085			-8.13833	-0.391667	281.762	1.31191
B02	SYBR	ITGA5	Unkn	J2	30.39		29.43		5.9025			-6.32083	0.345833	79.9393	0.786853	1.10937e-05
C02	SYBR	ITGA5	Unkn	J2	30.42		29.1775		5.795			-6.42833	0.0458333	86.1234	0.96873
D02	SYBR	ITGA5	Unkn	J2	30.62		28.785		5.975			-6.24833	-0.391667	76.0214	1.31191
A03	SYBR	ITGA5	Unkn	J3	30.18	30.0775	25.515
B03	SYBR	ITGA5	Unkn	J3	30.11		24.945
C03	SYBR	ITGA5	Unkn	J3	29.93		24.7
D03	SYBR	ITGA5	Unkn	J3	30.09		27.655
A04	SYBR	ITGA5	Unkn	Z1	29.52	29.43	28.175
B04	SYBR	ITGA5	Unkn	Z1	29.37		28.455
C04	SYBR	ITGA5	Unkn	Z1	29.19		21.7525
D04	SYBR	ITGA5	Unkn	Z1	29.64		22.38
A05	SYBR	ITGA5	Unkn	Z2	29.07	29.1775	22.48
B05	SYBR	ITGA5	Unkn	Z2	29.2
C05	SYBR	ITGA5	Unkn	Z2	29.11
D05	SYBR	ITGA5	Unkn	Z2	29.33
A06	SYBR	ITGA5	Unkn	Z3	28.7	28.785		103.131	87.933	95.8917	316.999	254.379	281.762	79.9393	86.1234	76.0214
B06	SYBR	ITGA5	Unkn	Z3	28.81
C06	SYBR	ITGA5	Unkn	Z3	28.7
D06	SYBR	ITGA5	Unkn	Z3	28.93
A07	SYBR	ITGA5	Unkn	G1	27.49	27.655
B07	SYBR	ITGA5	Unkn	G1	27.68
C07	SYBR	ITGA5	Unkn	G1	27.66
D07	SYBR	ITGA5	Unkn	G1	27.79
A08	SYBR	ITGA5	Unkn	G2	28.12	28.175
B08	SYBR	ITGA5	Unkn	G2	28.22
C08	SYBR	ITGA5	Unkn	G2	28.14
D08	SYBR	ITGA5	Unkn	G2	28.22
A09	SYBR	ITGA5	Unkn	G3	28.29	28.455
B09	SYBR	ITGA5	Unkn	G3	28.5
C09	SYBR	ITGA5	Unkn	G3	28.5
D09	SYBR	ITGA5	Unkn	G3	28.53
A10	SYBR	ITGA5	Unkn	L1	32.26	32.3775
B10	SYBR	ITGA5	Unkn	L1	32.11
C10	SYBR	ITGA5	Unkn	L1	32.58
D10	SYBR	ITGA5	Unkn	L1	32.56
A11	SYBR	ITGA5	Unkn	L2	32.66	32.675
B11	SYBR	ITGA5	Unkn	L2	32.72
C11	SYBR	ITGA5	Unkn	L2	32.43
D11	SYBR	ITGA5	Unkn	L2	32.89
A12	SYBR	ITGA5	Unkn	L3	32.26	32.63
B12	SYBR	ITGA5	Unkn	L3	32.68
C12	SYBR	ITGA5	Unkn	L3	33.08
D12	SYBR	ITGA5	Unkn	L3	32.5
E01	SYBR	actin	Unkn	J1	24.96	24.945
F01	SYBR	actin	Unkn	J1	25.07
G01	SYBR	actin	Unkn	J1	24.74
H01	SYBR	actin	Unkn	J1	25.01
E02	SYBR	actin	Unkn	J2	24.55	24.66
F02	SYBR	actin	Unkn	J2	24.66
G02	SYBR	actin	Unkn	J2	24.6
H02	SYBR	actin	Unkn	J2	24.83
E03	SYBR	actin	Unkn	J3	24.37	24.4375
F03	SYBR	actin	Unkn	J3	24.53
G03	SYBR	actin	Unkn	J3	24.32
H03	SYBR	actin	Unkn	J3	24.53
E04	SYBR	actin	Unkn	Z1	25.86	25.515
F04	SYBR	actin	Unkn	Z1	25.09
G04	SYBR	actin	Unkn	Z1	25.97
H04	SYBR	actin	Unkn	Z1	25.14
E05	SYBR	actin	Unkn	Z2	24.82	24.945
F05	SYBR	actin	Unkn	Z2	25.11
G05	SYBR	actin	Unkn	Z2	24.85
H05	SYBR	actin	Unkn	Z2	25
E06	SYBR	actin	Unkn	Z3	24.6	24.7
F06	SYBR	actin	Unkn	Z3	24.76
G06	SYBR	actin	Unkn	Z3	24.57
H06	SYBR	actin	Unkn	Z3	24.87
E07	SYBR	actin	Unkn	G1	21.67	21.7525
F07	SYBR	actin	Unkn	G1	21.81
G07	SYBR	actin	Unkn	G1	21.69
H07	SYBR	actin	Unkn	G1	21.84
E08	SYBR	actin	Unkn	G2	22.24	22.38
F08	SYBR	actin	Unkn	G2	22.46
G08	SYBR	actin	Unkn	G2	22.33
H08	SYBR	actin	Unkn	G2	22.49
E09	SYBR	actin	Unkn	G3	22.39	22.48
F09	SYBR	actin	Unkn	G3	22.52
G09	SYBR	actin	Unkn	G3	22.44
H09	SYBR	actin	Unkn	G3	22.57
E10	SYBR	actin	Unkn	L1	20.1	20.11
F10	SYBR	actin	Unkn	L1	20.16
G10	SYBR	actin	Unkn	L1	20.03
H10	SYBR	actin	Unkn	L1	20.15
E11	SYBR	actin	Unkn	L2	20.55	20.5375
F11	SYBR	actin	Unkn	L2	20.54
G11	SYBR	actin	Unkn	L2	20.53
H11	SYBR	actin	Unkn	L2	20.53
E12	SYBR	actin	Unkn	L3	20.3	20.365
F12	SYBR	actin	Unkn	L3	20.39
G12	SYBR	actin	Unkn	L3	20.33
H12	SYBR	actin	Unkn	L3	20.44
